# Supplementary material for: Comparative transcriptome sequencing of germline and somatic tissues of the Ascaris suum gonad
Source: BMC Genomics. 2011 Oct 1;12:481. doi: 10.1186/1471-2164-12-481 (PMC3203103; doi:10.1186/1471-2164-12-481)
Supplement: Additional file 1 — Summary of gene assignments for the A. suum testis EST library in NEMBASE4 and for the A. suum gonad transcriptome. Sheet GenBank EST summarizes the A. suum testis EST library; Sheet Gonad 454 data summarizes the A. suum gonad transcriptome. [file 1471-2164-12-481-S1.XLS]

## Sheet: GenBank EST 
A.suum EST ID(GenBank)	C.elegans homologue ID	E-value
gb|CB014976.1	R03G5.1d	4e-121
gb|CB014975.1	T20G5.2	3e-82
gb|CB014974.1	B0205.3	5e-14
gb|CB014970.1	W04E12.6	4e-06
gb|CB014969.1	F46E10.10b	8e-95
gb|CB014968.1	F42C5.8	1e-82
gb|CB014965.1	Y57G11C.16	5e-68
gb|CB014963.1	F40G9.2	2e-15
gb|CB014962.1	W09C5.6a	1e-39
gb|CB014961.1	MTCE.11	1e-78
gb|CB014960.1	Y38F2AL.5	2e-18
gb|CB014959.1	T22B3.3	6e-19
gb|CB014958.1	C44B11.3	2e-111
gb|CB014955.1	MTCE.26	2e-96
gb|CB014953.1	C24H11.2	2e-45
gb|CB014950.1	Y62E10A.1	4e-08
gb|CB014949.1	H20J04.2	1e-06
gb|CB014948.1	F57B10.8	8e-23
gb|CB014947.1	T13F2.11	3e-62
gb|CB014946.1	F52E1.5	2e-25
gb|CB014944.1	K04G2.1	2e-29
gb|CB014942.1	B0250.2	1e-40
gb|CB014941.1	F25B5.4c	2e-80
gb|CB014940.1	C09H10.2	2e-27
gb|CB014939.1	MTCE.31	5e-80
gb|CB014938.1	Y54G2A.23	2e-60
gb|CB014932.1	C34B2.5	4e-29
gb|CB014931.1	F02A9.2	2e-21
gb|CB014930.1	Y73E7A.1a	9e-18
gb|CB014929.1	T07A9.11	3e-35
gb|CB014928.1	T08B2.10	5e-14
gb|CB014924.1	T26A5.9	1e-14
gb|CB014920.1	MTCE.35	1e-44
gb|CB014919.1	F40A3.3b	9e-67
gb|CB014917.1	C24B5.4	3e-39
gb|CB014916.1	T13F2.11	8e-63
gb|CB014914.1	T05F1.3	3e-53
gb|CB014912.1	C16A3.9	2e-70
gb|CB014911.1	C09D4.5	7e-65
gb|CB014908.1	C50F4.13	1e-34
gb|CB014906.1	T05F1.3	3e-56
gb|CB014905.1	F52E1.7a	1e-26
gb|CB014903.1	F26E4.6	2e-22
gb|CB014902.1	ZK596.2	2e-56
gb|CB014900.1	Y53C12B.2	6e-59
gb|CB014898.1	Y62E10A.1	1e-11
gb|CB014895.1	F20D12.2	3e-11
gb|CB014894.1	F53B6.4	1e-21
gb|CB014893.1	R09B5.4	2e-38
gb|CB014891.1	MTCE.26	4e-87
gb|CB014890.1	T13F2.11	2e-62
gb|CB014888.1	MTCE.11	3e-80
gb|CB014887.1	F13B10.2a	5e-46
gb|CB014886.1	C04G2.9	2e-55
gb|CB014883.1	F52E1.7a	2e-26
gb|CB014882.1	JC8.3a	1e-80
gb|CB014881.1	W03D8.9	2e-19
gb|CB014879.1	Y16B4A.2	3e-14
gb|CB014878.1	K03H1.1	3e-108
gb|CB014876.1	F25B5.4c	9e-104
gb|CB014875.1	MTCE.16	2e-25
gb|CB014874.1	F37C12.4	1e-25
gb|CB014873.1	K04D7.1	1e-111
gb|CB014872.1	F58A4.10	8e-76
gb|CB014868.1	T03F6.6	1e-14
gb|CB014867.1	T13F2.11	3e-61
gb|CB014866.1	Y24D9A.4a	2e-73
gb|CB014859.1	F57B9.6b	1e-15
gb|CB014856.1	M01F1.2	2e-66
gb|CB014855.1	E04A4.8	5e-81
gb|CB014854.1	MTCE.25	2e-71
gb|CB014853.1	T02H6.11	7e-49
gb|CB014852.1	C50B8.2	2e-07
gb|CB014851.1	F31D4.9	2e-22
gb|CB014850.1	ZK863.2	5e-15
gb|CB014849.1	F46C5.8	8e-80
gb|CB014846.1	Y37E3.7	6e-28
gb|CB014843.1	D1007.6	3e-45
gb|CB014842.1	T07A9.11	4e-17
gb|CB014840.1	C09H10.2	7e-51
gb|CB014837.1	C14B9.7	2e-50
gb|CB014836.1	T13F2.11	4e-20
gb|CB014835.1	T08B2.10	5e-10
gb|CB014834.1	ZK666.8	5e-59
gb|CB014833.1	T08H10.1	2e-62
gb|CB014832.1	ZC410.2	1e-55
gb|CB014830.1	Y43B11AR.4	1e-36
gb|CB014827.1	T13F2.11	7e-62
gb|CB014824.1	F25H9.7	2e-09
gb|CB014823.1	Y71A12B.1	5e-84
gb|CB014822.1	Y50E8A.5	4e-07
gb|CB014820.1	F36A2.6	7e-50
gb|CB014818.1	F46B6.12	1e-55
gb|CB014817.1	F39B2.6	6e-35
gb|CB014816.1	F33H2.6	4e-17
gb|CB014815.1	T02H6.11	7e-49
gb|CB014814.1	W09D10.4	3e-62
gb|CB014813.1	C27A2.2a	5e-30
gb|CB014812.1	T01B11.4	7e-85
gb|CB014809.1	F25H2.10	8e-108
gb|CB014807.1	F53B6.4	8e-23
gb|CB014802.1	R11A5.4b	2e-83
gb|CB014800.1	B0393.1	1e-97
gb|CB014799.1	F52F12.8	2e-36
gb|CB014798.1	C16A3.5	2e-80
gb|CB014795.1	Y37D8A.5	1e-10
gb|CB014792.1	F37C12.9	2e-59
gb|CB014791.1	F25H8.1b	2e-25
gb|CB014788.1	F44G4.1	3e-81
gb|CB014787.1	T22B11.5	5e-07
gb|CB014786.1	C34C6.6b	5e-55
gb|CB014785.1	F36A2.6	8e-30
gb|CB014784.1	C09H10.2	6e-54
gb|CB014783.1	W01D2.1	1e-24
gb|CB014781.1	C23G10.3	5e-90
gb|CB014779.1	T28F4.3	4e-35
gb|CB014776.1	MTCE.21	5e-24
gb|CB014775.1	C15C6.1	8e-17
gb|CB014774.1	W09D10.4	5e-28
gb|CB014772.1	C09D4.5	2e-40
gb|CB014770.1	K11H12.2	2e-28
gb|CB014768.1	F10B5.1	2e-109
gb|CB014767.1	F30F8.10a	7e-21
gb|CB014766.1	C26F1.4	1e-26
gb|CB014763.1	H28O16.1d	3e-111
gb|CB014761.1	F25H2.5	1e-62
gb|CB014755.1	R11D1.8	2e-18
gb|CB014754.1	MTCE.11	3e-91
gb|CB014751.1	T27F7.3	7e-19
gb|CB014748.1	F10E7.7	4e-39
gb|CB014747.1	MTCE.31	1e-39
gb|CB014746.1	H14A12.2a	2e-109
gb|CB014744.1	MTCE.11	8e-82
gb|CB014743.1	T13F2.11	8e-63
gb|CB014742.1	C09D4.5	7e-65
gb|CB014740.1	B0393.1	9e-69
gb|CB014739.1	C36B1.4	1e-48
gb|CB014737.1	F25H2.5	9e-38
gb|CB014733.1	R11A5.4a	1e-127
gb|CB014731.1	MTCE.26	4e-55
gb|CB014730.1	C44B11.3	2e-56
gb|CB014729.1	T07A9.11	2e-13
gb|CB014728.1	T13H10.1	2e-46
gb|CB014727.1	Y71H10B.1c	9e-51
gb|CB014726.1	F56E10.4	3e-35
gb|CB014725.1	F09E5.15b	2e-90
gb|CB014724.1	F52E1.7a	1e-26
gb|CB014717.1	T22D1.10	1e-103
gb|CB014715.1	F46F11.4	2e-35
gb|CB014714.1	C09D8.1d	2e-26
gb|CB014713.1	C47B2.3	1e-125
gb|CB014710.1	C06H2.1	1e-72
gb|CB014707.1	F25H2.5	4e-63
gb|CB014705.1	B0513.3a	1e-16
gb|CB014697.1	C50F4.13	1e-34
gb|CB014695.1	C47D2.2	3e-40
gb|CB014694.1	T01C3.6	1e-62
gb|CB014693.1	T07A9.11	3e-35
gb|CB014692.1	C54C6.2	1e-79
gb|CB014691.1	T08A11.1	6e-26
gb|CB014689.1	F36H12.9	2e-59
gb|CB014687.1	Y82E9BR.3	7e-36
gb|CB014683.1	F11C7.3b	9e-24
gb|CB014682.1	T23G7.3	2e-23
gb|CB014681.1	C04G2.9	8e-65
gb|CB014680.1	K04D7.1	3e-104
gb|CB014677.1	T13F2.11	8e-63
gb|CB014675.1	MTCE.11	2e-66
gb|CB014673.1	MTCE.26	3e-83
gb|CB014672.1	F10B5.1	8e-26
gb|CB014669.1	M142.8	6e-37
gb|CB014667.1	F54E7.2	6e-44
gb|CB014663.1	W01D2.1	2e-19
gb|CB014658.1	F52E1.7b	3e-10
gb|CB014657.1	C30G7.1	7e-18
gb|CB014656.1	Y67D2.6	2e-20
gb|CB014655.1	F02A9.2	2e-21
gb|CB014654.1	Y41D4B.5	3e-13
gb|CB014653.1	F52E1.7a	1e-26
gb|CB014652.1	T20H4.5	4e-92
gb|CB014649.1	F33D4.5	2e-86
gb|CB014648.1	K11G12.5	3e-12
gb|CB014646.1	C24H11.2	2e-38
gb|CB014643.1	F52E1.7a	2e-26
gb|CB014641.1	MTCE.12	3e-67
gb|CB014636.1	F52E1.7a	1e-26
gb|CB014632.1	T27F7.3	6e-19
gb|CB014631.1	B0393.1	8e-89
gb|CB014629.1	Y106G6H.3	7e-46
gb|CB014627.1	F02A9.2	7e-22
gb|CB014624.1	D2096.8	9e-38
gb|CB014622.1	F40F11.1	9e-63
gb|CB014618.1	F37C12.9	2e-59
gb|CB014617.1	F31D4.3	2e-60
gb|CB014614.1	MTCE.11	1e-37
gb|CB014612.1	F09C12.8	2e-16
gb|CB014605.1	ZC155.1	8e-42
gb|CB014604.1	R03G5.1d	9e-57
gb|CB014603.1	C34C6.6b	5e-41
gb|CB014601.1	T13F2.2	1e-18
gb|CB014600.1	F56E10.4	2e-35
gb|CB014599.1	B0393.1	2e-89
gb|CB014598.1	F25H2.10	7e-31
gb|CB014594.1	R11H6.1	2e-74
gb|CB014593.1	C09F12.1	2e-08
gb|CB014592.1	MTCE.11	1e-86
gb|CB014591.1	F28D1.7	3e-55
gb|CB014590.1	T03F6.6	5e-36
gb|CB014588.1	Y56A3A.3	1e-19
gb|CB014585.1	C30H6.8	1e-27
gb|CB014584.1	W09C5.6a	4e-24
gb|CB014583.1	F36A2.6	1e-49
gb|CB014581.1	F25H2.10	7e-101
gb|CB014580.1	F25H2.11	3e-67
gb|CB014576.1	F57H12.1	1e-73
gb|CB014575.1	F40F8.10	2e-84
gb|CB014574.1	M01F1.2	2e-66
gb|CB014573.1	Y54F10AR.1	3e-28
gb|CB014572.1	T13H5.5	3e-66
gb|CB014571.1	F46E10.10b	5e-107
gb|CB014570.1	Y48B6A.2	1e-06
gb|CB014569.1	F53B6.4	7e-16
gb|CB014567.1	R53.4	1e-70
gb|CB014565.1	B0336.10	3e-69
gb|CB014564.1	ZK180.4	4e-87
gb|CB014563.1	W03D8.9	2e-16
gb|CB014562.1	F23C8.7	4e-14
gb|CB014558.1	Y1A5A.1	1e-55
gb|CB014557.1	MTCE.16	4e-34
gb|CB014556.1	Y41D4B.5	2e-19
gb|CB014555.1	F52E1.7a	2e-26
gb|CB014551.1	E02H1.8	3e-42
gb|CB014550.1	MTCE.16	2e-46
gb|CB014548.1	MTCE.11	3e-69
gb|CB014547.1	C26F1.4	2e-27
gb|CB014545.1	B0336.10	9e-63
gb|CB014544.1	C49H3.11	3e-94
gb|CB014543.1	C50F2.10	4e-13
gb|CB014541.1	C52E4.4	3e-103
gb|CB014540.1	W06D4.2	1e-30
gb|CB014537.1	MTCE.26	2e-109
gb|CB014536.1	R03G5.1d	4e-29
gb|CB014534.1	T05F1.3	2e-47
gb|CB014533.1	C03D6.8	2e-40
gb|CB014532.1	T07A9.11	3e-35
gb|CB014531.1	C26D10.2b	5e-88
gb|CB014530.1	MTCE.11	6e-89
gb|CB014529.1	F31C3.5	3e-44
gb|CB014523.1	H14A12.2b	2e-59
gb|CB014522.1	C53H9.3	5e-12
gb|CB014521.1	F40A3.3b	2e-65
gb|CB014518.1	F52E1.7a	5e-26
gb|CB014517.1	ZK1251.6	6e-61
gb|CB014516.1	MTCE.16	3e-59
gb|CB014514.1	K08B4.6	8e-09
gb|CB014512.1	K12H4.5	4e-14
gb|CB014509.1	F25H2.11	4e-41
gb|CB014508.1	F37C12.9	2e-40
gb|CB014504.1	C27A2.2a	4e-30
gb|CB014503.1	Y57G11C.16	5e-67
gb|CB014501.1	Y10G11A.1	1e-07
gb|CB014500.1	F09E5.15b	1e-59
gb|CB014494.1	F54C9.5	5e-23
gb|CB014493.1	MTCE.11	8e-88
gb|CB014492.1	C55B7.9	8e-43
gb|CB014490.1	T03D8.2	5e-57
gb|CB014489.1	MTCE.26	1e-108
gb|CB014488.1	F25H2.10	6e-43
gb|CB014487.1	MTCE.26	1e-93
gb|CB014486.1	ZK632.9	7e-07
gb|CB014483.1	Y38H8A.3	5e-22
gb|CB014481.1	Y39B6A.1	3e-07
gb|CB014476.1	T12D8.6	3e-50
gb|CB014474.1	Y24D9A.4a	9e-50
gb|CB014473.1	C27D6.11	2e-39
gb|CB014472.1	MTCE.16	7e-48
gb|CB014470.1	MTCE.25	2e-31
gb|CB014469.1	C47E8.4a	2e-32
gb|CB014464.1	R13A5.8	5e-29
gb|CB014463.1	F30F8.2	3e-23
gb|CB014460.1	T01B11.4	2e-42
gb|CB014458.1	F10B5.1	2e-65
gb|CB014456.1	Y49E10.6	3e-54
gb|CB014453.1	K05F1.9	3e-20
gb|CB014451.1	C29F5.3	2e-15
gb|CB014446.1	Y57G11C.12a	3e-22
gb|CB014444.1	Y71A12B.1	4e-34
gb|CB014443.1	C06A8.6	5e-13
gb|CB014442.1	D2030.2b	4e-13
gb|CB014441.1	C09B8.6a	5e-44
gb|CB014440.1	Y37E3.8a	3e-31
gb|CB014439.1	F57B9.10b	4e-08
gb|CB014438.1	MTCE.21	6e-17
gb|CB014437.1	F37C12.9	8e-49
gb|CB014434.1	C40H1.1	5e-21
gb|CB014432.1	W06D4.2	2e-34
gb|CB014430.1	H14A12.2a	5e-72
gb|CB014429.1	K07H8.2a	7e-22
gb|CB014428.1	Y41D4B.5	2e-16
gb|CB014427.1	T23G11.5a	2e-13
gb|CB014423.1	F26D10.3	3e-49
gb|CB014422.1	Y37E3.8a	3e-28
gb|CB014421.1	F40F8.10	2e-44
gb|CB014420.1	Y43B11AR.4	1e-19
gb|CB014419.1	F25H2.5	2e-46
gb|CB014418.1	C54C6.2	1e-41
gb|CB014416.1	C14B9.10	1e-11
gb|CB014415.1	Y55B1BM.1c	2e-18
gb|CB014411.1	ZK1251.6	2e-37
gb|CB014410.1	F25H2.10	1e-20
gb|CB014408.1	MTCE.21	2e-22
gb|CB014407.1	F56F3.5	5e-56
gb|CB014406.1	C04G2.9	3e-21
gb|CB014404.1	T05H10.6b	8e-31
gb|CB014401.1	T07C4.7	5e-14
gb|CB014399.1	F55C5.5	3e-33
gb|CB014397.1	Y71A12B.1	5e-84
gb|CB014396.1	T01C3.6	2e-62
gb|CB014395.1	F15B9.1	2e-09
gb|CB014392.1	Y54E2A.5	3e-08
gb|CB014387.1	F52E1.7a	2e-26
gb|CB014386.1	T08A11.1	1e-38
gb|CB014385.1	F46E10.10b	1e-26
gb|CB014384.1	R144.2b	1e-32
gb|CB014383.1	F31C3.1	5e-63
gb|CB014381.1	ZK973.10	1e-56
gb|CB014378.1	Y71F9AR.2	1e-11
gb|CB014375.1	K01G5.5	1e-100
gb|CB014370.1	T10G3.6a	4e-20
gb|CB014368.1	T26A5.9	1e-14
gb|CB014367.1	Y116A8C.25	2e-19
gb|CB014364.1	F42C5.8	1e-86
gb|CB014362.1	F52A8.5	7e-44
gb|CB014361.1	F26F4.10a	2e-74
gb|CB014359.1	W09C3.6	2e-91
gb|CB014353.1	F25H2.10	1e-23
gb|CB014352.1	ZK265.3	7e-40
gb|CB014350.1	Y69E1A.1	7e-07
gb|CB014348.1	K12H4.5	3e-23
gb|CB014347.1	C01F6.9	2e-13
gb|CB014345.1	C26F1.4	2e-18
gb|CB014343.1	Y57E12AL.1b	1e-36
gb|CB014342.1	C47D12.3a	1e-54
gb|CB014341.1	MTCE.31	2e-105
gb|CB014340.1	F26E4.6	4e-22
gb|CB014339.1	T12D8.8	8e-09
gb|CB014337.1	Y66D12A.20	1e-44
gb|CB014334.1	F43C1.6	4e-25
gb|CB014333.1	F09E5.15b	1e-89
gb|CB014332.1	Y47G6A.13	2e-28
gb|CB014331.1	T13F2.11	3e-61
gb|CB014330.1	C53H9.1	7e-18
gb|CB014329.1	F55C5.1	2e-19
gb|CB014328.1	F02A9.2	2e-07
gb|CB014327.1	C09D4.5	7e-65
gb|CB014324.1	T05D4.1	8e-37
gb|CB014321.1	Y106G6H.3	7e-46
gb|CB014319.1	C08F8.6	5e-29
gb|CB014318.1	F37C12.11	1e-33
gb|CB014317.1	C25D7.12	2e-20
gb|CB014313.1	ZK1251.6	1e-46
gb|CB014312.1	Y71A12B.1	4e-56
gb|CB014308.1	F37C12.11	9e-34
gb|CB014307.1	C25D7.12	2e-20
gb|CB014304.1	C14A4.8	7e-06
gb|CB014303.1	R05F9.3	2e-49
gb|CB014302.1	Y71A12B.1	5e-53
gb|CB014297.1	H17B01.1a	1e-18
gb|CB014295.1	R09B3.3	7e-21
gb|CB014294.1	MTCE.11	2e-77
gb|CB014293.1	K10B2.5	1e-14
gb|CB014291.1	M01F1.2	7e-54
gb|CB014289.1	F40F9.1b	2e-07
gb|CB014286.1	MTCE.26	1e-117
gb|CB014284.1	F53B6.4	2e-11
gb|CB014282.1	MTCE.11	2e-73
gb|CB014279.1	T07F12.1	8e-21
gb|CB014277.1	MTCE.26	2e-108
gb|CB014276.1	C47D12.3a	3e-52
gb|CB014272.1	F29G9.3	1e-27
gb|CB014271.1	F25H2.5	5e-56
gb|CB014270.1	MTCE.31	9e-79
gb|CB014265.1	F25H2.5	4e-63
gb|CB014264.1	F40F9.1b	9e-07
gb|CB014263.1	F44G4.2	6e-62
gb|CB014261.1	C47B2.3	3e-126
gb|CB014258.1	MTCE.21	2e-84
gb|CB014257.1	C08A9.10	2e-13
gb|CB014255.1	C25D7.12	3e-19
gb|CB014254.1	Y37E3.3	3e-32
gb|CB014252.1	ZK1251.6	1e-59
gb|CB014251.1	F52E1.7b	2e-25
gb|CB014249.1	MTCE.21	3e-46
gb|CB014248.1	T08B2.10	5e-14
gb|CB014247.1	MTCE.26	4e-117
gb|CB014245.1	W09B6.1a	6e-50
gb|CB014243.1	R09B3.3	7e-21
gb|CB014241.1	Y71F9AL.13b	2e-49
gb|CB014239.1	B0348.6a	1e-86
gb|CB014237.1	T13F2.11	9e-62
gb|CB014233.1	C24H11.2	3e-25
gb|CB014232.1	W08F4.8b	6e-31
gb|CB014231.1	Y37E3.7	6e-28
gb|CB014229.1	D2045.5	3e-07
gb|CB014228.1	F02A9.2	7e-17
gb|CB014226.1	F28C6.7a	8e-65
gb|CB014220.1	K01C8.3b	4e-11
gb|CB014218.1	T28H11.6	2e-27
gb|CB014217.1	C25G4.6	8e-14
gb|CB014216.1	R13A5.8	7e-32
gb|CB014213.1	R151.3	3e-56
gb|CB014212.1	T07A9.11	3e-35
gb|CB014209.1	Y71F9B.4	5e-31
gb|CB014208.1	T05F1.3	3e-56
gb|CB014207.1	K04D7.1	3e-116
gb|CB014206.1	M01F1.2	2e-66
gb|CB014205.1	Y62E10A.11b	1e-13
gb|CB014204.1	F46E10.10c	2e-64
gb|CB014203.1	D1007.12	2e-37
gb|CB014202.1	Y37E3.8a	1e-45
gb|CB014201.1	R09B3.4	9e-61
gb|CB014200.1	T03F6.6	4e-32
gb|CB014199.1	B0393.1	7e-98
gb|CB014198.1	F46E10.10b	1e-109
gb|CB014197.1	T13F2.11	1e-61
gb|CB014194.1	MTCE.35	2e-19
gb|CB014190.1	Y94H6A.6	6e-42
gb|CB014189.1	Y48G8AL.8a	9e-75
gb|CB014186.1	K02A4.1	8e-50
gb|CB014185.1	ZK1010.1	4e-64
gb|CB014183.1	B0564.2	2e-24
gb|CB014182.1	F46F11.4	2e-35
gb|CB014181.1	W06D4.3	9e-06
gb|CB014180.1	K02A2.3	7e-12
gb|CB014177.1	T13F2.11	8e-63
gb|CB014174.1	ZK1010.1	5e-60
gb|CB014173.1	F25H2.10	5e-88
gb|CB014171.1	F10E7.7	2e-37
gb|CB014170.1	MTCE.26	3e-79
gb|CB014169.1	F25H2.10	3e-62
gb|CB014167.1	T21G5.5d	1e-12
gb|CB014162.1	MTCE.26	1e-85
gb|CB014161.1	B0513.3a	1e-16
gb|CB014159.1	D1007.12	2e-37
gb|CB014157.1	D2096.8	3e-18
gb|CB014155.1	Y116A8C.42	9e-41
gb|CB014154.1	ZK652.4	2e-35
gb|CB014153.1	F56G4.5	2e-27
gb|CB014152.1	Y54E10BR.4	6e-17
gb|CB014151.1	F02A9.2	3e-22
gb|CB014150.1	MTCE.11	5e-41
gb|CB014149.1	B0205.7	1e-105
gb|CB014148.1	C50F4.13	9e-35
gb|CB014146.1	T05F1.3	3e-56
gb|CB014145.1	F26D10.3	2e-11
gb|CB014144.1	ZK1251.6	7e-60
gb|CB014143.1	F26D10.3	5e-110
gb|CB014142.1	T08B2.10	1e-09
gb|CB014141.1	R09B3.3	7e-21
gb|CB014140.1	C54C6.2	5e-69
gb|CB014139.1	T21G5.4	8e-20
gb|CB014137.1	ZK973.10	6e-56
gb|CB014136.1	Y57G11C.16	5e-08
gb|CB014135.1	C07A12.7b	1e-73
gb|CB014134.1	Y62E10A.1	6e-12
gb|CB014133.1	F52E1.7a	1e-26
gb|CB014131.1	F39H12.3	2e-21
gb|CB014130.1	T13F2.11	4e-48
gb|CB014129.1	Y71F9AL.13a	6e-85
gb|CB014127.1	ZK632.9	1e-08
gb|CB014126.1	C52E4.7	1e-12
gb|CB014123.1	D1007.12	2e-37
gb|CB014121.1	MTCE.26	2e-95
gb|CB014119.1	C23G10.3	9e-88
gb|CB014117.1	K04D7.1	5e-88
gb|CB014115.1	K11H12.2	5e-54
gb|CB014114.1	K02B2.5	2e-33
gb|CB014112.1	D2085.2	2e-13
gb|CB014111.1	Y57G11C.12b	4e-43
gb|CB014110.1	H14A12.2a	5e-104
gb|CB014109.1	T15B12.1b	1e-37
gb|CB014108.1	K04G2.5	4e-53
gb|CB014107.1	T13F2.11	6e-36
gb|CB014106.1	H14A12.2b	4e-42
gb|CB014105.1	D2063.3b	9e-44
gb|CB014103.1	MTCE.25	8e-63
gb|CB014102.1	F40F11.1	1e-62
gb|CB014101.1	F56F3.5	8e-82
gb|CB014100.1	C47B2.3	1e-89
gb|CB014096.1	T27F7.3	6e-19
gb|CB014095.1	Y106G6H.3	6e-46
gb|CB014094.1	Y40H4A.2	2e-55
gb|CB014093.1	F37C12.4	1e-25
gb|CB014090.1	K12C11.2	8e-36
gb|CB014086.1	Y105E8A.16	1e-47
gb|CB014085.1	F37C12.4	2e-24
gb|CB014084.1	F52D10.3b	2e-79
gb|CB014079.1	E04A4.8	9e-57
gb|CB014077.1	MTCE.26	3e-75
gb|CB014076.1	K10B3.1b	2e-24
gb|CB014075.1	MTCE.31	1e-97
gb|CB014074.1	C16A3.5	2e-80
gb|CB014071.1	F09E5.15b	2e-90
gb|CB014070.1	T03F6.6	1e-32
gb|CB014067.1	D1007.12	7e-37
gb|CB014066.1	ZK1010.1	9e-16
gb|CB014062.1	C01G12.3	3e-06
gb|CB014061.1	F46E10.10b	9e-90
gb|CB014059.1	T14G10.7	2e-11
gb|CB014058.1	R13A5.8	1e-77
gb|CB014057.1	ZC168.6	8e-25
gb|CB014056.1	B0207.4	9e-65
gb|CB014055.1	F29B9.11	2e-14
gb|CB014054.1	K02F2.2	3e-113
gb|CB014053.1	F56D2.1	1e-38
gb|CB014051.1	F54E7.2	8e-44
gb|CB014050.1	ZK265.3	6e-57
gb|CB014048.1	F54E7.2	7e-44
gb|CB014047.1	Y56A3A.3	9e-11
gb|CB014046.1	C50F2.10	4e-13
gb|CB014045.1	T20H4.5	3e-90
gb|CB014043.1	MTCE.34	8e-33
gb|CB014042.1	H28O16.2	2e-19
gb|CB014041.1	MTCE.16	7e-60
gb|CB014040.1	M02B7.2	5e-17
gb|CB014037.1	T13F2.11	1e-61
gb|CB014036.1	B0393.1	6e-91
gb|CB014034.1	MTCE.26	7e-84
gb|CB014032.1	MTCE.11	3e-73
gb|CB014030.1	T05D4.1	3e-111
gb|CB014029.1	T13F2.11	1e-58
gb|CB014026.1	C14B1.3	4e-07
gb|CB014025.1	Y18D10A.16	2e-26
gb|CB014024.1	ZC168.6	2e-22
gb|CB014019.1	MTCE.26	9e-15
gb|CB014017.1	F40F8.10	2e-87
gb|CB014016.1	F58B3.7	2e-08
gb|CB014013.1	Y18D10A.8	2e-37
gb|CB014010.1	C09D4.5	6e-41
gb|CB014008.1	C47E8.5	5e-45
gb|CB014007.1	W01B6.2	4e-19
gb|CB014005.1	F54B3.3	6e-91
gb|CB014003.1	Y41D4B.5	3e-18
gb|CB014001.1	F40F8.10	2e-65
gb|CB014000.1	C35C5.4	1e-15
gb|CB013997.1	R144.2a	3e-23
gb|CB013996.1	F31C3.5	2e-17
gb|CB013995.1	MTCE.23	2e-06
gb|CB013991.1	MTCE.23	1e-29
gb|CB013989.1	K01H12.2	4e-81
gb|CB013988.1	MTCE.26	2e-98
gb|CB013987.1	K11H3.6	1e-16
gb|CB013986.1	MTCE.16	4e-39
gb|CB013985.1	MTCE.26	3e-59
gb|CB013984.1	MTCE.31	2e-79
gb|CB013981.1	C39D10.7	4e-15
gb|CB013980.1	Y41D4B.5	2e-19
gb|CB013977.1	T05H10.6b	4e-112
gb|CB013976.1	Y57G11C.16	2e-33
gb|CB013974.1	W09C5.6a	5e-39
gb|CB013970.1	F29B9.11	2e-14
gb|CB013968.1	B0025.4	1e-22
gb|CB013965.1	C53H9.1	7e-18
gb|CB013963.1	F25H2.5	2e-63
gb|CB013962.1	B0513.3a	9e-11
gb|CB013961.1	MTCE.23	2e-33
gb|CB013960.1	Y37E3.8b	1e-23
gb|CB013959.1	C34D4.12	2e-63
gb|CB013958.1	F07D10.1	2e-81
gb|CB013957.1	ZK265.3	1e-63
gb|CB013956.1	MTCE.11	9e-58
gb|CB013953.1	F31C3.5	3e-27
gb|CB013952.1	Y37E3.3	3e-32
gb|CB013951.1	F28D1.7	3e-55
gb|CB013949.1	W09C5.1	1e-81
gb|CB013947.1	F57C12.5c	1e-87
gb|CB013946.1	W03D8.9	3e-09
gb|CB013945.1	H16O14.1c	3e-09
gb|CB013943.1	F20C5.1d	7e-10
gb|CB013938.1	F30F8.10a	1e-43
gb|CB013937.1	MTCE.35	3e-70
gb|CB013936.1	F54C9.5	6e-25
gb|CB013935.1	JC8.3a	1e-80
gb|CB013934.1	F40F8.11	7e-29
gb|CB013932.1	R11A5.4d	7e-87
gb|CB013931.1	C26D10.3	4e-37
gb|CB013929.1	Y94H6A.6	7e-44
gb|CB013927.1	ZK131.7	4e-31
gb|CB013926.1	ZK596.2	7e-53
gb|CB013925.1	F58B3.7	7e-33
gb|CB013923.1	T05H10.6b	8e-104
gb|CB013920.1	R13A5.12	4e-58
gb|CB013919.1	M7.7	9e-10
gb|CB013917.1	T13F2.11	6e-36
gb|CB013915.1	MTCE.31	5e-103
gb|CB013914.1	C09H10.2	8e-55
gb|CB013912.1	C06A8.6	6e-30
gb|CB013909.1	T05F1.3	3e-56
gb|CB013908.1	Y48G8AL.8a	4e-72
gb|CB013907.1	R07E4.3	1e-39
gb|CB013906.1	Y69E1A.2	1e-58
gb|CB013904.1	F25H2.10	1e-45
gb|CB013902.1	T13F2.11	8e-63
gb|CB013900.1	B0495.5	4e-39
gb|CB013897.1	F25H2.11	7e-68
gb|CB013895.1	F29B9.11	2e-14
gb|CB013893.1	F07D3.2	1e-22
gb|CB013891.1	ZK520.5	7e-13
gb|CB013890.1	F35G12.7	1e-11
gb|CB013889.1	T08A11.1	2e-28
gb|CB013887.1	F36H1.1	1e-50
gb|CB013883.1	MTCE.3	9e-35
gb|CB013881.1	F26E4.6	4e-22
gb|CB013878.1	C04F12.4	5e-43
gb|CB013875.1	D2096.8	2e-16
gb|CB013873.1	T13F2.11	1e-48
gb|CB013872.1	MTCE.12	2e-65
gb|CB013871.1	C47E12.10	5e-06
gb|CB013870.1	T20B12.8	6e-11
gb|CB013869.1	T13F2.11	8e-63
gb|CB013866.1	T12D8.8	8e-19
gb|CB013864.1	F25H2.10	1e-99
gb|CB013861.1	MTCE.12	5e-72
gb|CB013858.1	C32E8.2a	3e-54
gb|CB013857.1	Y69A2AR.18b	1e-75
gb|CB013855.1	F42H11.1	1e-07
gb|CB013854.1	C35B1.1	1e-65
gb|CB013853.1	MTCE.11	8e-76
gb|CB013851.1	JC8.3a	4e-80
gb|CB013849.1	D1007.12	2e-37
gb|CB013845.1	F55C5.1	1e-35
gb|CB013844.1	T03D8.3	2e-15
gb|CB013843.1	Y37E3.9	2e-89
gb|CB013841.1	ZC513.4	8e-25
gb|CB013840.1	F40F8.10	6e-84
gb|CB013839.1	ZK1010.1	2e-08
gb|CB013837.1	K11H12.2	1e-78
gb|CB013836.1	F31D4.9	7e-21
gb|CB013833.1	MTCE.11	2e-62
gb|CB013828.1	MTCE.21	4e-75
gb|CB013824.1	MTCE.26	1e-87
gb|CB013823.1	T20H4.5	8e-93
gb|CB013820.1	ZC168.6	1e-20
gb|CB013819.1	W09C5.6a	5e-39
gb|CB013817.1	MTCE.25	9e-62
gb|CB013816.1	T22D1.10	8e-35
gb|CB013815.1	F54E7.2	4e-43
gb|CB013814.1	F25H2.10	5e-81
gb|CB013813.1	Y76A2A.1	1e-09
gb|CB013812.1	K02B2.5	2e-33
gb|CB013811.1	R02D5.7	1e-07
gb|CB013810.1	F10E7.8	6e-13
gb|CB013809.1	C47E8.5	6e-71
gb|CB013808.1	F28D1.7	3e-55
gb|CB013806.1	R11A5.4d	1e-102
gb|CB013804.1	C55B7.3	2e-39
gb|CB013803.1	Y75B12B.5	1e-75
gb|CB013802.1	T05F1.3	3e-53
gb|CB013801.1	MTCE.26	6e-102
gb|CB013800.1	MTCE.11	1e-69
gb|CB013799.1	F48E3.4	2e-17
gb|CB013798.1	C16A3.9	3e-66
gb|CB013797.1	T22D1.10	4e-72
gb|CB013796.1	R11A5.4d	3e-71
gb|CB013793.1	M05D6.3	5e-11
gb|CB013791.1	R01H2.6	4e-37
gb|CB013789.1	C04G2.9	2e-68
gb|CB013786.1	C18E9.2a	1e-22
gb|CB013783.1	MTCE.11	2e-73
gb|CB013780.1	Y24D9A.4a	7e-63
gb|CB013779.1	W03D8.9	2e-16
gb|CB013778.1	T27E9.3	4e-69
gb|CB013775.1	Y47G6A.13	3e-58
gb|CB013774.1	MTCE.21	6e-60
gb|CB013773.1	T20H4.5	7e-93
gb|CB013769.1	Y37E3.7	7e-27
gb|CB013768.1	R11A5.4d	4e-11
gb|CB013767.1	K09E4.1	2e-14
gb|CB013766.1	F09E5.15b	3e-85
gb|CB013764.1	MTCE.26	1e-76
gb|CB013762.1	F35B12.2	8e-57
gb|CB013761.1	ZK829.4	8e-90
gb|CB013758.1	MTCE.26	9e-102
gb|CB013757.1	F53C3.13c	9e-06
gb|CB013752.1	C50F2.10	3e-22
gb|CB013751.1	C04C3.3	4e-23
gb|CB013749.1	M01F1.2	2e-36
gb|CB013748.1	F40F9.1b	2e-07
gb|CB013744.1	F52H3.6	4e-46
gb|CB013738.1	W05G11.6d	2e-75
gb|CB013737.1	Y17G7B.17	4e-27
gb|CB013736.1	Y71F9B.3	2e-62
gb|CB013735.1	F10B5.1	1e-91
gb|CB013734.1	T13F2.11	8e-63
gb|CB013730.1	F52E1.7b	4e-24
gb|CB013727.1	C14B9.7	1e-48
gb|CB013726.1	C09F12.1	1e-09
gb|CB013725.1	MTCE.26	3e-70
gb|CB013723.1	R11A5.4d	2e-15
gb|CB013721.1	F10E7.7	1e-38
gb|CB013720.1	MTCE.35	1e-26
gb|CB013718.1	F53A3.3a	1e-59
gb|CB013716.1	B0393.3	3e-23
gb|CB013714.1	Y82E9BR.3	7e-36
gb|CB013713.1	C18E9.4	4e-46
gb|CB013712.1	C15F1.5a	3e-17
gb|BM278822.1	B0412.4	9e-21
gb|BM278821.1	E04A4.8	1e-10
gb|BM278820.1	C30H6.8	7e-32
gb|BM278819.1	ZK652.2	3e-17
gb|BM278818.1	W05G11.6d	1e-18
gb|BM278815.1	K11H12.2	1e-78
gb|BM278814.1	Y38F2AL.4	2e-63
gb|BM278813.1	W03G9.5	4e-16
gb|BM278812.1	C34C6.6a	7e-14
gb|BM278811.1	T13F2.11	8e-63
gb|BM278810.1	C08F8.6	6e-17
gb|BM278808.1	MTCE.11	9e-18
gb|BM278806.1	T13F2.11	8e-63
gb|BM278804.1	F25H2.11	4e-48
gb|BM278803.1	C15H9.6	7e-46
gb|BM278802.1	ZK596.2	9e-59
gb|BM278801.1	B0041.4	1e-70
gb|BM278800.1	Y41D4B.5	2e-19
gb|BM278798.1	C54C6.2	7e-86
gb|BM278797.1	Y37E3.7	6e-28
gb|BM278796.1	C09D4.5	3e-68
gb|BM278794.1	T04C12.6	2e-29
gb|BM278793.1	Y18D10A.17	2e-33
gb|BM278792.1	F58A4.10	7e-76
gb|BM278791.1	R06C1.4	2e-24
gb|BM278785.1	F52E1.7a	1e-26
gb|BM278783.1	Y62E10A.2	5e-10
gb|BM278782.1	Y73B6BL.33	4e-21
gb|BM278781.1	MTCE.16	5e-60
gb|BM278780.1	MTCE.3	6e-25
gb|BM278778.1	C37A2.7	4e-14
gb|BM278776.1	C04G2.9	2e-55
gb|BM278774.1	F53B6.4	3e-20
gb|BM278772.1	B0412.4	1e-17
gb|BM278771.1	B0286.4d	2e-34
gb|BM278767.1	MTCE.26	6e-87
gb|BM278766.1	F57B9.8	5e-31
gb|BM278765.1	Y116A8C.42	6e-46
gb|BM278764.1	F56F3.5	3e-72
gb|BM278763.1	Y41C4A.10	1e-22
gb|BM278761.1	F36A2.6	9e-37
gb|BM278760.1	K04D7.1	6e-49
gb|BM278759.1	F42C5.8	1e-81
gb|BM278758.1	MTCE.26	8e-91
gb|BM278757.1	T13F2.11	9e-59
gb|BM278756.1	Y105E8A.16	2e-47
gb|BM278754.1	F52E1.7a	7e-28
gb|BM278753.1	C27A2.2a	4e-30
gb|BM278749.1	F26D10.3	8e-100
gb|BM278748.1	R03G5.1a	1e-120
gb|BM278747.1	C32E8.2a	8e-54
gb|BM278743.1	C53H9.1	8e-53
gb|BM278741.1	C06A8.6	7e-30
gb|BM278739.1	T09F3.3	1e-21
gb|BM278737.1	Y75B12B.5	5e-75
gb|BM278736.1	C04G2.9	3e-68
gb|BM278735.1	F31D4.3	2e-12
gb|BM278734.1	ZK652.4	5e-19
gb|BM278732.1	C47E8.5	3e-47
gb|BM278728.1	T13F2.11	8e-63
gb|BM278727.1	F02A9.2	3e-22
gb|BM278726.1	T04C12.6	7e-108
gb|BM278724.1	T04A8.12	3e-08
gb|BM278723.1	C54C6.2	2e-53
gb|BM278722.1	T05E11.1	2e-60
gb|BM278716.1	Y24D9A.4a	2e-69
gb|BM278715.1	F26D10.3	4e-78
gb|BM278712.1	W09C5.6a	2e-23
gb|BM278711.1	F37C12.4	1e-25
gb|BM278710.1	Y37E3.10	3e-21
gb|BM278709.1	C33H5.12c	9e-31
gb|BM278707.1	F56E10.4	4e-35
gb|BM278704.1	F25H2.10	1e-47
gb|BM278703.1	R03G5.1a	5e-59
gb|BM278702.1	F25H8.1b	2e-45
gb|BM278698.1	MTCE.25	1e-30
gb|BM278696.1	D1007.6	3e-41
gb|BM278694.1	H14A12.2b	4e-85
gb|BM278691.1	F25B5.4a	7e-37
gb|BM278690.1	ZK686.2	1e-25
gb|BM278688.1	F28A10.6	5e-47
gb|BM278686.1	F40A3.3b	3e-27
gb|BM278685.1	T03F6.6	2e-26
gb|BM278682.1	ZK265.3	3e-61
gb|BM278681.1	Y48B6A.14	7e-24
gb|BM278676.1	F54C9.5	3e-92
gb|BM278673.1	F42A8.2	3e-81
gb|BM278672.1	H28O16.1d	2e-52
gb|BM278670.1	MTCE.26	2e-106
gb|BM278669.1	C50F4.13	1e-34
gb|BM278667.1	MTCE.26	5e-24
gb|BM278664.1	Y106G6H.3	8e-46
gb|BM278663.1	D1007.12	2e-37
gb|BM278662.1	W08F4.8b	9e-27
gb|BM278660.1	Y54G2A.23	2e-60
gb|BM278658.1	R151.3	2e-42
gb|BM278655.1	MTCE.11	1e-64
gb|BM278654.1	R02D5.7	1e-07
gb|BM278652.1	R02D5.7	1e-07
gb|BM278650.1	B0286.4d	6e-44
gb|BM278649.1	Y56A3A.31	6e-26
gb|BM278648.1	W03G9.5	3e-15
gb|BM278647.1	K08F4.5	5e-07
gb|BM278646.1	T03F6.6	9e-13
gb|BM278643.1	R03D7.8	2e-06
gb|BM278642.1	F36A2.6	2e-50
gb|BM278640.1	Y94H6A.6	5e-49
gb|BM278639.1	T03F6.6	7e-41
gb|BM278637.1	C54C6.2	9e-84
gb|BM278635.1	F56F3.5	2e-73
gb|BM278631.1	MTCE.35	3e-59
gb|BM278628.1	ZK1098.10f	1e-51
gb|BM278627.1	C33A12.1	6e-59
gb|BM278612.1	Y22D7AL.16	3e-40
gb|BM278605.1	C30C11.2	9e-42
gb|BM278624.1	C14B9.7	8e-50
gb|BM278620.1	F25H2.10	1e-78
gb|BM278619.1	C34B2.8	4e-66
gb|BM278618.1	F20D6.4b	1e-30
gb|BM278617.1	T25C8.2	1e-08
gb|BM278615.1	B0336.10	3e-69
gb|BM278602.1	Y71A12B.1	5e-80
gb|BM278601.1	F32D8.4	1e-26
gb|BM278600.1	C09H10.2	1e-54
gb|BM278599.1	Y39B6A.9	4e-09
gb|BM278597.1	D1007.12	1e-17
gb|BM278596.1	T07A9.11	3e-35
gb|BM278595.1	F53B6.4	5e-13
gb|BM278594.1	ZK1251.6	2e-60
gb|BM278591.1	Y37E3.8a	6e-45
gb|BM278590.1	F01D5.8	2e-41
gb|BM278589.1	F07D10.1	4e-71
gb|BM278586.1	F54E7.2	8e-44
gb|BM278584.1	F46A9.5	2e-30
gb|BM278583.1	C54C6.2	2e-89
gb|BM278582.1	Y41D4B.5	7e-19
gb|BM278578.1	F23B12.5	2e-35
gb|BM278577.1	C04F12.4	6e-43
gb|BM278575.1	M01F1.2	2e-66
gb|BM278574.1	F02A9.2	3e-22
gb|BM278569.1	C16A3.5	2e-80
gb|BM278568.1	T22H9.1	6e-09
gb|BM278565.1	Y39G8C.2	5e-43
gb|BM278564.1	MTCE.16	1e-49
gb|BM278563.1	Y116A8C.42	6e-46
gb|BM278562.1	D1007.6	3e-45
gb|BM278561.1	Y105E8A.16	9e-48
gb|BM278557.1	Y76A2A.1	5e-06
gb|BM278556.1	T07A9.11	3e-35
gb|BM278555.1	MTCE.21	9e-85
gb|BM278551.1	C50F4.13	2e-07
gb|BM278550.1	T05C12.1	8e-45
gb|BM278549.1	F52E1.7a	2e-26
gb|BM278546.1	T13F2.11	8e-63
gb|BM278542.1	Y1A5A.1	1e-53
gb|BM278540.1	W09C5.6a	3e-31
gb|BM278539.1	F22B5.4	2e-12
gb|BM278537.1	Y43B11AR.4	2e-39
gb|BM278532.1	C50F2.10	3e-20
gb|BM278530.1	F27D4.1	2e-64
gb|BM278529.1	MTCE.31	8e-58
gb|BM278528.1	F46E10.10b	7e-46
gb|BM278523.1	C14B9.7	5e-37
gb|BM278521.1	T13F2.11	6e-51
gb|BM278519.1	F36H1.1	2e-38
gb|BM278510.1	T13F2.11	5e-59
gb|BM278508.1	D1007.12	1e-35
gb|BM278504.1	C26F1.4	4e-23
gb|BM278503.1	F26E4.5	1e-16
gb|BM278502.1	Y56A3A.3	2e-09
gb|BM278501.1	T05D4.1	3e-53
gb|BM278496.1	T22B3.3	8e-18
gb|BM278494.1	W09C5.6a	5e-33
gb|BM278492.1	ZK1098.5	1e-42
gb|BM278490.1	F39B2.6	9e-38
gb|BM278486.1	T03F6.3	3e-80
gb|BM278477.1	B0523.1	5e-07
gb|BM278476.1	F10E7.7	3e-30
gb|BM278475.1	D1007.6	1e-44
gb|BM278470.1	T13F2.11	5e-36
gb|BM278469.1	E04A4.8	2e-74
gb|BM278465.1	M03F4.2c	4e-42
gb|BM278464.1	C50F2.10	1e-22
gb|BM278463.1	M01F1.3	1e-54
gb|BM278462.1	Y48G8AL.8a	7e-65
gb|BM278461.1	T03F1.3	8e-62
gb|BM278460.1	T13F2.11	4e-38
gb|BM278458.1	F57H12.1	1e-69
gb|BM278456.1	ZK652.4	3e-21
gb|BM278455.1	F52E1.7a	5e-26
gb|BM278451.1	F02A9.2	1e-18
gb|BM278448.1	C09H10.3	2e-08
gb|BM278444.1	C32E8.2a	7e-38
gb|BM278441.1	Y71A12B.1	7e-67
gb|BM278440.1	T04C12.6	8e-96
gb|BM278438.1	T05E11.1	7e-56
gb|BM278437.1	C18G1.9	1e-17
gb|BM278436.1	F52E1.5	2e-25
gb|BM278435.1	K12H4.5	7e-23
gb|BM278434.1	E04A4.8	1e-67
gb|BM278431.1	Y71H2B.5	6e-16
gb|BM278429.1	W09C5.6a	1e-33
gb|BM278427.1	T16G1.11	3e-59
gb|BM278425.1	C04G2.9	2e-34
gb|BM278424.1	H17B01.1b	6e-15
gb|BM278422.1	C44B11.3	5e-79
gb|BM278420.1	C50F4.13	4e-32
gb|BM278419.1	F56F3.5	8e-72
gb|BM278413.1	F46B6.7	9e-34
gb|BM278412.1	D1007.12	6e-13
gb|BM278411.1	H06I04.4a	2e-21
gb|BM278410.1	Y105E8A.16	3e-43
gb|BM278407.1	T07A9.11	1e-27
gb|BM278405.1	T20H4.5	6e-50
gb|BM278404.1	T07A9.11	5e-33
gb|BM278402.1	R11A5.4d	1e-14
gb|BM278401.1	F46C5.8	6e-58
gb|BM278399.1	T21C9.5b	1e-11
gb|BM278397.1	Y45F10D.12	2e-48
gb|BM278396.1	C14C10.5	4e-13
gb|BM278395.1	F25H2.5	5e-39
gb|BM278394.1	Y41D4B.5	4e-12
gb|BM278392.1	MTCE.26	1e-90
gb|BM278391.1	K07B1.2	3e-28
gb|BM278390.1	Y5F2A.1	2e-21
gb|BM278386.1	C09D4.5	2e-35
gb|BM278385.1	F23B2.13	2e-12
gb|BM278383.1	D2045.6	8e-27
gb|BM278381.1	K10B3.8	7e-33
gb|BM278378.1	ZK1098.5	7e-42
gb|BM278377.1	F39B2.6	2e-18
gb|BM278375.1	F49C12.8	9e-54
gb|BM278371.1	F20C5.1d	1e-07
gb|BM278369.1	B0205.11	8e-39
gb|BM278368.1	F52E4.1b	6e-07
gb|BM278365.1	C39H7.1	1e-43
gb|BM278364.1	R04B5.6	5e-11
gb|BM278362.1	F46A9.4	4e-10
gb|BM278361.1	JC8.3a	2e-69
gb|BM278360.1	F55C5.1	2e-32
gb|BM278357.1	T26A5.9	1e-11
gb|BM278356.1	MTCE.16	2e-13
gb|BM278355.1	F28C6.7a	2e-54
gb|BM278352.1	H14A12.2b	1e-45
gb|BM278349.1	R09B3.3	2e-09
gb|BM278345.1	F52E1.7b	1e-13
gb|BM278342.1	C47D12.3a	5e-54
gb|BM278340.1	Y66D12A.20	4e-11
gb|BM278337.1	F02A9.2	8e-17
gb|BM278334.1	F27D9.5	2e-46
gb|BM278330.1	Y71H2B.6	8e-16
gb|BM278329.1	F55C5.5	4e-23
gb|BM278328.1	R03G5.1a	1e-63
gb|BM278327.1	F54H5.2	2e-20
gb|BM278326.1	C47E12.4d	8e-58
gb|BM278324.1	K11H12.2	3e-52
gb|BM278323.1	K03B4.1	2e-15
gb|BM278322.1	F31D4.9	2e-13
gb|BM278321.1	Y110A7A.13	2e-50
gb|BM278320.1	C08F8.6	1e-11
gb|BM278319.1	M01A10.2f	2e-06
gb|BM278316.1	F56F3.5	1e-60
gb|BM278315.1	F52E1.7b	5e-25
gb|BM278314.1	C08F8.9	3e-06
gb|BM278313.1	F44D12.7	3e-21
gb|BM278310.1	F52E1.7a	1e-25
gb|BM278307.1	F54C9.5	6e-71
gb|BM278306.1	F47B3.1	2e-22
gb|BM278302.1	F25H2.5	2e-19
gb|BM278301.1	F25H2.5	6e-53
gb|BM278300.1	Y17G7B.17	5e-20
gb|BM278296.1	W09C5.8	2e-58
gb|BM278295.1	T10H9.4	7e-10
gb|BM278292.1	E04A4.8	4e-54
gb|BM278291.1	F26D10.3	4e-108
gb|BM278289.1	F37C12.11	3e-31
gb|BM278288.1	MTCE.25	4e-39
gb|BM278286.1	T13F2.11	1e-55
gb|BM278285.1	F07D10.1	2e-38
gb|BM278284.1	Y82E9BR.3	1e-40
gb|BM278283.1	Y71F9AL.13a	6e-82
gb|BM278281.1	MTCE.3	7e-38
gb|BM278278.1	F42C5.8	8e-74
gb|BM278277.1	JC8.3a	1e-72
gb|BM278271.1	F46E10.10a	6e-67
gb|BM278270.1	F52E1.7a	1e-22
gb|BM278269.1	ZK418.9b	9e-12
gb|BM278266.1	H14A12.2a	1e-95
gb|BM278265.1	T26A5.9	6e-13
gb|BM278264.1	F52E1.7a	1e-26
gb|BM278262.1	T01B11.4	6e-83
gb|BM278261.1	Y45F10D.12	2e-47
gb|BM278260.1	D2045.5	5e-13
gb|BM278257.1	MTCE.23	2e-30
gb|BM278255.1	T13F2.11	7e-37
gb|BM278253.1	F55H12.5	3e-19
gb|BM278252.1	C16A3.5	2e-76
gb|BM278251.1	F54C9.1	4e-54
gb|BM278250.1	Y24D9A.4a	3e-42
gb|BM278248.1	F58F6.4	3e-14
gb|BM278246.1	Y95D11A.1	1e-17
gb|BM278245.1	K07H8.2c	1e-27
gb|BM278240.1	K10B3.1b	6e-25
gb|BM278239.1	F32B6.3	1e-35
gb|BM278238.1	T04B2.2b	3e-52
gb|BM278237.1	C42C1.14	2e-07
gb|BM278236.1	Y94H6A.8	3e-52
gb|BM278235.1	T23G11.3	3e-18
gb|BM278234.1	C23G10.4b	1e-10
gb|BM278233.1	R09B3.3	1e-18
gb|BM278229.1	F26A1.8	1e-36
gb|BM278227.1	C16C10.6	2e-32
gb|BM278226.1	T19D12.5	6e-48
gb|BM278223.1	F17C11.9a	2e-53
gb|BM278221.1	C23H3.7	2e-43
gb|BM278219.1	F55C5.1	4e-23
gb|BM278218.1	F53F1.2	2e-47
gb|BM278216.1	MTCE.11	2e-44
gb|BM278215.1	F52E1.7a	7e-27
gb|BM278213.1	T08B2.10	2e-42
gb|BM278211.1	JC8.3a	1e-73
gb|BM278208.1	Y82E9BR.3	6e-31
gb|BM278207.1	T05A7.6	4e-16
gb|BM278206.1	C32F10.8a	4e-33
gb|BM278205.1	D2089.2	4e-27
gb|BM278204.1	K11H12.2	3e-58
gb|BM278202.1	T03F6.6	2e-23
gb|BM278199.1	MTCE.16	2e-40
gb|BM278197.1	T22D1.10	4e-57
gb|BM278196.1	R13A5.8	4e-78
gb|BM278192.1	C32E8.2a	1e-58
gb|BM278191.1	C16A3.9	4e-62
gb|BM278188.1	C37A2.7	1e-10
gb|BM278187.1	MTCE.16	2e-38
gb|BM278186.1	MTCE.16	2e-49
gb|BM278185.1	Y71G12B.17	3e-59
gb|BM278184.1	F53A3.3a	2e-55
gb|BM278182.1	T05F1.3	1e-44
gb|BM278180.1	MTCE.16	3e-33
gb|BM278176.1	T05E11.1	8e-92
gb|BM278175.1	MTCE.23	4e-50
gb|BM278173.1	F07D10.1	1e-69
gb|BM278172.1	W03G9.5	5e-16
gb|BM278171.1	F25H2.10	4e-94
gb|BM278170.1	F54C4.1	2e-46
gb|BM278169.1	T01H8.2	5e-43
gb|BM278167.1	F29G9.3	1e-21
gb|BM278166.1	F52E1.7a	3e-24
gb|BM278165.1	F45G2.4	3e-29
gb|BM278163.1	K08F4.5	7e-10
gb|BM278162.1	T01C3.6	1e-58
gb|BM278158.1	F49E8.1	3e-26
gb|BM278155.1	C09D4.5	4e-65
gb|BM278154.1	T21C9.5a	3e-19
gb|BM278152.1	W03D8.2b	9e-32
gb|BM278150.1	F42C5.8	3e-36
gb|BM278139.1	K09E4.1	2e-11
gb|BM278137.1	F56F3.5	4e-33
gb|BM278133.1	ZK863.3	2e-81
gb|BM278132.1	T23G11.3	3e-19
gb|BM278131.1	Y24D9A.4a	4e-72
gb|BM278128.1	ZK1251.6	2e-52
gb|BM278126.1	R09B3.3	2e-17
gb|BM278125.1	ZK632.9	1e-09
gb|BM278124.1	C16A3.9	5e-29
gb|BM278113.1	MTCE.26	4e-62
gb|BM278112.1	C09H10.2	8e-50
gb|BM278111.1	MTCE.23	1e-07
gb|BM278110.1	Y111B2A.16	5e-34
gb|BM278109.1	T25B9.1	2e-41
gb|BM278106.1	F58G1.3	1e-29
gb|BM278105.1	F31D4.3	1e-24
gb|BM278104.1	F53B6.4	2e-13
gb|BM278103.1	R13A5.8	1e-62
gb|BM278101.1	T23G7.4	2e-07
gb|BM278099.1	T13F2.11	1e-45
gb|BM278098.1	F55H12.5	2e-16
gb|BM278097.1	Y39E4A.3b	2e-58
gb|BM278094.1	F10G8.6	3e-66
gb|BM278093.1	C26F1.9	5e-09
gb|BM278091.1	W09C5.6a	3e-33
gb|BM278090.1	C16A3.5	1e-74
gb|BM278089.1	R144.6	2e-34
gb|BM278088.1	MTCE.26	8e-81
gb|BM278086.1	T13F2.11	6e-55
gb|BM278085.1	F52E1.7a	3e-26
gb|BM278083.1	T21C9.5a	5e-21
gb|BM278082.1	MTCE.11	3e-39
gb|BM278081.1	D1007.12	2e-31
gb|BM278079.1	T04A8.6	1e-20
gb|BM278078.1	T13F2.11	6e-43
gb|BM278075.1	T04B2.2b	5e-36
gb|BM278074.1	Y110A2AM.3	2e-34
gb|BM278073.1	H14A12.2a	4e-82
gb|BM278071.1	C14B9.7	6e-35
gb|BM278070.1	ZC581.7	2e-39
gb|BM278066.1	ZK1010.1	1e-64
gb|BM278065.1	B0393.1	5e-86
gb|BM278063.1	C09H10.2	9e-53
gb|BM278060.1	F53B6.4	8e-14
gb|BM278057.1	C09D4.5	5e-54
gb|BM278055.1	MTCE.26	7e-76
gb|BM278054.1	Y37E3.8a	3e-43
gb|BM278053.1	T05A7.6	1e-14
gb|BM278052.1	Y105E8A.16	4e-17
gb|BM278051.1	B0336.10	9e-68
gb|BM278050.1	ZC412.1	3e-71
gb|BM278049.1	Y41C4A.10	7e-22
gb|BM278048.1	C18D11.4	4e-22
gb|BM278047.1	F31D4.3	1e-47
gb|BM278046.1	B0513.3a	4e-15
gb|BM278044.1	ZK265.3	5e-65
gb|BM278043.1	T13F2.11	1e-60
gb|BM278039.1	C09H10.2	6e-51
gb|BM278037.1	Y1A5A.1	9e-10
gb|BM278034.1	T23F11.1	1e-36
gb|BM278031.1	F08C6.3	2e-45
gb|BM278030.1	Y22D7AL.5b	6e-31
gb|BM278027.1	D2063.3b	1e-36
gb|BM278025.1	C07D8.6	4e-39
gb|BM278024.1	F37C12.11	4e-33
gb|BM278023.1	K01C8.9	4e-54
gb|BM278020.1	Y37E3.4	1e-07
gb|BM278012.1	MTCE.23	2e-57
gb|BM278008.1	MTCE.26	1e-44
gb|BM278007.1	JC8.3a	2e-46
gb|BM278006.1	F28C6.7a	6e-55
gb|BM278003.1	K11H12.2	4e-69
gb|BM278000.1	T20D3.11b	3e-27
gb|BM277997.1	T01B11.4	1e-44
gb|BM277994.1	K07C11.1	8e-20
gb|BM277991.1	K10B3.7	7e-62
gb|BM277990.1	MTCE.3	2e-30
gb|BM277988.1	F56F3.5	4e-60
gb|BM277985.1	F45H11.5	7e-23
gb|BM277984.1	F02A9.2	4e-22
gb|BM277983.1	C14B9.7	1e-41
gb|BM277982.1	T07A9.11	3e-35
gb|BM277980.1	W03D8.9	2e-11
gb|BM277978.1	T13F2.11	6e-61
gb|BM277977.1	B0336.10	1e-62
gb|BM277976.1	T04C12.5	5e-95
gb|BM277974.1	MTCE.21	2e-67
gb|BM277973.1	MTCE.21	2e-70
gb|BM277971.1	F58A4.10	3e-68
gb|BM277967.1	T23G7.3	3e-20
gb|BM277966.1	C09D4.3	1e-52
gb|BM277965.1	R11A5.4a	2e-112
gb|BM277964.1	C25G4.6	7e-57
gb|BM277957.1	ZK370.6	3e-30
gb|BM277955.1	F52E1.7a	2e-26
gb|BM277954.1	ZK1058.1	6e-14
gb|BM277953.1	K08F8.3	2e-33
gb|BM277952.1	C09D4.5	4e-65
gb|BM277951.1	B0393.1	4e-76
gb|BM277947.1	R06C1.4	3e-23
gb|BM277942.1	T13F2.11	4e-53
gb|BM277940.1	Y116A8C.42	3e-42
gb|BM277938.1	T22D1.10	5e-95
gb|BM277937.1	F25B5.4c	9e-26
gb|BM277936.1	C50F4.13	4e-38
gb|BM277935.1	T08H10.1	3e-62
gb|BM277934.1	C27A12.9	1e-15
gb|BM277933.1	F02A9.2	6e-22
gb|BM277932.1	Y41D4B.5	4e-18
gb|BM277928.1	ZK829.4	3e-23
gb|BM277926.1	Y69E1A.2	5e-53
gb|BM277925.1	T01C3.6	8e-49
gb|BM277924.1	F26E4.6	1e-10
gb|BM277923.1	T21D9.1	2e-25
gb|BM277922.1	B0513.3a	1e-14
gb|BM277920.1	C42C1.14	2e-31
gb|BM277915.1	T25B9.1	4e-82
gb|BM277913.1	T13F2.11	6e-60
gb|BM277911.1	Y37E3.8a	3e-56
gb|BM277910.1	Y76A2A.1	2e-14
gb|BM277909.1	F54E7.2	6e-36
gb|BM277908.1	T01B11.4	2e-45
gb|BM277907.1	F36A2.6	1e-54
gb|BM277906.1	W07G4.4	4e-35
gb|BM277905.1	R11A5.4d	5e-14
gb|BM277904.1	R107.7	2e-66
gb|BM277903.1	T21C9.5a	5e-21
gb|BM277902.1	F17C11.9a	3e-83
gb|BM277901.1	T13F2.11	1e-57
gb|BM277900.1	F54E7.2	6e-36
gb|BM277899.1	K11H12.2	5e-73
gb|BM277897.1	C14B9.2	3e-72
gb|BM277896.1	F02A9.2	3e-22
gb|BM277895.1	F55C5.1	3e-27
gb|BM277894.1	W07G4.4	2e-42
gb|BM277889.1	MTCE.23	4e-63
gb|BM277885.1	F26E4.6	2e-06
gb|BM277884.1	F25H2.10	3e-69
gb|BM277883.1	MTCE.35	4e-78
gb|BM277881.1	MTCE.26	4e-104
gb|BM277879.1	R03G5.1a	4e-109
gb|BM277877.1	T23G7.5a	2e-17
gb|BM277876.1	Y1A5A.1	8e-55
gb|BM277875.1	MTCE.3	3e-30
gb|BM277874.1	MTCE.11	2e-78
gb|BM277873.1	Y71A12B.1	4e-82
gb|BM277872.1	F54C9.5	1e-83
gb|BM277870.1	K07A12.7	3e-61
gb|BM277869.1	C08F8.6	2e-38
gb|BM277868.1	F45F2.9b	5e-59
gb|BM277866.1	F28D1.7	2e-66
gb|BM277865.1	R07E4.3	1e-39
gb|BM277864.1	K11H12.2	3e-64
gb|BM277862.1	T27F7.3	1e-11
gb|BM277858.1	MTCE.21	1e-38
gb|BM277856.1	T04D1.3a	4e-30
gb|BM277852.1	B0336.10	2e-70
gb|BM277851.1	Y24D9A.4a	1e-58
gb|BM277849.1	Y62E10A.2	1e-16
gb|BM277848.1	F42C5.8	6e-23
gb|BM277847.1	B0272.1	7e-13
gb|BM277846.1	MTCE.3	1e-23
gb|BM277843.1	F54C9.1	2e-61
gb|BM277842.1	W09C5.6a	1e-09
gb|BM277837.1	R107.7	4e-29
gb|BM277834.1	C32E8.2a	1e-61
gb|BM277833.1	MTCE.23	5e-38
gb|BM277832.1	F02A9.2	7e-17
gb|BM277829.1	C53A3.2	8e-30
gb|BM277827.1	Y53G8B.4a	2e-17
gb|BM277824.1	C14B9.7	4e-50
gb|BM277820.1	T27E9.1a	9e-72
gb|BM277818.1	C40H1.1	3e-21
gb|BM277817.1	C14B9.7	2e-40
gb|BI594983.1	T03F6.6	3e-36
gb|BI594982.1	Y38F2AL.4	2e-61
gb|BI594980.1	Y41D4B.5	3e-15
gb|BI594978.1	M7.7	7e-31
gb|BI594977.1	F42H10.6	2e-42
gb|BI594976.1	C14B9.7	3e-45
gb|BI594975.1	F52E1.7a	1e-26
gb|BI594971.1	C14B1.3	3e-07
gb|BI594970.1	M01F1.3	5e-47
gb|BI594969.1	MTCE.11	2e-17
gb|BI594967.1	F47B3.6	8e-17
gb|BI594966.1	Y95D11A.1	2e-07
gb|BI594963.1	F13B12.2	1e-25
gb|BI594962.1	W09C5.6a	2e-34
gb|BI594960.1	R07G3.8	3e-34
gb|BI594959.1	Y41D4B.5	1e-13
gb|BI594958.1	F58F6.4	1e-46
gb|BI594957.1	C26D10.2a	1e-68
gb|BI594955.1	Y82E9BR.16a	3e-27
gb|BI594954.1	F53A3.3a	6e-59
gb|BI594951.1	C42C1.14	1e-31
gb|BI594949.1	E04A4.8	6e-56
gb|BI594941.1	K02A4.1	4e-34
gb|BI594938.1	MTCE.23	5e-48
gb|BI594936.1	C42C1.14	3e-21
gb|BI594935.1	C23G10.3	9e-66
gb|BI594933.1	Y71G12B.30	2e-56
gb|BI594932.1	W03G9.5	3e-23
gb|BI594931.1	MTCE.16	9e-48
gb|BI594930.1	T04C12.5	3e-94
gb|BI594928.1	F56F3.5	4e-75
gb|BI594927.1	C42C1.14	2e-31
gb|BI594926.1	B0041.4	5e-55
gb|BI594922.1	T20G5.2	3e-52
gb|BI594921.1	R03G5.1d	2e-66
gb|BI594920.1	Y57G11C.16	1e-31
gb|BI594918.1	W09C5.6a	1e-33
gb|BI594917.1	Y24D9A.4a	2e-34
gb|BI594916.1	F25H2.5	7e-32
gb|BI594914.1	C42C1.14	7e-31
gb|BI594912.1	Y48B6A.14	5e-15
gb|BI594911.1	C09D4.5	3e-38
gb|BI594909.1	H06I04.4a	5e-16
gb|BI594907.1	F02A9.2	5e-19
gb|BI594905.1	F52F12.8	3e-38
gb|BI594904.1	T09F3.3	3e-23
gb|BI594903.1	MTCE.11	7e-35
gb|BI594900.1	F27E11.2a	1e-09
gb|BI594897.1	C29F5.4b	6e-09
gb|BI594896.1	MTCE.23	2e-06
gb|BI594895.1	MTCE.21	5e-79
gb|BI594894.1	K09E4.1	1e-09
gb|BI594893.1	F42A8.2	4e-88
gb|BI594891.1	F02A9.2	6e-20
gb|BI594888.1	T13F2.11	5e-62
gb|BI594885.1	T07A9.11	5e-31
gb|BI594881.1	Y41D4B.5	5e-16
gb|BI594878.1	F40F8.10	2e-74
gb|BI594877.1	F46F11.4	2e-09
gb|BI594876.1	F52E1.7a	2e-23
gb|BI594875.1	M142.8	5e-29
gb|BI594873.1	T21C9.5a	5e-21
gb|BI594866.1	C30C11.2	7e-11
gb|BI594863.1	C26D10.2a	3e-68
gb|BI594862.1	M01F1.2	5e-39
gb|BI594860.1	W09C5.6a	8e-32
gb|BI594859.1	D1009.2b	9e-15
gb|BI594858.1	MTCE.11	2e-56
gb|BI594857.1	MTCE.26	3e-48
gb|BI594852.1	C49H3.11	6e-62
gb|BI594848.1	C09D4.5	4e-54
gb|BI594846.1	F52E1.7b	2e-18
gb|BI594845.1	F25H2.12b	7e-10
gb|BI594844.1	T08B2.10	2e-42
gb|BI594843.1	F21C3.5	1e-16
gb|BI594840.1	C53A5.1	1e-51
gb|BI594839.1	D1007.12	1e-28
gb|BI594834.1	T15H9.7a	2e-54
gb|BI594831.1	F25H2.11	4e-25
gb|BI594830.1	Y54H5A.2	9e-30
gb|BI594827.1	Y48G8AL.8a	9e-70
gb|BI594824.1	Y54H5A.2	2e-16
gb|BI594822.1	Y54G2A.23	5e-60
gb|BI594821.1	MTCE.35	6e-57
gb|BI594818.1	D2063.3b	6e-43
gb|BI594817.1	C09D4.3	2e-36
gb|BI594816.1	C14B9.7	5e-40
gb|BI594815.1	D2030.5	5e-21
gb|BI594812.1	Y111B2A.18	4e-38
gb|BI594811.1	MTCE.16	8e-33
gb|BI594810.1	Y37E3.8a	2e-44
gb|BI594807.1	T22D1.10	3e-38
gb|BI594806.1	C23G10.3	6e-23
gb|BI594804.1	MTCE.34	3e-30
gb|BI594801.1	E04A4.8	2e-77
gb|BI594800.1	H28O16.1d	1e-22
gb|BI594799.1	W06D4.5	6e-53
gb|BI594795.1	B0228.7	2e-53
gb|BI594792.1	F53B6.4	7e-14
gb|BI594791.1	C37A2.7	2e-14
gb|BI594790.1	C50F7.4	3e-61
gb|BI594789.1	M05D6.3	8e-18
gb|BI594788.1	R11A5.4d	1e-16
gb|BI594786.1	F35G12.7	6e-12
gb|BI594784.1	MTCE.16	1e-41
gb|BI594782.1	MTCE.26	3e-89
gb|BI594779.1	Y106G6H.3	6e-38
gb|BI594777.1	C15H11.7	6e-65
gb|BI594776.1	C26F1.3	3e-12
gb|BI594775.1	C25G4.6	3e-51
gb|BI594774.1	ZK1251.6	1e-52
gb|BI594771.1	C54C6.2	3e-44
gb|BI594770.1	F27D9.5	2e-27
gb|BI594769.1	Y43B11AR.4	1e-59
gb|BI594768.1	M142.8	2e-26
gb|BI594764.1	M88.7	1e-62
gb|BI594762.1	C54C6.2	1e-76
gb|BI594761.1	Y105E8A.16	9e-48
gb|BI594754.1	C26F1.4	9e-23
gb|BI594751.1	H06I04.4a	3e-21
gb|BI594748.1	MTCE.26	1e-62
gb|BI594747.1	ZC168.6	3e-18
gb|BI594745.1	R03G5.1a	4e-82
gb|BI594744.1	MTCE.26	5e-58
gb|BI594742.1	Y1A5A.1	1e-55
gb|BI594741.1	W09C3.6	3e-88
gb|BI594740.1	R13A5.12	2e-26
gb|BI594739.1	W07G4.4	4e-67
gb|BI594737.1	W08E3.3b	6e-43
gb|BI594733.1	D2030.5	2e-60
gb|BI594732.1	T13F2.11	3e-57
gb|BI594730.1	H14A12.2a	5e-72
gb|BI594729.1	F10E7.7	2e-35
gb|BI594728.1	MTCE.16	3e-35
gb|BI594727.1	R05G6.7	1e-59
gb|BI594725.1	F25H2.5	9e-54
gb|BI594724.1	MTCE.26	2e-75
gb|BI594722.1	Y6E2A.10	2e-07
gb|BI594721.1	F52E1.7b	1e-23
gb|BI594720.1	R09B3.3	6e-19
gb|BF228448.1	F52E1.7a	1e-26
gb|BF228446.1	F26D10.3	7e-88
gb|BF228440.1	C09H10.2	8e-55
gb|BF228439.1	F53A3.3a	1e-59
gb|BF228437.1	E04A4.8	5e-81
gb|BF228433.1	F52E1.7a	2e-26
gb|BF228431.1	R01H2.6	5e-37
gb|BF228428.1	F56F3.5	2e-93
gb|BF228426.1	Y54E10A.5	3e-26
gb|BF228425.1	F37C12.11	5e-33
gb|BF228424.1	F54A3.5	3e-31
gb|BF228423.1	T05E11.1	2e-97
gb|BF228422.1	MTCE.31	8e-71
gb|BF228421.1	C56G2.7	6e-15
gb|BF228420.1	T23G11.3	5e-24
gb|BF228415.1	Y44A6D.5	1e-34
gb|BF228414.1	C17E4.6	2e-43
gb|BF228412.1	MTCE.26	2e-115
gb|BF228411.1	F45F2.9b	1e-18
gb|BF228410.1	F52E1.7a	2e-26
gb|BF228409.1	D2030.2b	7e-38
gb|BF228407.1	C25D7.12	2e-18
gb|BF228403.1	F46F11.4	2e-35
gb|BF228402.1	Y110A7A.19	3e-12
gb|BF228401.1	B0513.3a	1e-16
gb|BF228400.1	F55D10.1	3e-35
gb|BF228399.1	E04A4.8	5e-81
gb|BF228398.1	MTCE.11	6e-80
gb|BF228396.1	T27F7.3	3e-47
gb|BF228395.1	C54C6.2	8e-103
gb|BF228394.1	R05G6.7	3e-80
gb|BF228393.1	ZK131.8	2e-41
gb|BF228388.1	ZK783.2	3e-76
gb|BF228386.1	K11H12.2	4e-79
gb|BF228385.1	F36H1.1	1e-49
gb|BF228383.1	MTCE.23	3e-60
gb|BF228379.1	R107.7	3e-66
gb|BF228377.1	T02E1.5c	5e-38
gb|BF228376.1	ZC8.4d	2e-11
gb|BF169406.1	T13F2.2	1e-18
gb|BF169405.1	C27A2.2a	5e-30
gb|BF169404.1	C03G5.1	8e-104
gb|BF169403.1	F55C5.1	2e-35
gb|BF169402.1	F54C9.5	4e-97
gb|BF169401.1	C25G4.6	2e-53
gb|BF169400.1	W03D8.9	1e-13
gb|BF169396.1	F42A8.2	2e-116
gb|BF169395.1	F52E1.7a	2e-26
gb|BF169392.1	K10B3.1b	4e-24
gb|BF169391.1	K07A1.7	1e-10
gb|BF169389.1	F31D4.3	2e-76
gb|BF169388.1	H28O16.1d	3e-112
gb|BF169386.1	R09B3.3	7e-21
gb|BF169385.1	C40H1.1	3e-40
gb|BF169381.1	ZK632.9	2e-09
gb|BF169378.1	MTCE.23	2e-48
gb|BF169376.1	F17C11.9c	4e-77
gb|BF169375.1	F56F3.4	2e-11
gb|BF169370.1	C15F1.5a	3e-17
gb|BF169369.1	B0546.2	9e-29
gb|BF169368.1	F32D1.5	3e-94
gb|BF169367.1	F54E7.2	7e-44
gb|BF169366.1	T23G4.5	4e-07
gb|BF169365.1	F52D10.3a	3e-101
gb|BF169364.1	F22B5.2	2e-53
gb|BF169361.1	C47E8.5	4e-30
gb|BF169359.1	R01H10.1	4e-37
gb|BF169357.1	F52E1.5	7e-25
gb|BF169356.1	F39H11.5	1e-85
gb|BF169355.1	C07D8.6	6e-61
gb|BF169354.1	Y43B11AR.4	2e-73
gb|BF169352.1	F47B3.6	3e-58
gb|BF169348.1	Y111B2A.12a	3e-49
gb|BF169346.1	T13F2.11	9e-63
gb|BF169343.1	F02A9.2	3e-22
gb|BF169342.1	Y45F10D.12	7e-69
gb|BF169339.1	R09B5.4	2e-40
gb|BF169338.1	F27D9.5	6e-101
gb|BF169337.1	ZC168.6	2e-22
gb|BF169334.1	C40H1.1	7e-09
gb|BF169333.1	Y48G8AL.8a	9e-75
gb|BF050128.1	B0412.4	8e-25
gb|BF050123.1	F38H4.7	6e-09
gb|BF050120.1	Y5F2A.1	7e-26
gb|BF050119.1	Y106G6H.3	8e-48
gb|BF050114.1	C36E8.5	2e-94
gb|BF050112.1	F40F8.10	2e-85
gb|BF050111.1	F52E1.7b	1e-10
gb|BF050110.1	Y39G8C.2	4e-23
gb|BF050107.1	R11A5.4a	9e-16
gb|BF050105.1	Y116A8C.42	5e-46
gb|BF050104.1	Y87G2A.9	6e-79
gb|BF050102.1	D2096.8	2e-33
gb|BF050101.1	F02A9.2	1e-21
gb|BF050100.1	Y39A1A.20	4e-22
gb|BF050099.1	F54A3.5	1e-29
gb|BF050098.1	Y56A3A.31	3e-21
gb|BF050094.1	R09B3.3	3e-21
gb|BF050093.1	R09B3.3	6e-20
gb|BF050092.1	K01H12.2	3e-40
gb|BF050090.1	ZK1251.6	6e-61
gb|BF050089.1	F56F3.5	3e-73
gb|BF050087.1	F55C10.1	8e-81
gb|BF050086.1	Y24D9A.4a	1e-56
gb|BF050085.1	C55B7.3	2e-26
gb|BF050084.1	Y48G8AL.15	2e-16
gb|BF050083.1	F55D10.2	4e-29
gb|BF050082.1	E04A4.7	2e-35
gb|BF050081.1	W08F4.8b	4e-09
gb|BF050077.1	F48E8.3	5e-28
gb|BF050075.1	T20H4.5	8e-79
gb|BF050074.1	ZK131.8	1e-47
gb|BF050071.1	ZK1010.1	5e-30
gb|BF050070.1	MTCE.11	1e-38
gb|BF050065.1	Y82E9BR.3	5e-36
gb|BF050063.1	Y48G8AL.8a	2e-74
gb|BF050062.1	MTCE.26	1e-54
gb|BF050060.1	C34B2.5	1e-36
gb|BF050058.1	F56F3.5	1e-70
gb|BF050056.1	Y24D9A.4a	5e-38
gb|BF050053.1	M01F1.2	2e-66
gb|BF050052.1	D1007.6	3e-45
gb|BF050051.1	T09F3.3	1e-34
gb|BF050050.1	C44B11.3	1e-69
gb|BF050049.1	Y45F10D.4	1e-54
gb|BF050048.1	Y1A5A.1	3e-06
gb|BF050046.1	MTCE.35	8e-61
gb|BF050041.1	F26G1.1	5e-30
gb|BF050039.1	F46H5.7b	7e-13
gb|BF050038.1	C42C1.14	1e-31
gb|BF050037.1	C47E8.5	2e-40
gb|BF050036.1	F43G9.12	1e-24
gb|BF050035.1	C53H9.1	8e-53
gb|BF050034.1	C06B8.8	5e-28
gb|BF050031.1	Y43B11AR.4	1e-23
gb|BF050029.1	T10E9.7b	5e-63
gb|BF050027.1	MTCE.26	4e-92
gb|BF050024.1	F52E1.7a	4e-21
gb|BF050022.1	F46E10.10b	1e-85
gb|BF050018.1	F25H2.10	1e-90
gb|BF050017.1	F54C9.5	9e-40
gb|BF050013.1	T12D8.8	5e-09
gb|BF050012.1	C44B11.3	3e-71
gb|BF050011.1	F56F3.4	7e-22
gb|BF050010.1	F52E1.7a	1e-26
gb|BF050006.1	Y1A5A.1	2e-55
gb|BF050005.1	R03G5.1a	5e-102
gb|BF050004.1	C30G7.1	1e-15
gb|BF050003.1	C09D4.5	9e-68
gb|BF050002.1	F25H2.5	3e-63
gb|BF050001.1	Y48B6A.5	2e-09
gb|BF049999.1	T05D4.1	8e-63
gb|BF049998.1	R11A5.4d	9e-96
gb|BF049997.1	F54C9.1	7e-64
gb|BF049996.1	MTCE.35	9e-68
gb|BF049992.1	MTCE.26	4e-90
gb|BF049989.1	T13H10.1	3e-56
gb|BF049988.1	R13A5.8	2e-83
gb|BF049987.1	F18H3.1	2e-37
gb|BF049986.1	T13F2.11	9e-63
gb|BF049984.1	T20H4.5	7e-93
gb|BF049982.1	MTCE.26	9e-102
gb|BF049980.1	F37C12.4	1e-25
gb|BF049979.1	MTCE.21	1e-68
gb|BF049977.1	R11A5.4d	1e-110
gb|BF049976.1	D2045.5	3e-07
gb|BF049974.1	F27D4.1	6e-70
gb|BF049973.1	Y38A8.2	2e-24
gb|BF049971.1	ZK507.1	1e-14
gb|BF049968.1	K04G2.5	2e-55
gb|BF049967.1	MTCE.11	2e-75
gb|BF049964.1	D2096.8	2e-28
gb|BF049963.1	F52E1.7a	1e-26
gb|BF049961.1	C26F1.4	9e-23
gb|BF049960.1	MTCE.26	3e-89
gb|BF049958.1	F17C11.9a	3e-67
gb|BF049956.1	E04A4.8	6e-60
gb|BF049955.1	Y106G6E.1	1e-32
gb|BF049953.1	ZK652.4	1e-37
gb|BF049950.1	MTCE.11	7e-46
gb|BF049949.1	Y71H10A.1b	3e-79

## Sheet: Gonad 454 data
A.suum gonad 454 data ID	C.elegans homologue ID	E-value
contig00001	F08G5.4	2e-11
contig00005	F40A3.3b	1e-66
contig00007	Y38C1BA.3	2e-13
contig00011	Y53G8AR.8	2e-102
contig00012	F55C5.1	1e-08
contig00014	ZK617.1e	0
contig00015	Y116A8C.38	3e-13
contig00016	ZK1307.4	1e-09
contig00018	B0041.4	9e-140
contig00029	C53B4.5	2e-25
contig00030	C04F6.4a	0
contig00031	F20D6.4d	1e-27
contig00032	MTCE.26	6e-157
contig00033	F15A2.1	2e-23
contig00034	F57B9.8	2e-15
contig00037	Y60A3A.10	5e-99
contig00039	F09A5.2	2e-16
contig00040	Y69A2AR.19	1e-07
contig00043	W03D8.6	8e-44
contig00045	K08B12.1	2e-108
contig00046	R10D12.12	1e-08
contig00048	K10B3.7	1e-159
contig00051	F23B12.1	4e-51
contig00052	R53.4	2e-75
contig00054	F57B9.8	6e-65
contig00055	H19M22.2b	7e-171
contig00056	T09B4.7	3e-09
contig00058	F46H5.8	1e-80
contig00059	F56B3.4a	2e-60
contig00062	ZK550.2	3e-67
contig00063	C44B7.2a	6e-43
contig00064	F11G11.10	6e-08
contig00069	F15E6.1	1e-09
contig00071	K10B2.5	3e-54
contig00075	T02B5.3	1e-33
contig00079	T13A10.11b	2e-17
contig00087	R05D3.7	1e-53
contig00090	Y32G9A.4	2e-12
contig00092	F11A3.1	2e-73
contig00093	K04D7.1	5e-143
contig00094	D2024.3a	8e-89
contig00096	ZK1236.1	5e-38
contig00098	F47B7.2b	2e-132
contig00100	F44G4.1	2e-121
contig00102	D2096.4	3e-60
contig00108	C01A2.5	8e-41
contig00111	Y39A1A.1b	1e-35
contig00114	C05D11.7b	2e-86
contig00115	C13C4.5	7e-58
contig00116	C38C3.5a	1e-56
contig00118	C02B10.1	4e-153
contig00121	F42H11.1	3e-51
contig00124	C41G7.9b	4e-53
contig00128	F49E10.5	2e-18
contig00132	B0205.11	1e-77
contig00137	B0348.4b	3e-126
contig00141	W06F12.3	8e-66
contig00143	C36B1.4	2e-97
contig00144	Y71H2AM.15b	9e-63
contig00145	C01B7.4	4e-58
contig00146	F01F1.12a	5e-153
contig00148	W09C5.8	3e-63
contig00149	Y106G6H.14	2e-21
contig00150	ZK637.9b	6e-27
contig00152	ZC581.7	5e-06
contig00154	K10C3.5a	0
contig00156	Y59E9AL.3	3e-07
contig00158	ZK1307.1a	2e-101
contig00160	F10F2.2	0
contig00162	Y73B6BL.33	6e-31
contig00164	C55C3.5	2e-98
contig00166	Y65B4BL.5	1e-63
contig00167	W07A8.2b	5e-163
contig00169	F46H5.7a	2e-35
contig00170	K07A1.8	2e-175
contig00171	Y47G6A.21	2e-83
contig00172	K07B1.7b	1e-27
contig00174	C34G6.7b	1e-76
contig00176	C18D11.4	2e-16
contig00179	T20G5.2	3e-15
contig00180	T12E12.4b	7e-63
contig00183	F49E8.4	9e-34
contig00184	B0348.4b	7e-63
contig00185	F38B2.1d	5e-152
contig00187	C52A11.4g	4e-42
contig00188	ZK829.4	2e-171
contig00191	C54C6.2	0
contig00192	C49H3.11	3e-94
contig00193	C23F12.1d	3e-90
contig00194	C27B7.6	5e-11
contig00196	R10H10.1	3e-33
contig00197	C46A5.3b	7e-51
contig00200	C06E1.4	1e-72
contig00201	Y54E2A.11a	1e-49
contig00202	ZC373.1	4e-133
contig00204	Y48B6A.5	8e-09
contig00205	T27A3.5	7e-82
contig00208	C23H3.7	1e-12
contig00209	F39B2.8	4e-158
contig00211	Y71A12B.9	1e-32
contig00216	H28O16.1d	1e-149
contig00217	B0491.5	2e-06
contig00218	VC5.4	9e-08
contig00219	ZC395.7	4e-50
contig00221	F52F12.8	4e-38
contig00223	T22D1.9	0
contig00224	C06H2.1	5e-74
contig00225	Y71H2AM.5	8e-53
contig00229	T16G12.1	2e-109
contig00230	F54D5.8	9e-51
contig00231	T22E5.5	2e-48
contig00232	Y71H10A.1a	3e-42
contig00235	F43E2.7a	1e-81
contig00236	Y110A2AM.3	5e-64
contig00240	F43G9.9	1e-70
contig00242	F52B10.1	2e-94
contig00244	W09C3.4	5e-71
contig00246	T14G10.7	3e-27
contig00248	R12A1.3	2e-88
contig00250	B0511.6	0
contig00251	F33G12.7	1e-16
contig00253	C07G2.3a	0
contig00256	F32D1.5	5e-143
contig00257	B0207.4	5e-34
contig00258	T23G5.2a	0
contig00259	F36A2.2	3e-107
contig00260	M05D6.3	2e-42
contig00263	T03F1.1	2e-129
contig00264	C09H10.3	0
contig00266	K03H1.1	2e-164
contig00267	F22B5.2	4e-65
contig00269	C06A6.5	5e-123
contig00271	F39H11.2b	1e-68
contig00272	F59C6.12	2e-42
contig00273	W02H5.8	2e-79
contig00277	F21H7.5	1e-17
contig00278	F36H12.9	2e-112
contig00279	C47A10.1	0
contig00280	C47B2.6a	2e-146
contig00283	W06H8.1f	4e-73
contig00284	T06C10.6	1e-33
contig00294	C27H5.2c	4e-54
contig00299	Y57G11A.1b	3e-57
contig00300	ZK354.5	4e-08
contig00301	Y34B4A.4a	3e-171
contig00303	Y59E9AL.3	3e-07
contig00304	Y37E3.17b	0
contig00305	C18A3.6b	4e-107
contig00306	F40E10.3	0
contig00307	F44B9.2	2e-28
contig00308	F55A12.8	0
contig00312	ZC416.6	5e-161
contig00313	T20D3.11b	3e-09
contig00315	C04G2.9	1e-47
contig00317	F56F3.4	6e-17
contig00318	K10C8.3c	6e-73
contig00321	F44E2.3	3e-16
contig00326	B0491.2	2e-14
contig00327	T06D8.8	1e-121
contig00330	R06F6.9	3e-83
contig00331	Y92H12BR.8	8e-89
contig00332	R11H6.1	2e-154
contig00333	C38C6.2	5e-57
contig00335	C47E12.4b	3e-113
contig00336	C03D6.8	2e-40
contig00337	Y22D7AL.16	2e-49
contig00338	H24K24.3a	5e-167
contig00339	C33D12.6	9e-87
contig00340	K08F4.5	4e-08
contig00342	F42C5.5	5e-13
contig00344	T20B12.8	6e-105
contig00345	R11A8.2	2e-29
contig00346	F52B5.1c	7e-143
contig00347	D2045.5	3e-78
contig00351	Y71H2AM.19	3e-27
contig00352	Y106G6H.2a	6e-144
contig00353	Y48B6A.5	1e-09
contig00360	K03E6.7	5e-43
contig00364	W06H8.1f	2e-11
contig00367	R10H10.1	7e-24
contig00369	C46C2.1b	3e-12
contig00371	C47D12.6b	0
contig00373	K06H7.8	1e-58
contig00374	Y71H2AM.23	0
contig00375	T01B11.2a	5e-108
contig00376	C15H9.6	0
contig00378	H17B01.1a	7e-131
contig00379	Y54G11A.5	2e-112
contig00381	C47E8.4a	2e-104
contig00382	T27F7.2b	3e-47
contig00385	C44B11.3	0
contig00387	K08D10.4	3e-42
contig00388	M7.1	6e-61
contig00389	ZK829.7	5e-39
contig00391	B0412.3	1e-08
contig00392	R06B10.4a	3e-116
contig00394	K09A9.3	2e-82
contig00396	T05H10.6b	3e-64
contig00398	F49E8.3b	5e-60
contig00402	Y49F6B.1	9e-60
contig00403	C18B2.3	6e-55
contig00405	F58D5.1a	3e-35
contig00406	Y67D2.3	4e-45
contig00408	F20D6.4d	8e-63
contig00409	B0228.7	3e-77
contig00414	F46E10.10b	8e-102
contig00416	R13A5.1c	6e-74
contig00417	F10G8.5	2e-108
contig00419	B0280.8	1e-51
contig00420	Y110A7A.18	6e-07
contig00421	W09C5.1	8e-122
contig00422	C14F11.1b	3e-79
contig00425	LLC1.3a	3e-132
contig00426	T23G11.3	2e-28
contig00427	Y18D10A.17	1e-23
contig00428	F36H12.9	1e-86
contig00429	F44G4.2	5e-62
contig00430	C17G10.9b	0
contig00439	VC5.4	1e-91
contig00440	C03A3.2	3e-98
contig00443	F33G12.3	2e-32
contig00444	W10D5.1	8e-22
contig00450	W06H8.1f	4e-43
contig00452	F56D12.5a	2e-28
contig00453	Y66H1B.2g	1e-76
contig00455	C53C11.3	9e-35
contig00456	F26D10.9a	8e-140
contig00458	F55F8.7	6e-56
contig00459	Y41D4B.12a	2e-48
contig00460	F44E2.3	2e-09
contig00463	C25A8.5	7e-34
contig00464	C04G2.2	7e-55
contig00465	F55C5.1	8e-11
contig00466	Y67D8C.5	3e-11
contig00467	B0205.3	3e-63
contig00469	T24H7.2	5e-36
contig00470	ZK973.6	2e-14
contig00471	Y54E2A.11a	6e-80
contig00472	F35G12.4c	0
contig00474	Y71H2AM.15b	4e-37
contig00475	ZK1055.7	5e-91
contig00478	Y47G6A.23	2e-56
contig00480	Y76A2A.1	7e-13
contig00481	R11A5.4d	4e-63
contig00483	Y43F8C.13	1e-58
contig00485	F27B3.2	2e-152
contig00486	T21G5.4	8e-12
contig00487	R08D7.3	3e-171
contig00488	T05H4.6	9e-146
contig00489	W03G9.5	1e-15
contig00490	C13C4.5	2e-11
contig00491	H43I07.1	3e-29
contig00492	F41H10.8	4e-61
contig00493	C25E10.9a	9e-18
contig00495	ZK863.3	0
contig00496	C06A1.3	1e-116
contig00497	T27A3.5	3e-50
contig00500	C28D4.2b	8e-45
contig00501	ZK328.2	1e-96
contig00502	F38B2.1d	5e-95
contig00504	M03B6.2	8e-103
contig00505	C10F3.5a	3e-73
contig00507	T12A2.1	6e-42
contig00509	F37A8.5	1e-57
contig00511	C05A2.1	1e-35
contig00515	B0286.4d	6e-54
contig00523	C18D11.4	2e-23
contig00525	T07G12.1c	7e-11
contig00526	R03G5.1a	0
contig00527	T16G1.11	4e-79
contig00528	C08F8.1	5e-23
contig00531	C25A11.4a	3e-160
contig00533	F30A10.3	2e-69
contig00534	F33D4.5	7e-131
contig00535	C28C12.9a	7e-86
contig00538	F38B2.4a	1e-87
contig00539	Y110A7A.13	2e-58
contig00540	B0205.7	4e-151
contig00541	T23H2.5	2e-61
contig00542	F40F9.1b	3e-07
contig00543	ZK520.4c	0
contig00544	K08F8.5b	3e-70
contig00549	B0336.3	2e-18
contig00551	C50F7.10	8e-94
contig00554	F47G6.4	3e-25
contig00555	Y69E1A.2	1e-122
contig00556	W10C8.5	9e-138
contig00558	W06F12.3	1e-53
contig00559	Y56A3A.31	2e-28
contig00560	K07C5.4	7e-149
contig00563	T25G12.6	8e-14
contig00564	F58H12.1	1e-133
contig00566	F52B10.1	0
contig00571	F11C3.3	0
contig00572	C07G1.4a	4e-14
contig00575	F52E4.1a	0
contig00576	C18H9.3	2e-06
contig00577	C27A12.9	9e-14
contig00578	F55A12.4c	3e-09
contig00579	T01B11.4	5e-129
contig00580	Y111B2A.18	7e-32
contig00583	ZK185.2	2e-55
contig00584	Y54G2A.18	6e-42
contig00585	Y47G6A.23	2e-37
contig00587	W09D10.5	3e-36
contig00589	C53C11.3	1e-37
contig00590	C56G2.7	1e-61
contig00593	F47B10.7	3e-26
contig00594	F08B6.4b	1e-45
contig00596	B0336.9d	2e-59
contig00597	C09D4.4c	7e-45
contig00598	Y37E3.10	3e-106
contig00600	F10F2.2	2e-57
contig00601	F59B1.8	3e-35
contig00602	R144.2a	7e-70
contig00603	T16A9.3	2e-12
contig00605	Y66H1B.2g	3e-116
contig00606	K12G11.1	2e-26
contig00607	F49E11.6	3e-15
contig00609	C14A4.2	1e-112
contig00610	Y55F3AM.6a	8e-45
contig00613	F28D1.1	7e-96
contig00614	F23B12.1	1e-93
contig00615	F08B6.4c	2e-134
contig00617	F58G11.1b	2e-14
contig00621	ZC8.4d	2e-132
contig00627	F53B7.3	2e-72
contig00628	C09D1.1g	8e-06
contig00629	C45G3.3	1e-55
contig00631	T05G5.7	1e-14
contig00632	ZC410.2	1e-139
contig00635	C07H6.4	2e-20
contig00636	C25G4.2	5e-37
contig00638	T23B12.4	1e-51
contig00641	ZC8.6	3e-87
contig00642	DY3.4b	2e-06
contig00643	C32F10.8b	2e-116
contig00644	R144.2b	1e-35
contig00649	D2045.6	0
contig00650	F45E1.4	1e-53
contig00651	M7.7	4e-09
contig00653	F08G5.5	2e-16
contig00655	Y51H4A.3	5e-96
contig00656	K07B1.2	4e-105
contig00658	F56E3.3c	0
contig00659	ZK1151.1b	6e-98
contig00660	Y56A3A.20	1e-105
contig00662	W03G11.3	1e-123
contig00663	T07C4.9b	2e-75
contig00664	M05D6.1	3e-103
contig00665	W09D6.5	1e-06
contig00666	F17B5.6	3e-23
contig00667	Y116A8A.9	1e-179
contig00668	B0336.11a	1e-36
contig00669	T05B9.1	0
contig00676	T27E9.4b	7e-17
contig00677	F56C9.1	4e-48
contig00678	C34B2.5	1e-08
contig00681	C16C10.7	2e-41
contig00683	T10B11.1	5e-30
contig00693	C32F10.8a	2e-85
contig00694	K01H12.2	5e-73
contig00695	T11B7.4e	1e-94
contig00696	W05B2.7	2e-18
contig00700	C08F8.2b	1e-40
contig00701	C30C11.2	4e-52
contig00702	T13H10.1	4e-43
contig00705	W07E6.1	2e-80
contig00706	F39H12.3	8e-27
contig00708	F40F8.1	3e-77
contig00709	Y39B6A.2a	0
contig00710	ZK666.8	1e-74
contig00712	F39H12.3	5e-21
contig00714	F54D5.8	4e-98
contig00715	ZC8.4d	6e-36
contig00716	F35G2.1a	1e-61
contig00719	Y65B4BL.5	1e-112
contig00720	T23G11.5a	1e-61
contig00722	K12F2.2c	1e-31
contig00723	T04B2.2b	5e-55
contig00724	M03A8.2	4e-48
contig00726	F54D1.4	8e-10
contig00730	Y47G6A.13	2e-51
contig00731	B0207.11	4e-07
contig00733	B0336.3	2e-11
contig00734	C44B7.2a	1e-96
contig00735	F21G4.2	2e-110
contig00738	B0205.3	5e-70
contig00741	Y76A2B.6	2e-76
contig00742	W08G11.4	5e-162
contig00746	F59A6.4	6e-24
contig00747	D1046.1b	2e-28
contig00749	B0403.4	3e-163
contig00753	F01D5.8	9e-36
contig00754	ZC168.1	1e-31
contig00757	M142.1c	4e-67
contig00759	W09D10.4	2e-99
contig00763	C34B2.6	0
contig00765	F02E8.5	3e-41
contig00767	F52F12.8	3e-40
contig00768	F52H3.7a	3e-106
contig00773	C47D12.3a	5e-67
contig00774	ZK265.3	5e-30
contig00776	F07A11.5	2e-30
contig00780	F08B12.3d	0
contig00783	Y49E10.1	0
contig00786	F25H2.12a	7e-07
contig00787	Y53F4B.11	8e-25
contig00791	F52F12.7	3e-17
contig00793	ZK945.9	5e-105
contig00795	T28D6.6	2e-144
contig00797	Y65B4BL.5	5e-12
contig00798	R01H10.3c	0
contig00800	W08F4.8b	2e-99
contig00802	F20G4.3	2e-09
contig00804	F44A6.1b	1e-98
contig00805	ZK180.4	5e-87
contig00808	K04F10.4f	1e-48
contig00812	Y111B2A.12a	8e-72
contig00814	R11H6.1	9e-64
contig00817	Y18D10A.5	6e-120
contig00819	T04B2.2b	1e-43
contig00820	W09G10.4b	6e-37
contig00821	F55B11.1	4e-139
contig00822	B0350.2f	6e-69
contig00824	C30H6.7a	1e-69
contig00826	Y47G6A.27	5e-29
contig00827	Y49F6A.1	2e-61
contig00829	ZC8.4d	0
contig00833	F42A8.2	3e-46
contig00835	C02B10.6	5e-80
contig00839	B0546.2	6e-76
contig00840	ZK688.2	9e-54
contig00841	T21F4.1	3e-68
contig00842	F53G2.7	1e-71
contig00843	C55F2.1b	0
contig00845	M28.8	2e-23
contig00847	C56G7.3	1e-22
contig00848	F53A9.10a	1e-64
contig00849	K02B12.1	1e-85
contig00851	C29F5.3	3e-21
contig00852	F41E7.1	4e-17
contig00855	C15C7.7	9e-87
contig00857	C04F12.3	1e-27
contig00860	C35A5.4	6e-34
contig00861	T20D3.11b	1e-07
contig00862	ZK666.8	5e-73
contig00864	C23G10.4b	1e-170
contig00865	F26F4.10a	0
contig00866	Y55B1BM.1c	2e-49
contig00872	R173.3	4e-12
contig00873	Y66D12A.20	5e-30
contig00874	M6.4	1e-14
contig00875	C25G4.6	2e-58
contig00876	F56G4.5	3e-114
contig00877	B0403.2	3e-77
contig00878	T28F3.4a	6e-91
contig00881	T04C12.6	1e-46
contig00882	C11D2.6c	5e-143
contig00884	T07C4.9b	2e-92
contig00885	K02D7.1	2e-86
contig00886	F53A10.2c	1e-10
contig00887	T04C12.6	7e-13
contig00889	Y17G7B.3	4e-61
contig00895	T03F1.5	5e-130
contig00898	F54C9.1	2e-44
contig00900	C52A11.4g	3e-65
contig00901	F53F1.2	3e-86
contig00902	C06H5.6	3e-08
contig00903	Y37H9A.3	2e-10
contig00905	R53.2	2e-35
contig00906	Y105E8B.1a	5e-110
contig00908	C11D9.1	8e-11
contig00910	B0564.2	2e-52
contig00914	C34E10.6	4e-107
contig00915	T12D8.8	9e-72
contig00918	F52B5.1b	6e-10
contig00920	Y47D3A.11	5e-78
contig00921	C33B4.3c	3e-10
contig00922	T21G5.4	1e-13
contig00923	F57B9.8	5e-26
contig00924	R09E12.3	4e-82
contig00925	C34E10.6	3e-55
contig00926	C47D12.3a	4e-79
contig00930	Y56A3A.2	5e-09
contig00933	Y53G8B.4a	2e-107
contig00935	R107.7	4e-50
contig00936	C09E9.1	7e-14
contig00937	T02E1.5a	6e-96
contig00938	Y51H1A.5	4e-62
contig00942	F39H11.5	3e-15
contig00943	Y48G8AL.11	9e-104
contig00944	F01D4.4	2e-161
contig00945	C17H12.3	8e-40
contig00947	T01D3.6b	0
contig00948	R07B7.11	2e-142
contig00950	T25C8.2	1e-57
contig00955	C39D10.7	2e-07
contig00956	C44H4.4	6e-63
contig00959	ZK757.3b	0
contig00966	D2013.5	3e-38
contig00967	B0350.2a	9e-30
contig00968	C47E8.5	2e-108
contig00969	F32A5.6	1e-69
contig00972	C14F5.1b	2e-42
contig00979	C06E1.4	0
contig00980	C06E1.4	6e-87
contig00982	F57C12.4	9e-77
contig00983	F11C7.4	2e-38
contig00984	C44E4.4	1e-58
contig00986	K09B11.1	7e-104
contig00987	R03D7.5	1e-59
contig00989	C34B4.1b	6e-127
contig00992	D1014.1	4e-77
contig00993	C44H4.4	2e-18
contig00995	F39H11.5	3e-64
contig00996	C53B4.4b	4e-27
contig00997	F36A2.8	6e-37
contig00999	K02B2.3	2e-75
contig01000	C54C6.2	0
contig01001	R05C11.3	3e-31
contig01002	R05C11.3	5e-40
contig01005	T25B9.1	2e-148
contig01006	H04J21.3b	3e-07
contig01008	ZK829.4	0
contig01009	C28C12.10	3e-35
contig01010	Y48C3A.7	2e-64
contig01012	H13N06.6b	1e-54
contig01013	Y102E9.2a	2e-24
contig01016	T03F6.6	7e-10
contig01020	W06D4.5	7e-77
contig01027	F49E11.11	4e-15
contig01028	F56A8.6	2e-53
contig01030	C46F11.5a	3e-63
contig01035	ZK770.3	1e-89
contig01040	T22B11.5	0
contig01041	Y94H6A.12	1e-07
contig01047	Y73B6BL.4	5e-41
contig01048	F26F4.3	9e-78
contig01050	F26E4.9	4e-56
contig01051	Y34D9A.10	6e-74
contig01053	EEED8.10a	8e-63
contig01054	Y49A3A.2	8e-48
contig01056	C30G7.1	5e-18
contig01057	C34G6.5	3e-15
contig01059	R10E11.1b	4e-63
contig01060	K04G2.5	1e-71
contig01061	F01G10.1	7e-150
contig01063	C39D10.11	2e-06
contig01064	F56B3.5	5e-53
contig01065	F01F1.1c	4e-69
contig01070	C23F12.1a	5e-54
contig01071	C23F12.1d	2e-33
contig01072	T24C12.3	5e-82
contig01074	R05F9.12	0
contig01076	F46F11.2	1e-31
contig01079	C27A12.2	3e-64
contig01080	Y48E1A.1a	1e-139
contig01081	F56H1.4	2e-111
contig01082	C27H6.1c	1e-24
contig01083	W03D8.9	3e-09
contig01085	T05C3.6a	5e-50
contig01086	EEED8.5	3e-42
contig01087	C05D9.1	1e-104
contig01088	ZK265.3	1e-18
contig01090	F30F8.5b	1e-37
contig01091	C01F1.1	1e-47
contig01092	Y55F3AR.3	5e-59
contig01094	F54C9.1	2e-12
contig01095	K09C8.3b	2e-88
contig01099	Y39E4B.3c	1e-17
contig01100	F46B6.7	9e-66
contig01101	C43E11.5	1e-28
contig01104	T16G12.1	4e-22
contig01107	F46C3.3a	1e-109
contig01108	T16G12.1	6e-28
contig01111	C36A4.9b	1e-104
contig01112	W05F2.4b	3e-40
contig01114	F48A11.5b	5e-16
contig01116	F44C4.5	2e-82
contig01117	T04C12.5	1e-45
contig01120	ZK1151.1g	1e-25
contig01121	T07C4.9b	6e-69
contig01123	F21G4.1	3e-165
contig01127	R12E2.3	3e-83
contig01128	Y67H2A.6b	1e-32
contig01129	T10F2.1b	8e-99
contig01130	C32E8.2a	2e-64
contig01133	C27A12.8	7e-108
contig01135	R03A10.3	1e-24
contig01136	R03A10.3	2e-49
contig01137	Y37E11AM.1	3e-38
contig01138	C42D8.8b	5e-148
contig01139	ZC581.7	4e-37
contig01140	Y43F4A.1a	0
contig01141	B0495.5	4e-102
contig01143	F56B6.4c	6e-94
contig01146	Y87G2A.8b	0
contig01147	C55A6.6	7e-38
contig01149	T07A9.3	2e-108
contig01151	F26D11.1	7e-24
contig01152	C36E8.2	5e-36
contig01153	R148.3b	8e-13
contig01154	C54G4.8	2e-69
contig01155	C27D8.1	8e-54
contig01160	F53C3.13c	2e-36
contig01161	Y57G11C.12b	3e-44
contig01163	C01C10.2b	3e-59
contig01165	C34B2.6	1e-41
contig01166	Y49A3A.2	9e-126
contig01167	T28C6.7b	8e-17
contig01168	R13A5.6	5e-19
contig01169	C43E11.6a	3e-96
contig01172	Y39B6A.19a	1e-90
contig01173	C26E6.3	5e-118
contig01176	F28H7.7	0
contig01177	F47E1.2	3e-21
contig01180	T20D3.8	2e-48
contig01181	K10D3.2	7e-84
contig01182	F46B6.7	2e-19
contig01183	C31B8.8	2e-29
contig01184	C33A12.1	1e-58
contig01187	F26D10.3	6e-82
contig01188	R10H10.2	1e-12
contig01189	C18E9.8	3e-28
contig01190	F32B6.9	7e-108
contig01192	ZC434.4	6e-23
contig01197	C23G10.3	1e-111
contig01199	Y39A3CR.4	9e-38
contig01201	K02F2.3	4e-84
contig01205	C18H7.4	2e-08
contig01206	C18H7.4	2e-08
contig01210	C09H6.2a	1e-88
contig01213	Y48A6B.9	8e-48
contig01214	C32D5.6	3e-80
contig01215	Y38C9A.2	0
contig01216	Y47D9A.1a	4e-88
contig01218	T04B2.2b	1e-103
contig01221	F31D4.3	7e-08
contig01223	T09A5.11	2e-132
contig01224	Y119C1B.8b	7e-06
contig01233	T24F1.3a	4e-06
contig01237	T14D7.2	4e-74
contig01239	T04C12.5	9e-32
contig01240	Y92H12A.3	2e-18
contig01241	E04A4.8	5e-81
contig01242	F52H2.2	3e-95
contig01244	ZK1058.1	0
contig01246	R08D7.3	1e-147
contig01248	T04C12.6	4e-37
contig01250	W04G3.8	1e-81
contig01251	Y65B4A.6	1e-136
contig01254	C14B1.4	2e-86
contig01255	R05D8.8	5e-57
contig01256	W06B3.2d	1e-44
contig01260	M88.3	1e-08
contig01261	T18D3.9	2e-17
contig01266	F58A4.10	9e-76
contig01268	F58B3.5b	1e-173
contig01269	C04F12.3	1e-26
contig01270	T23F11.1	1e-121
contig01273	Y39E4A.3b	1e-110
contig01274	T07C4.7	2e-53
contig01277	C35D10.4	4e-09
contig01278	C18D11.4	7e-13
contig01279	C13B9.4c	1e-109
contig01285	C37A5.7	1e-13
contig01288	C36A4.3	3e-52
contig01293	C53H9.2b	4e-52
contig01297	Y32F6A.3	9e-150
contig01298	T20D3.11b	2e-34
contig01302	C10E2.2	2e-35
contig01305	T21D12.4	2e-93
contig01306	M03F4.2c	7e-132
contig01309	ZK1248.16	5e-126
contig01310	F25H8.1b	3e-45
contig01311	Y53F4B.2	9e-80
contig01315	F38B6.4	8e-84
contig01318	F44E2.8	9e-30
contig01319	B0024.9	9e-33
contig01322	F37D6.1	1e-07
contig01325	C53C11.3	8e-84
contig01327	D1054.3	1e-30
contig01328	C27A12.8	8e-93
contig01329	Y111B2A.18	4e-34
contig01330	C33H5.17	2e-64
contig01332	Y71H10B.1b	1e-142
contig01335	ZK550.2	8e-46
contig01336	Y71G12B.26	8e-76
contig01337	JC8.10b	4e-143
contig01339	K04A8.6	2e-97
contig01342	F43G9.6b	1e-12
contig01345	M01B12.4c	3e-14
contig01346	F14B4.2b	1e-164
contig01348	F48E8.6	3e-116
contig01352	K07A12.7	5e-94
contig01354	R144.13	3e-27
contig01355	T14G11.3	1e-40
contig01358	F25B5.3d	6e-77
contig01359	K02F3.10	4e-39
contig01361	F27D4.5	1e-140
contig01363	F01G4.5	3e-30
contig01364	C44B11.3	7e-85
contig01366	Y47G6A.23	4e-18
contig01368	C44C1.4a	1e-137
contig01370	C30F12.7	1e-112
contig01371	Y67D8C.10b	2e-54
contig01376	R31.1b	7e-178
contig01378	B0432.4	2e-41
contig01381	K07E12.1b	4e-44
contig01382	R144.6	4e-58
contig01383	B0035.2	3e-84
contig01386	W09B6.1a	4e-150
contig01388	T24F1.2	5e-13
contig01390	F27C8.5	2e-14
contig01392	B0041.5	7e-51
contig01397	W09C3.6	3e-55
contig01398	ZK938.1	2e-15
contig01400	C10F3.6	3e-59
contig01404	C50B6.7	8e-59
contig01406	F14B4.2b	2e-163
contig01409	K10B3.7	4e-149
contig01411	ZC376.2	4e-22
contig01412	F11E6.6	2e-19
contig01413	C34G6.5	2e-17
contig01415	F23B12.7	7e-142
contig01416	Y46E12BL.2	4e-49
contig01418	T24H7.5b	1e-127
contig01419	F47B10.2	2e-98
contig01420	C13B9.2	9e-25
contig01421	ZK892.4	3e-25
contig01423	B0286.2a	4e-120
contig01424	C47F8.4	4e-24
contig01425	Y55F3AM.15	6e-72
contig01426	ZK593.6a	5e-52
contig01427	R90.1	1e-17
contig01428	R57.1c	0
contig01430	ZC8.4d	8e-09
contig01432	H06O01.3	5e-151
contig01433	Y39A3CL.6	6e-22
contig01434	F35G12.9	5e-29
contig01436	R11A5.1b	9e-16
contig01438	ZK829.7	1e-98
contig01440	T05H10.7b	7e-85
contig01444	K02B7.3a	7e-19
contig01446	K01A11.4	2e-86
contig01451	B0495.2	4e-69
contig01452	F41E6.13a	2e-39
contig01453	CD4.6	2e-100
contig01454	T22B11.5	9e-107
contig01455	ZC8.4d	5e-42
contig01456	K11C4.4	3e-44
contig01457	Y57A10A.31	4e-11
contig01461	ZK1290.8	6e-16
contig01462	T28D6.7	1e-92
contig01463	C54C8.11	6e-54
contig01464	K05B2.2a	2e-06
contig01465	F28C6.7a	7e-64
contig01466	Y65B4BL.5	0
contig01468	T24H7.1	2e-110
contig01470	Y71H2AM.3	8e-69
contig01471	C27D8.4	4e-10
contig01473	T16G12.1	5e-132
contig01474	C44C1.3	1e-39
contig01475	C56C10.13a	6e-06
contig01477	ZK1058.5	2e-34
contig01478	K10B2.5	6e-50
contig01479	D2092.3	2e-75
contig01480	Y46G5A.19a	3e-114
contig01481	F42H10.6	1e-42
contig01483	H41C03.1	2e-84
contig01484	K08E5.3b	1e-89
contig01486	Y48C3A.3	3e-39
contig01487	F07D3.2	1e-22
contig01489	F59C6.7	3e-85
contig01491	F35C5.5a	2e-55
contig01493	F58B3.4	3e-65
contig01494	C30B5.5	4e-32
contig01495	Y71H2AM.6a	3e-45
contig01496	F48E8.5	0
contig01498	C14C10.5	1e-12
contig01499	K09H11.7	1e-67
contig01500	K08B5.2	2e-10
contig01502	R07E5.2	5e-95
contig01504	K01B6.1	1e-06
contig01505	K07F5.4	6e-33
contig01507	M4.1	2e-36
contig01514	F46A9.5	6e-30
contig01515	Y71H2B.5	1e-39
contig01516	E04A4.7	5e-52
contig01519	Y82E9BR.16a	2e-138
contig01520	F09G8.5	5e-43
contig01522	T15B7.1	2e-11
contig01523	C34C6.4	6e-81
contig01524	K06H7.9	2e-41
contig01526	D1053.3	5e-24
contig01527	C14A11.3c	2e-12
contig01530	C04G6.1c	5e-117
contig01531	C28H8.12	1e-26
contig01532	R11A5.4b	4e-91
contig01540	F15H10.4	1e-35
contig01541	T04B2.2b	4e-32
contig01543	C28H8.3	1e-56
contig01550	ZK1127.10	2e-167
contig01552	ZK666.8	3e-17
contig01553	C14B4.2	2e-35
contig01555	F10D7.5c	2e-07
contig01556	C16A3.3	6e-13
contig01560	B0350.2f	9e-156
contig01563	Y63D3A.5	6e-23
contig01565	F58B3.6	1e-43
contig01569	C54E4.2a	3e-64
contig01578	Y113G7B.23	3e-55
contig01579	Y74C10AR.1	3e-35
contig01580	K11C4.4	2e-56
contig01581	Y66H1B.2g	3e-33
contig01582	F53A2.7	9e-51
contig01583	F31B12.3c	2e-63
contig01585	C56E6.5	2e-49
contig01586	F42A10.1	0
contig01588	T10B11.4	2e-09
contig01589	T21B10.2c	1e-138
contig01590	C49H3.8	1e-48
contig01592	B0207.6	2e-47
contig01593	ZK829.7	1e-93
contig01595	Y43E12A.2	1e-60
contig01596	Y54G11A.8b	2e-117
contig01599	F53C3.1	7e-38
contig01601	F29C4.2	5e-27
contig01602	M18.5	2e-18
contig01603	F58H12.1	9e-37
contig01604	Y37A1B.1a	1e-38
contig01605	R04B3.2	3e-32
contig01606	F56C11.6b	3e-41
contig01608	F54D7.3	3e-96
contig01609	R13H4.4b	1e-41
contig01610	C34D10.2	7e-14
contig01611	F10G7.8	2e-164
contig01613	F09B9.3	4e-84
contig01614	B0393.1	4e-29
contig01615	R05G6.8	0
contig01616	R12B2.2	2e-32
contig01620	W08E12.7	9e-109
contig01622	F17C8.3	2e-21
contig01623	C44B7.10	8e-155
contig01624	T12D8.3	1e-11
contig01625	T27A3.5	2e-78
contig01626	F10E7.4	1e-85
contig01627	T01B10.4b	3e-69
contig01628	F46B6.7	2e-82
contig01631	F25G6.3a	0
contig01632	Y106G6D.4	3e-50
contig01633	H01A20.1	4e-73
contig01634	F54G8.4	7e-92
contig01635	W03F9.10	4e-67
contig01639	T08G11.4b	9e-18
contig01641	K07A1.12	2e-120
contig01643	R12B2.5b	9e-20
contig01647	F59A3.4	3e-17
contig01648	K03B4.1	2e-16
contig01650	Y47G6A.23	5e-20
contig01652	T01C2.1	2e-07
contig01653	F52E1.2	1e-06
contig01656	F47G6.1	9e-44
contig01659	F48F7.3	2e-18
contig01666	C40H1.1	7e-79
contig01667	F26D11.11b	9e-39
contig01668	ZC101.1	5e-17
contig01669	F39B2.11	3e-51
contig01670	T03F6.6	6e-12
contig01671	M01A8.2b	3e-58
contig01674	C34D4.14	1e-58
contig01676	C49A9.10	2e-06
contig01678	F47B3.7	8e-45
contig01679	Y39A3CL.2	9e-26
contig01680	F52C9.7	5e-15
contig01683	K06A4.3	5e-106
contig01685	F11C3.3	3e-31
contig01686	M03A8.1	4e-138
contig01687	ZC64.3b	9e-33
contig01689	F46F11.1b	5e-27
contig01691	C27D8.1	3e-27
contig01692	T08B2.7c	2e-65
contig01694	R12C12.1b	3e-66
contig01696	C26D10.1	1e-72
contig01697	C54G10.2a	1e-06
contig01699	F43G9.6a	1e-45
contig01700	W02G9.1	4e-17
contig01703	C11H1.9a	5e-133
contig01704	T15B12.1b	4e-17
contig01705	Y54E10BR.4	4e-66
contig01711	F20D6.1	1e-16
contig01712	T21B10.2c	4e-135
contig01713	Y39D8C.1	3e-32
contig01715	F54C4.1	7e-44
contig01716	Y116A8C.13a	6e-39
contig01717	Y119C1B.8b	4e-09
contig01719	K07F5.16	2e-21
contig01720	R107.6	2e-31
contig01721	T24F1.3b	5e-58
contig01722	C16C2.3a	5e-31
contig01724	K01A11.4	9e-52
contig01725	C37C3.8b	4e-110
contig01727	T20D3.6	5e-20
contig01729	F01F1.6	8e-133
contig01731	T04B2.2b	9e-35
contig01732	T10F2.2	3e-107
contig01734	T11F8.4	3e-22
contig01735	Y18D10A.17	9e-38
contig01736	C32A3.2	1e-64
contig01737	ZK945.1	9e-56
contig01742	Y81G3A.3b	1e-12
contig01743	B0511.8	5e-42
contig01747	Y110A7A.2	3e-21
contig01748	C31E10.8	6e-82
contig01749	T12D8.9b	2e-17
contig01750	Y71F9AL.17	6e-80
contig01751	T28C6.7b	5e-06
contig01753	D2005.5	2e-12
contig01754	C40H1.5	5e-39
contig01755	C03C10.1	2e-152
contig01757	R74.6	7e-115
contig01760	C06G4.2d	1e-32
contig01761	K01C8.3b	2e-40
contig01762	Y39B6A.33	5e-33
contig01763	T01C3.6	2e-36
contig01765	W09G10.4b	1e-36
contig01766	F13H8.9	3e-48
contig01767	ZC8.4d	4e-79
contig01769	F01G4.1	1e-40
contig01770	C18E9.6	1e-71
contig01772	F56E3.3b	2e-141
contig01773	C36H8.1	4e-23
contig01774	T28F4.3	1e-46
contig01775	Y25C1A.8a	7e-56
contig01776	C16A11.2a	3e-15
contig01778	C28H8.3	1e-77
contig01780	Y50D7A.7	0
contig01781	F01F1.4	3e-33
contig01783	D2021.1	6e-89
contig01785	C23F12.1d	2e-43
contig01787	K08D12.3a	4e-36
contig01790	B0205.7	8e-111
contig01793	T02H6.11	7e-49
contig01797	ZC8.4d	4e-100
contig01799	B0495.8a	1e-52
contig01800	Y48G9A.9a	2e-33
contig01804	B0414.8a	4e-27
contig01805	M05D6.2	2e-20
contig01806	F48A11.5b	2e-20
contig01807	Y110A7A.19	3e-40
contig01809	Y37E11AM.2	1e-11
contig01813	F41E6.14	2e-14
contig01814	B0222.9	8e-56
contig01815	K08B5.1	1e-08
contig01816	F21D9.4	2e-13
contig01817	K12F2.1	2e-75
contig01819	F36D4.3b	1e-45
contig01820	F23F12.6	7e-92
contig01821	F23F12.6	1e-61
contig01823	C55B7.3	3e-56
contig01824	C49H3.5b	5e-07
contig01825	F55D10.1	5e-52
contig01828	C01G5.6	7e-42
contig01830	Y38F2AL.3a	8e-47
contig01832	F27D9.6	1e-15
contig01833	T08G2.3	4e-151
contig01839	T21H3.2	1e-130
contig01840	T04C12.6	5e-102
contig01842	T05C1.4a	1e-71
contig01843	C07E3.2	3e-104
contig01844	B0238.12	8e-20
contig01845	F53C3.1	3e-23
contig01848	Y76A2A.1	3e-06
contig01851	F52D1.1	0
contig01856	F38E9.1	1e-08
contig01857	Y106G6H.7	1e-179
contig01858	Y113G7A.3	2e-63
contig01860	Y111B2A.4a	2e-11
contig01861	F45F2.9b	7e-59
contig01862	Y66A7A.2	6e-18
contig01864	Y53G8AR.3	5e-78
contig01868	F07F6.1	3e-36
contig01869	F13B12.2	5e-50
contig01870	Y49E10.11c	5e-99
contig01872	ZK131.7	1e-11
contig01874	R06C1.2	3e-60
contig01876	Y71H10A.2	5e-112
contig01880	F53F10.2b	4e-09
contig01881	F36H12.10	1e-11
contig01885	F31B9.1	8e-65
contig01887	F27E11.1	1e-44
contig01889	K06H7.3	2e-21
contig01892	F26F12.3c	2e-17
contig01895	ZK757.4d	2e-26
contig01896	C25A8.5	1e-43
contig01897	Y39G10AR.2	2e-13
contig01898	R07G3.8	3e-29
contig01899	W04A4.5	1e-29
contig01902	H03A11.2	3e-13
contig01904	Y104H12BR.1	7e-38
contig01907	F46B6.6a	7e-73
contig01908	F45G2.6	9e-08
contig01909	T05A10.1m	3e-29
contig01910	F01G4.6a	1e-139
contig01911	ZK686.2	1e-25
contig01912	ZK757.2	4e-53
contig01915	M04B2.4	9e-43
contig01919	Y73B6A.4	4e-16
contig01920	C27A12.9	6e-27
contig01922	F30F8.10b	7e-42
contig01926	W07A12.4	1e-58
contig01930	C18E3.1	1e-09
contig01931	C31C9.2	1e-26
contig01932	T28F3.1b	3e-43
contig01933	E01H11.1d	2e-122
contig01934	Y48C3A.10	2e-47
contig01936	D1007.16	3e-35
contig01937	C08F8.6	1e-77
contig01944	F42G8.7	8e-13
contig01946	ZK973.6	8e-28
contig01947	T05H4.5	3e-102
contig01951	B0350.2e	6e-121
contig01952	F33H2.5	1e-98
contig01953	D2096.3	3e-28
contig01954	K11C4.5b	3e-75
contig01957	C14C10.5	8e-20
contig01960	Y106G6H.8	4e-14
contig01961	C34C6.4	2e-113
contig01967	Y65B4BR.4b	0
contig01970	D1037.1	2e-39
contig01972	T22D1.9	2e-73
contig01973	T07A9.9b	5e-91
contig01975	C10H11.9	2e-38
contig01978	K02A2.3	1e-15
contig01979	F54E2.3d	4e-64
contig01980	Y73B6BL.18a	6e-83
contig01981	R05G6.4	2e-38
contig01983	C27D11.1	0
contig01987	T19A5.2d	1e-71
contig01988	F43G9.6a	9e-18
contig01989	F47B3.4	7e-10
contig01991	C08D8.2b	1e-41
contig01992	ZK829.7	4e-26
contig01993	F56D2.5	1e-27
contig01994	W02B12.3a	3e-40
contig01996	T04C12.6	4e-96
contig01999	C40H1.1	4e-39
contig02001	B0416.5b	2e-36
contig02005	F35H8.6	7e-49
contig02006	F53A2.8c	6e-54
contig02009	T22D2.1	5e-19
contig02012	C44H4.4	9e-59
contig02015	B0025.2	6e-91
contig02017	F48E8.5	6e-98
contig02018	F32B6.3	4e-92
contig02019	C12D8.1c	1e-79
contig02022	W07E6.4	5e-34
contig02023	C24H11.8b	4e-37
contig02024	F07A5.7a	2e-92
contig02026	ZC395.6	5e-50
contig02027	W02D3.10a	6e-23
contig02028	R03D7.8	2e-38
contig02031	T28H10.3	6e-40
contig02033	C09D1.1b	1e-60
contig02034	ZC8.4d	2e-51
contig02037	M7.5	5e-118
contig02040	R06C7.10	7e-09
contig02041	F27C1.6	1e-38
contig02042	T14G8.3b	2e-81
contig02043	F52H2.4	1e-91
contig02045	Y40H4A.2	5e-83
contig02046	T02C12.1	5e-58
contig02049	Y113G7A.11	9e-40
contig02050	F44B9.8	7e-105
contig02051	T19D2.2	1e-70
contig02052	F35A5.1	2e-42
contig02054	Y39B6A.9	3e-11
contig02057	ZC168.2	1e-17
contig02060	Y73E7A.9	2e-38
contig02061	C18A3.4a	2e-97
contig02063	Y39A3CL.6	1e-27
contig02066	C36E8.4	9e-53
contig02071	ZK849.2c	3e-132
contig02073	T22G5.5	4e-48
contig02075	Y51A2D.18	1e-32
contig02077	B0280.5	9e-17
contig02081	F26B1.3	7e-141
contig02084	K02D10.4	8e-12
contig02086	F25H2.9	2e-70
contig02087	R166.5b	3e-13
contig02088	C43E11.1	5e-23
contig02089	F15A2.1	6e-18
contig02093	Y50D7A.4	9e-51
contig02094	C39E9.13	3e-30
contig02095	K10C2.1	4e-84
contig02097	F41E6.14	9e-24
contig02098	H14E04.2d	3e-98
contig02100	F40F9.6b	1e-68
contig02102	C09D4.3	4e-80
contig02104	Y116A8C.12	1e-93
contig02105	F18A1.7	5e-12
contig02106	B0478.1b	3e-167
contig02109	C14A6.1	3e-17
contig02111	T28C6.7b	1e-36
contig02113	C30C11.4	0
contig02117	Y32H12A.8	6e-34
contig02118	ZC64.3b	2e-35
contig02119	F01F1.9	1e-163
contig02120	Y47D3A.16	1e-40
contig02121	T07A9.8	5e-59
contig02124	F55A12.4c	1e-38
contig02129	C07G3.9	2e-35
contig02130	K06A9.2	2e-17
contig02131	C50F4.14b	8e-75
contig02134	Y39D8C.1	6e-33
contig02138	C44B7.1	2e-25
contig02140	C01G10.12	4e-16
contig02142	F35G12.12	5e-16
contig02144	Y51A2D.19c	6e-149
contig02147	T06D8.1b	4e-07
contig02148	C04G2.6	4e-51
contig02149	C05D10.4c	9e-61
contig02151	R07D5.1a	0
contig02152	Y66H1B.2g	5e-39
contig02154	Y43F8B.2e	1e-55
contig02155	T04B2.2b	5e-67
contig02157	F54D5.14	1e-38
contig02158	M142.5	7e-11
contig02159	C09D4.3	9e-76
contig02162	T13H10.1	5e-44
contig02163	ZK131.7	2e-30
contig02166	F01G4.1	2e-32
contig02167	C29E6.4	3e-31
contig02170	E04F6.3	1e-27
contig02172	F59A6.6b	1e-32
contig02174	T22B11.5	7e-81
contig02175	C13B9.3	5e-108
contig02176	F54D5.12	5e-38
contig02177	C47A4.3	2e-36
contig02179	C11D2.6c	7e-45
contig02181	F52C9.8g	2e-23
contig02183	Y18H1A.9	8e-174
contig02185	C12C8.1	2e-54
contig02188	F08D12.1	3e-41
contig02191	F54D5.12	3e-99
contig02192	Y55F3AM.12	1e-23
contig02194	ZK1005.1b	3e-14
contig02197	K08E3.5d	4e-96
contig02199	T25G3.3	1e-148
contig02201	ZK757.4d	3e-18
contig02202	F59A2.1b	8e-17
contig02204	VF13D12L.1	0
contig02206	C06A6.4b	3e-20
contig02207	R13F6.9	5e-95
contig02208	Y67D8C.5	1e-20
contig02209	Y48B6A.3	5e-77
contig02210	Y69H2.17	1e-21
contig02214	F17A9.4	2e-59
contig02216	C09F12.1	9e-10
contig02219	F39B2.7	2e-26
contig02220	R11D1.9	2e-52
contig02224	ZC8.4d	2e-60
contig02225	F45E4.6	5e-09
contig02226	C15F1.6	8e-106
contig02227	H05L14.1	2e-29
contig02231	C03C10.3	2e-12
contig02232	C15H11.4	6e-70
contig02234	C46G7.2	6e-70
contig02239	C36A4.4	2e-112
contig02240	Y40B1A.4	6e-59
contig02241	F53G2.6	4e-13
contig02243	B0361.5b	3e-90
contig02245	R11D1.11	2e-39
contig02247	F57C12.4	6e-38
contig02248	Y57G11C.43	3e-44
contig02251	K04A8.6	2e-85
contig02252	Y37H9A.3	3e-08
contig02257	K12G11.1	7e-23
contig02259	B0403.2	1e-17
contig02260	Y48G8AL.10	1e-39
contig02263	F08B4.2b	3e-25
contig02265	F11C3.3	2e-07
contig02267	F58A4.10	1e-58
contig02268	F53B3.1	5e-144
contig02269	B0238.9	6e-22
contig02272	Y53C12B.1	7e-25
contig02277	K08F11.3	2e-39
contig02279	F18A1.5	7e-24
contig02280	M106.1	1e-47
contig02281	F21D12.3	7e-56
contig02283	Y71D11A.1	1e-28
contig02284	T19B10.3	7e-46
contig02286	F53A2.8c	2e-79
contig02287	C14F11.5a	5e-70
contig02288	M01B12.3	3e-45
contig02289	F29C12.4	2e-73
contig02290	C07H6.4	1e-54
contig02291	F28H1.2	4e-60
contig02293	T03F1.2	4e-76
contig02294	C30B5.2a	9e-44
contig02300	Y105C5B.21d	2e-47
contig02301	Y110A7A.17a	1e-52
contig02303	F39G3.7	5e-09
contig02307	B0024.14f	9e-55
contig02313	K07C5.6	1e-70
contig02315	F53H8.3	3e-59
contig02318	Y18D10A.16	3e-27
contig02319	R06F6.5b	1e-22
contig02320	F30B5.4	3e-09
contig02328	C28H8.3	1e-40
contig02329	Y47D9A.2b	4e-74
contig02332	F07A11.4	5e-08
contig02333	C15H9.1	0
contig02337	F32B5.6d	9e-11
contig02339	ZK470.1	2e-16
contig02340	Y59A8B.8	1e-66
contig02341	H20J04.4b	2e-76
contig02343	Y24D9A.1a	2e-28
contig02344	Y67D8C.5	4e-39
contig02347	F36H1.6	5e-101
contig02351	Y46E12BL.2	4e-40
contig02352	T20D3.11b	8e-20
contig02356	Y51F10.4a	1e-43
contig02357	R11A5.1b	3e-06
contig02360	W07E6.4	2e-86
contig02361	T19E10.1b	1e-07
contig02366	F57C9.4b	2e-11
contig02367	Y55F3AM.6b	6e-28
contig02368	T05H10.5c	2e-13
contig02376	Y71F9B.10b	2e-33
contig02377	T04C12.5	8e-59
contig02378	E02A10.1	3e-123
contig02382	ZK1098.8	8e-17
contig02384	F42G9.1b	4e-74
contig02385	F07H5.9a	2e-40
contig02386	C28H8.3	3e-22
contig02387	T22D1.4	4e-82
contig02388	Y71H2AM.19	9e-36
contig02389	F55C5.1	1e-35
contig02393	C34B4.1b	2e-51
contig02394	C30B5.3	7e-49
contig02396	Y65B4BL.5	1e-63
contig02397	Y38F2AR.2	2e-31
contig02399	T19A5.2d	2e-17
contig02400	C09G4.2c	1e-101
contig02402	C09G5.4	2e-22
contig02405	T14G11.3	5e-47
contig02408	Y34D9A.10	1e-63
contig02409	C01G12.8	3e-58
contig02412	F29G6.1	2e-84
contig02414	C06C3.4	2e-55
contig02418	Y105E8A.12b	1e-51
contig02420	C47B2.4	1e-100
contig02422	F58A4.10	8e-38
contig02423	C54A12.1	6e-60
contig02425	T14G8.1	2e-107
contig02428	B0285.1a	0
contig02432	Y71H2AM.11	5e-44
contig02435	F45H11.5	9e-27
contig02440	Y48C3A.7	4e-44
contig02445	Y71F9AL.17	1e-67
contig02450	W08E3.4	3e-08
contig02453	K07A1.2	1e-51
contig02456	T13F3.8	2e-09
contig02458	M03D4.1c	9e-48
contig02459	ZC434.7a	4e-09
contig02461	C52B9.1a	1e-167
contig02464	C53B7.4	7e-36
contig02466	D2085.4	2e-34
contig02469	F18H3.1	5e-25
contig02470	T14G10.7	2e-21
contig02471	T14G10.7	2e-11
contig02472	Y66H1B.2g	9e-18
contig02473	B0238.12	2e-17
contig02476	Y111B2A.4a	2e-07
contig02477	B0350.2f	1e-100
contig02478	Y94H6A.6	1e-44
contig02479	K07E12.1a	3e-39
contig02480	T06C12.7	8e-26
contig02485	Y71H2AM.4	2e-45
contig02486	F25H5.4	2e-174
contig02487	C01B12.4	2e-37
contig02492	F58D5.1a	1e-52
contig02493	F22E10.3	1e-97
contig02494	ZC247.1	5e-15
contig02495	M01G5.5	1e-16
contig02498	Y38E10A.24	2e-20
contig02501	ZK783.2	8e-93
contig02506	R07G3.7a	5e-07
contig02509	D2023.6	2e-90
contig02512	B0218.2	8e-43
contig02516	F46A9.5	2e-45
contig02517	W04G3.6d	3e-76
contig02518	C03H5.6	1e-127
contig02519	B0432.8	8e-37
contig02520	C53A3.2	2e-10
contig02525	F59A6.4	1e-06
contig02527	W04E12.8	1e-07
contig02528	C06H5.7	4e-35
contig02536	Y111B2A.17	1e-50
contig02543	F26G5.9	3e-06
contig02546	B0361.11	2e-11
contig02547	C50D2.2	4e-128
contig02549	H23L24.5	9e-11
contig02550	K07C11.5	4e-16
contig02556	T23G7.4	6e-146
contig02557	F35C11.4	7e-19
contig02558	F11G11.10	9e-08
contig02566	T01B7.7	3e-14
contig02569	F34D10.6b	0
contig02571	ZC581.9	7e-73
contig02573	R04F11.2	8e-41
contig02575	F58E10.4	3e-15
contig02576	T07F12.1	6e-37
contig02578	F23B12.5	1e-60
contig02581	K07A1.12	5e-45
contig02588	C46C2.1b	8e-24
contig02589	Y63D3A.4	2e-34
contig02591	F25B3.4	2e-42
contig02592	F58G1.7	2e-17
contig02593	Y67D2.6	2e-94
contig02594	F25E2.3	2e-60
contig02597	Y113G7B.23	5e-85
contig02600	B0286.3	1e-105
contig02602	C54G7.2	6e-40
contig02607	Y65B4BR.5b	9e-61
contig02608	C18E9.1	5e-74
contig02611	C52A11.2	1e-26
contig02613	M04B2.4	1e-57
contig02615	B0464.5a	1e-68
contig02618	Y106G6H.15	1e-09
contig02621	C44C1.1	3e-56
contig02625	T01G1.1d	1e-29
contig02627	ZC8.4d	2e-70
contig02628	K05C4.11	1e-26
contig02630	F23C8.5	4e-75
contig02632	K12H4.5	3e-23
contig02634	C27H2.2c	6e-22
contig02635	F59E12.13	3e-08
contig02637	F52F12.8	3e-37
contig02638	T03F1.7	6e-60
contig02639	F40G9.17	2e-55
contig02640	T14D7.2	3e-28
contig02641	C30G7.1	1e-17
contig02642	T09A5.10	2e-13
contig02643	Y67D8C.5	2e-23
contig02646	T05A12.2	8e-149
contig02648	C27A2.7	2e-28
contig02649	T01D3.2	2e-09
contig02650	E02H1.6	2e-67
contig02651	F01F1.4	2e-50
contig02652	Y17G9B.8	5e-21
contig02653	ZK945.9	6e-47
contig02655	Y37E3.4	2e-08
contig02658	M01G5.3	7e-66
contig02661	Y45G12B.1a	1e-56
contig02664	K10B4.3	3e-13
contig02666	F11C1.5d	8e-56
contig02668	K06A5.8b	4e-13
contig02670	T07C4.1	8e-104
contig02671	T03D8.2	7e-57
contig02672	F38H4.7	2e-156
contig02673	C06H5.6	4e-10
contig02676	Y74C10AR.1	6e-72
contig02677	D2021.2a	4e-80
contig02679	ZK1098.10e	1e-86
contig02680	Y116A8C.42	1e-45
contig02681	C16C10.10	1e-85
contig02685	F41E6.9	2e-59
contig02686	W08D2.7	7e-70
contig02688	B0336.4b	2e-28
contig02693	W06H8.8g	2e-41
contig02696	B0523.1	2e-09
contig02699	Y119D3B.17	3e-57
contig02700	R09B3.3	2e-17
contig02702	T02G5.9b	0
contig02703	Y75B8A.31	3e-45
contig02704	T04B2.2b	4e-28
contig02705	C07H6.8	1e-73
contig02706	C14C10.5	1e-86
contig02707	F43E2.3	3e-34
contig02709	C39D10.7	4e-23
contig02711	Y67D2.6	3e-45
contig02712	F39H2.2b	3e-48
contig02713	F49C5.4	4e-18
contig02714	F20H11.2	2e-93
contig02716	F10B5.6	3e-26
contig02718	F09E5.5	3e-145
contig02720	T01G1.1c	8e-07
contig02721	C29E4.5a	6e-09
contig02722	Y105E8B.3	2e-14
contig02723	C13B4.2	2e-53
contig02724	F46H5.6	7e-28
contig02726	T23B5.1a	2e-18
contig02727	Y47A7.2	5e-21
contig02729	T05H4.13c	5e-42
contig02730	R05F9.10	2e-34
contig02733	F35G2.1b	7e-82
contig02734	C23F12.1a	4e-62
contig02735	K02D7.4	2e-87
contig02737	C14A6.2	4e-49
contig02741	C54G10.4b	2e-46
contig02742	F43G9.13	2e-18
contig02743	C09D4.3	1e-76
contig02745	R08F11.1	1e-35
contig02749	ZK792.4b	4e-07
contig02750	C50F7.6	5e-26
contig02751	Y66D12A.20	5e-48
contig02755	F11C1.5b	6e-124
contig02757	T08B2.7b	7e-55
contig02759	F53F10.8	2e-13
contig02760	F20D1.1	6e-36
contig02761	F54C9.8	5e-20
contig02764	F25C8.3d	9e-21
contig02765	F33E11.3	1e-11
contig02766	Y54G2A.18	2e-17
contig02767	T26G10.1	1e-152
contig02768	C23G10.8	2e-73
contig02773	ZK652.4	1e-37
contig02775	C13B4.2	5e-21
contig02777	C14C10.5	9e-17
contig02778	ZK328.4	3e-53
contig02779	F52E1.5	4e-25
contig02782	ZC155.7	4e-36
contig02784	F55C5.5	1e-68
contig02788	Y116A8C.25	2e-42
contig02792	F54C9.9	2e-31
contig02794	F01F1.6	4e-40
contig02796	W02B9.1c	9e-11
contig02797	F58A4.4	1e-90
contig02801	Y105E8A.10c	2e-59
contig02802	F40E3.2	6e-10
contig02805	F39B2.3	3e-13
contig02806	C18H9.3	8e-11
contig02807	T08A11.1	2e-47
contig02809	C36B1.3	1e-75
contig02810	Y56A3A.17b	2e-21
contig02813	M28.8	1e-09
contig02814	C34E10.5	2e-32
contig02817	ZK131.6	2e-30
contig02820	C06G3.6	3e-12
contig02821	C27H6.1c	1e-78
contig02824	C15H9.8a	1e-11
contig02826	R05F9.12	0
contig02829	C52B9.4	9e-82
contig02830	R11H6.1	3e-48
contig02832	Y43F8A.5	9e-24
contig02834	F52C12.6	8e-59
contig02840	T20G5.10	5e-33
contig02843	F36G3.1	2e-20
contig02848	M110.5c	1e-08
contig02851	F22D6.2	1e-17
contig02853	B0348.4b	3e-42
contig02854	Y43F4B.6	5e-63
contig02856	R31.1b	7e-63
contig02857	K08D12.1	3e-92
contig02863	F02E11.1	3e-147
contig02864	T06D8.1b	2e-32
contig02866	T09E11.8	5e-23
contig02867	ZK637.13	2e-27
contig02870	B0303.4	3e-11
contig02875	C23G10.8	4e-44
contig02876	ZK632.6	1e-59
contig02880	C28C12.4	2e-08
contig02881	C03G5.1	0
contig02882	Y41E3.11a	3e-07
contig02883	F37A4.7d	2e-113
contig02886	T23H4.2	7e-06
contig02887	Y38C1AB.8	1e-81
contig02889	F10E9.10	5e-13
contig02890	C11D9.1	1e-34
contig02893	D2085.4	3e-23
contig02896	F32H2.3	5e-10
contig02897	T28C6.5	4e-09
contig02900	R07G3.9	1e-21
contig02903	F01G4.3	2e-09
contig02905	H06O01.2	1e-128
contig02908	C09D8.1e	1e-12
contig02913	D2092.1a	6e-67
contig02917	ZC434.5	2e-54
contig02922	C40H1.1	2e-49
contig02929	B0495.10a	1e-111
contig02930	W09G10.4a	3e-140
contig02933	T10G3.5a	3e-28
contig02934	F56D2.1	3e-137
contig02935	F46E10.9	1e-89
contig02940	F52A8.5	4e-44
contig02942	F09E5.15b	6e-23
contig02943	F15H10.7	2e-27
contig02949	W03G9.4	4e-45
contig02950	T28B11.1	8e-08
contig02953	T27E9.7	0
contig02959	C01F1.3a	4e-30
contig02960	T20D3.3c	8e-13
contig02964	T05A10.5	2e-09
contig02965	C24G6.3	2e-18
contig02966	F08B4.7	4e-21
contig02968	K01G5.8a	2e-21
contig02973	T26E3.2	4e-13
contig02976	F41E6.13a	3e-27
contig02977	F46A9.5	2e-29
contig02979	ZK112.7	3e-06
contig02983	Y39E4B.1	1e-15
contig02984	H04M03.4	4e-24
contig02987	W02G9.1	8e-18
contig02990	T18D3.3	2e-42
contig02996	R07G3.1	2e-28
contig02997	F54D5.11	2e-52
contig02998	T14G10.6	3e-11
contig02999	T14G10.6	2e-14
contig03002	C09H6.2c	3e-07
contig03004	W01D2.5	5e-71
contig03005	F41D9.1	3e-159
contig03007	C01G5.8	3e-51
contig03009	C08B6.4b	5e-105
contig03012	R13A5.1c	1e-19
contig03013	T23H2.2	5e-70
contig03016	C14C10.5	3e-16
contig03017	C09D4.3	1e-65
contig03019	C48D1.3	5e-86
contig03021	F08B1.2	1e-12
contig03022	T06E6.2b	2e-09
contig03024	C45E1.1a	7e-103
contig03026	ZC8.4d	8e-12
contig03029	R11A8.8	4e-20
contig03030	F45E12.3	5e-22
contig03031	C23H4.1	3e-27
contig03033	H25P06.2b	5e-46
contig03034	Y17G7B.10b	2e-51
contig03035	B0491.5	3e-12
contig03038	H06H21.6	4e-21
contig03039	F31C3.3	2e-79
contig03040	Y54G2A.23	2e-60
contig03044	Y76A2A.1	7e-18
contig03047	F14H8.1b	4e-33
contig03050	T04F8.4	1e-61
contig03051	F40F9.10	9e-13
contig03057	C14B4.2	2e-59
contig03058	F25H5.3e	8e-34
contig03059	F11A10.8	2e-09
contig03062	C18C4.5b	8e-15
contig03064	T05E11.7	3e-13
contig03066	C18H7.4	3e-95
contig03069	C27D8.1	6e-104
contig03074	Y17G7B.2b	3e-105
contig03076	F48E8.6	4e-12
contig03077	W07G4.4	2e-178
contig03085	C15H11.8	8e-30
contig03086	Y94H6A.9a	1e-19
contig03098	R04B3.2	6e-06
contig03099	Y48G8AL.6	1e-33
contig03106	R06F6.8b	1e-14
contig03108	R09F10.7	3e-12
contig03112	ZK829.4	3e-108
contig03116	F13D12.4a	2e-68
contig03119	C35D10.6	2e-72
contig03120	M02B7.3b	5e-71
contig03121	R01H2.6	1e-29
contig03122	K08B12.5	5e-64
contig03128	ZK1225.6	9e-07
contig03134	R01H2.6	9e-40
contig03135	F19H8.1	5e-163
contig03137	Y23H5A.7a	1e-103
contig03144	T20F5.2	2e-80
contig03152	F26E4.8	7e-58
contig03157	Y111B2A.16	3e-33
contig03158	T20B12.3	1e-46
contig03160	B0238.10	5e-58
contig03162	Y110A7A.19	5e-80
contig03163	C29E4.8	4e-93
contig03164	Y9C12A.1	6e-42
contig03167	C10F3.4b	5e-42
contig03171	M18.8	2e-84
contig03172	T04C12.5	3e-39
contig03174	T14F9.3	3e-91
contig03176	K07A12.2	0
contig03180	R11A5.4d	4e-113
contig03181	C54E10.2b	2e-33
contig03184	F58B3.7	4e-57
contig03186	F36A4.7	4e-108
contig03187	F32B6.8b	8e-76
contig03188	R02F2.4	9e-20
contig03189	Y32H12A.3	8e-33
contig03195	ZC101.2d	6e-06
contig03197	C33H5.12c	1e-07
contig03199	Y18D10A.20	7e-38
contig03201	K12F2.1	6e-32
contig03202	ZK265.6	9e-21
contig03206	F56C11.2	1e-55
contig03207	W06H8.1f	1e-135
contig03211	M88.7	3e-38
contig03212	C14H10.3b	6e-34
contig03213	C06G3.7	3e-61
contig03215	F31D4.1	6e-54
contig03218	ZC513.4	4e-80
contig03219	D2030.4	8e-45
contig03222	W03A5.1	5e-38
contig03224	T27D1.1	1e-35
contig03225	C27H6.4c	8e-29
contig03233	C34B2.8	5e-71
contig03235	D1007.7	2e-21
contig03237	W05F2.4a	2e-07
contig03241	T10B5.10	3e-21
contig03243	C44B9.1	2e-141
contig03244	R166.3	5e-58
contig03245	T10B10.3	2e-08
contig03246	T27C4.4d	4e-51
contig03248	F42A6.7d	2e-43
contig03249	C52E12.6	1e-11
contig03251	T25G3.2	6e-59
contig03256	T19E10.1b	3e-06
contig03258	C01H6.9	1e-41
contig03262	F39B2.6	6e-35
contig03263	M7.12	6e-18
contig03268	Y71H2B.5	7e-88
contig03269	C43F9.6	7e-09
contig03270	K10B3.10	7e-77
contig03273	ZK896.8	1e-51
contig03277	K02F2.2	0
contig03279	B0491.7	7e-81
contig03280	F08F1.1b	3e-85
contig03281	ZK1127.9e	9e-27
contig03283	F19F10.9	8e-39
contig03285	F31E3.4	6e-98
contig03286	C01G6.3	1e-06
contig03289	F39H2.3	6e-37
contig03292	T03F1.5	1e-94
contig03295	B0361.11	2e-51
contig03297	Y18D10A.6b	2e-115
contig03310	F30H5.1	2e-89
contig03314	C04C3.5c	8e-34
contig03316	R05F9.12	3e-52
contig03320	F07A11.5	8e-69
contig03321	F19B6.1b	2e-08
contig03322	ZK686.2	8e-32
contig03323	C55F2.2	4e-51
contig03325	C06E1.9	2e-07
contig03326	F57H12.1	2e-24
contig03327	Y41E3.11b	1e-59
contig03330	ZK370.6	3e-30
contig03333	C07D8.6	7e-48
contig03334	M7.1	3e-85
contig03343	T05A7.6	6e-16
contig03353	H38K22.3	2e-77
contig03355	C15H9.7	2e-129
contig03356	VC5.3a	6e-70
contig03358	E04A4.7	8e-35
contig03360	ZK1307.3	1e-25
contig03364	R08D7.4a	2e-32
contig03375	R11A5.4d	5e-73
contig03376	T23F6.4	4e-45
contig03377	W02B12.15b	7e-24
contig03379	F56H1.4	3e-63
contig03380	C34C12.7	1e-32
contig03381	M01F1.5	2e-141
contig03390	C34D4.14	3e-18
contig03392	W09C5.6a	5e-39
contig03393	K02A4.1	4e-14
contig03396	C47E8.5	5e-102
contig03397	C47F8.4	9e-39
contig03399	F45G2.9	4e-38
contig03401	Y73E7A.3a	1e-59
contig03402	Y39B6A.39a	1e-73
contig03405	F42G9.6b	3e-66
contig03409	T22B11.1	3e-09
contig03415	C53B4.4e	2e-24
contig03418	F38B6.4	4e-57
contig03420	C48E7.3	5e-22
contig03421	C52E12.4	3e-77
contig03424	C34D4.2	3e-72
contig03432	F56D12.4c	1e-128
contig03433	F40F4.4b	6e-22
contig03434	F47B3.7	1e-38
contig03436	C53C11.3	5e-42
contig03440	R53.6	9e-35
contig03444	ZK131.11b	5e-06
contig03445	Y102E9.5	2e-08
contig03447	F25B5.4c	5e-80
contig03448	F46B6.7	7e-102
contig03453	Y48G8AL.5	2e-90
contig03455	B0035.16	4e-61
contig03457	Y54G2A.17b	1e-80
contig03459	K04G2.1	1e-71
contig03461	K05C4.1	3e-84
contig03465	C42C1.13b	2e-22
contig03467	C25A8.5	2e-89
contig03480	C17D12.6a	3e-51
contig03486	C55B7.3	1e-17
contig03487	F22D6.4	4e-44
contig03490	ZC581.7	8e-58
contig03494	ZC8.4d	1e-67
contig03499	C34D4.12	9e-63
contig03500	C25A1.11b	8e-12
contig03501	F14F4.3b	4e-110
contig03503	Y39A3CL.7b	5e-07
contig03506	ZK20.5	7e-07
contig03508	Y66D12A.8	6e-41
contig03509	ZC8.4d	1e-69
contig03510	F54D1.6	3e-69
contig03513	Y52B11A.8	6e-26
contig03515	F54E2.3d	2e-14
contig03519	Y10G11A.3	7e-18
contig03529	Y45G12B.3	1e-42
contig03530	T04A8.10	5e-21
contig03533	C47E8.5	8e-122
contig03537	T27F7.3	4e-47
contig03541	T07F10.1b	5e-18
contig03542	F11G11.11	8e-29
contig03545	AC3.2	1e-12
contig03546	Y79H2A.3a	1e-13
contig03548	DY3.7	4e-152
contig03554	T08G5.5c	8e-18
contig03564	Y54E10BR.3	4e-20
contig03565	F54E2.4	2e-14
contig03566	F53F4.6b	7e-36
contig03568	F43G9.12	3e-31
contig03572	ZK652.9	2e-84
contig03573	K10D6.2c	4e-17
contig03579	F02A9.4b	7e-53
contig03580	F54E2.3a	2e-59
contig03581	Y71H2B.5	3e-120
contig03588	F52B11.2a	1e-85
contig03595	ZK328.2	8e-53
contig03599	R08E3.3b	1e-07
contig03602	F56A11.1	0
contig03603	F27E11.2a	1e-09
contig03604	K07C11.2	1e-08
contig03608	F11G11.2	9e-48
contig03609	Y67A10A.7	4e-87
contig03612	C05C8.2	2e-99
contig03615	T21H3.3	1e-80
contig03617	B0491.1	2e-48
contig03621	Y51A2D.18	5e-32
contig03622	B0222.5	7e-21
contig03623	D2005.5	4e-21
contig03625	Y92H12BR.6	4e-47
contig03627	Y37E11AL.2	4e-16
contig03629	ZC8.4d	4e-14
contig03634	R11G1.4b	8e-17
contig03635	C33F10.7a	6e-28
contig03640	Y41E3.18	1e-23
contig03641	Y80D3A.9	2e-29
contig03642	C27D6.11	4e-52
contig03643	T13H5.2b	1e-10
contig03644	C56A3.8a	3e-93
contig03645	F36A4.7	2e-105
contig03646	F57F4.1	6e-17
contig03649	F32D1.3	3e-31
contig03650	F26D10.3	2e-38
contig03651	Y37E3.3	9e-32
contig03657	C26D10.4	1e-51
contig03661	F28B4.2b	8e-87
contig03663	C01F1.5	2e-09
contig03671	F54D7.2	4e-41
contig03672	M01B12.5a	8e-61
contig03676	Y49E10.11c	1e-19
contig03677	F10B5.4	1e-99
contig03679	F17H10.1	4e-82
contig03685	ZK1010.1	4e-23
contig03689	K07A1.9a	6e-21
contig03693	ZC513.4	2e-84
contig03694	R05F9.12	4e-98
contig03695	W01B11.2	7e-72
contig03696	F49C5.4	7e-99
contig03697	C23H3.7	8e-156
contig03699	M153.2	9e-59
contig03700	D2013.8b	1e-46
contig03703	C47E12.5c	0
contig03704	B0432.3	4e-26
contig03713	B0457.6	4e-11
contig03720	F40F8.11	2e-39
contig03721	ZK593.7	4e-34
contig03722	F12F6.6	5e-57
contig03723	F45H11.2	1e-20
contig03725	R13H4.7	4e-15
contig03726	Y60A3A.13c	7e-45
contig03728	C43G2.1	5e-130
contig03735	H17B01.1b	4e-126
contig03740	R05D11.4	8e-45
contig03741	C43E11.9	2e-62
contig03744	F46B6.12	1e-55
contig03747	F33H2.6	2e-07
contig03755	K09H9.2	1e-31
contig03759	F52G2.1b	6e-39
contig03762	F29F11.1	1e-14
contig03764	Y53F4B.28	1e-35
contig03769	F07A11.4	1e-44
contig03771	T05A7.6	5e-58
contig03789	M176.11	3e-14
contig03790	F38H4.8a	5e-77
contig03792	B0035.1b	2e-08
contig03795	F57B9.8	9e-67
contig03798	R13G10.4	5e-11
contig03800	Y39B6A.1	3e-06
contig03807	T16G12.1	2e-167
contig03808	W06H8.2	2e-22
contig03814	T12E12.1	3e-22
contig03815	Y1A5A.1	2e-55
contig03818	Y104H12BR.1	3e-65
contig03819	T04G9.4	9e-103
contig03821	Y59A8B.23b	1e-28
contig03824	E02H1.3	1e-43
contig03826	F35C5.5a	1e-56
contig03830	T12G3.2e	2e-11
contig03840	K10B3.10	4e-96
contig03841	T04C12.6	1e-44
contig03843	R12H7.1	7e-52
contig03847	F33E2.2c	2e-22
contig03850	F48E3.2	6e-11
contig03852	F15A8.6	6e-109
contig03853	W01B6.9	2e-19
contig03854	F56E3.3c	6e-57
contig03856	F01D4.9	6e-29
contig03858	F32B4.4a	2e-10
contig03861	F58A4.10	7e-07
contig03862	T27E9.4b	7e-60
contig03866	C18E9.2a	4e-49
contig03867	W06H8.8g	2e-35
contig03868	C34E10.4b	2e-47
contig03869	T23G11.3	4e-51
contig03883	F23B12.5	1e-38
contig03889	B0286.2a	6e-14
contig03892	F07H5.2	5e-56
contig03894	C52A11.4g	3e-26
contig03895	K04G7.4a	7e-158
contig03904	F53F4.11	7e-22
contig03905	M05D6.7	1e-69
contig03907	C35C5.3a	7e-54
contig03909	Y53C12A.10	2e-62
contig03911	ZC101.2f	6e-46
contig03921	F54G8.2	0
contig03924	F29D10.4	1e-133
contig03928	F58A4.6	2e-19
contig03931	C06A8.1b	6e-53
contig03939	C33H5.8	3e-17
contig03941	K11H12.8a	3e-110
contig03942	Y75B8A.11	3e-06
contig03947	Y57G11C.48	3e-10
contig03948	W06D4.3	7e-08
contig03949	F23H11.5	9e-20
contig03954	T07F12.1	2e-24
contig03955	T22B11.5	7e-43
contig03961	C14B1.3	7e-20
contig03963	F58G4.1	6e-17
contig03966	F32H2.2	6e-44
contig03970	T13H10.1	1e-49
contig03971	K01A11.4	1e-101
contig03976	C26D10.3	1e-14
contig03978	R31.1b	3e-88
contig03979	T21G5.4	2e-07
contig03989	W05G11.6a	0
contig03993	Y105E8A.12a	2e-65
contig03994	F23D12.1	4e-08
contig03995	C04C3.3	7e-15
contig03997	F42G9.6c	6e-07
contig04000	W02C12.2b	3e-13
contig04001	T07F12.1	2e-15
contig04002	C10F3.5b	1e-14
contig04003	B0365.3	1e-30
contig04006	Y76B12C.4	2e-06
contig04008	C56G2.1b	7e-11
contig04014	Y37E3.9	6e-110
contig04016	C03C10.3	7e-46
contig04019	C07H6.4	9e-29
contig04023	T05H10.6b	5e-153
contig04025	T05H4.13c	3e-67
contig04028	R01B10.1a	3e-30
contig04029	F47D12.7	8e-10
contig04030	Y48B6A.3	1e-38
contig04043	ZC84.2	3e-46
contig04048	K10C2.4	1e-21
contig04051	C40H1.4	7e-08
contig04055	C14F11.6	2e-70
contig04058	K10H10.7	4e-30
contig04062	Y23H5A.7b	9e-75
contig04063	F59A6.4	2e-51
contig04068	F44D12.7	4e-06
contig04069	Y53G8AR.2a	2e-12
contig04072	F08F1.7	5e-18
contig04078	K12C11.2	6e-36
contig04082	F09G2.8b	3e-119
contig04084	Y73B6BL.31a	3e-63
contig04090	T03F6.6	5e-32
contig04093	F26D10.3	1e-21
contig04095	F11A10.2	6e-68
contig04101	C13F10.7	2e-16
contig04102	C17E4.11	7e-37
contig04106	T21G5.4	2e-07
contig04107	R01B10.1a	1e-16
contig04108	C05C10.3	0
contig04113	C05D11.3	9e-53
contig04114	W03B1.9	2e-06
contig04115	C34C12.4	7e-18
contig04120	C40H1.1	8e-11
contig04131	K09H11.11	0
contig04132	T22D1.10	1e-164
contig04140	Y65B4BL.5	2e-54
contig04143	C13C4.5	2e-46
contig04146	C10F3.6	8e-23
contig04159	T13B5.3	6e-40
contig04161	W01B6.2	5e-87
contig04165	M01A10.3	7e-44
contig04168	K04C2.4	4e-30
contig04174	ZK1320.9	1e-57
contig04175	F43C1.2b	1e-114
contig04188	F55D10.1	2e-13
contig04190	Y71F9B.4	4e-31
contig04191	ZK1098.5	1e-39
contig04192	Y37D8A.14	3e-74
contig04196	C14C10.5	5e-33
contig04197	MTCE.16	2e-57
contig04203	T10G3.5b	1e-07
contig04206	F11C3.3	5e-105
contig04208	ZK596.1	4e-11
contig04220	Y57E12B.3	4e-86
contig04222	F29G9.5	1e-30
contig04223	T21C9.4	1e-08
contig04224	R01H10.3a	1e-28
contig04228	F26D10.3	5e-29
contig04232	T23G4.5	2e-07
contig04233	T01H8.2	2e-12
contig04238	D2089.2	3e-27
contig04239	F55C5.3b	2e-142
contig04242	F38A6.2b	9e-115
contig04248	Y57G11C.42	8e-38
contig04258	T02C5.5e	3e-11
contig04272	ZK1248.10	1e-20
contig04273	C54C6.2	3e-24
contig04277	Y17G7B.12	2e-56
contig04281	D2030.5	1e-64
contig04285	K02D7.1	7e-99
contig04286	F45H7.2d	2e-116
contig04288	F58G1.4	2e-23
contig04290	C44B7.7	2e-35
contig04291	C27A2.1	7e-44
contig04310	ZK265.3	1e-43
contig04312	T04C12.6	6e-17
contig04315	C47B2.9	8e-35
contig04320	C01G12.8	8e-41
contig04322	Y71H2AM.24	2e-28
contig04327	F54E7.2	2e-11
contig04333	ZK265.3	2e-12
contig04343	C28C12.4	1e-06
contig04344	C09G5.4	2e-11
contig04352	W02D3.1	4e-15
contig04353	T08H10.1	8e-109
contig04356	C10C6.5	3e-21
contig04357	Y47D3A.11	1e-54
contig04369	F57H12.1	3e-98
contig04370	Y38H8A.3	1e-13
contig04372	K07F5.4	5e-21
contig04374	Y57G11C.16	5e-70
contig04376	F46F11.2	2e-26
contig04381	B0491.5	4e-99
contig04383	B0336.3	2e-11
contig04388	T04B2.2b	5e-62
contig04392	F11C7.3b	6e-07
contig04393	Y51H4A.3	8e-15
contig04396	T03D3.1	2e-30
contig04398	H39E23.3	2e-06
contig04399	C18H7.4	9e-10
contig04404	F32A5.4a	6e-36
contig04405	Y56A3A.2	3e-32
contig04409	Y48E1C.4a	7e-42
contig04410	Y39B6A.25	6e-31
contig04412	Y39B6A.1	2e-11
contig04414	C39H7.1	2e-54
contig04415	C44F1.3	2e-101
contig04416	C27H5.3	2e-28
contig04421	F20D6.4d	3e-43
contig04425	F53G12.6	4e-07
contig04426	ZC513.3	7e-09
contig04428	D2092.1b	1e-103
contig04435	T28F4.3	5e-29
contig04436	F53A2.4	4e-88
contig04439	F15B9.4	2e-11
contig04440	ZK520.4d	4e-26
contig04444	C39H7.1	3e-59
contig04446	C04G2.9	3e-20
contig04450	ZK688.2	4e-88
contig04454	R90.1	5e-36
contig04457	D2030.5	5e-33
contig04460	C23F12.1d	8e-09
contig04463	F21D5.4	2e-07
contig04467	W09C3.6	1e-125
contig04472	Y54E10BL.2	5e-30
contig04478	K01C8.3b	8e-42
contig04480	F42H11.1	2e-17
contig04488	F22D6.1	3e-10
contig04489	F22D6.1	4e-20
contig04492	K06A4.3	1e-140
contig04501	C49H3.10	6e-173
contig04506	T27A8.1	7e-110
contig04508	T02C12.3	9e-07
contig04510	C32D5.8b	3e-43
contig04512	Y62E10A.13b	5e-74
contig04513	R05H5.5	3e-22
contig04514	K07B1.7b	6e-10
[truncated: 5,774 more rows]
