# Supplementary material for: Comparative transcriptome sequencing of germline and somatic tissues of the Ascaris suum gonad
Source: BMC Genomics. 2011 Oct 1;12:481. doi: 10.1186/1471-2164-12-481 (PMC3203103; doi:10.1186/1471-2164-12-481)
Supplement: Additional file 2 — Annotation of A. suum germline (TES) and soma (VAS) transcriptomes. [file 1471-2164-12-481-S2.XLS]

## Sheet: TES
A.suum ID	Homologue ID	Identity	E-value	Annotation
contig00001	F08G5.4	38.17	2e-11	locus:col-130 collagen status:Confirmed UniProt:Q19218_CAEEL protein_id:CAA94581.1
contig00005	F40A3.3b	67.76	1e-66	status:Confirmed UniProt:PEBPH_CAEEL protein_id:AAX88829.1
contig00006	ssn:SSON_0299		4e-06	lacZ; beta-D-galactosidase (EC:3.2.1.23); K01190 beta-galactosidase [EC:3.2.1.23]
contig00007	Y38C1BA.3	68.71	2e-13	locus:col-109 collagen status:Confirmed UniProt:Q9N527_CAEEL protein_id:AAF60502.1
contig00011	Y53G8AR.8	54.65	2e-102	status:Partially_confirmed UniProt:Q9N3G1_CAEEL protein_id:AAF59541.3
contig00012	F55C5.1	40.96	1e-08	status:Confirmed UniProt:Q20815_CAEEL protein_id:CAB01566.1
contig00014	ZK617.1e	56.96	0	unc-22 encodes twitchin, a giant intracellular protein with multiple fibronectin- and immunoglobulin-like domains and a single protein kinase domain that is homologous to titin
contig00015	Y116A8C.38	28.35	3e-13	status:Partially_confirmed UniProt:Q9U2T8_CAEEL protein_id:CAB55139.2
contig00016	ZK1307.4	31.53	1e-09	status:Partially_confirmed UniProt:YS14_CAEEL protein_id:CAA87432.2
contig00018	B0041.4	70.57	9e-140	locus:rpl-4 ribosomal protein L1 status:Confirmed UniProt:RL4_CAEEL protein_id:AAC24253.1
contig00020	cal:CaO19.6835		7e-22	hypothetical protein
contig00029	C53B4.5	63.53	2e-25	locus:col-119 collagen status:Confirmed UniProt:Q18799_CAEEL protein_id:CAA92453.1
contig00030	C04F6.4a	51.94	0	locus:unc-78 beta transducin status:Confirmed UniProt:WDR1_CAEEL protein_id:AAA83588.1
contig00031	F20D6.4d	35.42	1e-27	locus:srp-7 status:Confirmed UniProt:A9Z1L1_CAEEL protein_id:ABY28279.1
contig00032	MTCE.26	91.02	6e-157	cytochrome oxidase subunit I status:Confirmed
contig00033	F15A2.1	47.57	2e-23	locus:col-184 collagen status:Partially_confirmed UniProt:Q19470_CAEEL protein_id:CAA94128.1
contig00034	F57B9.8	27.98	2e-15	putative protein tyrosine kinase status:Partially_confirmed UniProt:Q20933_CAEEL protein_id:AAA21175.2
contig00037	Y60A3A.10	64.6	5e-99	locus:dhs-24 status:Partially_confirmed UniProt:Q9U1Y6_CAEEL protein_id:CAB60405.3
contig00039	F09A5.2	32.97	2e-16	tyrosine-protein kinase status:Partially_confirmed UniProt:YS3J_CAEEL protein_id:CAA93646.1
contig00040	Y69A2AR.19	51.11	1e-07	status:Partially_confirmed UniProt:Q95XJ2_CAEEL protein_id:AAK68563.2
contig00043	W03D8.6	36.93	8e-44	locus:itx-1 status:Partially_confirmed UniProt:O45000_CAEEL protein_id:AAK21492.4
contig00045	K08B12.1	51.14	2e-108	status:Partially_confirmed UniProt:O01584_CAEEL protein_id:AAB52257.3
contig00046	R10D12.12	30.93	1e-08	status:Confirmed UniProt:P92012_CAEEL protein_id:CAB03253.2
contig00048	K10B3.7	81.47	1e-159	locus:gpd-3 status:Confirmed UniProt:P17330 protein_id:AAB53869.1
contig00051	F23B12.1	63.57	4e-51	serine\/threonine protein phosphatase status:Predicted UniProt:Q27495_CAEEL protein_id:CAB01164.1
contig00052	R53.4	79.33	2e-75	ATP synthase complex f subunit like protein status:Confirmed UniProt:Q22021 protein_id:CAA91350.1
contig00053	bmy:Bm1_33795		9e-15	hypothetical protein
contig00054	F57B9.8	39.9	6e-65	putative protein tyrosine kinase status:Partially_confirmed UniProt:Q20933_CAEEL protein_id:AAA21175.2
contig00055	H19M22.2b	66.24	7e-171	locus:let-805 status:Confirmed UniProt:Q9UB28_CAEEL protein_id:AAK21413.1
contig00056	T09B4.7	33.33	3e-09	status:Partially_confirmed UniProt:O02157_CAEEL protein_id:AAB53009.1
contig00058	F46H5.8	47.02	1e-79	locus:lact-1 status:Partially_confirmed UniProt:Q20489_CAEEL protein_id:AAB37025.2
contig00059	F56B3.4a	46.24	2e-60	status:Partially_confirmed UniProt:O45107_CAEEL protein_id:AAL32223.1
contig00062	ZK550.2	48.19	3e-67	status:Partially_confirmed UniProt:O62511_CAEEL protein_id:CAB05312.1
contig00063	C44B7.2a	51.75	6e-43	status:Partially_confirmed UniProt:Q95QR5_CAEEL protein_id:AAL16320.2
contig00064	F11G11.10	34.35	6e-08	locus:col-17 collagen status:Confirmed UniProt:P91248_CAEEL protein_id:AAB37841.3
contig00069	F15E6.1	25.14	1e-09	locus:set-9 status:Partially_confirmed UniProt:O44498_CAEEL protein_id:AAB92063.1
contig00071	K10B2.5	27.67	3e-54	locus:ani-2 status:Partially_confirmed UniProt:Q09994 protein_id:AAA68262.1
contig00073	bmy:Bm1_35650		1e-19	hypothetical protein
contig00075	T02B5.3	35.71	1e-33	carboxylesterase status:Partially_confirmed UniProt:P92016_CAEEL protein_id:CAB03273.2
contig00079	T13A10.11b	95.24	2e-17	locus:tag-32 status:Confirmed UniProt:Q27522 protein_id:AAM97949.1
contig00084	bmy:Bm1_43815		2e-26	hypothetical protein
contig00087	R05D3.7	63.95	1e-53	locus:unc-116 Kinesin heavy chain status:Confirmed UniProt:P34540 protein_id:AAK21446.1
contig00089	bmy:Bm1_33450		5e-08	hypothetical protein
contig00090	Y32G9A.4	32.04	2e-12	locus:srp-3 status:Confirmed UniProt:Q9BPM9_CAEEL protein_id:AAM48555.1
contig00092	F11A3.1	37.93	2e-73	4-coumarate-CoA ligase status:Confirmed UniProt:Q19339_CAEEL protein_id:CAA94751.1
contig00093	K04D7.1	75	5e-143	locus:rack-1 guanine nucleotide-binding protein status:Confirmed UniProt:Q21215 protein_id:CAA93514.1
contig00094	D2024.3a	59.47	8e-89	Unkown function
contig00096	ZK1236.1	57.76	5e-38	homology with E.coli lepA protein status:Partially_confirmed UniProt:YO81_CAEEL protein_id:AAA28191.2
contig00098	F47B7.2b	44.29	8e-133	status:Partially_confirmed UniProt:Q95QG0_CAEEL protein_id:AAK72057.1
contig00100	F44G4.1	75.38	2e-121	status:Confirmed UniProt:YUY1_CAEEL protein_id:CAA90124.4
contig00102	D2096.4	68.99	3e-60	locus:sqv-1 status:Confirmed UniProt:Q19003_CAEEL protein_id:AAA81490.1
contig00108	C01A2.5	41.1	8e-41	S.pombe hypothetical protein C1D4.09C like status:Confirmed UniProt:O02209_CAEEL protein_id:CAB02700.1
contig00111	Y39A1A.1b	40.76	1e-35	status:Partially_confirmed UniProt:Q86MP3_CAEEL protein_id:CAD60426.1
contig00114	C05D11.7b	31.57	2e-86	status:Confirmed UniProt:Q8T3F2_CAEEL protein_id:AAM15547.1
contig00115	C13C4.5	50	7e-58	sugar transporter status:Partially_confirmed UniProt:O01927_CAEEL protein_id:CAB07311.1
contig00116	C38C3.5a	76.87	1e-56	locus:unc-60 actin depolymerizing factor status:Confirmed UniProt:Q07750 protein_id:AAL02461.1
contig00118	C02B10.1	77.45	1e-152	locus:ivd-1 acyl-CoA dehydrogenase status:Confirmed UniProt:O44446_CAEEL protein_id:AAB92016.1
contig00121	F42H11.1	50.59	3e-51	status:Predicted UniProt:P90772_CAEEL protein_id:CAB05721.1
contig00124	C41G7.9b	64.1	4e-53	Unkown function
contig00128	F49E10.5	41.45	2e-18	locus:ctbp-1 dehydrogenase status:Partially_confirmed UniProt:Q20595_CAEEL protein_id:AAC69110.3
contig00132	B0205.11	54.55	1e-77	status:Confirmed UniProt:Q95X39_CAEEL protein_id:AAK66018.2
contig00137	B0348.4b	88.89	3e-126	locus:egl-8 status:Confirmed UniProt:Q95X29_CAEEL protein_id:AAL77168.1
contig00141	W06F12.3	47.52	9e-66	serine\/threonine kinase status:Partially_confirmed UniProt:O45897_CAEEL protein_id:CAB05829.1
contig00143	C36B1.4	88.54	2e-97	locus:pas-4 proteasome A-type submit status:Confirmed UniProt:Q95005 protein_id:CAB02269.1
contig00144	Y71H2AM.15b	51.15	9e-63	status:Partially_confirmed UniProt:Q3V5J3_CAEEL protein_id:ABA00158.1
contig00145	C01B7.4	53	4e-58	locus:tag-117 guanylate kinase status:Confirmed UniProt:Q17549_CAEEL protein_id:AAA96115.1
contig00146	F01F1.12a	75.48	5e-153	Fructose-biphosphate aldolase status:Confirmed UniProt:P46563 protein_id:AAC46646.1
contig00147	bmy:Bm1_55865		9e-84	ARID/BRIGHT DNA binding domain containing protein
contig00148	W09C5.8	67.44	3e-63	status:Confirmed UniProt:Q9U329_CAEEL protein_id:CAB63334.1
contig00149	Y106G6H.14	54.76	2e-21	Src homology domain 3 \; Ank repeat status:Confirmed UniProt:Q9U2Z5_CAEEL protein_id:CAA21577.2
contig00150	ZK637.9b	37.97	6e-27	locus:tpk-1 status:Confirmed UniProt:TPK1_CAEEL protein_id:CAI46594.1
contig00152	ZC581.7	42	5e-06	protein-tyrosine kinase status:Partially_confirmed UniProt:O01774_CAEEL protein_id:AAB54145.2
contig00154	K10C3.5a	45.53	0	elongation factor EF-2 like status:Partially_confirmed UniProt:O17944_CAEEL protein_id:CAB05774.2
contig00156	Y59E9AL.3	55.1	3e-07	status:Partially_confirmed UniProt:Q9N2L4_CAEEL protein_id:AAF60821.1
contig00158	ZK1307.1a	68.22	8e-102	status:Confirmed UniProt:YS11_CAEEL protein_id:CAA87437.1
contig00160	F10F2.2	50.56	0	Phosphoribosylformylglycinamidine synthase status:Partially_confirmed UniProt:Q19311 protein_id:CAA84656.1
contig00162	Y73B6BL.33	41.61	1e-31	status:Confirmed UniProt:Q8MXR2_CAEEL protein_id:AAM44389.1
contig00164	C55C3.5	39.79	2e-98	status:Partially_confirmed UniProt:Q18867_CAEEL protein_id:AAA96171.2
contig00166	Y65B4BL.5	61.05	1e-63	locus:acs-1 status:Confirmed UniProt:Q9N302_CAEEL protein_id:AAF60848.1
contig00167	W07A8.2b	32.93	2e-162	Ank repeat (4 domains) status:Confirmed UniProt:Q8I0Q6_CAEEL protein_id:CAD54166.1
contig00169	F46H5.7a	25.79	2e-35	status:Confirmed UniProt:Q20486_CAEEL protein_id:AAB37024.1
contig00170	K07A1.8	64.23	2e-175	locus:ile-1 P58 protein like status:Confirmed UniProt:P90913_CAEEL protein_id:CAB03169.1
contig00171	Y47G6A.21	59.13	2e-83	status:Confirmed UniProt:Q9BL81_CAEEL protein_id:AAK29888.4
contig00172	K07B1.7b	74	4e-26	status:Partially_confirmed UniProt:Q95R00_CAEEL protein_id:AAL08042.1
contig00174	C34G6.7b	50.41	1e-76	locus:stam-1 status:Confirmed UniProt:Q8I7I2_CAEEL protein_id:AAN84851.1
contig00176	C18D11.4	61.82	2e-16	locus:rsp-8 RNA recognition motif. (aka RRM, RBD, or RNP domain) status:Confirmed UniProt:Q9XTZ2_CAEEL protein_id:CAB07322.1
contig00179	T20G5.2	90	3e-15	locus:cts-1 Citrate synthase status:Confirmed UniProt:P34575 protein_id:CAA83004.1
contig00180	T12E12.4b	58.11	7e-63	locus:drp-1 status:Confirmed UniProt:Q8WQC9_CAEEL protein_id:AAL56622.1
contig00183	F49E8.4	57.25	9e-34	locus:cdd-2 cytidine deaminase status:Confirmed UniProt:Q20628_CAEEL protein_id:AAB03151.1
contig00184	B0348.4b	44.34	7e-63	locus:egl-8 status:Confirmed UniProt:Q95X29_CAEEL protein_id:AAL77168.1
contig00185	F38B2.1d	55.45	5e-152	intermediate filament protein
contig00187	C52A11.4g	58.48	4e-42	locus:mpz-1 status:Partially_confirmed UniProt:A8WGY0_CAEEL protein_id:CAP16289.1
contig00188	ZK829.4	75.14	2e-171	glutamate dehydrogenase status:Confirmed UniProt:Q23621_CAEEL protein_id:CAA98074.1
contig00191	C54C6.2	82.69	0	locus:ben-1 tubulin status:Partially_confirmed UniProt:Q18817_CAEEL protein_id:CAB00853.4
contig00192	C49H3.11	80	3e-94	locus:rps-2 status:Confirmed UniProt:RS2_CAEEL protein_id:AAF99899.1
contig00193	C23F12.1d	85.31	3e-90	Unkown function
contig00194	C27B7.6	53.57	5e-11	serine\/threonine protein phosphatase status:Partially_confirmed UniProt:YY06_CAEEL protein_id:CAA90981.3
contig00196	R10H10.1	59.43	3e-33	locus:lpd-8 Yeast hypothetical protein YKE0 like status:Confirmed UniProt:Q21915_CAEEL protein_id:CAA94609.1
contig00197	C46A5.3b	70.74	7e-51	locus:col-14 status:Confirmed UniProt:B2MZB1_CAEEL protein_id:ACD02413.1
contig00200	C06E1.4	36.28	1e-72	locus:glr-1 Glutamate receptor subunit status:Confirmed UniProt:P34299 protein_id:AAA27933.3
contig00201	Y54E2A.11a	47.98	1e-49	locus:eif-3.B status:Confirmed UniProt:Q9XWI6_CAEEL protein_id:CAA21681.1
contig00202	ZC373.1	44.41	4e-133	cystathionine beta-synthase status:Partially_confirmed UniProt:Q23264_CAEEL protein_id:CAB63415.2
contig00204	Y48B6A.5	23.29	8e-09	status:Partially_confirmed UniProt:Q9U2A7_CAEEL protein_id:CAB54441.1
contig00205	T27A3.5	47.28	7e-82	status:Partially_confirmed UniProt:P91498_CAEEL protein_id:AAB42298.3
contig00208	C23H3.7	56	1e-12	locus:tre-5 trehalase status:Confirmed UniProt:Q9BI68_CAEEL protein_id:AAK31441.2
contig00209	F39B2.8	59.64	4e-158	status:Partially_confirmed UniProt:O45500_CAEEL protein_id:CAB07388.2
contig00211	Y71A12B.9	28.12	1e-32	status:Partially_confirmed UniProt:Q9GRV2_CAEEL protein_id:CAC14423.2
contig00212	pap:PSPA7_3721		1e-149	aminoglycoside 3'-phosphotransferase (EC:2.7.1.95)
contig00214	bmy:Bm1_27970		2e-16	hypothetical protein
contig00216	H28O16.1d	89.87	1e-149	status:Confirmed UniProt:Q9XXK1 protein_id:CAF31480.1
contig00217	B0491.5	65.52	2e-06	status:Confirmed UniProt:Q17512_CAEEL protein_id:CAA90087.1
contig00218	VC5.4	33.77	9e-08	locus:mys-1 status:Confirmed UniProt:TIP60_CAEEL protein_id:AAC78211.1
contig00219	ZC395.7	62.14	4e-50	locus:hap-1 status:Confirmed UniProt:Q9GYG4_CAEEL protein_id:AAG00041.1
contig00221	F52F12.8	55.28	4e-38	status:Predicted UniProt:Q7YX19_CAEEL protein_id:CAE17819.1
contig00223	T22D1.9	65.33	0	locus:rpn-1 status:Confirmed UniProt:Q9GZH5_CAEEL protein_id:AAF98630.1
contig00224	C06H2.1	65.45	5e-74	locus:atp-5 ATP synthase D chain status:Confirmed UniProt:Q17763_CAEEL protein_id:CAA99772.1
contig00225	Y71H2AM.5	72.73	8e-53	status:Confirmed UniProt:Q9BL34_CAEEL protein_id:AAK29974.1
contig00229	T16G12.1	41.43	2e-109	Aminopeptidase status:Partially_confirmed UniProt:Q22531_CAEEL protein_id:CAA82971.4
contig00230	F54D5.8	49.77	9e-51	locus:dnj-13 DNAJ protein status:Confirmed UniProt:Q20774_CAEEL protein_id:CAA91334.1
contig00231	T22E5.5	61.18	2e-48	locus:mup-2 troponin T-like protein status:Confirmed UniProt:TNNT_CAEEL protein_id:AAA83615.1
contig00232	Y71H10A.1a	55.48	3e-42	phosphofructokinase status:Confirmed UniProt:Q9TZL8_CAEEL protein_id:AAC67416.2
contig00234	bmy:Bm1_53100		2e-11	hypothetical protein
contig00235	F43E2.7a	50.47	1e-81	status:Confirmed UniProt:O02093_CAEEL protein_id:AAC71129.3
contig00236	Y110A2AM.3	72.11	8e-64	locus:ubc-26 status:Partially_confirmed UniProt:Q86S73_CAEEL protein_id:AAO21404.1
contig00240	F43G9.9	68.33	1e-70	locus:cpn-1 smooth muscle protein SM22 like status:Confirmed UniProt:Q93713_CAEEL protein_id:CAB02104.1
contig00242	F52B10.1	50.96	2e-94	locus:nmy-1 myosin status:Partially_confirmed UniProt:Q20641_CAEEL protein_id:AAA83339.2
contig00244	W09C3.4	47.96	5e-71	status:Partially_confirmed UniProt:RPC6_CAEEL protein_id:AAC24412.1
contig00246	T14G10.7	38.58	3e-27	status:Partially_confirmed UniProt:Q22496_CAEEL protein_id:CAA93093.1
contig00248	R12A1.3	71.96	2e-88	protease inhibitor status:Confirmed UniProt:O16701_CAEEL protein_id:AAB66164.3
contig00250	B0511.6	70.97	0	helicase status:Confirmed UniProt:O61815_CAEEL protein_id:AAC17654.2
contig00251	F33G12.7	45.98	1e-16	status:Partially_confirmed UniProt:Q2V4S9_CAEEL protein_id:ABB88227.1
contig00253	C07G2.3a	79.72	0	locus:cct-5 TCP-1 like chaperonin status:Confirmed UniProt:TCPE_CAEEL protein_id:CAA84660.1
contig00254	isc:IscW_ISCW009032		2e-31	hypothetical protein
contig00256	F32D1.5	78.33	5e-143	GMP reductase status:Confirmed UniProt:O16294 protein_id:AAB65350.1
contig00257	B0207.4	57.41	5e-34	locus:air-2 protein kinase status:Confirmed UniProt:O01427 protein_id:AAB52459.2
contig00258	T23G5.2a	60.65	0	SEC14 (yeast) status:Confirmed UniProt:YN02_CAEEL protein_id:CAJ76964.1
contig00259	F36A2.2	48.94	3e-107	Yeast protein 8248 like status:Predicted UniProt:Q9XVN8_CAEEL protein_id:CAB03067.1
contig00260	M05D6.3	30.03	2e-42	protein-tyrosine-phosphatase status:Partially_confirmed UniProt:Q21522_CAEEL protein_id:CAA91412.1
contig00263	T03F1.1	64.29	2e-129	status:Confirmed UniProt:P91430_CAEEL protein_id:AAB42231.1
contig00264	C09H10.3	83.3	0	locus:nuo-1 NADH-ubiquinone oxidoreductase status:Partially_confirmed UniProt:Q17880_CAEEL protein_id:CAA90435.1
contig00266	K03H1.1	68.78	2e-164	locus:gln-2 Glutamine synthetase status:Confirmed UniProt:P34497 protein_id:CAA82655.1
contig00267	F22B5.2	52	4e-65	locus:eif-3.G RNA binding protein status:Confirmed UniProt:Q19706 protein_id:CAA90354.1
contig00269	C06A6.5	64.35	5e-123	status:Confirmed UniProt:TXNDL_CAEEL protein_id:AAA82296.2
contig00271	F39H11.2b	61.42	1e-68	locus:tlf-1 status:Confirmed UniProt:B2D6P4_CAEEL protein_id:CAQ35044.1
contig00272	F59C6.12	49.38	2e-42	status:Predicted UniProt:U598_CAEEL protein_id:CAI79194.1
contig00273	W02H5.8	42.6	2e-79	status:Partially_confirmed UniProt:Q9N5C4_CAEEL protein_id:AAF60376.1
contig00275	bmy:Bm1_19210		3e-06	hypothetical protein
contig00277	F21H7.5	55.41	1e-17	status:Confirmed UniProt:O45386_CAEEL protein_id:CAB07588.1
contig00278	F36H12.9	58.07	2e-112	status:Partially_confirmed UniProt:O76711_CAEEL protein_id:AAC26933.1
contig00279	C47A10.1	65.42	0	locus:pgp-9 multidrug resistance protein (p-glycoprotein) (2 domains) status:Partially_confirmed UniProt:O45721_CAEEL protein_id:CAB07855.1
contig00280	C47B2.6a	70.87	2e-146	locus:gale-1 NAD dependant epimerase\/dehydratase family status:Confirmed UniProt:O62107_CAEEL protein_id:CAB16861.1
contig00283	W06H8.1f	52.89	4e-73	locus:rme-1 status:Confirmed UniProt:Q86S80_CAEEL protein_id:AAO25981.1
contig00284	T06C10.6	40.11	1e-33	locus:kin-26 tyosine-protein kinase status:Partially_confirmed UniProt:Q22245_CAEEL protein_id:AAA82302.1
contig00286	bmy:Bm1_16160		5e-13	hypothetical protein
contig00294	C27H5.2c	28.37	4e-54	status:Confirmed UniProt:Q8IG44_CAEEL protein_id:AAN63441.1
contig00298	bmy:Bm1_40410		2e-36	sodium/hydrogen exchanger 3 family protein
contig00299	Y57G11A.1b	47.92	3e-57	locus:tag-273 LIM domain containing proteins status:Confirmed UniProt:Q86CZ7_CAEEL protein_id:CAD89758.2
contig00300	ZK354.5	92	4e-08	locus:msp-51 major sperm protein (MSP-51) status:Confirmed UniProt:P53017 protein_id:AAB42254.1
contig00301	Y34B4A.4a	45.26	3e-171	status:Partially_confirmed UniProt:Q9N468_CAEEL protein_id:AAF59639.1
contig00303	Y59E9AL.3	55.1	3e-07	status:Partially_confirmed UniProt:Q9N2L4_CAEEL protein_id:AAF60821.1
contig00304	Y37E3.17b	61.41	0	status:Confirmed UniProt:Q6AW03_CAEEL protein_id:AAT81177.1
contig00305	C18A3.6b	93.1	4e-107	locus:rab-3 synaptic vesicle-associated GTP-binding protein status:Confirmed UniProt:RAB3_CAEEL protein_id:AAK68196.1
contig00306	F40E10.3	81.11	0	locus:csq-1 calsequestrin like status:Confirmed UniProt:Q20203_CAEEL protein_id:CAA93667.1
contig00307	F44B9.2	37.89	2e-28	status:Partially_confirmed UniProt:YL32_CAEEL protein_id:AAA28030.1
contig00308	F55A12.8	57.61	0	status:Partially_confirmed UniProt:YIL8_CAEEL protein_id:AAB54126.1
contig00312	ZC416.6	54.29	5e-161	protease status:Partially_confirmed
contig00313	T20D3.11b	24.59	3e-09	Unkown function
contig00315	C04G2.9	63.36	1e-47	status:Confirmed UniProt:Q17633_CAEEL protein_id:CAA94678.2
contig00317	F56F3.4	26.33	6e-17	Ubiquitin family status:Confirmed UniProt:Q20899_CAEEL protein_id:CAA83606.1
contig00318	K10C8.3c	80.98	6e-73	status:Confirmed UniProt:A5Z2T2_CAEEL protein_id:CAN99726.1
contig00321	F44E2.3	47.87	3e-16	DnaJ status:Partially_confirmed UniProt:YL53_CAEEL protein_id:AAA28041.1
contig00326	B0491.2	55.43	2e-14	locus:sqt-1 cuticle collagen SQT-1 status:Confirmed UniProt:SQT1_CAEEL protein_id:CAA90084.1
contig00327	T06D8.8	55.12	1e-121	locus:rpn-9 status:Confirmed UniProt:Q22253_CAEEL protein_id:CAA88971.1
contig00329	bmy:Bm1_23915		1e-60	hypothetical protein
contig00330	R06F6.9	51.38	3e-83	locus:ech-4 enoyl CoA hydratase\/isomerase status:Confirmed UniProt:Q09603_CAEEL protein_id:CAA86779.1
contig00331	Y92H12BR.8	58.54	8e-89	status:Confirmed UniProt:Q9BPN6_CAEEL protein_id:AAK09082.1
contig00332	R11H6.1	57.63	2e-154	locus:pes-9 Yeast hypothetical 52.9 KD protein like status:Confirmed UniProt:O18000_CAEEL protein_id:CAB07646.1
contig00333	C38C6.2	48.26	5e-57	locus:atgp-2 Alpha amylase status:Confirmed UniProt:O45298_CAEEL protein_id:CAB07562.2
contig00335	C47E12.4b	55.28	3e-113	locus:pyp-1 inorganic pyrophosphatase status:Confirmed UniProt:Q18680 protein_id:CAD89726.1
contig00336	C03D6.8	62.07	2e-40	locus:rpl-24.2 ribosomal protein status:Confirmed UniProt:RLP24_CAEEL protein_id:CAA99764.1
contig00337	Y22D7AL.16	47.37	2e-49	status:Partially_confirmed UniProt:Q965P0_CAEEL protein_id:AAK84590.1
contig00338	H24K24.3a	74.31	5e-167	alcohol dehydrogenase status:Confirmed UniProt:Q17335 protein_id:AAF39899.1
contig00339	C33D12.6	47.04	9e-87	locus:tag-312 calcium-binding protein status:Partially_confirmed UniProt:RASEF_CAEEL protein_id:AAK39204.1
contig00340	K08F4.5	29.85	4e-08	status:Confirmed UniProt:Q21354_CAEEL protein_id:CAA93085.1
contig00342	F42C5.5	23.55	5e-13	status:Partially_confirmed UniProt:Q20324_CAEEL protein_id:AAA81481.1
contig00344	T20B12.8	60.63	6e-105	locus:hmg-4 status:Confirmed UniProt:SSP1A_CAEEL protein_id:AAA19061.1
contig00345	R11A8.2	40	2e-29	status:Partially_confirmed UniProt:Q21924 protein_id:CAA94367.1
contig00346	F52B5.1c	46.39	5e-143	locus:abts-1 status:Partially_confirmed UniProt:F52B5.1c protein_id:CAQ76480.1
contig00347	D2045.5	47.31	3e-78	serine\/threonine kinase status:Partially_confirmed UniProt:Q18984_CAEEL protein_id:CAA84694.1
contig00351	Y71H2AM.19	40.98	3e-27	status:Partially_confirmed UniProt:Q4W5R4_CAEEL protein_id:AAY43989.1
contig00352	Y106G6H.2a	47.64	6e-144	locus:pab-1 RNA recognition motif. (aka RRM, RBD, or RNP domain) \; Poly-adenylate binding protein, unique domain. status:Confirmed UniProt:Q9U302_CAEEL protein_id:CAA21572.1
contig00353	Y48B6A.5	31.52	1e-09	status:Partially_confirmed UniProt:Q9U2A7_CAEEL protein_id:CAB54441.1
contig00360	K03E6.7	61.73	5e-43	status:Confirmed UniProt:Q21194_CAEEL protein_id:AAC69046.2
contig00364	W06H8.1f	63.27	2e-11	locus:rme-1 status:Confirmed UniProt:Q86S80_CAEEL protein_id:AAO25981.1
contig00367	R10H10.1	68.06	7e-24	locus:lpd-8 Yeast hypothetical protein YKE0 like status:Confirmed UniProt:Q21915_CAEEL protein_id:CAA94609.1
contig00369	C46C2.1b	35.14	3e-12	locus:wnk-1 serine\/threonine kinase status:Partially_confirmed UniProt:Q8I127_CAEEL protein_id:CAD59142.2
contig00371	C47D12.6b	77.52	0	locus:trs-1 threonyl-tRNA synthetase (cytoplasmic) status:Confirmed UniProt:Q86D21_CAEEL protein_id:CAD89723.1
contig00373	K06H7.8	51.89	1e-58	status:Partially_confirmed UniProt:YMX8_CAEEL protein_id:AAF99989.1
contig00374	Y71H2AM.23	78.53	0	locus:tufm-1 status:Confirmed UniProt:Q19072_CAEEL protein_id:AAK29979.1
contig00375	T01B11.2a	70.04	2e-107	aminotransferase status:Confirmed UniProt:P91408 protein_id:AAB37999.1
contig00376	C15H9.6	87.36	0	locus:hsp-3 heat shock protein status:Confirmed UniProt:P27420 protein_id:AAB52671.1
contig00378	H17B01.1a	56.18	7e-131	sugar transporter status:Confirmed UniProt:O44826_CAEEL protein_id:AAK31539.1
contig00379	Y54G11A.5	74.49	4e-112	locus:ctl-2 Catalase status:Confirmed UniProt:Q27487 protein_id:CAA22451.1
contig00381	C47E8.4a	62.12	2e-104	Unkown function
contig00382	T27F7.2b	37.95	3e-47	locus:shc-2 status:Partially_confirmed UniProt:Q967F3_CAEEL protein_id:AAK39302.1
contig00385	C44B11.3	98.16	0	locus:mec-12 alpha tubulin status:Confirmed UniProt:P91910_CAEEL protein_id:AAB54263.2
contig00387	K08D10.4	65.38	6e-43	locus:rnp-2 U1 small nuclear ribonucleoprotein A status:Confirmed UniProt:Q21322_CAEEL protein_id:AAA98032.2
contig00388	M7.1	75.68	1e-61	locus:let-70 ubiquitin-conjugating enzyme E2-17 KD status:Confirmed UniProt:UBC2_CAEEL protein_id:CAA92745.1
contig00389	ZK829.7	92.45	5e-39	alcohl dehydrogenase like status:Confirmed UniProt:Q23624_CAEEL protein_id:CAA98080.1
contig00391	B0412.3	26.34	1e-08	status:Partially_confirmed UniProt:P90984_CAEEL protein_id:AAB52556.1
contig00392	R06B10.4a	64.58	3e-116	locus:trp-2 ion transport protein status:Confirmed UniProt:O44872_CAEEL protein_id:AAN65302.2
contig00394	K09A9.3	40.14	2e-82	locus:ent-2 status:Confirmed UniProt:Q93871_CAEEL protein_id:CAB01882.1
contig00396	T05H10.6b	58.25	3e-64	status:Confirmed UniProt:Q8I111_CAEEL protein_id:CAD59156.1
contig00398	F49E8.3b	42.86	5e-60	locus:pam-1 status:Confirmed UniProt:Q4TT88_CAEEL protein_id:AAY44009.1
contig00402	Y49F6B.1	53.14	9e-60	locus:cyh-1 status:Confirmed UniProt:Q9N4U0_CAEEL protein_id:AAF60728.2
contig00403	C18B2.3	75.41	6e-55	status:Confirmed UniProt:Q18074_CAEEL protein_id:AAK39177.1
contig00405	F58D5.1a	35.94	3e-35	locus:hrp-2 status:Confirmed UniProt:Q9NLD1_CAEEL protein_id:CAB70238.2
contig00406	Y67D2.3	56.83	4e-45	status:Confirmed UniProt:Q9BKQ9_CAEEL protein_id:AAK27885.1
contig00408	F20D6.4d	35.58	8e-63	locus:srp-7 status:Confirmed UniProt:A9Z1L1_CAEEL protein_id:ABY28279.1
contig00409	B0228.7	59.13	3e-77	status:Confirmed UniProt:Q09438 protein_id:AAC38810.2
contig00414	F46E10.10b	73	8e-102	status:Confirmed UniProt:Q8IA49_CAEEL protein_id:AAO12427.1
contig00416	R13A5.1c	70.1	5e-73	locus:cup-5 status:Confirmed UniProt:Q8T877_CAEEL protein_id:AAP82642.1
contig00417	F10G8.5	98.95	2e-108	locus:ncs-2 NCS-2 neuronal calcium sensor protein status:Confirmed UniProt:P36609 protein_id:CAB02282.1
contig00419	B0280.8	75.31	1e-51	locus:nhr-10 retinoic acid status:Confirmed UniProt:P41999 protein_id:AAA19086.1
contig00420	Y110A7A.18	27.81	6e-07	locus:ppw-2 status:Partially_confirmed UniProt:Q9N585_CAEEL protein_id:AAF60414.1
contig00421	W09C5.1	86.49	8e-122	status:Confirmed UniProt:Q9XTD3_CAEEL protein_id:CAB04941.1
contig00422	C14F11.1b	70.53	3e-79	status:Confirmed UniProt:Q8MQD9_CAEEL protein_id:AAM51511.1
contig00425	LLC1.3a	76.27	3e-132	dihydrolipoamide dehydrogenase
contig00426	T23G11.3	38.64	2e-28	locus:gld-1 female germline-specific tumor suppressor status:Confirmed UniProt:Q17339 protein_id:CAB03417.1
contig00427	Y18D10A.17	32.89	1e-23	locus:car-1 status:Confirmed UniProt:Q9XW17_CAEEL protein_id:CAA22317.1
contig00428	F36H12.9	44.55	1e-86	status:Partially_confirmed UniProt:O76711_CAEEL protein_id:AAC26933.1
contig00429	F44G4.2	72.66	5e-62	status:Confirmed UniProt:Q20412 protein_id:CAA90118.1
contig00430	C17G10.9b	70.68	0	status:Partially_confirmed UniProt:Q8MQD4_CAEEL protein_id:AAM54207.1
contig00435	bmy:Bm1_27970		1e-35	hypothetical protein
contig00439	VC5.4	67.93	1e-91	locus:mys-1 status:Confirmed UniProt:TIP60_CAEEL protein_id:AAC78211.1
contig00440	C03A3.2	45.09	3e-98	status:Confirmed UniProt:TM104_CAEEL protein_id:CAA97776.2
contig00443	F33G12.3	27.74	2e-32	status:Partially_confirmed UniProt:Q19987_CAEEL protein_id:AAK31509.1
contig00444	W10D5.1	30.88	8e-22	locus:mef-2 MEF-2 protein status:Confirmed UniProt:Q9U325_CAEEL protein_id:CAB61037.1
contig00450	W06H8.1f	45	4e-43	locus:rme-1 status:Confirmed UniProt:Q86S80_CAEEL protein_id:AAO25981.1
contig00452	F56D12.5a	48.06	2e-28	locus:vig-1 status:Confirmed UniProt:O16646_CAEEL protein_id:AAB66119.1
contig00453	Y66H1B.2g	42.46	1e-76	Unkown function
contig00455	C53C11.3	34.02	9e-35	locus:ptr-5 status:Partially_confirmed UniProt:P91184_CAEEL protein_id:AAB42308.4
contig00456	F26D10.9a	44.57	8e-140	locus:atgp-1 Sugar (and other) transporters status:Confirmed UniProt:Q9XVU3_CAEEL protein_id:CAB02316.2
contig00458	F55F8.7	31.34	6e-56	protein-tyrosine phosphatase status:Partially_confirmed UniProt:P91345_CAEEL protein_id:AAB37811.1
contig00459	Y41D4B.12a	40.87	2e-48	locus:set-23 status:Partially_confirmed UniProt:Y41D4_CAEEL protein_id:AAK68462.1
contig00460	F44E2.3	54.9	2e-09	DnaJ status:Partially_confirmed UniProt:YL53_CAEEL protein_id:AAA28041.1
contig00463	C25A8.5	44.44	7e-34	protein-tyrosine kinase status:Partially_confirmed UniProt:Q18142_CAEEL protein_id:AAB03183.1
contig00464	C04G2.2	60.12	7e-55	serine\/threonine kinase status:Partially_confirmed UniProt:Q17631_CAEEL protein_id:CAA94676.1
contig00465	F55C5.1	37.38	8e-11	status:Confirmed UniProt:Q20815_CAEEL protein_id:CAB01566.1
contig00466	Y67D8C.5	28.28	3e-11	locus:eel-1 status:Partially_confirmed UniProt:Q9GUP2_CAEEL protein_id:AAG23375.2
contig00467	B0205.3	46.18	3e-63	locus:rpn-10 status:Confirmed UniProt:O61742_CAEEL protein_id:AAK66019.1
contig00469	T24H7.2	43.78	5e-36	status:Confirmed UniProt:Q22758_CAEEL protein_id:AAA68352.1
contig00470	ZK973.6	28.52	2e-14	locus:anc-1 status:Confirmed UniProt:Q9N4M4 protein_id:AAF40010.3
contig00471	Y54E2A.11a	50.16	6e-80	locus:eif-3.B status:Confirmed UniProt:Q9XWI6_CAEEL protein_id:CAA21681.1
contig00472	F35G12.4c	49.56	0	status:Partially_confirmed UniProt:B3GWA7_CAEEL protein_id:CAQ58416.1
contig00474	Y71H2AM.15b	46.12	4e-37	status:Partially_confirmed UniProt:Q3V5J3_CAEEL protein_id:ABA00158.1
contig00475	ZK1055.7	43.28	5e-91	status:Partially_confirmed UniProt:O76449_CAEEL protein_id:AAC19265.1
contig00477	btk:BT9727_4422		5e-07	ftsK; cell division protein; K03466 DNA segregation ATPase FtsK/SpoIIIE, S-DNA-T family
contig00478	Y47G6A.23	34.2	2e-56	locus:lpd-3 status:Partially_confirmed UniProt:Q9N3R9_CAEEL protein_id:AAL32249.2
contig00480	Y76A2A.1	29.63	7e-13	locus:tag-164 status:Partially_confirmed UniProt:Q9XWB4_CAEEL protein_id:CAA21771.1
contig00481	R11A5.4d	68.63	4e-63	status:Confirmed UniProt:Q7JKI2_CAEEL protein_id:CAF31483.1
contig00483	Y43F8C.13	48.76	1e-58	Inosine-uridine preferring nucleoside hydrolase status:Confirmed UniProt:Q9XWN7_CAEEL protein_id:CAA21614.1
contig00485	F27B3.2	71.93	2e-152	locus:acr-21 channel protein status:Predicted UniProt:Q9N5U8_CAEEL protein_id:AAF39790.3
contig00486	T21G5.4	25	8e-12	status:Confirmed UniProt:O02063_CAEEL protein_id:AAB52899.1
contig00487	R08D7.3	61.17	3e-171	locus:eif-3.D status:Confirmed UniProt:P30642 protein_id:CAA78049.1
contig00488	T05H4.6	85.34	9e-146	eukaryotic peptide chain release factor subunit 1 status:Confirmed UniProt:O16520 protein_id:AAB66012.1
contig00489	W03G9.5	34.78	1e-15	protein kinase status:Partially_confirmed UniProt:O44751_CAEEL protein_id:AAB96740.1
contig00490	C13C4.5	32.41	2e-11	sugar transporter status:Partially_confirmed UniProt:O01927_CAEEL protein_id:CAB07311.1
contig00491	H43I07.1	45.12	3e-29	status:Partially_confirmed UniProt:Q9UAZ0_CAEEL protein_id:AAD14757.1
contig00492	F41H10.8	54.94	4e-61	locus:elo-6 status:Confirmed UniProt:Q20303_CAEEL protein_id:AAK29807.1
contig00493	C25E10.9a	36.96	9e-18	locus:swm-1 status:Confirmed UniProt:Q18158_CAEEL protein_id:AAA92314.1
contig00495	ZK863.3	81.86	0	locus:elpc-3 Yeast LPG22P protein like status:Confirmed UniProt:Q23651 protein_id:CAB01454.2
contig00496	C06A1.3	61.25	1e-116	serine\/threonine protein phosphatase status:Partially_confirmed UniProt:YT91_CAEEL protein_id:CAA90052.1
contig00497	T27A3.5	38.21	3e-50	status:Partially_confirmed UniProt:P91498_CAEEL protein_id:AAB42298.3
contig00500	C28D4.2b	64.93	8e-45	locus:cka-1 status:Partially_confirmed UniProt:B3GWD5_CAEEL protein_id:CAQ58098.1
contig00501	ZK328.2	89.67	1e-96	locus:eft-1 elongation factor 2 status:Confirmed UniProt:Q23463_CAEEL protein_id:AAA91248.1
contig00502	F38B2.1d	81.64	5e-95	intermediate filament protein
contig00504	M03B6.2	41.62	8e-103	monocarboxylate transporter like status:Partially_confirmed UniProt:Q93896_CAEEL protein_id:CAB01766.1
contig00505	C10F3.5a	57.66	3e-73	locus:pcm-1 L-isoaspartyl\/D-aspartyl methyltransferase status:Confirmed UniProt:Q27873 protein_id:AAB69887.1
contig00507	T12A2.1	55.41	6e-42	status:Partially_confirmed UniProt:Q22419_CAEEL protein_id:AAC24449.1
contig00508	bmy:Bm1_49785		8e-10	hypothetical protein
contig00509	F37A8.5	86.32	1e-57	status:Partially_confirmed UniProt:YPL1_CAEEL protein_id:CAB54236.1
contig00511	C05A2.1	31.17	1e-35	locus:pph-1 serine\/threonine protein phosphatase status:Confirmed UniProt:O18148_CAEEL protein_id:CAA98291.2
contig00515	B0286.4d	53.55	6e-54	locus:ntl-2 status:Confirmed UniProt:B2MZA9_CAEEL protein_id:ACD02415.1
contig00523	C18D11.4	52.08	2e-23	locus:rsp-8 RNA recognition motif. (aka RRM, RBD, or RNP domain) status:Confirmed UniProt:Q9XTZ2_CAEEL protein_id:CAB07322.1
contig00525	T07G12.1c	26.35	7e-11	calmodulin
contig00526	R03G5.1a	91.03	0	locus:eft-4 elongation factor EF-1-alpha status:Confirmed UniProt:P53013 protein_id:AAA96068.1
contig00527	T16G1.11	60.27	4e-79	locus:eif-3.K status:Confirmed UniProt:Q9XUP3 protein_id:CAB04732.1
contig00528	C08F8.1	46.43	5e-23	locus:pfd-1 status:Confirmed UniProt:Q17827 protein_id:CAA97424.1
contig00531	C25A11.4a	46.04	3e-160	locus:ajm-1 status:Partially_confirmed UniProt:Q18138_CAEEL protein_id:AAK39187.1
contig00533	F30A10.3	45.91	2e-69	status:Confirmed UniProt:Q93644_CAEEL protein_id:CAB03023.2
contig00534	F33D4.5	71.89	7e-131	status:Confirmed UniProt:Q7KPW7_CAEEL protein_id:AAR85905.1
contig00535	C28C12.9a	40.12	7e-86	locus:acdh-13 status:Partially_confirmed UniProt:Q18281_CAEEL protein_id:AAK95871.1
contig00537	bmy:Bm1_02000		2e-22	hypothetical protein
contig00538	F38B2.4a	80.49	2e-87	adenylate kinase
contig00539	Y110A7A.13	52.82	2e-58	locus:chp-1 status:Confirmed UniProt:Q9U4A6_CAEEL protein_id:AAF60417.1
contig00540	B0205.7	83.48	4e-151	locus:kin-3 casein kinase status:Confirmed UniProt:P18334 protein_id:AAC16993.1
contig00541	T23H2.5	64.77	2e-61	locus:rab-10 RAS status:Confirmed UniProt:Q94148_CAEEL protein_id:AAC48200.1
contig00542	F40F9.1b	23.56	3e-07	locus:xbx-6 N-methyl-D-aspartate receptor associated protein status:Confirmed UniProt:Q8MQ55_CAEEL protein_id:CAD44126.1
contig00543	ZK520.4c	50.28	0	locus:cul-2 Cullin family (2 domains) status:Partially_confirmed UniProt:Q8WQ96_CAEEL protein_id:CAD18893.2
contig00544	K08F8.5b	38.89	3e-70	status:Partially_confirmed UniProt:P90926_CAEEL protein_id:CAA91288.1
contig00549	B0336.3	63.08	2e-18	status:Partially_confirmed UniProt:Q10954_CAEEL protein_id:AAK18852.2
contig00551	C50F7.10	40.52	2e-93	glycosyl hydrolase status:Partially_confirmed UniProt:Q18758_CAEEL protein_id:AAA83309.1
contig00554	F47G6.4	36.22	3e-25	locus:spe-15 status:Partially_confirmed UniProt:Q9TZI9_CAEEL protein_id:AAK18955.1
contig00555	Y69E1A.2	57.85	1e-122	status:Confirmed UniProt:Q9XW38_CAEEL protein_id:CAA22257.1
contig00556	W10C8.5	69.41	9e-138	ATP transferase status:Confirmed UniProt:O45011_CAEEL protein_id:AAK21503.1
contig00558	W06F12.3	44.21	1e-53	serine\/threonine kinase status:Partially_confirmed UniProt:O45897_CAEEL protein_id:CAB05829.1
contig00559	Y56A3A.31	33	2e-28	status:Partially_confirmed UniProt:Q9U230_CAEEL protein_id:CAB60510.1
contig00560	K07C5.4	71.47	7e-149	yeast protein L8167.9-like status:Confirmed UniProt:YZVL_CAEEL protein_id:CAA94897.1
contig00562	bmy:Bm1_30625		5e-56	ribophorin II; K12667 oligosaccharyltransferase complex subunit delta (ribophorin II)
contig00563	T25G12.6	22.9	8e-14	status:Partially_confirmed UniProt:Q22783_CAEEL protein_id:AAC69024.2
contig00564	F58H12.1	58.75	1e-133	locus:kin-29 serine\/threonine-protein kinase status:Confirmed UniProt:Q21017_CAEEL protein_id:AAA81410.2
contig00566	F52B10.1	74.64	0	locus:nmy-1 myosin status:Partially_confirmed UniProt:Q20641_CAEEL protein_id:AAA83339.2
contig00571	F11C3.3	72.69	0	locus:unc-54 myosin heavy chain status:Partially_confirmed UniProt:P02566 protein_id:CAB05505.1
contig00572	C07G1.4a	38.25	4e-14	locus:wsp-1 status:Confirmed UniProt:Q17795_CAEEL protein_id:AAN84881.1
contig00575	F52E4.1a	83.47	0	locus:pccb-1 propionyl-CoA carboxylase beta status:Confirmed UniProt:Q20676_CAEEL protein_id:AAB54030.1
contig00576	C18H9.3	37.63	2e-06	status:Partially_confirmed UniProt:Q09482_CAEEL protein_id:AAC46688.1
contig00577	C27A12.9	31.43	9e-14	status:Partially_confirmed UniProt:O01966_CAEEL protein_id:AAB93646.3
contig00578	F55A12.4c	70.27	3e-09	locus:dhs-2 status:Partially_confirmed UniProt:Q86NJ7_CAEEL protein_id:AAO38639.1
contig00579	T01B11.4	76.54	1e-129	locus:ant-1.44 ADP\/ATP translocase status:Partially_confirmed UniProt:P91410_CAEEL protein_id:AAB38001.1
contig00580	Y111B2A.18	70.65	7e-32	locus:rsp-3 splicing factor status:Confirmed UniProt:RSP3_CAEEL protein_id:CAC35847.2
contig00581	dre:795584		1e-37	polyprotein-like
contig00583	ZK185.2	36.32	2e-55	status:Partially_confirmed UniProt:O44196_CAEEL protein_id:AAB88559.2
contig00584	Y54G2A.18	52.11	6e-42	status:Confirmed UniProt:Q9N3B5_CAEEL protein_id:AAF59580.1
contig00585	Y47G6A.23	35.57	2e-37	locus:lpd-3 status:Partially_confirmed UniProt:Q9N3R9_CAEEL protein_id:AAL32249.2
contig00587	W09D10.5	30.49	3e-36	status:Partially_confirmed UniProt:O18184_CAEEL protein_id:CAB07861.3
contig00589	C53C11.3	57.83	6e-37	locus:ptr-5 status:Partially_confirmed UniProt:P91184_CAEEL protein_id:AAB42308.4
contig00590	C56G2.7	41.19	1e-61	status:Confirmed UniProt:Q09289 protein_id:AAM22055.1
contig00593	F47B10.7	57.14	3e-25	locus:acbp-3 acyl-CoA-binding protein status:Confirmed UniProt:Q20507 protein_id:CAA91987.2
contig00594	F08B6.4b	79.63	1e-45	locus:unc-87 status:Confirmed UniProt:UNC87_CAEEL protein_id:AAK68303.1
contig00596	B0336.9d	40.24	2e-59	locus:swp-1 status:Confirmed UniProt:Q8MPQ0_CAEEL protein_id:AAM75380.1
contig00597	C09D4.4c	38.91	7e-45	status:Partially_confirmed UniProt:Q960A5_CAEEL protein_id:AAP68957.1
contig00598	Y37E3.10	69.28	3e-106	status:Confirmed UniProt:Q9BKU3_CAEEL protein_id:AAK27873.2
contig00600	F10F2.2	67.82	2e-57	Phosphoribosylformylglycinamidine synthase status:Partially_confirmed UniProt:Q19311 protein_id:CAA84656.1
contig00601	F59B1.8	28.37	3e-35	status:Partially_confirmed UniProt:O61882_CAEEL protein_id:AAO12415.1
contig00602	R144.2a	37.29	7e-70	status:Partially_confirmed UniProt:YRR2_CAEEL protein_id:AAK21453.1
contig00603	T16A9.3	29.75	2e-12	status:Partially_confirmed UniProt:Q22522_CAEEL protein_id:CAB00877.2
contig00604	ecb:100056043		1e-39	similar to transcription factor LBP-1b; K09275 transcription factor CP2 and related proteins
contig00605	Y66H1B.2g	42.71	3e-116	Unkown function
contig00606	K12G11.1	30.8	2e-26	locus:sulp-4 sulphate transporter status:Confirmed UniProt:O17950_CAEEL protein_id:CAB04606.1
contig00607	F49E11.6	37.01	3e-15	locus:scl-11 testis-specific protein TPX-1 like status:Partially_confirmed UniProt:Q93746_CAEEL protein_id:CAA94350.1
contig00609	C14A4.2	55.65	1e-112	locus:dap-3 status:Confirmed UniProt:Q9TVM5_CAEEL protein_id:CAB60994.1
contig00610	Y55F3AM.6a	62.7	8e-45	status:Partially_confirmed UniProt:Q9N373_CAEEL protein_id:AAF60798.1
contig00613	F28D1.1	61.71	7e-96	Yeast hypothetical protein YER2 like status:Partially_confirmed UniProt:Q19873_CAEEL protein_id:CAA94597.1
contig00614	F23B12.1	58.05	1e-93	serine\/threonine protein phosphatase status:Predicted UniProt:Q27495_CAEEL protein_id:CAB01164.1
contig00615	F08B6.4c	86.04	2e-134	locus:unc-87 status:Confirmed UniProt:UNC87_CAEEL protein_id:AAT68897.1
contig00617	F58G11.1b	53.45	2e-14	locus:letm-1 status:Confirmed UniProt:Q9XVL7_CAEEL protein_id:CAB03156.1
contig00619	bmy:Bm1_57160		2e-27	F-box domain containing protein
contig00621	ZC8.4d	38.78	2e-132	locus:lfi-1 status:Partially_confirmed UniProt:Q7JNN3_CAEEL protein_id:AAQ91890.1
contig00627	F53B7.3	57.68	2e-72	status:Confirmed UniProt:Q20716_CAEEL protein_id:CAA96652.1
contig00628	C09D1.1g	20.8	8e-06	locus:unc-89 status:Partially_confirmed UniProt:UNC89_CAEEL protein_id:AAV34801.1
contig00629	C45G3.3	48.1	9e-56	locus:gip-2 status:Partially_confirmed UniProt:O45303_CAEEL protein_id:CAB07178.2
contig00631	T05G5.7	42.98	1e-14	locus:rmd-1 status:Partially_confirmed UniProt:YNP7_CAEEL protein_id:CAA81592.1
contig00632	ZC410.2	56.64	1e-139	locus:mppb-1 mitochondrial processing peptidase status:Confirmed UniProt:Q23295_CAEEL protein_id:CAA92566.2
contig00635	C07H6.4	42.34	2e-20	Probable RNA binding protein status:Partially_confirmed UniProt:Q95YF1_CAEEL protein_id:AAK85442.1
contig00636	C25G4.2	41.36	5e-37	dihydrofolate reductase like status:Confirmed UniProt:U483_CAEEL protein_id:CAA94571.1
contig00638	T23B12.4	29.39	1e-51	status:Partially_confirmed UniProt:O17003_CAEEL protein_id:AAB69936.2
contig00641	ZC8.6	61.28	3e-87	status:Partially_confirmed UniProt:Q23083_CAEEL protein_id:AAM69079.2
contig00642	DY3.4b	28.44	2e-06	locus:trt-1 Reverse transcriptase (RNA-dependent DNA polymerase) status:Partially_confirmed UniProt:Q95QP3_CAEEL protein_id:CAC42278.1
contig00643	C32F10.8b	67.92	2e-116	status:Partially_confirmed UniProt:Q86GU3_CAEEL protein_id:AAO61435.1
contig00644	R144.2b	40.31	1e-35	status:Partially_confirmed UniProt:Q8IFZ4_CAEEL protein_id:AAN65299.1
contig00649	D2045.6	49.3	0	locus:cul-1 Cuticlin family status:Confirmed UniProt:Q17389 protein_id:CAA84695.2
contig00650	F45E1.4	45.49	1e-53	status:Partially_confirmed UniProt:Q09987_CAEEL protein_id:AAB04904.1
contig00651	M7.7	51.06	4e-09	serine\/threonine kinase status:Partially_confirmed UniProt:Q21590_CAEEL protein_id:CAA92744.1
contig00653	F08G5.5	28.27	2e-16	locus:ugt-65 UDP-glucuronyltransferase like status:Partially_confirmed UniProt:Q19222_CAEEL protein_id:CAA94585.2
contig00655	Y51H4A.3	97.67	5e-96	locus:rho-1 p21 ras-related rho (RhoA) status:Confirmed UniProt:RHO1_CAEEL protein_id:CAB63379.1
contig00656	K07B1.2	49.77	4e-105	locus:coq-6 status:Confirmed UniProt:O01884 protein_id:AAB54238.2
contig00658	F56E3.3c	66.67	0	locus:klp-4 status:Partially_confirmed UniProt:Q8IG10_CAEEL protein_id:AAN39668.1
contig00659	ZK1151.1b	47.24	6e-98	locus:vab-10 status:Confirmed UniProt:Q7K7B6_CAEEL protein_id:CAD90187.2
contig00660	Y56A3A.20	69.43	1e-105	locus:ccf-1 status:Confirmed UniProt:Q17345 protein_id:CAB60501.1
contig00661	phu:Phum_PHUM417330		3e-06	reverse transcriptase, putative
contig00662	W03G11.3	64.55	1e-123	alpha-L-fucosidase precursor status:Partially_confirmed UniProt:P49713 protein_id:CAA91546.2
contig00663	T07C4.9b	45.51	2e-75	locus:nex-2 status:Confirmed UniProt:Q7JMT5_CAEEL protein_id:CAE45742.1
contig00664	M05D6.1	49.86	3e-103	serine\/threonine kinase status:Partially_confirmed UniProt:Q21521_CAEEL protein_id:CAA91411.1
contig00665	W09D6.5	40.74	1e-06	status:Confirmed UniProt:Q9XUJ2_CAEEL protein_id:CAB04946.1
contig00666	F17B5.6	33.1	4e-23	status:Partially_confirmed UniProt:Q5FC46_CAEEL protein_id:CAI46608.1
contig00667	Y116A8A.9	72.1	1e-179	locus:map-2 status:Confirmed UniProt:Q9U2V9_CAEEL protein_id:CAB55167.1
contig00668	B0336.11a	51.01	1e-36	status:Confirmed UniProt:Q10956_CAEEL protein_id:AAK18858.4
contig00669	F52E1.7a	41.45	3e-26	locus:hsp-17 heat shock protein status:Confirmed UniProt:Q20660_CAEEL protein_id:AAB37035.1
contig00670	bmy:Bm1_13475		5e-23	hypothetical protein
contig00676	T27E9.4b	30.86	7e-17	locus:kel-3 ring canal protein like status:Partially_confirmed UniProt:Q8WQC4_CAEEL protein_id:CAC42351.2
contig00677	F56C9.1	56.71	4e-48	locus:gsp-2 status:Confirmed UniProt:P48727 protein_id:AAK18957.1
contig00678	C34B2.5	28.69	1e-08	status:Confirmed UniProt:O44951_CAEEL protein_id:AAB97537.1
contig00681	C16C10.7	68.63	2e-41	locus:rnf-5 Zinc finger, C3HC4 type (RING finger) status:Confirmed UniProt:RNF5_CAEEL protein_id:CAA86745.1
contig00683	T10B11.1	63.16	5e-30	locus:pcbd-1 status:Confirmed UniProt:Q9TZH6 protein_id:AAC67465.2
contig00693	C32F10.8a	76.44	2e-85	alanine aminotransferase status:Partially_confirmed UniProt:O01685_CAEEL protein_id:AAC24265.2
contig00694	K01H12.2	77.01	5e-73	locus:ant-1.3 ADP\/ATP carrier protein status:Partially_confirmed UniProt:Q21103_CAEEL protein_id:CAA92472.1
contig00695	T11B7.4e	67.81	1e-94	locus:alp-1 status:Confirmed UniProt:Q2XN05_CAEEL protein_id:CAJ43909.1
contig00696	W05B2.7	20.15	2e-18	status:Partially_confirmed UniProt:Q9XVG2_CAEEL protein_id:CAO82065.1
contig00700	C08F8.2b	56.62	1e-40	status:Partially_confirmed UniProt:SUV3_CAEEL protein_id:CAJ43433.1
contig00701	C30C11.2	44.33	4e-52	locus:rpn-3 Diphenol oxidase A2 status:Confirmed UniProt:Q04908 protein_id:AAA27966.1
contig00702	T13H10.1	42.8	4e-43	locus:kin-5 Src homology domain 2, tyrosine-protein kinase (FES\/FPS subfamily) status:Partially_confirmed UniProt:Q18684_CAEEL protein_id:CAA93289.1
contig00705	W07E6.1	75.14	2e-80	locus:nol-1 nucleolar protein status:Confirmed UniProt:Q9TYV5_CAEEL protein_id:AAC78177.2
contig00706	F39H12.3	80.6	8e-27	status:Predicted UniProt:Q20199_CAEEL protein_id:AAA83605.2
contig00708	F40F8.1	73.4	3e-77	UMP-CMP kinase like status:Confirmed UniProt:Q20230_CAEEL protein_id:CAA93264.1
contig00709	Y39B6A.2a	70.47	0	Unkown function
contig00710	ZK666.8	43.2	1e-74	serine\/threonine kinase status:Partially_confirmed UniProt:Q23566_CAEEL protein_id:CAA88987.1
contig00712	F39H12.3	46.02	5e-21	status:Predicted UniProt:Q20199_CAEEL protein_id:AAA83605.2
contig00714	F54D5.8	61.82	4e-98	locus:dnj-13 DNAJ protein status:Confirmed UniProt:Q20774_CAEEL protein_id:CAA91334.1
contig00715	ZC8.4d	49.69	6e-36	locus:lfi-1 status:Partially_confirmed UniProt:Q7JNN3_CAEEL protein_id:AAQ91890.1
contig00716	F35G2.1a	51.64	2e-61	protein disulphide isomerase-related protein like status:Confirmed UniProt:Q20063_CAEEL protein_id:CAA93467.1
contig00719	Y65B4BL.5	50.78	1e-112	locus:acs-1 status:Confirmed UniProt:Q9N302_CAEEL protein_id:AAF60848.1
contig00720	T23G11.5a	34.5	1e-61	Unkown function
contig00722	K12F2.2c	29.31	1e-31	locus:vab-8 status:Confirmed UniProt:A8DZ45_CAEEL protein_id:CAP09183.1
contig00723	T04B2.2b	42.14	5e-55	Src homology domain 2, tyrosine-protein kinase (FES/FPS subfamily)
contig00724	M03A8.2	40.67	4e-48	locus:atg-2 status:Partially_confirmed UniProt:Q21480_CAEEL protein_id:AAA83183.2
contig00726	F54D1.4	44.78	8e-10	locus:nhr-7 nuclear hormone receptor status:Confirmed UniProt:Q20765 protein_id:CAB00862.3
contig00730	Y47G6A.13	39.41	2e-51	protein kinase status:Partially_confirmed UniProt:Q9N3T7_CAEEL protein_id:AAF60673.1
contig00731	B0207.11	31.29	4e-07	status:Partially_confirmed UniProt:O01434_CAEEL protein_id:AAB52464.1
contig00733	B0336.3	27	2e-11	status:Partially_confirmed UniProt:Q10954_CAEEL protein_id:AAK18852.2
contig00734	C44B7.2a	39.21	2e-95	status:Partially_confirmed UniProt:Q95QR5_CAEEL protein_id:AAL16320.2
contig00735	F21G4.2	60.55	2e-110	locus:mrp-4 multidrug resistance-associated protein status:Partially_confirmed UniProt:Q93552_CAEEL protein_id:CAB02667.1
contig00737	bmy:Bm1_17745		3e-07	hypothetical protein
contig00738	B0205.3	53.56	5e-70	locus:rpn-10 status:Confirmed UniProt:O61742_CAEEL protein_id:AAK66019.1
contig00740	bmy:Bm1_30415		8e-12	RIKEN cDNA 2310016E02
contig00741	Y76A2B.6	44.44	2e-76	CD36 family status:Partially_confirmed UniProt:Q9XWC8_CAEEL protein_id:CAD45598.1
contig00742	W08G11.4	94.08	4e-161	locus:pptr-1 RTS1 PROTEIN (SCS1 PROTEIN) status:Partially_confirmed UniProt:O18178_CAEEL protein_id:CAB07297.3
contig00744	bmy:Bm1_24565		1e-05	hypothetical protein
contig00745	bmy:Bm1_51745		7e-07	Protein-tyrosine phosphatase containing protein
contig00746	F59A6.4	39.04	6e-24	Protein kinase status:Partially_confirmed UniProt:Q21026_CAEEL protein_id:AAK31524.1
contig00747	D1046.1b	38.06	2e-28	glycine-rich RNA-binding protein
contig00749	B0403.4	65.82	3e-163	locus:tag-320 protein disulfide-isomerase status:Confirmed UniProt:Q11067 protein_id:AAC47065.1
contig00753	F01D5.8	48.65	9e-36	status:Confirmed UniProt:Q9XVA7_CAEEL protein_id:CAB04043.1
contig00754	ZC168.1	44.65	1e-31	locus:ncx-3 sodium\/calcium exchanger protein like status:Partially_confirmed UniProt:Q21895_CAEEL protein_id:CAA94387.1
contig00755	bmy:Bm1_33305		2e-32	hypothetical protein
contig00757	M142.1c	62.43	4e-67	Unkown function
contig00759	W09D10.4	54.82	2e-99	Protein phosphatase 2C (2 domains) status:Confirmed UniProt:O18183_CAEEL protein_id:CAB07860.1
contig00763	C34B2.6	68.09	0	protease status:Confirmed UniProt:O44952 protein_id:AAB97538.1
contig00765	F02E8.5	42.11	3e-41	locus:atg-16.1 status:Partially_confirmed UniProt:YDEM_CAEEL protein_id:AAA96208.1
contig00767	F52F12.8	59.5	3e-40	status:Predicted UniProt:Q7YX19_CAEEL protein_id:CAE17819.1
contig00768	F52H3.7a	84.06	3e-106	locus:lec-2 galactoside-binding lectin status:Confirmed UniProt:Q20684_CAEEL protein_id:CAA91327.2
contig00773	C47D12.3a	53.38	5e-67	Unkown function
contig00774	ZK265.3	53.51	5e-30	status:Confirmed UniProt:Q94401_CAEEL protein_id:CAB03515.1
contig00775	bmy:Bm1_43880		8e-66	hypothetical protein
contig00776	F07A11.5	49.31	2e-30	ribokinase status:Partially_confirmed UniProt:Q19133_CAEEL protein_id:CAA91318.1
contig00780	F08B12.3d	64.06	0	locus:slo-2 status:Confirmed UniProt:B2MZB8_CAEEL protein_id:CAQ48392.1
contig00783	Y49E10.1	93.28	0	locus:rpt-6 ATPases associated with various cellular activities (AAA) status:Confirmed UniProt:Q9XTT9_CAEEL protein_id:CAB11558.1
contig00786	F25H2.12a	26.99	7e-07	status:Partially_confirmed UniProt:Q93574_CAEEL protein_id:CAB02100.1
contig00787	Y53F4B.11	63.64	8e-25	status:Partially_confirmed UniProt:Q9NAC0_CAEEL protein_id:CAB61081.1
contig00789	rno:171047		8e-14	C6orf108, Rcl; Nucleoside 2-deoxyribosyltransferase domain containing protein RGD620382
contig00790	cin:100185477		3e-10	similar to scruin like at the midline CG5186-PA
contig00791	F52F12.7	30.39	3e-17	steroidogenic acute regulatory protein like status:Confirmed UniProt:YX7O_CAEEL protein_id:CAB05736.2
contig00793	ZK945.9	34.88	5e-105	locus:lov-1 polycistic kidney disease protein 1 like with repeated domains at the N-terminus status:Partially_confirmed UniProt:YS89_CAEEL protein_id:CAB70201.2
contig00795	T28D6.6	88.33	2e-144	status:Confirmed UniProt:Q9TVG4_CAEEL protein_id:CAB57908.1
contig00797	Y65B4BL.5	42.86	5e-12	locus:acs-1 status:Confirmed UniProt:Q9N302_CAEEL protein_id:AAF60848.1
contig00798	R01H10.3c	67.19	0	locus:cor-1 Coronin (beta transducin) status:Partially_confirmed UniProt:Q21624 protein_id:CAD27605.1
contig00800	W08F4.8b	61.43	2e-99	locus:cdc-37 status:Partially_confirmed UniProt:Q336L8_CAEEL protein_id:ABB51177.1
contig00802	F20G4.3	23.05	2e-09	locus:nmy-2 myosin heavy chain status:Confirmed UniProt:Q19658_CAEEL protein_id:CAA99931.2
contig00803	bmy:Bm1_20115		1e-22	hypothetical protein
contig00804	F44A6.1b	63.38	1e-98	locus:nucb-1 nucleobindin status:Confirmed UniProt:Q8MQ51_CAEEL protein_id:CAD44134.1
contig00805	ZK180.4	76.68	5e-87	GTP-binding protein status:Confirmed UniProt:SAR1_CAEEL protein_id:AAB52968.1
contig00807	bmy:Bm1_10850		6e-36	hypothetical protein
contig00808	K04F10.4f	82.86	1e-48	locus:bli-4 status:Confirmed UniProt:Q8IA67_CAEEL protein_id:AAO12410.1
contig00809	bmy:Bm1_42005		7e-09	hypothetical protein
contig00812	Y111B2A.12a	39.13	8e-72	Unkown function
contig00814	R11H6.1	48.92	9e-64	locus:pes-9 Yeast hypothetical 52.9 KD protein like status:Confirmed UniProt:O18000_CAEEL protein_id:CAB07646.1
contig00817	Y18D10A.5	65.17	6e-120	locus:gsk-3 Eukaryotic protein kinase domain status:Confirmed UniProt:Q9U2Q9_CAEEL protein_id:CAA22311.1
contig00818	bmy:Bm1_35650		7e-19	hypothetical protein
contig00819	T04B2.2b	54.66	1e-43	Src homology domain 2, tyrosine-protein kinase (FES/FPS subfamily)
contig00820	W09G10.4b	34.27	6e-37	locus:apd-3 status:Partially_confirmed UniProt:Q95X88_CAEEL protein_id:AAK73904.1
contig00821	F55B11.1	63.27	4e-139	xanthine dehydrogenase status:Partially_confirmed UniProt:O17892_CAEEL protein_id:CAB05902.1
contig00822	B0350.2f	51.98	6e-69	locus:unc-44 AO13 ankyrin status:Partially_confirmed UniProt:Q17490_CAEEL protein_id:AAA93447.2
contig00824	C30H6.7a	46.83	1e-69	2-oxo acid dehydrogenases acyltransferase (catalytic domain)
contig00826	Y47G6A.27	64.04	5e-29	status:Predicted UniProt:Q9BL82_CAEEL protein_id:AAK29889.1
contig00827	Y49F6A.1	28.85	2e-61	status:Partially_confirmed UniProt:Q9N3L7_CAEEL protein_id:AAF60724.1
contig00829	ZC8.4d	37.81	0	locus:lfi-1 status:Partially_confirmed UniProt:Q7JNN3_CAEEL protein_id:AAQ91890.1
contig00833	F42A8.2	79	3e-46	locus:sdhb-1 succinate dehydrogenase (ubiquinone) iron sulphur protein status:Confirmed UniProt:Q09545 protein_id:CAA87780.1
contig00835	C02B10.6	45.56	5e-80	status:Partially_confirmed UniProt:O44448_CAEEL protein_id:AAK68680.1
contig00839	B0546.2	45.09	6e-76	status:Partially_confirmed UniProt:O44438_CAEEL protein_id:AAB92011.4
contig00840	ZK688.2	50.53	9e-54	status:Partially_confirmed UniProt:YO22_CAEEL protein_id:AAA28228.1
contig00841	T21F4.1	56.25	3e-68	status:Confirmed UniProt:Q22659_CAEEL protein_id:AAA98709.2
contig00842	F53G2.7	44.48	1e-71	locus:mnat-1 status:Confirmed UniProt:O17245_CAEEL protein_id:AAB71017.3
contig00843	C55F2.1b	74.17	0	status:Confirmed UniProt:Q95QQ4_CAEEL protein_id:AAL27234.3
contig00845	M28.8	19.72	2e-23	status:Partially_confirmed UniProt:Q21574_CAEEL protein_id:CAA90132.1
contig00847	C56G7.3	26.42	1e-22	status:Confirmed UniProt:Q09292 protein_id:CAA86771.1
contig00848	F53A9.10a	66.46	1e-64	locus:tnt-2 status:Confirmed UniProt:Q7Z072_CAEEL protein_id:AAP68941.1
contig00849	K02B12.1	58.97	1e-85	locus:ceh-6 Homeobox domain, Pou domain - N-terminal to homeobox domain status:Confirmed UniProt:P20268 protein_id:CAB00031.2
contig00851	C29F5.3	37.84	3e-21	status:Predicted UniProt:Q18305_CAEEL protein_id:AAC46822.1
contig00852	F41E7.1	26.72	4e-17	status:Partially_confirmed UniProt:Q20273_CAEEL protein_id:CAA92124.1
contig00855	C15C7.7	52.38	9e-87	status:Confirmed UniProt:Q18014 protein_id:AAM51514.2
contig00857	C04F12.3	41.07	1e-27	locus:ikb-1 Ank repeat status:Confirmed UniProt:Q9U3S0_CAEEL protein_id:CAB62796.1
contig00860	C35A5.4	40.99	6e-34	status:Partially_confirmed UniProt:Q18471_CAEEL protein_id:CAA94905.2
contig00861	T20D3.11b	30.25	1e-07	Unkown function
contig00862	ZK666.8	47.4	5e-73	serine\/threonine kinase status:Partially_confirmed UniProt:Q23566_CAEEL protein_id:CAA88987.1
contig00864	C23G10.4b	50.07	1e-170	locus:rpn-2 tRNA processing protein SEN3 status:Confirmed UniProt:Q18115 protein_id:AAM81116.1
contig00865	F26F4.10a	56.88	0	locus:rrt-1 arginyl tRNA synthetase status:Confirmed UniProt:SYRC_CAEEL protein_id:AAA91224.2
contig00866	Y55B1BM.1c	54.86	2e-49	locus:stim-1 status:Confirmed UniProt:Q7Z2B0_CAEEL protein_id:AAP40515.1
contig00872	R173.3	25.35	4e-12	esterase status:Partially_confirmed UniProt:Q22008_CAEEL protein_id:AAA80438.4
contig00873	Y66D12A.20	38.36	5e-30	locus:spe-6 status:Partially_confirmed UniProt:Q95PZ9_CAEEL protein_id:CAC70138.1
contig00874	M6.4	28.22	1e-14	status:Partially_confirmed UniProt:Q21577_CAEEL protein_id:AAA98705.2
contig00875	C25G4.6	57.08	2e-58	PDZ domain (Also known as DHR or GLGF). (2 domains) status:Confirmed UniProt:Q18167_CAEEL protein_id:CAA94569.1
contig00876	F56G4.5	42.25	4e-114	locus:png-1 Thioredoxins status:Confirmed UniProt:Q9TW67 protein_id:CAB57916.1
contig00877	B0403.2	81.65	3e-77	locus:ubc-17 ubiquitin-conjugating enzyme status:Partially_confirmed UniProt:UBC17_CAEEL protein_id:AAC47063.2
contig00878	T28F3.4a	36.46	6e-91	Sugar (and other) transporters status:Partially_confirmed UniProt:Q8I4F6_CAEEL protein_id:CAD56246.1
contig00881	T04C12.6	100	1e-46	locus:act-1 actin status:Confirmed UniProt:P10983 protein_id:CAB04678.1
contig00882	C11D2.6c	81.78	2e-142	locus:nca-1 status:Partially_confirmed UniProt:Q8MXH5_CAEEL protein_id:AAM81121.1
contig00884	T07C4.9b	53.44	2e-92	locus:nex-2 status:Confirmed UniProt:Q7JMT5_CAEEL protein_id:CAE45742.1
contig00885	K02D7.1	60.67	2e-86	phosphorylase status:Confirmed UniProt:O61217_CAEEL protein_id:AAC02605.1
contig00886	F53A10.2c	28.78	1e-10	status:Partially_confirmed UniProt:O16570_CAEEL protein_id:AAB66048.2
contig00887	T04C12.6	96.88	7e-13	locus:act-1 actin status:Confirmed UniProt:P10983 protein_id:CAB04678.1
contig00889	Y17G7B.3	47.58	4e-61	Metallo-beta-lactamase superfamily status:Partially_confirmed UniProt:Q9XXJ1_CAEEL protein_id:CAA19450.1
contig00895	T03F1.5	74.59	5e-130	locus:gsp-4 serine\/threonine protein phosphatase PP1 status:Confirmed UniProt:P91420_CAEEL protein_id:AAB42233.1
contig00898	F54C9.1	73.04	2e-44	locus:iff-2 initiation factor 5A status:Confirmed UniProt:Q20751 protein_id:CAA90247.1
contig00899	bmy:Bm1_42035		1e-10	hypothetical protein; K06699 proteasome activator subunit 4
contig00900	C52A11.4g	79.33	3e-65	locus:mpz-1 status:Partially_confirmed UniProt:A8WGY0_CAEEL protein_id:CAP16289.1
contig00901	F53F1.2	57.79	3e-86	aldehyde reductase status:Confirmed UniProt:P91997_CAEEL protein_id:CAB03127.1
contig00902	C06H5.6	31.87	3e-08	status:Partially_confirmed UniProt:Q9BH94_CAEEL protein_id:CAC35863.4
contig00903	Y37H9A.3	45.9	2e-10	status:Partially_confirmed UniProt:Q9U2M8 protein_id:CAB63350.2
contig00904	mdo:100026881		9e-28	similar to putative DNA methyltransferase; K00558 DNA (cytosine-5-)-methyltransferase [EC:2.1.1.37]
contig00905	R53.2	40.1	2e-35	thymidylate kinase status:Confirmed UniProt:Q22018 protein_id:CAA91347.1
contig00906	Y105E8B.1a	92.96	5e-110	locus:lev-11 status:Confirmed UniProt:TPM1_CAEEL protein_id:CAC70114.1
contig00908	C11D9.1	38.04	8e-11	status:Partially_confirmed UniProt:O01847_CAEEL protein_id:AAB54205.2
contig00909	bmy:Bm1_15770		7e-33	HEC/Ndc80p family protein; K11547 kinetochore protein NDC80
contig00910	B0564.2	50.67	2e-52	status:Partially_confirmed UniProt:Q17527_CAEEL protein_id:CAA97764.1
contig00914	C34E10.6	96.8	4e-107	locus:atp-2 ATP synthase beta chain status:Confirmed UniProt:P46561 protein_id:AAA19068.2
contig00915	T12D8.8	45.73	9e-72	TPR Domain (2 domains) status:Confirmed UniProt:O45786_CAEEL protein_id:CAB05818.1
contig00918	F52B5.1b	27.4	6e-10	locus:abts-1 status:Confirmed UniProt:F52B5.1b protein_id:CAQ76479.1
contig00920	Y47D3A.11	54.98	5e-78	locus:wht-8 status:Partially_confirmed UniProt:Q9U2D0_CAEEL protein_id:CAB57891.1
contig00921	C33B4.3c	38.27	3e-10	ankyrin and proline rich domains
contig00922	T21G5.4	27	1e-13	status:Confirmed UniProt:O02063_CAEEL protein_id:AAB52899.1
contig00923	F57B9.8	40	5e-26	putative protein tyrosine kinase status:Partially_confirmed UniProt:Q20933_CAEEL protein_id:AAA21175.2
contig00924	R09E12.3	69.12	4e-82	status:Confirmed UniProt:O16259_CAEEL protein_id:AAG24172.1
contig00925	C34E10.6	90.6	3e-55	locus:atp-2 ATP synthase beta chain status:Confirmed UniProt:P46561 protein_id:AAA19068.2
contig00926	C47D12.3a	52.28	4e-79	Unkown function
contig00930	Y56A3A.2	46.94	5e-09	status:Partially_confirmed UniProt:Q9U227_CAEEL protein_id:CAB60513.2
contig00933	Y53G8B.4a	69.23	2e-107	status:Partially_confirmed
contig00934	bmy:Bm1_53170		2e-23	hypothetical protein
contig00935	R107.7	47.8	4e-50	locus:gst-1 glutathione S-transferase status:Confirmed UniProt:P10299 protein_id:CAA78471.1
contig00936	C09E9.1	50.98	7e-14	status:Confirmed UniProt:YI31_CAEEL protein_id:ABO28752.1
contig00937	T02E1.5a	59.22	6e-96	locus:dhs-3 3-oxoacyl-[acyl-carrier protein] reductase status:Partially_confirmed UniProt:A5JYX4_CAEEL protein_id:CAN86610.1
contig00938	Y51H1A.5	42.61	4e-62	locus:hda-6 Histone deacetylase family status:Partially_confirmed UniProt:Q9U266_CAEEL protein_id:CAA21669.2
contig00942	F39H11.5	69.81	3e-15	locus:pbs-7 Yeast NIP80 protein like status:Confirmed UniProt:P90868_CAEEL protein_id:CAB03081.1
contig00943	Y48G8AL.11	67.04	9e-104	locus:haf-6 status:Partially_confirmed UniProt:Q9BL17_CAEEL protein_id:AAK29911.3
contig00944	F01D4.4	61.59	2e-161	locus:egl-21 zinc carboxypeptidase status:Confirmed UniProt:O17754_CAEEL protein_id:CAB02881.1
contig00945	C17H12.3	32.41	8e-40	protein-tyrosine phosphatase status:Partially_confirmed UniProt:O45085_CAEEL protein_id:AAC02582.1
contig00947	T01D3.6b	42.99	0	EGF-like domain, Fibrinogen beta and gamma chains, C-terminal globular domain status:Confirmed UniProt:O02364_CAEEL protein_id:CAB04280.1
contig00948	R07B7.11	61.72	2e-142	locus:gana-1 alpha-N-acetylgalactosaminidase status:Confirmed UniProt:Q21801_CAEEL protein_id:CAB00120.1
contig00949	bmy:Bm1_08455		5e-15	Protein kinase domain containing protein
contig00950	T25C8.2	98.06	1e-57	locus:act-5 Actins status:Confirmed UniProt:O45815_CAEEL protein_id:CAB05817.1
contig00955	C39D10.7	22.93	2e-07	similar to C. elegans proteins B0280.5, R02F2.4 and C07G2.1 status:Partially_confirmed UniProt:Q18529_CAEEL protein_id:AAK39209.2
contig00956	C44H4.4	36.32	6e-63	status:Partially_confirmed UniProt:Q93376_CAEEL protein_id:CAB01868.2
contig00959	ZK757.3b	61.97	0	locus:tag-76 status:Partially_confirmed UniProt:TAG76_CAEEL protein_id:CAB54514.1
contig00966	D2013.5	61.54	3e-38	locus:eat-3 GTP-binding protein status:Partially_confirmed UniProt:Q18965_CAEEL protein_id:CAA87771.3
contig00967	B0350.2a	47.89	9e-30	locus:unc-44 status:Partially_confirmed UniProt:Q17489_CAEEL protein_id:AAA93443.1
contig00968	C47E8.5	91.55	2e-108	locus:daf-21 heat shock protein (HSP90) status:Confirmed UniProt:Q18688 protein_id:CAA99793.1
contig00969	F32A5.6	63.46	1e-69	locus:prx-13 status:Confirmed UniProt:Q19951 protein_id:AAC46665.2
contig00970	bmy:Bm1_47215		4e-41	hypothetical protein
contig00972	C14F5.1b	55.68	2e-42	locus:dct-1 status:Confirmed UniProt:Q95QW5_CAEEL protein_id:AAL02433.1
contig00979	C06E1.4	70.62	0	locus:glr-1 Glutamate receptor subunit status:Confirmed UniProt:P34299 protein_id:AAA27933.3
contig00980	C06E1.4	69.6	6e-87	locus:glr-1 Glutamate receptor subunit status:Confirmed UniProt:P34299 protein_id:AAA27933.3
contig00982	F57C12.4	70	9e-77	locus:mrp-2 ATP-binding transport family status:Confirmed UniProt:Q20943_CAEEL protein_id:AAA83299.2
contig00983	F11C7.4	43.01	2e-38	locus:crb-1 EGF-like repeats status:Partially_confirmed UniProt:Q19350_CAEEL protein_id:AAC69012.1
contig00984	C44E4.4	53.81	1e-58	RNA-binding protein status:Confirmed UniProt:O01806_CAEEL protein_id:AAB54169.1
contig00986	K09B11.1	50.12	3e-104	locus:pik-1 Eukaryotic protein kinase domain status:Confirmed UniProt:Q9XU80_CAEEL protein_id:CAB05550.2
contig00987	R03D7.5	39.12	1e-59	serine\/threonine kinase status:Partially_confirmed UniProt:YRL5_CAEEL protein_id:CAA86858.2
contig00988	mcc:698187		5e-07	similar to putative MAPK activating protein PM20,PM21 isoform 1
contig00989	C34B4.1b	56.14	6e-127	locus:max-1 status:Confirmed UniProt:Q8MTP5_CAEEL protein_id:CAJ80820.2
contig00992	D1014.1	68.09	4e-77	locus:sul-2 arylsulfatase status:Partially_confirmed UniProt:Q18924_CAEEL protein_id:AAA96290.1
contig00993	C44H4.4	28.45	2e-18	status:Partially_confirmed UniProt:Q93376_CAEEL protein_id:CAB01868.2
contig00995	F39H11.5	63.33	3e-64	locus:pbs-7 Yeast NIP80 protein like status:Confirmed UniProt:P90868_CAEEL protein_id:CAB03081.1
contig00996	C53B4.4b	29.18	2e-26	PDZ domain (Also known as DHR or GLGF). \; Phorbol esters\/diacylglycerol binding domain (C1 domain) status:Partially_confirmed UniProt:Q18798_CAEEL protein_id:CAA92456.1
contig00997	F36A2.8	56.06	1e-36	Drosophila sex-regulated protein janus like status:Confirmed UniProt:P90861_CAEEL protein_id:CAB03070.2
contig00999	K02B2.3	55.86	2e-75	status:Confirmed UniProt:Q21121_CAEEL protein_id:AAK39248.1
contig01000	C54C6.2	88.99	0	locus:ben-1 tubulin status:Partially_confirmed UniProt:Q18817_CAEEL protein_id:CAB00853.4
contig01001	R05C11.3	75.64	3e-31	ATPase status:Confirmed UniProt:Q9TYP9_CAEEL protein_id:AAD12806.2
contig01002	R05C11.3	97.56	5e-40	ATPase status:Confirmed UniProt:Q9TYP9_CAEEL protein_id:AAD12806.2
contig01005	T25B9.1	67.49	2e-148	glycine C-acetyltransferase status:Partially_confirmed UniProt:Q22768_CAEEL protein_id:CAA94376.2
contig01006	H04J21.3b	21.71	3e-07	locus:gip-1 status:Partially_confirmed UniProt:Q8ITY3_CAEEL protein_id:AAN63399.1
contig01008	ZK829.4	65.76	0	glutamate dehydrogenase status:Confirmed UniProt:Q23621_CAEEL protein_id:CAA98074.1
contig01009	C28C12.10	23.48	3e-35	locus:tag-77 status:Partially_confirmed UniProt:Q18284_CAEEL protein_id:AAB37553.2
contig01010	Y48C3A.7	63.64	2e-64	locus:mac-1 status:Confirmed UniProt:Q9NAG4_CAEEL protein_id:CAB55106.2
contig01012	H13N06.6b	50.75	1e-54	Copper type II, ascorbate-dependent monooxygenase
contig01013	Y102E9.2a	29.33	2e-24	status:Partially_confirmed UniProt:Q23232_CAEEL protein_id:AAA93426.1
contig01014	bmy:Bm1_56685		2e-22	hypothetical protein
contig01016	T03F6.6	49.33	7e-10	status:Partially_confirmed UniProt:Q8WQD3_CAEEL protein_id:CAD21647.2
contig01020	W06D4.5	85.44	7e-77	locus:snx-3 PhoX homologous domain, present in p47phox and p40phox. status:Partially_confirmed UniProt:Q9XW41_CAEEL protein_id:CAA22253.1
contig01027	F49E11.11	30.22	4e-15	locus:scl-3 testis-specific protein TPX-1 like status:Confirmed UniProt:Q18549_CAEEL protein_id:CAA94354.1
contig01028	F56A8.6	56.38	2e-53	locus:cpf-2 RNA recognition motif. (aka RRM, RBD, or RNP domain) status:Confirmed UniProt:O45577_CAEEL protein_id:CAB05746.1
contig01030	C46F11.5a	35.33	3e-63	status:Partially_confirmed UniProt:Q93383_CAEEL protein_id:CAB03762.2
contig01033	bmy:Bm1_01790		2e-38	indoleamine 2,3-dioxygenase; K00463 indoleamine 2,3-dioxygenase [EC:1.13.11.52]
contig01035	ZK770.3	46.7	1e-89	locus:inx-12 status:Confirmed UniProt:O01634 protein_id:AAB93310.1
contig01040	T22B11.5	80.39	0	2-oxoglutarate dehydrogenase status:Confirmed UniProt:ODO1_CAEEL protein_id:AAB94185.2
contig01041	Y94H6A.12	43.75	1e-07	status:Confirmed UniProt:A7WK43_CAEEL protein_id:ABV23485.1
contig01047	Y73B6BL.4	47.31	5e-41	status:Partially_confirmed UniProt:Q8MXR3_CAEEL protein_id:AAM44394.1
contig01048	F26F4.3	45.26	9e-78	locus:rom-1 status:Partially_confirmed UniProt:ROM1_CAEEL protein_id:AAA91218.2
contig01050	F26E4.9	76.12	4e-56	locus:cco-1 cytochrome C oxidase status:Confirmed UniProt:P90849_CAEEL protein_id:CAB03002.1
contig01051	Y34D9A.10	74.63	6e-74	locus:vps-4 status:Confirmed UniProt:Q9BL83_CAEEL protein_id:AAK29883.4
contig01053	EEED8.10a	45.42	8e-63	Probable RNA binding protein. status:Confirmed UniProt:YQOA_CAEEL protein_id:ABB88232.1
contig01054	Y49A3A.2	82.83	4e-48	locus:vha-13 ATP synthase alpha and beta subunits \; ATP synthase ab C terminal status:Confirmed UniProt:VATA_CAEEL protein_id:CAA22076.1
contig01056	C30G7.1	56.94	5e-18	locus:hil-1 histone H1 like status:Confirmed UniProt:Q18336 protein_id:CAB01632.1
contig01057	C34G6.5	35.48	3e-15	ser\/thr-protein kinase status:Partially_confirmed UniProt:O01493_CAEEL protein_id:AAB52478.2
contig01059	R10E11.1b	90.28	4e-63	locus:cbp-1 status:Partially_confirmed UniProt:P34545 protein_id:CAD18875.1
contig01060	K04G2.5	57.62	1e-71	locus:ath-1 esterase status:Confirmed UniProt:Q21224_CAEEL protein_id:CAB00042.2
contig01061	F01G10.1	79.27	7e-150	transketolase status:Confirmed UniProt:O17759_CAEEL protein_id:CAB02889.1
contig01063	C39D10.11	27.54	2e-06	status:Predicted UniProt:Q5WRT4_CAEEL protein_id:AAV28360.1
contig01064	F56B3.5	49.8	5e-53	locus:ech-5 status:Partially_confirmed UniProt:O45106_CAEEL protein_id:AAK29838.1
contig01065	F01F1.1c	53.1	4e-69	status:Partially_confirmed UniProt:Q8I7L2_CAEEL protein_id:AAN63418.1
contig01070	C23F12.1a	69.92	3e-54	locus:flna-1 status:Partially_confirmed UniProt:A8WFI9_CAEEL protein_id:ABX00820.1
contig01071	C23F12.1d	55.65	2e-33	Unkown function
contig01072	T24C12.3	56.52	3e-82	status:Partially_confirmed UniProt:Q22721_CAEEL protein_id:AAA82388.3
contig01074	R05F9.12	52.32	0	glycosyl hydralase, sucrase-isomaltase status:Confirmed UniProt:Q21750_CAEEL protein_id:AAA83174.3
contig01075	bmy:Bm1_35095		7e-24	hypothetical protein
contig01076	F46F11.2	66.34	1e-31	locus:cey-2 status:Confirmed UniProt:P91306_CAEEL protein_id:AAK21380.1
contig01078	bmy:Bm1_14555		2e-86	hypothetical protein
contig01079	C27A12.2	52.17	3e-64	zinc finger protein status:Partially_confirmed UniProt:O01961_CAEEL protein_id:AAB93640.1
contig01080	Y48E1A.1a	68.17	3e-139	DNA-directed RNA polymerase I largest subunit status:Partially_confirmed UniProt:O17628_CAEEL protein_id:CAB54460.1
contig01081	F56H1.4	92.48	2e-111	locus:rpt-5 ATPase status:Confirmed UniProt:O76371_CAEEL protein_id:AAC19196.1
contig01082	C27H6.1c	73.53	1e-24	Adaptor complexes medium subunit family
contig01083	W03D8.9	24.6	3e-09	status:Confirmed UniProt:O45006_CAEEL protein_id:AAK21499.1
contig01085	T05C3.6a	53.72	5e-50	status:Partially_confirmed UniProt:A6PVA3_CAEEL protein_id:ABR92600.1
contig01086	EEED8.5	56.04	3e-42	locus:mog-5 RNA helicase status:Confirmed UniProt:Q09530 protein_id:AAC46765.1
contig01087	C05D9.1	47.27	1e-104	locus:snx-1 status:Confirmed UniProt:Q9GYJ9_CAEEL protein_id:AAF98602.1
contig01088	ZK265.3	55.84	1e-18	status:Confirmed UniProt:Q94401_CAEEL protein_id:CAB03515.1
contig01090	F30F8.5b	48	1e-37	status:Confirmed UniProt:A5JYV7_CAEEL protein_id:CAN86905.1
contig01091	C01F1.1	49.28	1e-47	dna binding protein status:Partially_confirmed UniProt:Q17558_CAEEL protein_id:AAB00717.1
contig01092	Y55F3AR.3	62.05	5e-59	locus:cct-8 status:Partially_confirmed UniProt:TCPQ_CAEEL protein_id:AAF60806.2
contig01094	F54C9.1	73.81	2e-12	locus:iff-2 initiation factor 5A status:Confirmed UniProt:Q20751 protein_id:CAA90247.1
contig01095	K09C8.3b	48.14	2e-88	metalloprotease
contig01098	bmy:Bm1_42035		3e-34	hypothetical protein; K06699 proteasome activator subunit 4
contig01099	Y39E4B.3c	50.67	1e-17	locus:pqn-83 status:Confirmed UniProt:Q69YZ0_CAEEL protein_id:CAH10818.1
contig01100	F46B6.7	54.55	1e-65	locus:ztf-7 Zinc finger, C2H2 type status:Confirmed UniProt:Q20448_CAEEL protein_id:CAA94823.1
contig01101	C43E11.5	26.07	1e-28	status:Partially_confirmed UniProt:P91147_CAEEL protein_id:AAB37621.1
contig01104	T16G12.1	28.66	4e-22	Aminopeptidase status:Partially_confirmed UniProt:Q22531_CAEEL protein_id:CAA82971.4
contig01107	F46C3.3a	48.6	3e-109	myosin like
contig01108	T16G12.1	23.57	6e-28	Aminopeptidase status:Partially_confirmed UniProt:Q22531_CAEEL protein_id:CAA82971.4
contig01111	C36A4.9b	64.71	1e-104	status:Confirmed UniProt:Q65ZB8_CAEEL protein_id:CAH19100.1
contig01112	W05F2.4b	50.93	3e-40	status:Partially_confirmed UniProt:Q1XFY0_CAEEL protein_id:ABD94096.1
contig01114	F48A11.5b	32.72	5e-16	locus:ubxn-3 status:Partially_confirmed UniProt:Q6A589_CAEEL protein_id:AAT81192.1
contig01116	F44C4.5	58.19	2e-82	locus:ppt-1 palmitoyl-protein thioesterase precursor status:Confirmed UniProt:Q20390 protein_id:AAA92329.1
contig01117	T04C12.5	97.78	1e-45	locus:act-2 actin status:Confirmed UniProt:P10984 protein_id:CAB04675.1
contig01118	bmy:Bm1_33410		7e-11	CG32584-PB
contig01120	ZK1151.1g	32.43	1e-25	locus:vab-10 status:Partially_confirmed UniProt:Q6EUT7_CAEEL protein_id:CAH04759.1
contig01121	T07C4.9b	42.42	6e-69	locus:nex-2 status:Confirmed UniProt:Q7JMT5_CAEEL protein_id:CAE45742.1
contig01123	F21G4.1	48.95	3e-165	Rat prostoglandin transporter like status:Partially_confirmed UniProt:Q93550_CAEEL protein_id:CAB02665.3
contig01127	R12E2.3	80.3	3e-83	locus:rpn-8 status:Confirmed UniProt:O61792_CAEEL protein_id:AAC17024.1
contig01128	Y67H2A.6b	35.62	1e-32	Unkown function
contig01129	T10F2.1b	62.91	8e-99	locus:grs-1 status:Confirmed UniProt:Q8I711_CAEEL protein_id:AAN65294.1
contig01130	C32E8.2a	61.7	2e-64	locus:rpl-13 ribosomal protein L13 status:Confirmed UniProt:RL13_CAEEL protein_id:AAB42322.1
contig01133	C27A12.8	70.12	7e-108	locus:ari-1 status:Partially_confirmed UniProt:O01965_CAEEL protein_id:AAB93645.3
contig01135	R03A10.3	33.57	1e-24	status:Partially_confirmed UniProt:Q21657 protein_id:CAA93672.2
contig01136	R03A10.3	46.45	2e-49	status:Partially_confirmed UniProt:Q21657 protein_id:CAA93672.2
contig01137	Y37E11AM.1	38.18	3e-38	locus:smgl-2 status:Partially_confirmed UniProt:Q9N437_CAEEL protein_id:AAF59456.3
contig01138	C42D8.8b	50.88	5e-148	locus:apl-1 status:Confirmed UniProt:Q10651 protein_id:AAK68242.1
contig01139	ZC581.7	61.17	4e-37	protein-tyrosine kinase status:Partially_confirmed UniProt:O01774_CAEEL protein_id:AAB54145.2
contig01140	Y43F4A.1a	63.52	0	zinc metallopeptidase (M8 family) status:Partially_confirmed UniProt:O62446 protein_id:CAB16471.1
contig01141	B0495.5	44	4e-102	status:Confirmed UniProt:YP65_CAEEL protein_id:AAA62531.3
contig01143	F56B6.4c	63.33	6e-94	locus:uvt-5 status:Confirmed UniProt:Q8MPU4_CAEEL protein_id:AAM69110.1
contig01145	spu:591007		1e-06	similar to bucentaur
contig01146	Y87G2A.8b	79.76	0	locus:gpi-1 status:Confirmed UniProt:Q7K707_CAEEL protein_id:CAE54920.1
contig01147	C55A6.6	43.84	7e-38	alcohol dehydrogenase status:Confirmed UniProt:O17721_CAEEL protein_id:CAB02866.1
contig01149	T07A9.3	59.37	2e-108	locus:kgb-1 protein kinase status:Partially_confirmed UniProt:O44408_CAEEL protein_id:AAK39276.2
contig01151	F26D11.1	48.63	7e-24	gluconokinase status:Partially_confirmed UniProt:O61968_CAEEL protein_id:AAC17745.2
contig01152	C36E8.2	40.49	5e-36	locus:glb-11 status:Confirmed UniProt:O62089_CAEEL protein_id:CAA84649.2
contig01153	R148.3b	32.28	8e-13	status:Partially_confirmed UniProt:Q8ITY8_CAEEL protein_id:AAN65300.1
contig01154	C54G4.8	80.42	2e-69	locus:cyc-1 cytochrome C1, heme protein status:Confirmed UniProt:Q18853_CAEEL protein_id:CAA99820.1
contig01155	C27D8.1	64.85	8e-54	serine\/threonine kinase status:Confirmed UniProt:Q93288_CAEEL protein_id:CAB05633.1
contig01160	F53C3.13c	35.19	2e-36	status:Confirmed UniProt:Q8IA51_CAEEL protein_id:AAN39673.1
contig01161	Y57G11C.12b	73.04	3e-44	locus:nuo-3 NADH-ubiquinone oxidoreductase status:Confirmed UniProt:O18236_CAEEL protein_id:CAB16513.1
contig01163	C01C10.2b	48.43	3e-59	status:Partially_confirmed UniProt:Q6AHQ9_CAEEL protein_id:AAT92089.1
contig01165	C34B2.6	62.4	1e-41	protease status:Confirmed UniProt:O44952 protein_id:AAB97538.1
contig01166	Y49A3A.2	94.4	9e-126	locus:vha-13 ATP synthase alpha and beta subunits \; ATP synthase ab C terminal status:Confirmed UniProt:VATA_CAEEL protein_id:CAA22076.1
contig01167	T28C6.7b	38.66	8e-17	Unkown function
contig01168	R13A5.6	34.19	5e-19	locus:ttr-8 status:Partially_confirmed UniProt:Q95Y93_CAEEL protein_id:AAK84467.1
contig01169	C43E11.6a	55.76	3e-96	locus:nab-1 status:Partially_confirmed UniProt:P91146_CAEEL protein_id:AAB37620.1
contig01172	Y39B6A.19a	59.29	1e-90	locus:twk-46 status:Partially_confirmed UniProt:Q9NEV3_CAEEL protein_id:CAD31817.1
contig01173	C26E6.3	70.36	5e-118	cell differentiation family, Rcd1-like status:Partially_confirmed UniProt:Q18224_CAEEL protein_id:AAA21157.2
contig01176	T05F1.3	65.03	5e-53	locus:rps-19 Ribosomal protein S19e status:Confirmed UniProt:RS19_CAEEL protein_id:CAB04689.1
contig01177	F47E1.2	53.16	3e-21	DNA binding protein F\/G status:Partially_confirmed UniProt:Q20538_CAEEL protein_id:AAK72059.1
contig01180	T20D3.8	39.51	2e-48	status:Partially_confirmed UniProt:O01259_CAEEL protein_id:CAA92490.2
contig01181	K10D3.2	46.47	7e-84	locus:unc-14 status:Confirmed UniProt:O15940_CAEEL protein_id:CAB61025.1
contig01182	F46B6.7	39.13	1e-18	locus:ztf-7 Zinc finger, C2H2 type status:Confirmed UniProt:Q20448_CAEEL protein_id:CAA94823.1
contig01183	C31B8.8	41.07	2e-29	status:Confirmed UniProt:O16901_CAEEL protein_id:AAG23982.2
contig01184	C33A12.1	76.87	1e-58	NADH-ubiquinone oxidoreductase 13 KD-B subunit status:Confirmed UniProt:Q18359 protein_id:CAA92789.1
contig01186	bmy:Bm1_28745		8e-26	hypothetical protein
contig01187	F26D10.3	90.18	6e-82	locus:hsp-1 HSP-1 heat shock 70kd protein A status:Confirmed UniProt:P09446 protein_id:CAB02319.1
contig01188	R10H10.2	23.18	1e-12	locus:spe-26 MIPP repeats status:Partially_confirmed UniProt:SPE26_CAEEL protein_id:CAA94610.1
contig01189	C18E9.8	37.43	3e-28	status:Partially_confirmed UniProt:Q18097_CAEEL protein_id:CAA93857.1
contig01190	F32B6.9	52.23	2e-108	Putative membrane protein status:Partially_confirmed UniProt:YV4Q_CAEEL protein_id:CAB03043.1
contig01192	ZC434.4	28.51	6e-23	status:Confirmed UniProt:YHC4_CAEEL protein_id:CAB00064.2
contig01197	C23G10.3	84.03	1e-111	locus:rps-3 Ribosomal protein S3 status:Confirmed UniProt:RS3_CAEEL protein_id:AAF99870.1
contig01199	Y39A3CR.4	88.31	9e-38	locus:ddp-1 status:Confirmed UniProt:TIM8_CAEEL protein_id:AAF60525.1
contig01201	K02F2.3	63.52	4e-84	locus:tag-203 status:Partially_confirmed UniProt:O44985_CAEEL protein_id:AAB97566.1
contig01203	bmy:Bm1_31840		8e-06	oxidoreductase, short chain dehydrogenase/reductase family protein
contig01204	bmy:Bm1_21115		3e-73	hypothetical protein
contig01205	C18H7.4	45.28	2e-08	protein kinase status:Partially_confirmed UniProt:Q9GZG1_CAEEL protein_id:AAF98610.2
contig01206	C18H7.4	45.28	2e-08	protein kinase status:Partially_confirmed UniProt:Q9GZG1_CAEEL protein_id:AAF98610.2
contig01210	C09H6.2a	82.45	2e-88	locus:lin-10 Phosphotyrosine interaction domain (PTB\/PID)., PDZ domain (Also known as DHR or GLGF). (2 domains) status:Confirmed UniProt:O17583 protein_id:CAB03869.1
contig01212	bmy:Bm1_14090		8e-58	F-box domain containing protein
contig01213	Y48A6B.9	46.15	8e-48	Zinc-binding dehydrogenases status:Confirmed UniProt:Q9XXC8 protein_id:CAA19533.1
contig01214	C32D5.6	52.38	3e-80	status:Partially_confirmed UniProt:YQD6_CAEEL protein_id:AAC46794.1
contig01215	Y38C9A.2	63.16	0	locus:cgp-1 GTP-binding protein status:Confirmed UniProt:Q18905 protein_id:AAD14761.1
contig01216	Y47D9A.1a	69.23	2e-88	mannose-1-phosphate gaunyl transferase status:Confirmed UniProt:Q9N4V3_CAEEL protein_id:AAF60647.1
contig01218	T04B2.2b	53.82	1e-103	Src homology domain 2, tyrosine-protein kinase (FES/FPS subfamily)
contig01221	F31D4.3	20.1	7e-08	locus:fkb-6 FKBP-type peptidyl-prolyl cis-trans isomerases status:Confirmed UniProt:O45418_CAEEL protein_id:CAB07371.1
contig01223	T09A5.11	60.64	3e-132	N-oligosaccharyl transferase 48kd subunit status:Confirmed UniProt:P45971 protein_id:CAA85337.1
contig01224	Y119C1B.8b	35.44	7e-06	locus:tag-332 status:Partially_confirmed UniProt:Q86S79_CAEEL protein_id:AAO21405.1
contig01233	T24F1.3a	32.62	4e-06	DAG binding domain status:Partially_confirmed UniProt:Q22744_CAEEL protein_id:CAA90137.1
contig01237	T14D7.2	57.77	4e-74	locus:oac-46 status:Partially_confirmed UniProt:Q94056_CAEEL protein_id:CAB03365.1
contig01239	T04C12.5	98.48	9e-32	locus:act-2 actin status:Confirmed UniProt:P10984 protein_id:CAB04675.1
contig01240	Y92H12A.3	40.3	1e-17	status:Partially_confirmed UniProt:Q9BKW5_CAEEL protein_id:AAK29731.2
contig01241	E04A4.8	76.11	5e-81	locus:rpl-20 ribosomal protein status:Confirmed UniProt:RL18A_CAEEL protein_id:AAB92041.2
contig01242	F52H2.2	52.23	3e-94	locus:aat-3 amino acid permease status:Partially_confirmed UniProt:O17395_CAEEL protein_id:AAB71312.2
contig01244	ZK1058.1	80.14	0	locus:mmcm-1 Methylmalonyl-coA mutase status:Confirmed UniProt:Q23381 protein_id:CAA84676.2
contig01246	R08D7.3	56.43	1e-147	locus:eif-3.D status:Confirmed UniProt:P30642 protein_id:CAA78049.1
contig01248	T04C12.6	100	4e-37	locus:act-1 actin status:Confirmed UniProt:P10983 protein_id:CAB04678.1
contig01250	W04G3.8	88.24	1e-81	locus:lpr-3 status:Confirmed UniProt:Q93200_CAEEL protein_id:CAB01721.1
contig01251	Y65B4A.6	90.33	1e-136	status:Partially_confirmed UniProt:Q9BL61_CAEEL protein_id:AAK29954.2
contig01254	C14B1.4	83.14	2e-86	locus:tag-125 guanine nucleotide binding protein status:Confirmed UniProt:YKY4_CAEEL protein_id:CAA85487.1
contig01255	R05D8.8	45.55	5e-57	locus:dhs-14 alcohol dehydrogenase status:Confirmed UniProt:Q9N5G3_CAEEL protein_id:AAF39953.1
contig01256	W06B3.2d	46.24	1e-44	locus:sma-5 status:Partially_confirmed UniProt:Q4A1S7_CAEEL protein_id:CAJ21562.1
contig01259	bmy:Bm1_38165		1e-127	Lanthionine synthetase C-like protein
contig01260	M88.3	24.86	1e-08	status:Partially_confirmed UniProt:Q21600_CAEEL protein_id:CAA84333.1
contig01261	T18D3.9	32	2e-17	status:Predicted UniProt:Q7YWV6 protein_id:CAE17916.1
contig01266	F58A4.10	87.76	9e-76	locus:ubc-7 Ubiquitin conjugating enzyme status:Confirmed UniProt:UBC7_CAEEL protein_id:CAA80166.1
contig01268	F58B3.5b	64.72	1e-173	methionyl-tRNA synthetase
contig01269	C04F12.3	29.83	1e-26	locus:ikb-1 Ank repeat status:Confirmed UniProt:Q9U3S0_CAEEL protein_id:CAB62796.1
contig01270	T23F11.1	61.71	1e-121	phosphatase status:Confirmed UniProt:PP2C2_CAEEL protein_id:CAA86456.2
contig01271	bmy:Bm1_40655		2e-88	hypothetical protein
contig01273	Y39E4A.3b	61.31	1e-110	status:Confirmed UniProt:Q4A1S8_CAEEL protein_id:CAJ21557.1
contig01274	T07C4.7	58.79	2e-53	locus:mev-1 Succinate dehydrogenase cytochrome b chain status:Confirmed UniProt:P41956 protein_id:CAA82572.1
contig01277	C35D10.4	37.25	4e-09	locus:coq-8 status:Partially_confirmed UniProt:Q18486 protein_id:AAA62560.2
contig01278	C18D11.4	63.04	7e-13	locus:rsp-8 RNA recognition motif. (aka RRM, RBD, or RNP domain) status:Confirmed UniProt:Q9XTZ2_CAEEL protein_id:CAB07322.1
contig01279	C13B9.4c	63.32	1e-109	locus:pdfr-1 status:Confirmed UniProt:Q6W3C2_CAEEL protein_id:AAT92086.1
contig01285	C37A5.7	42.7	8e-13	status:Partially_confirmed UniProt:O62096_CAEEL protein_id:CAB07338.2
contig01286	bmy:Bm1_43370		8e-10	hypothetical protein
contig01288	C36A4.3	28.34	3e-52	locus:cyp-25A3 status:Partially_confirmed UniProt:Q1HB05_CAEEL protein_id:CAK12849.1
contig01293	C53H9.2b	60.84	4e-52	status:Confirmed UniProt:Q8WQH3_CAEEL protein_id:AAL65781.1
contig01295	bmy:Bm1_13470		2e-19	hypothetical protein
contig01296	bmy:Bm1_05915		5e-17	ATP-dependent helicase
contig01297	Y32F6A.3	52.79	9e-150	locus:pap-1 POLY(A) POLYMERASE (EC 2.7.7.19) (PAP) (POLYNUCLEOTIDE ADENYLYLTRANSFERASE) status:Confirmed UniProt:Q9U2P3_CAEEL protein_id:CAA16309.3
contig01298	T20D3.11b	68	2e-34	Unkown function
contig01302	C10E2.2	33.22	2e-35	status:Partially_confirmed UniProt:O17324_CAEEL protein_id:AAB71242.2
contig01304	bmy:Bm1_55090		3e-20	hypothetical protein
contig01305	T21D12.4	73.02	3e-93	locus:pat-6 status:Confirmed UniProt:PARV_CAEEL protein_id:AAC48090.1
contig01306	M03F4.2c	97.89	7e-132	locus:act-4 status:Confirmed UniProt:Q6A8K1_CAEEL protein_id:AAT92068.1
contig01309	ZK1248.16	72.07	5e-126	locus:lec-5 status:Confirmed UniProt:Q23426_CAEEL protein_id:AAC71097.2
contig01310	F25H8.1b	45.79	3e-45	status:Confirmed UniProt:A5JYS8_CAEEL protein_id:CAN86601.1
contig01311	Y53F4B.2	58.97	9e-80	locus:elo-9 status:Partially_confirmed UniProt:Q9NAC6_CAEEL protein_id:CAB61069.1
contig01312	bmy:Bm1_55900		8e-38	hypothetical protein
contig01314	tca:660138		3e-06	hypothetical protein LOC660138
contig01315	F38B6.4	46.99	8e-84	GARS\/AIRS\/GART status:Partially_confirmed UniProt:Q20143_CAEEL protein_id:AAA81142.2
contig01318	F44E2.8	40.74	9e-30	status:Partially_confirmed UniProt:YL58_CAEEL protein_id:AAA28037.2
contig01319	B0024.9	60	9e-33	locus:trx-2 thioredoxin status:Confirmed UniProt:THIO2_CAEEL protein_id:CAA94881.2
contig01322	F37D6.1	26.14	1e-07	locus:mus-101 BRCA1 C Terminus (BRCT) domain (4 domains) status:Partially_confirmed UniProt:Q20129_CAEEL protein_id:CAA99847.3
contig01325	C53C11.3	71.16	8e-84	locus:ptr-5 status:Partially_confirmed UniProt:P91184_CAEEL protein_id:AAB42308.4
contig01327	D1054.3	42.27	1e-30	status:Confirmed UniProt:Q18949_CAEEL protein_id:CAA98442.1
contig01328	C27A12.8	59.5	8e-93	locus:ari-1 status:Partially_confirmed UniProt:O01965_CAEEL protein_id:AAB93645.3
contig01329	Y111B2A.18	64.71	4e-34	locus:rsp-3 splicing factor status:Confirmed UniProt:RSP3_CAEEL protein_id:CAC35847.2
contig01330	C33H5.17	37.86	2e-64	status:Partially_confirmed UniProt:Q18418_CAEEL protein_id:AAA82274.1
contig01332	Y71H10B.1b	50.9	3e-143	status:Partially_confirmed UniProt:Q95X21_CAEEL protein_id:AAK68587.1
contig01335	ZK550.2	45.09	8e-46	status:Partially_confirmed UniProt:O62511_CAEEL protein_id:CAB05312.1
contig01336	Y71G12B.26	38.71	8e-76	status:Partially_confirmed UniProt:Q95XM7_CAEEL protein_id:AAK73927.2
contig01337	JC8.10b	61.66	4e-143	locus:unc-26 status:Partially_confirmed UniProt:Q9GT42_CAEEL protein_id:CAC70127.1
contig01339	K04A8.6	80	2e-96	locus:dre-1 status:Partially_confirmed UniProt:Q94251_CAEEL protein_id:AAC48052.3
contig01342	F43G9.6b	39.19	1e-12	locus:fer-1 status:Partially_confirmed UniProt:B2D6N9_CAEEL protein_id:CAQ35045.1
contig01345	M01B12.4c	27.11	3e-14	status:Partially_confirmed UniProt:Q8MXG4_CAEEL protein_id:AAM81100.2
contig01346	F14B4.2b	72.52	1e-164	status:Confirmed UniProt:Q6BET1_CAEEL protein_id:CAH04733.1
contig01348	F48E8.6	54.62	3e-116	status:Partially_confirmed UniProt:YR86_CAEEL protein_id:AAC46543.1
contig01352	K07A12.7	53.35	5e-94	status:Partially_confirmed UniProt:RT15_CAEEL protein_id:CAB97235.1
contig01354	R144.13	57.55	3e-27	status:Predicted UniProt:Q304F0_CAEEL protein_id:ABB51178.1
contig01355	T14G11.3	38.73	1e-40	L96 protein (tipula iridescent virus (TIV) (weak)) status:Partially_confirmed UniProt:Q22505_CAEEL protein_id:AAA82345.2
contig01358	F25B5.3d	48.47	6e-77	status:Partially_confirmed UniProt:Q8MNT2_CAEEL protein_id:AAM22066.1
contig01359	K02F3.10	41.94	4e-39	status:Confirmed UniProt:Q21154_CAEEL protein_id:AAK21418.1
contig01361	F27D4.5	72.33	1e-140	locus:tag-173 2-oxoisovalerate dehydrogenase status:Confirmed UniProt:Q93619_CAEEL protein_id:CAB01970.1
contig01363	F01G4.5	43.56	3e-30	status:Partially_confirmed UniProt:Q93438_CAEEL protein_id:CAA92766.2
contig01364	C44B11.3	91.88	7e-85	locus:mec-12 alpha tubulin status:Confirmed UniProt:P91910_CAEEL protein_id:AAB54263.2
contig01366	Y47G6A.23	32.38	4e-18	locus:lpd-3 status:Partially_confirmed UniProt:Q9N3R9_CAEEL protein_id:AAL32249.2
contig01368	C44C1.4a	52.4	1e-137	locus:vps-45 yeast vacuolar protein sorting protein 33 (SLP1) status:Partially_confirmed UniProt:Q18609_CAEEL protein_id:AAA82364.1
contig01370	C30F12.7	70.03	1e-112	isocitrate dehydrogenase status:Confirmed UniProt:Q95YD8_CAEEL protein_id:AAK85453.1
contig01371	Y67D8C.10b	83.75	6e-54	locus:mca-3 status:Partially_confirmed UniProt:Q95XP5_CAEEL protein_id:AAK68551.1
contig01373	abn:AB57_0283		1e-151	beta-lactamase TEM; K01467 beta-lactamase [EC:3.5.2.6]
contig01374	phu:Phum_PHUM498080		3e-06	hypothetical protein
contig01375	bmy:Bm1_48505		3e-07	oxidoreductase, short chain dehydrogenase/reductase family protein
contig01376	R31.1b	55.62	7e-178	spectrin beta chain
contig01378	B0432.4	71.54	2e-41	locus:misc-1 mitochrondrial 2-oxoglutarate\/malate carrier protein status:Partially_confirmed UniProt:P90992_CAEEL protein_id:AAB37890.2
contig01380	sbc:SbBS512_C0014		1e-64	hypothetical protein
contig01381	K07E12.1b	46.46	4e-44	locus:dig-1 status:Partially_confirmed UniProt:Q8MQ08_CAEEL protein_id:AAM48546.1
contig01382	R144.6	51.63	4e-58	status:Confirmed UniProt:TM144_CAEEL protein_id:AAU87817.1
contig01383	B0035.2	52.68	3e-84	locus:dnj-2 DNAJ protein like status:Confirmed UniProt:Q17433 protein_id:CAA97409.1
contig01386	W09B6.1a	47.1	5e-150	locus:pod-2 acetyl-CoA carboxylase status:Partially_confirmed UniProt:Q9GZI3_CAEEL protein_id:AAG00029.1
contig01388	T24F1.2	38.18	5e-13	status:Partially_confirmed UniProt:Q22747_CAEEL protein_id:CAA90140.1
contig01390	F27C8.5	25.31	2e-14	BTB (also known as BR-C\/Ttk) domain. status:Partially_confirmed UniProt:Q19838_CAEEL protein_id:CAA92463.2
contig01392	B0041.5	38.78	7e-51	status:Partially_confirmed UniProt:O02057_CAEEL protein_id:AAC24254.2
contig01393	bmy:Bm1_19460		7e-46	hypothetical protein
contig01394	nve:NEMVE_v1g160402		3e-37	hypothetical protein
contig01397	W09C3.6	65.71	3e-55	locus:gsp-3 serine\/threonine protein phosphatase PP1 status:Partially_confirmed UniProt:O02658_CAEEL protein_id:AAC24414.1
contig01398	ZK938.1	88.57	4e-15	serine\/threonine protein phosphatase status:Confirmed UniProt:Q23671_CAEEL protein_id:CAB09135.1
contig01400	C10F3.6	60.23	3e-59	locus:fut-8 status:Confirmed UniProt:O16882_CAEEL protein_id:AAN84870.1
contig01401	nvi:100121183		4e-06	NV18041; similar to ENSANGP00000011817
contig01403	bmy:Bm1_12015		2e-35	MGC83759 protein
contig01404	C50B6.7	53.54	8e-59	amylase status:Partially_confirmed UniProt:P91982_CAEEL protein_id:CAB02856.1
contig01406	F14B4.2b	67.23	2e-163	status:Confirmed UniProt:Q6BET1_CAEEL protein_id:CAH04733.1
contig01409	K10B3.7	82.54	4e-149	locus:gpd-3 status:Confirmed UniProt:P17330 protein_id:AAB53869.1
contig01411	ZC376.2	43.86	4e-22	carboxylesterase status:Partially_confirmed UniProt:Q23273_CAEEL protein_id:CAB00884.3
contig01412	F11E6.6	26.13	2e-19	status:Partially_confirmed UniProt:Q9U3J7_CAEEL protein_id:CAB62801.2
contig01413	C34G6.5	28.93	2e-17	ser\/thr-protein kinase status:Partially_confirmed UniProt:O01493_CAEEL protein_id:AAB52478.2
contig01415	F23B12.7	40.05	7e-142	CCAAT binding factor 1 protein like status:Confirmed UniProt:YU0O_CAEEL protein_id:CAB01168.1
contig01416	Y46E12BL.2	46.63	2e-48	status:Partially_confirmed UniProt:Q965N8_CAEEL protein_id:AAK68489.1
contig01418	T24H7.5b	41.85	1e-127	locus:tat-4 ATPase status:Partially_confirmed UniProt:Q10463_CAEEL protein_id:AAD31557.1
contig01419	F47B10.2	84.73	2e-98	histidine ammonia-lyase status:Partially_confirmed UniProt:Q20502 protein_id:CAA91982.1
contig01420	C13B9.2	40.1	9e-25	status:Partially_confirmed UniProt:YQ42_CAEEL protein_id:AAN73881.2
contig01421	ZK892.4	26.44	3e-25	L-carnitine dehydratase status:Partially_confirmed UniProt:YS74_CAEEL protein_id:CAA88571.2
contig01423	B0286.2a	58.51	4e-120	locus:lat-2 status:Confirmed UniProt:Q6W3C7_CAEEL protein_id:AAT81210.1
contig01424	C47F8.4	50	4e-24	status:Predicted UniProt:O62113_CAEEL protein_id:CAA15837.2
contig01425	Y55F3AM.15	42.29	6e-72	locus:csn-4 status:Confirmed UniProt:Q9N359 protein_id:AAF60803.1
contig01426	ZK593.6a	78.51	5e-52	microtubule-associated protein 1 like
contig01427	R90.1	30.19	1e-17	casein Kinase I status:Partially_confirmed UniProt:Q22033_CAEEL protein_id:CAA99911.1
contig01428	R57.1c	56.78	0	status:Confirmed UniProt:Q4Z8H5_CAEEL protein_id:AAX88809.1
contig01430	ZC8.4d	24.4	8e-09	locus:lfi-1 status:Partially_confirmed UniProt:Q7JNN3_CAEEL protein_id:AAQ91890.1
contig01432	H06O01.3	66.58	5e-151	locus:ctg-1 retinal-binding protein like status:Confirmed UniProt:O17907_CAEEL protein_id:CAB07482.1
contig01433	Y39A3CL.6	35.91	6e-22	locus:pvf-1 status:Partially_confirmed UniProt:Q9N413_CAEEL protein_id:AAF60517.1
contig01434	F35G12.9	60.67	5e-29	locus:apc-11 Zinc finger, C3HC4 type (RING finger) status:Confirmed UniProt:Q20052_CAEEL protein_id:CAA86328.1
contig01436	R11A5.1b	27.43	9e-16	locus:apb-3 status:Partially_confirmed UniProt:O62348_CAEEL protein_id:CAB05601.1
contig01438	ZK829.7	80.74	1e-98	alcohl dehydrogenase like status:Confirmed UniProt:Q23624_CAEEL protein_id:CAA98080.1
contig01440	T05H10.7b	62.26	7e-85	status:Confirmed UniProt:Q7JMK7_CAEEL protein_id:CAE48507.1
contig01444	K02B7.3a	42.45	7e-19	status:Confirmed UniProt:O45637_CAEEL protein_id:CAB05540.1
contig01446	K01A11.4	31.88	2e-86	locus:spe-41 calmodulin-binding trp1 like protein status:Confirmed UniProt:Q21070_CAEEL protein_id:CAA91343.1
contig01448	bmy:Bm1_32225		2e-55	hypothetical protein
contig01451	B0495.2	44.22	4e-69	CDC2 status:Partially_confirmed UniProt:YP62_CAEEL protein_id:AAA62523.1
contig01452	F41E6.13a	40.54	8e-39	locus:atg-18 status:Confirmed UniProt:O16466_CAEEL protein_id:AAB65961.1
contig01453	CD4.6	70.08	2e-100	locus:pas-6 protease status:Confirmed UniProt:PSA1_CAEEL protein_id:AAB88344.1
contig01454	T22B11.5	80.52	9e-107	2-oxoglutarate dehydrogenase status:Confirmed UniProt:ODO1_CAEEL protein_id:AAB94185.2
contig01455	ZC8.4d	45.27	5e-42	locus:lfi-1 status:Partially_confirmed UniProt:Q7JNN3_CAEEL protein_id:AAQ91890.1
contig01456	K11C4.4	52.94	3e-44	locus:odc-1 ornithine decarboxylase status:Partially_confirmed UniProt:P41931 protein_id:AAB18317.1
contig01457	Y57A10A.31	40.48	4e-11	status:Partially_confirmed UniProt:Q9NA71_CAEEL protein_id:CAB55036.1
contig01461	ZK1290.8	38.24	6e-16	locus:wrt-10 status:Confirmed UniProt:Q09635_CAEEL protein_id:AAB93318.1
contig01462	T28D6.7	55.98	1e-92	status:Partially_confirmed UniProt:O18155_CAEEL protein_id:CAB03451.1
contig01463	C54C8.11	45.57	6e-54	locus:gly-15 beta-1,6-N-acetylglucosaminyltransferase like status:Partially_confirmed UniProt:O02234_CAEEL protein_id:CAB05469.2
contig01464	K05B2.2a	27.81	2e-06	status:Confirmed UniProt:Q9GYN5_CAEEL protein_id:AAF99982.2
contig01465	F28C6.7a	80.85	7e-64	locus:rpl-26 ribosomal protein L26 like status:Confirmed UniProt:RL26_CAEEL protein_id:CAA92674.1
contig01466	Y65B4BL.5	55.62	0	locus:acs-1 status:Confirmed UniProt:Q9N302_CAEEL protein_id:AAF60848.1
contig01468	T24H7.1	80.49	2e-110	locus:phb-2 Prohibitin status:Confirmed UniProt:PHB2_CAEEL protein_id:AAA68353.2
contig01470	Y71H2AM.3	41.3	8e-69	status:Predicted UniProt:Q2AAC0_CAEEL protein_id:ABD63210.1
contig01471	C27D8.4	31.55	4e-10	status:Partially_confirmed UniProt:Q93291_CAEEL protein_id:CAB02264.2
contig01473	T16G12.1	35.12	5e-132	Aminopeptidase status:Partially_confirmed UniProt:Q22531_CAEEL protein_id:CAA82971.4
contig01474	C44C1.3	59.2	1e-39	locus:ncs-1 EF-hand calcium binding proteins status:Confirmed UniProt:P36608 protein_id:AAA82363.2
contig01475	C56C10.13a	23.85	6e-06	locus:dnj-8 status:Partially_confirmed UniProt:Q95QQ1_CAEEL protein_id:AAK93843.1
contig01477	ZK1058.5	62.5	2e-34	status:Partially_confirmed UniProt:Q23383_CAEEL protein_id:CAA84680.2
contig01478	K10B2.5	35.71	6e-50	locus:ani-2 status:Partially_confirmed UniProt:Q09994 protein_id:AAA68262.1
contig01479	D2092.3	62.96	2e-75	locus:acr-11 ligand-gated ionic channel protein status:Predicted UniProt:P91197_CAEEL protein_id:AAB42223.1
contig01480	Y46G5A.19a	76.29	8e-115	spermidine synthesis status:Confirmed UniProt:Q9U2F0_CAEEL protein_id:CAB60361.2
contig01481	F42H10.6	50	1e-42	status:Confirmed UniProt:YLZ6_CAEEL protein_id:AAA28024.2
contig01483	H41C03.1	53.27	2e-84	status:Partially_confirmed UniProt:O76636_CAEEL protein_id:AAC26304.1
contig01484	K08E5.3b	26.11	1e-89	locus:mua-3 status:Confirmed UniProt:P34576 protein_id:CAH19103.1
contig01486	Y48C3A.3	49.09	3e-39	status:Partially_confirmed UniProt:Q9NAG5_CAEEL protein_id:CAB55104.1
contig01487	F07D3.2	52.8	1e-22	locus:flp-6 FMRFAMIDE-related peptide status:Confirmed UniProt:Q19165 protein_id:CAA94889.2
contig01489	F59C6.7	46.79	3e-85	locus:che-13 status:Confirmed UniProt:Q93833 protein_id:CAB01878.2
contig01491	F35C5.5a	33.51	2e-55	locus:clec-62 Lectin C-type domain short and long forms, von Willebrand factor type A domain status:Confirmed UniProt:O45441_CAEEL protein_id:CAB03055.1
contig01493	F58B3.4	33.33	3e-65	status:Partially_confirmed UniProt:Q20969_CAEEL protein_id:CAA97802.3
contig01494	C30B5.5	73.33	4e-32	status:Partially_confirmed UniProt:Q18321_CAEEL protein_id:AAK31469.1
contig01495	Y71H2AM.6a	46.12	3e-45	Unkown function
contig01496	F48E8.5	69.3	0	locus:paa-1 Protein phosphatase 2A status:Confirmed UniProt:Q09543 protein_id:AAC46541.2
contig01498	C14C10.5	31.33	1e-12	Human mRNA (KIAA0077) product like status:Partially_confirmed UniProt:Q17971_CAEEL protein_id:CAA98425.1
contig01499	K09H11.7	54.78	1e-67	nitrophenylphosphatase status:Predicted UniProt:O01591_CAEEL protein_id:AAB52266.1
contig01500	K08B5.2	26.67	2e-10	status:Partially_confirmed UniProt:Q21308_CAEEL protein_id:AAA82338.3
contig01501	bmy:Bm1_42005		3e-12	hypothetical protein
contig01502	R07E5.2	76.7	5e-95	locus:prdx-3 Mer5 (mouse) status:Confirmed UniProt:TDX1_CAEEL protein_id:CAA83619.1
contig01504	K01B6.1	31.33	1e-06	locus:fozi-1 Zinc-finger motif C2H2 type status:Partially_confirmed UniProt:P34489 protein_id:CAA80128.1
contig01505	K07F5.4	36.1	6e-33	tyrosine-protein kinase
contig01506	bmy:Bm1_50330		1e-21	hypothetical protein
contig01507	M4.1	48.24	2e-36	status:Partially_confirmed UniProt:Q8ITW1_CAEEL protein_id:AAN73857.3
contig01514	F46A9.5	44.72	6e-30	locus:skr-1 cyclin A\/CDK2-associated protein P19 like status:Confirmed UniProt:Q93647_CAEEL protein_id:CAB03110.1
contig01515	Y71H2B.5	56.18	2e-39	status:Partially_confirmed UniProt:Q9N4F1_CAEEL protein_id:AAK93869.3
contig01516	E04A4.7	85.59	5e-52	locus:cyc-2.1 cytochrome C status:Confirmed UniProt:P19974 protein_id:AAB92035.1
contig01519	Y82E9BR.16a	54.49	2e-138	status:Partially_confirmed UniProt:Q9BKR9_CAEEL protein_id:AAK26156.1
contig01520	F09G8.5	58.27	5e-43	status:Predicted UniProt:YLS5_CAEEL protein_id:AAA28010.2
contig01522	T15B7.1	26.53	2e-11	status:Confirmed UniProt:Q5ZR75_CAEEL protein_id:AAV28323.1
contig01523	C34C6.4	64.63	7e-81	choline dehydrogenase status:Partially_confirmed UniProt:Q18429_CAEEL protein_id:CAA91263.1
contig01524	K06H7.9	41.52	2e-41	locus:idi-1 status:Confirmed UniProt:Q9BI81_CAEEL protein_id:AAK18968.1
contig01526	D1053.3	36.23	5e-24	status:Predicted UniProt:Q18940_CAEEL protein_id:CAA91451.2
contig01527	C14A11.3c	43.48	2e-12	locus:cgef-1 status:Confirmed UniProt:A8WFN6_CAEEL protein_id:ABX00817.1
contig01530	C04G6.1c	65.44	5e-117	locus:mpk-2 status:Confirmed UniProt:Q6ABN8_CAEEL protein_id:AAT81209.1
contig01531	C28H8.12	29.39	1e-26	locus:dnc-2 status:Confirmed UniProt:Q09248 protein_id:AAA62300.1
contig01532	R11A5.4b	62.59	4e-91	status:Partially_confirmed UniProt:Q7JKI1_CAEEL protein_id:CAF31484.1
contig01537	bmy:Bm1_41775		4e-38	UBA/TS-N domain containing protein
contig01540	F15H10.4	33.96	1e-35	locus:tag-314 status:Predicted UniProt:O45917_CAEEL protein_id:CAA98263.3
contig01541	T04B2.2b	42.48	4e-32	Src homology domain 2, tyrosine-protein kinase (FES/FPS subfamily)
contig01543	C28H8.3	61.43	1e-56	status:Confirmed UniProt:YP93_CAEEL protein_id:AAA62291.2
contig01544	bmy:Bm1_16575		1e-36	RNA recognition motif domain containing protein
contig01550	ZK1127.10	76.64	2e-167	cystathionine gamma-lyase status:Confirmed UniProt:P55216 protein_id:AAB93432.1
contig01552	ZK666.8	31.86	3e-17	serine\/threonine kinase status:Partially_confirmed UniProt:Q23566_CAEEL protein_id:CAA88987.1
contig01553	C14B4.2	37.69	2e-35	status:Partially_confirmed UniProt:O45251_CAEEL protein_id:CAB03966.2
contig01555	F10D7.5c	38.71	2e-07	status:Partially_confirmed UniProt:Q7JP66_CAEEL protein_id:AAS80346.1
contig01556	C16A3.3	26.56	6e-13	locus:let-716 status:Partially_confirmed UniProt:Q18038_CAEEL protein_id:AAB47599.3
contig01560	B0350.2f	71.66	9e-156	locus:unc-44 AO13 ankyrin status:Partially_confirmed UniProt:Q17490_CAEEL protein_id:AAA93447.2
contig01563	Y63D3A.5	31.23	6e-23	locus:tfg-1 status:Confirmed UniProt:Q9U1W1_CAEEL protein_id:CAB63398.1
contig01565	F58B3.6	33.15	1e-43	interferon-related protein PC4 like status:Confirmed UniProt:Q20965_CAEEL protein_id:CAA97798.2
contig01566	bmy:Bm1_15910		2e-10	WD-repeat protein 22; K11800 WD repeat-containing protein 22
contig01569	C54E4.2a	58.92	3e-64	status:Confirmed UniProt:O44466_CAEEL protein_id:AAK29794.1
contig01578	Y113G7B.23	70.19	3e-55	locus:psa-1 SWI\/SNF protein status:Confirmed UniProt:Q9U2W6_CAEEL protein_id:CAB54337.2
contig01579	Y74C10AR.1	44.77	3e-35	locus:eif-3.I status:Partially_confirmed UniProt:Q965S8_CAEEL protein_id:AAK68601.2
contig01580	K11C4.4	35.55	2e-56	locus:odc-1 ornithine decarboxylase status:Partially_confirmed UniProt:P41931 protein_id:AAB18317.1
contig01581	Y66H1B.2g	42.41	3e-33	Unkown function
contig01582	F53A2.7	62.96	9e-51	Thiolases status:Confirmed UniProt:O45552_CAEEL protein_id:CAB04455.2
contig01583	F31B12.3c	74.55	2e-63	Unkown function
contig01585	C56E6.5	41.81	2e-49	locus:abch-1 ATP-binding status:Partially_confirmed UniProt:Q18900_CAEEL protein_id:AAA81092.1
contig01586	F42A10.1	69.97	0	locus:abcf-3 status:Confirmed UniProt:Q20306_CAEEL protein_id:AAA19072.1
contig01588	T10B11.4	22.08	2e-09	status:Predicted UniProt:Q9TZI0_CAEEL protein_id:AAC67464.2
contig01589	T21B10.2c	80.93	1e-138	locus:enol-1 status:Confirmed UniProt:Q27527 protein_id:CAH10783.1
contig01590	C49H3.8	33.51	1e-48	actin-like protein status:Partially_confirmed UniProt:Q9GYR2_CAEEL protein_id:AAF99891.2
contig01591	bmy:Bm1_29045		3e-06	eukaryotic translation initiation factor 3 subunit 10, putative; K03254 translation initiation factor eIF-3 subunit 10
contig01592	B0207.6	53.8	2e-47	status:Partially_confirmed UniProt:O01426_CAEEL protein_id:AAB52461.2
contig01593	ZK829.7	86.89	1e-93	alcohl dehydrogenase like status:Confirmed UniProt:Q23624_CAEEL protein_id:CAA98080.1
contig01595	Y43E12A.2	74.47	1e-60	status:Confirmed UniProt:O45925_CAEEL protein_id:CAA15974.2
contig01596	Y54G11A.8b	61.75	2e-117	locus:ddl-3 status:Confirmed UniProt:Q7K742_CAEEL protein_id:CAE46690.1
contig01599	F53C3.1	34.85	7e-38	protein kinase status:Partially_confirmed UniProt:Q9TXU0_CAEEL protein_id:AAC67453.2
contig01601	F29C4.2	71.08	5e-27	status:Confirmed UniProt:O76367_CAEEL protein_id:AAC19190.1
contig01602	M18.5	58.82	2e-18	locus:ddb-1 DNA repair protein like status:Confirmed UniProt:Q21554_CAEEL protein_id:CAA92824.2
contig01603	F58H12.1	33.96	9e-37	locus:kin-29 serine\/threonine-protein kinase status:Confirmed UniProt:Q21017_CAEEL protein_id:AAA81410.2
contig01604	Y37A1B.1a	45.56	1e-38	locus:lst-3 status:Partially_confirmed UniProt:Q9XTH8_CAEEL protein_id:CAB05201.1
contig01605	R04B3.2	49.4	3e-32	glycosylasparaginase status:Confirmed UniProt:Q21697 protein_id:AAA91260.2
contig01606	F56C11.6b	33.11	3e-41	status:Partially_confirmed UniProt:Q86S38_CAEEL protein_id:AAO38636.1
contig01608	F54D7.3	59.6	3e-96	locus:gnrr-1 seven-transmemebrane receptor status:Partially_confirmed UniProt:O44731_CAEEL protein_id:AAK21401.1
contig01609	R13H4.4b	44.22	1e-41	locus:hmp-1 status:Confirmed UniProt:A5JYX3_CAEEL protein_id:CAN86617.1
contig01610	C34D10.2	38.61	7e-14	Cys(3)His finger protein (D. melanogaster) status:Partially_confirmed UniProt:Q18437_CAEEL protein_id:AAA68423.4
contig01611	F10G7.8	60.45	2e-164	locus:rpn-5 status:Confirmed UniProt:Q19324_CAEEL protein_id:AAA81126.1
contig01613	F09B9.3	75.53	4e-84	locus:erd-2 ER lumen protein retaining receptor status:Confirmed UniProt:P48583 protein_id:CAA90056.2
contig01614	B0393.1	77.92	4e-29	locus:rps-0 40S ribosomal protein status:Confirmed UniProt:RSSA_CAEEL protein_id:CAA86061.1
contig01615	R05G6.8	58.77	0	locus:plc-4 phospholipase status:Confirmed UniProt:Q21754_CAEEL protein_id:AAB00624.1
contig01616	R12B2.2	29.26	2e-32	status:Confirmed UniProt:Q21954_CAEEL protein_id:AAA50740.1
contig01619	bmy:Bm1_43930		3e-17	TFIIE alpha subunit family protein; K03136 transcription initiation factor TFIIE alpha subunit
contig01620	W08E12.7	61.04	9e-109	peptidase status:Confirmed UniProt:Q9N5B3_CAEEL protein_id:AAF39984.1
contig01622	F17C8.3	32.08	2e-21	status:Partially_confirmed UniProt:Q19527_CAEEL protein_id:CAA84799.2
contig01623	C44B7.10	75.76	8e-155	status:Confirmed UniProt:Q18599_CAEEL protein_id:AAN63431.1
contig01624	T12D8.3	31.4	1e-11	locus:acbp-5 Ank repeat status:Confirmed UniProt:Q9XVJ0_CAEEL protein_id:CAB03343.2
contig01625	T27A3.5	50.17	2e-78	status:Partially_confirmed UniProt:P91498_CAEEL protein_id:AAB42298.3
contig01626	F10E7.4	75.62	1e-85	locus:spon-1 F-spondin status:Partially_confirmed UniProt:Q19305_CAEEL protein_id:AAA82427.2
contig01627	T01B10.4b	62.5	3e-69	locus:nhr-14 status:Confirmed UniProt:O02151 protein_id:AAP13776.1
contig01628	F46B6.7	62.69	2e-82	locus:ztf-7 Zinc finger, C2H2 type status:Confirmed UniProt:Q20448_CAEEL protein_id:CAA94823.1
contig01631	F25G6.3a	76.94	0	locus:acr-16 ligand-gated ion channel subunit status:Confirmed UniProt:P48180 protein_id:AAC25796.1
contig01632	Y106G6D.4	53.51	6e-50	serine\/threonine kinase status:Predicted UniProt:Q9XX60_CAEEL protein_id:CAA20977.2
contig01633	H01A20.1	47.25	4e-73	locus:nhr-3 Zinc finger, C4 type (two domains) status:Confirmed UniProt:Q9XTJ4 protein_id:CAA16168.1
contig01634	F54G8.4	61.79	7e-92	locus:nhl-1 Zinc finger, C3HC4 type (RING finger) status:Partially_confirmed UniProt:Q03601 protein_id:CAA80152.1
contig01635	W03F9.10	82.5	1e-66	status:Confirmed UniProt:O16997_CAEEL protein_id:AAG24205.1
contig01639	T08G11.4b	60	9e-18	status:Partially_confirmed UniProt:A8WHU4_CAEEL protein_id:CAP19342.1
contig01641	K07A1.12	68.71	3e-119	locus:lin-53 chromatin assembly factor 1 P55 subunit like status:Confirmed UniProt:P90916 protein_id:CAB03178.1
contig01643	R12B2.5b	46.63	9e-20	locus:mdt-15 status:Partially_confirmed UniProt:Q21955 protein_id:AAM54164.1
contig01647	F59A3.4	57.89	3e-17	status:Confirmed UniProt:P91354_CAEEL protein_id:AAB37816.1
contig01648	K03B4.1	29.63	2e-16	status:Confirmed UniProt:Q21174_CAEEL protein_id:AAA97998.2
contig01650	Y47G6A.23	36.78	5e-20	locus:lpd-3 status:Partially_confirmed UniProt:Q9N3R9_CAEEL protein_id:AAL32249.2
contig01652	T01C2.1	23.85	2e-07	locus:acy-4 status:Partially_confirmed UniProt:Q966F9_CAEEL protein_id:AAK71395.5
contig01653	F52E1.2	31.11	1e-06	status:Partially_confirmed UniProt:Q20665_CAEEL protein_id:AAB37037.2
contig01656	F47G6.1	48.29	9e-44	locus:dyb-1 status:Confirmed UniProt:Q9Y048 protein_id:AAK18956.2
contig01658	bmy:Bm1_29685		5e-08	hypothetical protein
contig01659	F48F7.3	26.96	2e-18	status:Partially_confirmed UniProt:Q20575_CAEEL protein_id:CAA93493.1
contig01662	bmy:Bm1_23335		6e-08	hypothetical protein
contig01666	C40H1.1	55.52	7e-79	locus:cpb-1 Ovarian protein (fly) status:Partially_confirmed UniProt:Q03571 protein_id:CAA79552.2
contig01667	F26D11.11b	50.97	9e-39	locus:let-413 status:Confirmed UniProt:O61967 protein_id:AAT81195.1
contig01668	ZC101.1	33.53	5e-17	low-density lipoprotein receptor status:Partially_confirmed UniProt:O18260_CAEEL protein_id:CAB07705.1
contig01669	F39B2.11	47.44	3e-51	locus:mtx-1 status:Confirmed UniProt:O45503 protein_id:CAB07391.1
contig01670	T03F6.6	38.57	6e-12	status:Partially_confirmed UniProt:Q8WQD3_CAEEL protein_id:CAD21647.2
contig01671	M01A8.2b	31.63	3e-58	status:Confirmed UniProt:YM92_CAEEL protein_id:CAH19085.1
contig01674	C34D4.14	44.18	1e-58	status:Partially_confirmed UniProt:Q18447_CAEEL protein_id:AAB00699.1
contig01676	C49A9.10	33.33	2e-06	status:Partially_confirmed UniProt:Q86GU7_CAEEL protein_id:AAO61430.1
contig01678	F47B3.7	34.72	8e-45	status:Partially_confirmed UniProt:O01556_CAEEL protein_id:AAB52362.1
contig01679	Y39A3CL.2	35.74	9e-26	locus:tag-168 status:Predicted UniProt:Q9N415_CAEEL protein_id:AAF60519.1
contig01680	F52C9.7	32.63	5e-15	status:Confirmed UniProt:Q20648_CAEEL protein_id:AAA81056.1
contig01683	K06A4.3	53.5	5e-106	locus:gsnl-1 gelsolin status:Confirmed UniProt:Q21253_CAEEL protein_id:CAA94782.1
contig01685	F11C3.3	91.96	3e-31	locus:unc-54 myosin heavy chain status:Partially_confirmed UniProt:P02566 protein_id:CAB05505.1
contig01686	M03A8.1	55.31	4e-138	locus:dhs-28 alcohol dehydrogenase\; non-specific lipid transfer protein status:Confirmed UniProt:Q21481_CAEEL protein_id:AAA83184.1
contig01687	ZC64.3b	38.89	9e-33	locus:ceh-18 status:Confirmed UniProt:Q8MPS1_CAEEL protein_id:AAM69077.1
contig01689	F46F11.1b	78.48	5e-27	status:Partially_confirmed UniProt:VIP1_CAEEL protein_id:AAM15573.1
contig01691	C27D8.1	35.11	3e-27	serine\/threonine kinase status:Confirmed UniProt:Q93288_CAEEL protein_id:CAB05633.1
contig01692	T08B2.7c	64.02	2e-65	status:Partially_confirmed UniProt:Q8T8N8_CAEEL protein_id:AAL77185.1
contig01693	bmy:Bm1_56145		7e-13	hypothetical protein
contig01694	R12C12.1b	81.6	3e-66	status:Confirmed UniProt:Q86LS6_CAEEL protein_id:AAO38610.1
contig01696	C26D10.1	50.67	1e-72	locus:ran-3 regulator of chromosome condensation status:Confirmed UniProt:RCC1_CAEEL protein_id:CAA91119.1
contig01697	C54G10.2a	27.72	1e-06	replication factor C 140 KD subunit like
contig01699	F43G9.6a	26.74	1e-45	locus:fer-1 C2 domain (2 domains) status:Partially_confirmed UniProt:Q17388 protein_id:CAB02109.1
contig01700	W02G9.1	43.09	4e-17	locus:ndx-2 status:Partially_confirmed UniProt:O61902 protein_id:AAC17685.1
contig01703	C11H1.9a	55.33	3e-133	status:Partially_confirmed UniProt:Q5WRP2_CAEEL protein_id:CAH60748.1
contig01704	T15B12.1b	53.25	4e-17	status:Confirmed
contig01705	Y54E10BR.4	43.32	4e-66	status:Confirmed UniProt:Q9N3D3_CAEEL protein_id:AAF59552.2
contig01709	bmy:Bm1_50505		3e-17	hypothetical protein
contig01711	F20D6.1	31.22	1e-16	status:Predicted UniProt:Q19653_CAEEL protein_id:AAB37048.1
contig01712	T21B10.2c	82.64	4e-135	locus:enol-1 status:Confirmed UniProt:Q27527 protein_id:CAH10783.1
contig01713	Y39D8C.1	53.15	3e-32	locus:abt-4 ABC transporter status:Partially_confirmed UniProt:Q9TXV8_CAEEL protein_id:AAC69223.1
contig01715	F54C4.1	65.19	7e-44	status:Confirmed UniProt:Q9TZ90_CAEEL protein_id:AAC68778.1
contig01716	Y116A8C.13a	42.03	4e-38	Unkown function
contig01717	Y119C1B.8b	57.14	4e-09	locus:tag-332 status:Partially_confirmed UniProt:Q86S79_CAEEL protein_id:AAO21405.1
contig01719	K07F5.16	35.19	2e-21	status:Predicted UniProt:Q7YWX3_CAEEL protein_id:CAE17884.1
contig01720	R107.6	31.62	2e-31	locus:cls-2 status:Partially_confirmed UniProt:P32744 protein_id:CAA78472.2
contig01721	T24F1.3b	60.73	5e-58	DAG binding domain status:Partially_confirmed UniProt:Q58AA9_CAEEL protein_id:CAI70412.1
contig01722	C16C2.3a	33.33	5e-31	locus:ocrl-1 inositol-1,4,5-triphosphate 5-phosphatase status:Partially_confirmed UniProt:O17590_CAEEL protein_id:CAB02743.2
contig01724	K01A11.4	36.94	9e-52	locus:spe-41 calmodulin-binding trp1 like protein status:Confirmed UniProt:Q21070_CAEEL protein_id:CAA91343.1
contig01725	C37C3.8b	64.75	4e-110	locus:tag-253 status:Confirmed UniProt:TG253_CAEEL protein_id:AAM29667.1
contig01727	T20D3.6	45.54	5e-20	status:Confirmed UniProt:O01257_CAEEL protein_id:CAA92488.1
contig01729	F01F1.6	80.99	8e-133	locus:alh-9 Aldehyde dehydrogenase status:Confirmed UniProt:P46562 protein_id:AAC46640.2
contig01731	T04B2.2b	40.28	9e-35	Src homology domain 2, tyrosine-protein kinase (FES/FPS subfamily)
contig01732	T10F2.2	66.55	3e-107	Mitochondrial carrier protein status:Partially_confirmed UniProt:Q10050_CAEEL protein_id:AAK21466.1
contig01734	T11F8.4	28.99	3e-22	protein kinase status:Partially_confirmed UniProt:O44192_CAEEL protein_id:AAB88557.3
contig01735	Y18D10A.17	37.09	9e-38	locus:car-1 status:Confirmed UniProt:Q9XW17_CAEEL protein_id:CAA22317.1
contig01736	C32A3.2	43.26	1e-64	status:Predicted UniProt:YQC2_CAEEL protein_id:CAA88285.1
contig01737	ZK945.1	72.93	9e-56	locus:lact-2 esterase status:Confirmed UniProt:YS81_CAEEL protein_id:CAA88435.1
contig01738	bmy:Bm1_19295		1e-11	hypothetical protein
contig01742	Y81G3A.3b	38.71	1e-12	Eukaryotic protein kinase domain [2]
contig01743	B0511.8	49.71	5e-42	locus:tag-264 status:Partially_confirmed UniProt:O61818_CAEEL protein_id:AAK95865.1
contig01747	Y110A7A.2	29.41	3e-21	status:Partially_confirmed UniProt:Q9N586_CAEEL protein_id:AAF60420.2
contig01748	C31E10.8	34.32	6e-82	locus:tbc-19 S.pombe protein C4G8.04 like status:Partially_confirmed UniProt:Q93316_CAEEL protein_id:CAB01733.2
contig01749	T12D8.9b	30.63	2e-17	status:Confirmed UniProt:Q69YY4_CAEEL protein_id:CAH10815.1
contig01750	Y71F9AL.17	64.38	6e-80	coatomer, alpha chain status:Confirmed UniProt:Q9N4H7_CAEEL protein_id:AAF36010.2
contig01751	T28C6.7b	27.78	5e-06	Unkown function
contig01753	D2005.5	25.54	2e-12	locus:drh-3 RNA helicase like status:Partially_confirmed UniProt:Q93413_CAEEL protein_id:CAB02082.3
contig01754	C40H1.5	70.16	5e-39	locus:ttr-5 Transthyretin-like family status:Partially_confirmed UniProt:YLF5_CAEEL protein_id:CAA79556.1
contig01755	C03C10.1	93.38	2e-152	locus:kin-19 casein Kinase I status:Confirmed UniProt:P42168 protein_id:CAA84685.1
contig01757	R74.6	63.41	7e-115	DOM34 protein status:Confirmed UniProt:YNU6_CAEEL protein_id:CAA85277.1
contig01760	C06G4.2d	75	1e-32	locus:clp-1 status:Confirmed UniProt:P34308 protein_id:AAM15551.1
contig01761	K01C8.3b	28.07	2e-40	locus:tdc-1 aromatic-L-amino-acid decarboxylase status:Partially_confirmed UniProt:Q95ZS2_CAEEL protein_id:CAC42319.1
contig01762	Y39B6A.33	33.85	5e-33	status:Partially_confirmed UniProt:Q9NEU5 protein_id:CAC51048.1
contig01763	T01C3.6	63.64	2e-36	locus:rps-16 40S ribosomal protein S16 status:Confirmed UniProt:RS16_CAEEL protein_id:CAB01658.1
contig01765	W09G10.4b	70.53	1e-36	locus:apd-3 status:Partially_confirmed UniProt:Q95X88_CAEEL protein_id:AAK73904.1
contig01766	F13H8.9	51.78	3e-48	Nitrogen fixation (NIFS) status:Partially_confirmed UniProt:Q19434_CAEEL protein_id:AAK31490.1
contig01767	ZC8.4d	47	4e-79	locus:lfi-1 status:Partially_confirmed UniProt:Q7JNN3_CAEEL protein_id:AAQ91890.1
contig01769	F01G4.1	52.98	1e-40	locus:psa-4 SNF2alpha like status:Confirmed UniProt:Q19106_CAEEL protein_id:CAA92978.1
contig01770	C18E9.6	59.62	1e-71	status:Confirmed UniProt:TOM40_CAEEL protein_id:CAA93850.1
contig01772	F56E3.3b	55.03	4e-141	locus:klp-4 status:Partially_confirmed UniProt:Q8MQ20_CAEEL protein_id:AAM51501.1
contig01773	C36H8.1	42.52	4e-23	major sperm protein like status:Partially_confirmed UniProt:Q18503_CAEEL protein_id:CAA93481.1
contig01774	T28F4.3	34.3	1e-46	protein-tyrosine phosphatase status:Partially_confirmed UniProt:Q22852_CAEEL protein_id:CAA96694.1
contig01775	Y25C1A.8a	71.54	7e-56	zinc-finger protein status:Partially_confirmed UniProt:Q9TYM0_CAEEL protein_id:AAD12844.1
contig01776	C16A11.2a	20.49	3e-15	status:Partially_confirmed UniProt:Q6A579_CAEEL protein_id:AAT81207.1
contig01778	C28H8.3	63.18	1e-77	status:Confirmed UniProt:YP93_CAEEL protein_id:AAA62291.2
contig01780	Y50D7A.7	70.39	0	locus:ads-1 status:Confirmed UniProt:O45218 protein_id:AAK68514.1
contig01781	F01F1.4	46.36	3e-33	locus:rabn-5 status:Partially_confirmed UniProt:Q19088_CAEEL protein_id:AAC46638.1
contig01783	D2021.1	56.97	6e-89	locus:utx-1 glucose repression mediator protein status:Partially_confirmed UniProt:Q09519_CAEEL protein_id:AAB36864.1
contig01785	C23F12.1d	51.81	2e-43	Unkown function
contig01787	K08D12.3a	52.63	4e-36	status:Confirmed UniProt:Q966I7_CAEEL protein_id:AAK84542.1
contig01790	B0205.7	68.44	8e-111	locus:kin-3 casein kinase status:Confirmed UniProt:P18334 protein_id:AAC16993.1
contig01793	T02H6.11	68	7e-49	ubiquinol-cytochrome c reductase complex subunit status:Confirmed UniProt:Q9N5E4_CAEEL protein_id:AAF39958.1
contig01797	ZC8.4d	47.03	4e-100	locus:lfi-1 status:Partially_confirmed UniProt:Q7JNN3_CAEEL protein_id:AAQ91890.1
contig01799	B0495.8a	50.49	1e-52	status:Confirmed UniProt:YP68_CAEEL protein_id:AAA62527.1
contig01800	Y48G9A.9a	39.07	2e-33	status:Confirmed UniProt:Q9BL74_CAEEL protein_id:AAK29923.1
contig01801	bmy:Bm1_36000		1e-13	Protein dom-3
contig01804	B0414.8a	41.72	4e-27	status:Partially_confirmed UniProt:O01839_CAEEL protein_id:AAB57721.2
contig01805	M05D6.2	32.3	2e-20	testis-specific like protein status:Partially_confirmed UniProt:Q21520_CAEEL protein_id:CAA91410.1
contig01806	F48A11.5b	37.1	2e-20	locus:ubxn-3 status:Partially_confirmed UniProt:Q6A589_CAEEL protein_id:AAT81192.1
contig01807	Y110A7A.19	40.65	3e-40	status:Partially_confirmed UniProt:Q9N584_CAEEL protein_id:AAF60413.1
contig01809	Y37E11AM.2	35.38	1e-11	status:Partially_confirmed UniProt:Q9N439_CAEEL protein_id:AAK73905.2
contig01813	F41E6.14	37.62	2e-14	locus:oac-29 status:Predicted UniProt:O16467_CAEEL protein_id:AAB65962.1
contig01814	B0222.9	43.21	8e-56	xanthine dehydrogenase status:Partially_confirmed UniProt:Q960A1_CAEEL protein_id:AAK71353.2
contig01815	K08B5.1	24.81	1e-08	status:Partially_confirmed UniProt:Q21309_CAEEL protein_id:AAA82339.2
contig01816	F21D9.4	23.51	2e-13	status:Partially_confirmed UniProt:Q9XV71_CAEEL protein_id:CAB04163.1
contig01817	K12F2.1	65.15	2e-75	locus:myo-3 myosin heavy chain status:Partially_confirmed UniProt:P12844 protein_id:CAB01576.2
contig01819	F36D4.3b	27.11	1e-45	locus:hum-2 status:Confirmed UniProt:Q17383_CAEEL protein_id:AAR04676.1
contig01820	F23F12.6	79.61	7e-92	locus:rpt-3 status:Confirmed UniProt:PRS6B_CAEEL protein_id:AAA20608.1
contig01821	F23F12.6	87.3	1e-61	locus:rpt-3 status:Confirmed UniProt:PRS6B_CAEEL protein_id:AAA20608.1
contig01823	C55B7.3	38.36	3e-56	protein-tyrosine phosphatase status:Partially_confirmed UniProt:Q966M2_CAEEL protein_id:AAK68274.1
contig01824	C49H3.5b	36.19	5e-07	locus:ntl-4 status:Partially_confirmed UniProt:Q8T3E7_CAEEL protein_id:AAM15564.1
contig01825	F55D10.1	54.97	5e-52	locus:aman-1 Alpha-mannosidase status:Partially_confirmed UniProt:Q20829_CAEEL protein_id:AAA81731.2
contig01827	bmy:Bm1_31425		7e-88	KH domain containing protein
contig01828	C01G5.6	36.09	7e-42	status:Partially_confirmed UniProt:Q17569_CAEEL protein_id:AAD47115.1
contig01830	Y38F2AL.3a	79.81	8e-47	locus:vha-11 status:Confirmed UniProt:VATC_CAEEL protein_id:AAF59474.3
contig01832	F27D9.6	28.57	1e-15	locus:dhs-29 status:Confirmed UniProt:Q19843_CAEEL protein_id:AAK68350.1
contig01833	T08G2.3	80	9e-151	locus:acdh-10 acyl-CoA dehydrogenase status:Confirmed UniProt:Q22347 protein_id:AAB52493.1
contig01839	T21H3.2	62.04	1e-130	locus:ptr-16 status:Partially_confirmed UniProt:O16307_CAEEL protein_id:AAB65363.1
contig01840	T04C12.6	98.35	5e-102	locus:act-1 actin status:Confirmed UniProt:P10983 protein_id:CAB04678.1
contig01842	T05C1.4a	31.05	3e-71	status:Partially_confirmed UniProt:Q22221_CAEEL protein_id:AAO38602.1
contig01843	C07E3.2	38.59	3e-104	locus:pro-2 status:Confirmed UniProt:O17580 protein_id:CAB16466.1
contig01844	B0238.12	38.98	8e-20	status:Confirmed UniProt:O16488_CAEEL protein_id:AAB65990.1
contig01845	F53C3.1	37.84	3e-23	protein kinase status:Partially_confirmed UniProt:Q9TXU0_CAEEL protein_id:AAC67453.2
contig01846	bmy:Bm1_51175		3e-07	hypothetical protein
contig01848	Y76A2A.1	32.41	3e-06	locus:tag-164 status:Partially_confirmed UniProt:Q9XWB4_CAEEL protein_id:CAA21771.1
contig01851	F52D1.1	62.47	0	acid alpha-glucosidase status:Partially_confirmed UniProt:O17352_CAEEL protein_id:AAB71267.3
contig01853	bmy:Bm1_08950		1e-16	hypothetical protein
contig01856	F38E9.1	21.43	1e-08	status:Partially_confirmed UniProt:Q20177_CAEEL protein_id:AAA93349.2
contig01857	Y106G6H.7	41.01	1e-179	locus:sec-8 status:Partially_confirmed UniProt:Q9XWS2 protein_id:CAA21575.2
contig01858	Y113G7A.3	60.37	2e-63	locus:sec-23 status:Confirmed UniProt:Q9U2Z1_CAEEL protein_id:CAB60476.2
contig01860	Y111B2A.4a	60	2e-11	Unkown function
contig01861	F45F2.9b	63.64	7e-59	Unkown function
contig01862	Y66A7A.2	37.06	6e-18	status:Partially_confirmed UniProt:Q9XWY3_CAEEL protein_id:CAC35866.1
contig01864	Y53G8AR.3	82.18	5e-78	locus:ral-1 status:Confirmed UniProt:Q9N3F8_CAEEL protein_id:AAF59545.1
contig01868	F07F6.1	28.69	3e-36	status:Partially_confirmed UniProt:YQP1_CAEEL protein_id:AAC46775.1
contig01869	F13B12.2	52.19	5e-50	glucose tranporter like status:Partially_confirmed UniProt:Q19376_CAEEL protein_id:CAA94591.2
contig01870	Y49E10.11c	68.29	5e-99	tat-1C
contig01871	bmy:Bm1_55080		1e-07	hypothetical protein
contig01872	ZK131.7	39.17	1e-11	locus:his-13 histone H3 status:Predicted UniProt:P08898 protein_id:CAB05834.1
contig01874	R06C1.2	38.46	3e-60	Polyprenyl synthetases status:Partially_confirmed UniProt:O62336_CAEEL protein_id:CAB03221.2
contig01876	Y71H10A.2	58.69	5e-112	status:Partially_confirmed UniProt:Q9TZL9_CAEEL protein_id:AAC67415.1
contig01880	F53F10.2b	40.96	4e-09	status:Confirmed UniProt:Q8T3B3_CAEEL protein_id:AAM15576.1
contig01881	F36H12.10	44.12	5e-11	status:Partially_confirmed UniProt:Q9TZQ1_CAEEL protein_id:AAC26934.1
contig01882	bmy:Bm1_32810		2e-27	BAT2 N-terminus family protein
contig01885	F31B9.1	58.36	8e-65	7 transmembrane receptor (rhodopsin family) status:Partially_confirmed UniProt:O62189_CAEEL protein_id:CAB04223.1
contig01887	F27E11.1	43.54	1e-44	nucleoside transporter status:Confirmed UniProt:O16192_CAEEL protein_id:AAB65255.1
contig01889	K06H7.3	38.27	2e-21	Isopentenyl-diphosphate delta isomerase status:Confirmed UniProt:YMX3_CAEEL protein_id:AAF99988.2
contig01890	bmy:Bm1_18995		2e-06	hypothetical protein
contig01892	F26F12.3c	22.1	2e-17	status:Confirmed UniProt:Q5R3Y7_CAEEL protein_id:AAV58870.1
contig01895	ZK757.4d	34.92	2e-26	Unkown function
contig01896	C25A8.5	45.58	1e-43	protein-tyrosine kinase status:Partially_confirmed UniProt:Q18142_CAEEL protein_id:AAB03183.1
contig01897	Y39G10AR.2	23.98	2e-13	locus:zwl-1 status:Partially_confirmed UniProt:ZWILC_CAEEL protein_id:AAK39613.1
contig01898	R07G3.8	47.24	3e-29	status:Confirmed UniProt:Q09387_CAEEL protein_id:AAK31548.1
contig01899	W04A4.5	45.74	1e-29	status:Partially_confirmed UniProt:O18167_CAEEL protein_id:CAB04900.2
contig01902	H03A11.2	34.97	3e-13	status:Partially_confirmed UniProt:Q9XTW1_CAEEL protein_id:CAD57697.1
contig01904	Y104H12BR.1	73.74	7e-38	locus:plst-1 status:Partially_confirmed UniProt:Q95Y37_CAEEL protein_id:AAK68402.3
contig01907	F46B6.6a	66.83	7e-73	initiation factor IF-2 status:Partially_confirmed UniProt:Q20447_CAEEL protein_id:CAA94822.2
contig01908	F45G2.6	35.06	9e-08	locus:trf-1 Zinc finger, C3HC4 type (RING finger) status:Partially_confirmed UniProt:O62248_CAEEL protein_id:CAB07615.2
contig01909	T05A10.1m	60.38	3e-29	Unkown function
contig01910	F01G4.6a	73.16	1e-139	phosphate carrier protein precursor status:Confirmed UniProt:P40614 protein_id:CAA97430.1
contig01911	ZK686.2	44.14	1e-25	ATP-dependent RNA helicase status:Partially_confirmed UniProt:YO12_CAEEL protein_id:AAP68928.1
contig01912	ZK757.2	51.91	4e-53	protein-tyrosine phosphatase status:Confirmed UniProt:YO42_CAEEL protein_id:CAA82388.2
contig01915	M04B2.4	64.81	9e-43	status:Partially_confirmed UniProt:Q21504_CAEEL protein_id:CAB01237.1
contig01919	Y73B6A.4	32.14	4e-16	locus:smg-7 status:Confirmed UniProt:Q9Y053_CAEEL protein_id:AAF36043.1
contig01920	C27A12.9	45.9	6e-27	status:Partially_confirmed UniProt:O01966_CAEEL protein_id:AAB93646.3
contig01922	F30F8.10b	42.27	7e-42	status:Partially_confirmed UniProt:A5JYV6_CAEEL protein_id:CAN86904.2
contig01926	W07A12.4	53.62	7e-59	serine\/threonine kinase status:Partially_confirmed UniProt:Q9XVW2_CAEEL protein_id:CAH10844.2
contig01930	C18E3.1	23.53	1e-09	status:Partially_confirmed UniProt:O02102_CAEEL protein_id:AAB52949.2
contig01931	C31C9.2	32.02	1e-26	D-3-Phosphoglycerate dehydrogenase status:Confirmed UniProt:O17626_CAEEL protein_id:CAB05694.1
contig01932	T28F3.1b	40	3e-43	status:Partially_confirmed UniProt:Q8I4F4_CAEEL protein_id:CAD56248.1
contig01933	E01H11.1d	80.17	2e-122	locus:pkc-2 status:Confirmed UniProt:Q2PJA7_CAEEL protein_id:ABC48259.2
contig01934	Y48C3A.10	70.11	2e-47	status:Confirmed UniProt:Q9NAG2_CAEEL protein_id:CAB55109.1
contig01936	D1007.16	53.38	3e-35	status:Partially_confirmed UniProt:Q9TXQ9_CAEEL protein_id:AAK18920.2
contig01937	C08F8.6	48.32	1e-77	serine\/threonine kinase status:Partially_confirmed UniProt:Q17825_CAEEL protein_id:CAA97422.1
contig01943	bmy:Bm1_35095		7e-06	hypothetical protein
contig01944	F42G8.7	31.21	8e-13	status:Partially_confirmed UniProt:O44508_CAEEL protein_id:AAB92073.1
contig01945	bmy:Bm1_01790		6e-34	indoleamine 2,3-dioxygenase; K00463 indoleamine 2,3-dioxygenase [EC:1.13.11.52]
contig01946	ZK973.6	30.3	8e-28	locus:anc-1 status:Confirmed UniProt:Q9N4M4 protein_id:AAF40010.3
contig01947	T05H4.5	61.67	3e-102	NADH-cytochrome B5 reductase status:Confirmed UniProt:O16521_CAEEL protein_id:AAB66011.1
contig01951	B0350.2e	62.57	6e-121	locus:unc-44 status:Partially_confirmed UniProt:Q8MQG0_CAEEL protein_id:AAM75382.1
contig01952	F33H2.5	60.07	1e-98	DNA polymerase family B (3 domains) status:Partially_confirmed UniProt:O62218_CAEEL protein_id:CAB04263.1
contig01953	D2096.3	46.46	3e-28	status:Confirmed UniProt:Q19004_CAEEL protein_id:AAO91743.1
contig01954	K11C4.5b	79.01	3e-75	ryanodine receptor
contig01957	C14C10.5	26.22	8e-20	Human mRNA (KIAA0077) product like status:Partially_confirmed UniProt:Q17971_CAEEL protein_id:CAA98425.1
contig01960	Y106G6H.8	54.55	1e-13	status:Confirmed UniProt:Q9U2Z9_CAEEL protein_id:CAB63338.2
contig01961	C34C6.4	63.67	2e-113	choline dehydrogenase status:Partially_confirmed UniProt:Q18429_CAEEL protein_id:CAA91263.1
contig01964	bmy:Bm1_43815		4e-06	hypothetical protein
contig01967	Y65B4BR.4b	88.19	0	locus:wwp-1 status:Confirmed UniProt:Q95XU3_CAEEL protein_id:AAN73850.1
contig01968	cbr:CBG22270		6e-08	Hypothetical protein CBG22270
contig01970	D1037.1	47.74	2e-39	status:Partially_confirmed UniProt:Q9TYS1_CAEEL protein_id:AAK21366.1
contig01972	T22D1.9	80.5	2e-73	locus:rpn-1 status:Confirmed UniProt:Q9GZH5_CAEEL protein_id:AAF98630.1
contig01973	T07A9.9b	77.03	5e-91	status:Partially_confirmed UniProt:O44411 protein_id:AAM97948.1
contig01975	C10H11.9	33.46	2e-38	locus:let-502 Rho-associated kinase status:Confirmed UniProt:P92199_CAEEL protein_id:AAB42348.1
contig01978	K02A2.3	25	1e-15	locus:kcc-3 Bumetanide-sensitive Na-K-C1 cotransporter status:Partially_confirmed UniProt:Q09573 protein_id:AAC46706.1
contig01979	F54E2.3d	53.11	4e-64	locus:ketn-1 status:Partially_confirmed UniProt:Q8MXD7_CAEEL protein_id:AAM45364.1
contig01980	Y73B6BL.18a	32.77	6e-83	locus:smg-3 status:Confirmed
contig01981	R05G6.4	57.25	2e-38	status:Confirmed UniProt:Q21755 protein_id:AAB00625.1
contig01983	C27D11.1	59.38	0	locus:egl-45 status:Confirmed UniProt:P34339 protein_id:AAA27955.1
contig01986	bmy:Bm1_17745		2e-27	hypothetical protein
contig01987	T19A5.2d	55.02	1e-71	locus:gck-1 status:Partially_confirmed UniProt:Q6ABW4_CAEEL protein_id:AAT81184.1
contig01988	F43G9.6a	39.78	4e-17	locus:fer-1 C2 domain (2 domains) status:Partially_confirmed UniProt:Q17388 protein_id:CAB02109.1
contig01989	F47B3.4	26.89	7e-10	status:Partially_confirmed UniProt:O01553_CAEEL protein_id:AAB52359.1
contig01991	C08D8.2b	70.54	1e-41	locus:tmd-2 status:Confirmed UniProt:Q8I7M7_CAEEL protein_id:AAQ23121.2
contig01992	ZK829.7	78.87	4e-26	alcohl dehydrogenase like status:Confirmed UniProt:Q23624_CAEEL protein_id:CAA98080.1
contig01993	F56D2.5	38.32	1e-27	status:Partially_confirmed UniProt:Q20871_CAEEL protein_id:AAB52683.1
contig01994	W02B12.3a	47.37	3e-40	locus:rsp-1 pre-mRNA splicing factor like protein status:Confirmed UniProt:RSP1_CAEEL protein_id:CAA91395.1
contig01995	bmy:Bm1_52025		3e-09	Tau-tubulin kinase
contig01996	T04C12.6	99.4	4e-96	locus:act-1 actin status:Confirmed UniProt:P10983 protein_id:CAB04678.1
contig01999	C40H1.1	41.81	4e-39	locus:cpb-1 Ovarian protein (fly) status:Partially_confirmed UniProt:Q03571 protein_id:CAA79552.2
contig02000	bmy:Bm1_45290		2e-26	Heterochromatin protein 1
contig02001	B0416.5b	48.15	2e-36	status:Confirmed UniProt:Q95QZ2_CAEEL protein_id:AAL11101.1
contig02002	bmy:Bm1_22460		1e-21	ANTH domain containing protein
contig02004	bmy:Bm1_55970		3e-13	hypothetical protein
contig02005	F35H8.6	51.18	7e-49	locus:ugt-58 UDP-glucuronosyltransferase status:Confirmed UniProt:UGT58_CAEEL protein_id:CAA85328.2
contig02006	F53A2.8c	64.9	6e-54	locus:mtm-6 status:Confirmed UniProt:Q69Z15_CAEEL protein_id:CAH10812.1
contig02009	T22D2.1	38.12	5e-19	locus:vab-19 status:Confirmed UniProt:Q9N5D9_CAEEL protein_id:AAF39969.3
contig02012	C44H4.4	54.75	5e-59	status:Partially_confirmed UniProt:Q93376_CAEEL protein_id:CAB01868.2
contig02015	B0025.2	69.51	6e-91	locus:csn-2 status:Confirmed UniProt:O01422 protein_id:AAB52366.2
contig02016	bmy:Bm1_19610		4e-08	Probable tyrosine-protein kinase kin-31
contig02017	F48E8.5	50.69	6e-98	locus:paa-1 Protein phosphatase 2A status:Confirmed UniProt:Q09543 protein_id:AAC46541.2
contig02018	F32B6.3	51.4	4e-92	Human HPRP18 protein like status:Partially_confirmed UniProt:O45431_CAEEL protein_id:CAB03039.2
contig02019	C12D8.1c	51.04	1e-79	status:Confirmed UniProt:Q2XMZ9_CAEEL protein_id:CAJ43440.1
contig02022	W07E6.4	66.34	5e-34	locus:prp-21 splicing factor status:Confirmed UniProt:Q10577_CAEEL protein_id:AAC78179.1
contig02023	C24H11.8b	67.2	4e-37	locus:twk-39 status:Partially_confirmed UniProt:A1EHR5_CAEEL protein_id:CAL90887.1
contig02024	F07A5.7a	89.67	2e-92	locus:unc-15 paramyosin status:Confirmed UniProt:P10567 protein_id:CAB01965.1
contig02025	bfo:BRAFLDRAFT_216176		3e-15	hypothetical protein
contig02026	ZC395.6	41.67	5e-50	locus:gro-1 tRNA isopentenyltransferase status:Confirmed UniProt:Q9GYG3_CAEEL protein_id:AAG00042.2
contig02027	W02D3.10a	32.08	6e-23	status:Partially_confirmed UniProt:Q7Z151_CAEEL protein_id:AAP68909.1
contig02028	R03D7.8	34.94	2e-38	protein phosphatase status:Partially_confirmed UniProt:Q09598_CAEEL protein_id:CAA86861.3
contig02031	T28H10.3	39.85	6e-40	vacuolar processing enzyme like status:Confirmed UniProt:Q17945_CAEEL protein_id:CAB01126.1
contig02033	C09D1.1b	60.17	1e-60	locus:unc-89 status:Partially_confirmed UniProt:UNC89_CAEEL protein_id:AAP68958.1
contig02034	ZC8.4d	37.59	2e-51	locus:lfi-1 status:Partially_confirmed UniProt:Q7JNN3_CAEEL protein_id:AAQ91890.1
contig02037	M7.5	49.77	5e-118	locus:atg-7 Yeast YHX1 like status:Confirmed UniProt:Q21591_CAEEL protein_id:CAA92753.1
contig02040	R06C7.10	21.51	7e-09	locus:let-75 myosin heavy chain status:Partially_confirmed UniProt:P02567 protein_id:CAA95848.1
contig02041	F27C1.6	47.22	1e-38	status:Partially_confirmed UniProt:P91280_CAEEL protein_id:AAB37651.1
contig02042	T14G8.3b	61.69	2e-81	heat shock protein status:Confirmed UniProt:Q5WRQ0_CAEEL protein_id:CAH60753.1
contig02043	F52H2.4	48.32	1e-91	status:Predicted UniProt:O17394_CAEEL protein_id:AAB71314.2
contig02045	Y40H4A.2	45.91	5e-83	Ser\/Thr protein phosphatase status:Partially_confirmed UniProt:Q9XW30_CAEEL protein_id:CAA22302.2
contig02046	T02C12.1	64.07	5e-58	locus:hum-5 myosin IA status:Confirmed UniProt:Q27328_CAEEL protein_id:CAA84673.1
contig02049	Y113G7A.11	58.82	9e-40	locus:ssu-1 status:Partially_confirmed UniProt:Q9U2Z2_CAEEL protein_id:CAB60475.1
contig02050	F44B9.8	55.02	7e-105	ARPA status:Partially_confirmed UniProt:RFC5_CAEEL protein_id:AAK95878.2
contig02051	T19D2.2	70.33	1e-70	locus:prl-1 protein-tyrosine phosphotase status:Confirmed UniProt:Q22582_CAEEL protein_id:AAA83602.1
contig02052	F35A5.1	35.98	2e-42	status:Partially_confirmed UniProt:Q20007_CAEEL protein_id:AAB52641.2
contig02054	Y39B6A.9	33.33	3e-11	status:Partially_confirmed UniProt:Q9NET6_CAEEL protein_id:CAC51068.1
contig02057	ZC168.2	40	1e-17	status:Partially_confirmed UniProt:YH82_CAEEL protein_id:CAA94383.1
contig02060	Y73E7A.9	36.28	2e-38	locus:adpr-1 status:Predicted UniProt:Q4W5Q8_CAEEL protein_id:AAY55898.1
contig02061	C18A3.4a	65.04	2e-97	status:Confirmed UniProt:Q18071 protein_id:AAA68368.1
contig02062	bmy:Bm1_41790		1e-32	Armadillo/beta-catenin-like repeat family protein
contig02063	Y39A3CL.6	37.95	1e-27	locus:pvf-1 status:Partially_confirmed UniProt:Q9N413_CAEEL protein_id:AAF60517.1
contig02066	C36E8.4	37.23	1e-52	status:Partially_confirmed UniProt:Q18501_CAEEL protein_id:CAA84647.2
contig02068	bmy:Bm1_37915		1e-64	hypothetical protein
contig02071	ZK849.2c	65	3e-132	status:Confirmed UniProt:A5JYY2_CAEEL protein_id:CAN86628.1
contig02073	T22G5.5	56.1	4e-48	locus:sptl-3 serine palmitoyltransferase status:Confirmed UniProt:Q9XVI6_CAEEL protein_id:CAB03390.2
contig02074	bmy:Bm1_30240		5e-16	RNA binding protein; K03258 translation initiation factor eIF-4B
contig02075	Y51A2D.18	44.51	1e-32	Sugar (and other) transporter status:Partially_confirmed UniProt:Q9XXQ4_CAEEL protein_id:CAA16411.2
contig02077	B0280.5	25	9e-17	locus:cpg-2 status:Confirmed UniProt:P41996 protein_id:AAA19083.3
contig02081	F26B1.3	50.81	7e-141	locus:ima-2 importin alpha, nuclear transport factor status:Confirmed UniProt:P91276 protein_id:AAB37790.1
contig02084	K02D10.4	40	8e-12	status:Confirmed UniProt:YMQ4_CAEEL protein_id:AAA28079.1
contig02086	F25H2.9	79.75	2e-70	locus:pas-5 proteasome zeta chain status:Confirmed UniProt:Q95008 protein_id:CAB02097.1
contig02087	R166.5b	50	3e-13	locus:mnk-1 status:Partially_confirmed UniProt:Q8I113_CAEEL protein_id:CAD59152.2
contig02088	C43E11.1	28.57	5e-23	locus:cogc-5 status:Confirmed UniProt:P91156_CAEEL protein_id:AAB37630.2
contig02089	F15A2.1	51.85	6e-18	locus:col-184 collagen status:Partially_confirmed UniProt:Q19470_CAEEL protein_id:CAA94128.1
contig02093	Y50D7A.4	54.05	9e-51	status:Partially_confirmed UniProt:Q8WTL6_CAEEL protein_id:AAK68511.3
contig02094	C39E9.13	46.15	3e-30	locus:rfc-3 Human activator 1 38 KD subunit like status:Confirmed UniProt:Q18547_CAEEL protein_id:CAA94339.1
contig02095	K10C2.1	58.38	5e-84	serine carboxypeptidase status:Partially_confirmed UniProt:Q94269_CAEEL protein_id:AAK39256.2
contig02097	F41E6.14	24.78	9e-24	locus:oac-29 status:Predicted UniProt:O16467_CAEEL protein_id:AAB65962.1
contig02098	H14E04.2d	54.03	3e-98	status:Confirmed UniProt:Q8ITV4_CAEEL protein_id:AAN63406.1
contig02100	F40F9.6b	60.78	1e-68	status:Confirmed UniProt:Q9U3F8_CAEEL protein_id:CAB54240.1
contig02101	bmy:Bm1_13815		0	prolyl oligopeptidase family protein; K01322 prolyl oligopeptidase [EC:3.4.21.26]
contig02102	C09D4.3	47.16	4e-80	SER\/THR protein kinase status:Confirmed UniProt:O01733_CAEEL protein_id:AAB53978.2
contig02104	Y116A8C.12	92	1e-93	locus:arf-6 status:Confirmed UniProt:Q9U2S4_CAEEL protein_id:CAB55153.1
contig02105	F18A1.7	29.89	7e-12	status:Confirmed UniProt:Q19536_CAEEL protein_id:AAB63403.2
contig02106	B0478.1b	77.93	3e-167	locus:jnk-1 status:Confirmed UniProt:Q8WQG9 protein_id:AAL50324.1
contig02109	C14A6.1	34.48	3e-17	locus:clec-48 Lectin C-type domain short and long forms (2 domains) status:Partially_confirmed UniProt:Q9XVE1_CAEEL protein_id:CAB03881.1
contig02111	T28C6.7b	44.69	1e-36	Unkown function
contig02113	C30C11.4	58.9	0	Msi3p status:Confirmed UniProt:YLA4_CAEEL protein_id:AAA27967.1
contig02117	Y32H12A.8	43.13	6e-34	status:Partially_confirmed UniProt:Q9N533_CAEEL protein_id:AAF60491.2
contig02118	ZC64.3b	47.47	2e-35	locus:ceh-18 status:Confirmed UniProt:Q8MPS1_CAEEL protein_id:AAM69077.1
contig02119	F01F1.9	63.48	5e-163	status:Confirmed UniProt:Q19087 protein_id:AAC46643.1
contig02120	Y47D3A.16	46.02	1e-40	locus:rsks-1 ribosomal protein S6 kinase status:Partially_confirmed UniProt:Q9NAH6_CAEEL protein_id:CAB55075.1
contig02121	T07A9.8	57.84	5e-59	status:Partially_confirmed UniProt:O44410_CAEEL protein_id:AAK39280.1
contig02124	F55A12.4c	41.05	1e-38	locus:dhs-2 status:Partially_confirmed UniProt:Q86NJ7_CAEEL protein_id:AAO38639.1
contig02128	bmy:Bm1_22860		3e-16	hypothetical protein
contig02129	C07G3.9	48.59	2e-35	locus:ugt-64 ugt family status:Partially_confirmed UniProt:O16322_CAEEL protein_id:AAB65381.1
contig02130	K06A9.2	22.98	2e-17	status:Confirmed UniProt:P91364_CAEEL protein_id:AAC70887.3
contig02131	C50F4.14b	65.11	8e-75	GDP-fucose transporter
contig02134	Y39D8C.1	44.2	3e-32	locus:abt-4 ABC transporter status:Partially_confirmed UniProt:Q9TXV8_CAEEL protein_id:AAC69223.1
contig02138	C44B7.1	41.27	2e-25	status:Confirmed UniProt:Q10920 protein_id:AAL16319.1
contig02140	C01G10.12	38.06	4e-16	locus:dnj-3 DNAJ protein status:Partially_confirmed UniProt:Q93171_CAEEL protein_id:CAB02713.1
contig02142	F35G12.12	30.98	5e-16	status:Confirmed UniProt:Q20058_CAEEL protein_id:CAA86334.2
contig02144	Y51A2D.19c	85.47	6e-149	locus:slo-1 status:Confirmed UniProt:SLO1_CAEEL protein_id:CAD27618.1
contig02147	T06D8.1b	27.96	4e-07	status:Partially_confirmed UniProt:Q8I110_CAEEL protein_id:CAN86914.1
contig02148	C04G2.6	71.15	4e-51	locus:dis-3 S.pombe mitotic control protein like status:Partially_confirmed UniProt:RRP44_CAEEL protein_id:CAA94677.2
contig02149	C05D10.4c	54.26	9e-61	status:Confirmed UniProt:YPC4_CAEEL protein_id:AAM15546.1
contig02151	R07D5.1a	91.19	0	unc-7 membrane protein (UNC-7L)
contig02152	Y66H1B.2g	34.75	5e-39	Unkown function
contig02154	Y43F8B.2e	75.51	1e-55	Unkown function
contig02155	T04B2.2b	34.35	5e-67	Src homology domain 2, tyrosine-protein kinase (FES/FPS subfamily)
contig02157	F54D5.14	34.43	1e-38	status:Partially_confirmed UniProt:Q9XTI9_CAEEL protein_id:CAB16920.1
contig02158	M142.5	30.69	7e-11	status:Confirmed UniProt:Q21541_CAEEL protein_id:CAA97808.2
contig02159	C09D4.3	45.3	9e-76	SER\/THR protein kinase status:Confirmed UniProt:O01733_CAEEL protein_id:AAB53978.2
contig02162	T13H10.1	44.25	9e-44	locus:kin-5 Src homology domain 2, tyrosine-protein kinase (FES\/FPS subfamily) status:Partially_confirmed UniProt:Q18684_CAEEL protein_id:CAA93289.1
contig02163	ZK131.7	58.73	2e-30	locus:his-13 histone H3 status:Predicted UniProt:P08898 protein_id:CAB05834.1
contig02165	bmy:Bm1_08750		5e-13	hypothetical protein
contig02166	F01G4.1	45.73	2e-32	locus:psa-4 SNF2alpha like status:Confirmed UniProt:Q19106_CAEEL protein_id:CAA92978.1
contig02167	C29E6.4	35.85	3e-31	locus:cutl-27 status:Predicted UniProt:Q18298_CAEEL protein_id:CAA96604.2
contig02170	E04F6.3	66.27	1e-27	locus:maoc-1 Hydratase-dehydrogenase-epimerase status:Confirmed UniProt:Q19058_CAEEL protein_id:AAA68358.1
contig02172	F59A6.6b	49.31	1e-32	locus:rnh-1.0 status:Confirmed UniProt:Q86MP4_CAEEL protein_id:AAO38634.1
contig02174	T22B11.5	83.93	7e-81	2-oxoglutarate dehydrogenase status:Confirmed UniProt:ODO1_CAEEL protein_id:AAB94185.2
contig02175	C13B9.3	52.71	5e-108	status:Confirmed UniProt:Q09236 protein_id:AAN73882.1
contig02176	F54D5.12	47.55	5e-38	yeast hyothetical YET1 like protein status:Confirmed UniProt:Q20777_CAEEL protein_id:CAB57915.2
contig02177	C47A4.3	69.7	2e-36	Ser\/Thr protein phosphatase status:Confirmed UniProt:Q9U3L7_CAEEL protein_id:CAB62794.1
contig02179	C11D2.6c	85.11	7e-45	locus:nca-1 status:Partially_confirmed UniProt:Q8MXH5_CAEEL protein_id:AAM81121.1
contig02181	F52C9.8g	44.8	2e-23	locus:pqe-1 status:Confirmed UniProt:Q304E8_CAEEL protein_id:ABB51184.1
contig02183	Y18H1A.9	66.67	8e-174	status:Partially_confirmed UniProt:Q9BL88_CAEEL protein_id:AAK21512.2
contig02185	C12C8.1	55	2e-54	locus:hsp-70 heat shock protein 70 status:Partially_confirmed UniProt:O45246_CAEEL protein_id:CAB03871.1
contig02188	F08D12.1	51.67	3e-41	signal recognition particle protein status:Partially_confirmed UniProt:SRP72_CAEEL protein_id:AAB37925.2
contig02191	F54D5.12	54.77	3e-99	yeast hyothetical YET1 like protein status:Confirmed UniProt:Q20777_CAEEL protein_id:CAB57915.2
contig02192	Y55F3AM.12	29.5	1e-23	locus:dcap-1 status:Partially_confirmed UniProt:Q9N363_CAEEL protein_id:AAF60791.1
contig02193	bmy:Bm1_19295		6e-21	hypothetical protein
contig02194	ZK1005.1b	29.17	3e-14	locus:pme-5 status:Confirmed UniProt:Q9TXQ1 protein_id:AAO12392.1
contig02197	K08E3.5d	47.45	2e-96	status:Confirmed UniProt:Q8WQE5_CAEEL protein_id:CAD18874.1
contig02199	T25G3.3	66.4	1e-148	Yeast nonsense-mediated mRNA decay protein like status:Confirmed UniProt:Q22792_CAEEL protein_id:CAA96689.2
contig02201	ZK757.4d	31.68	3e-18	Unkown function
contig02202	F59A2.1b	34.57	8e-17	locus:npp-9 status:Confirmed UniProt:Q86G90_CAEEL protein_id:CAD82919.1
contig02204	VF13D12L.1	66.35	0	myo-inisitol-1-phosphate synthase status:Confirmed UniProt:Q18664_CAEEL protein_id:CAA93771.2
contig02206	C06A6.4b	56.76	3e-20	status:Confirmed UniProt:Q5WRS4_CAEEL protein_id:AAV28364.1
contig02207	R13F6.9	50.82	5e-95	locus:sma-3 status:Confirmed UniProt:SMA3_CAEEL protein_id:AAC47050.2
contig02208	Y67D8C.5	42.93	1e-20	locus:eel-1 status:Partially_confirmed UniProt:Q9GUP2_CAEEL protein_id:AAG23375.2
contig02209	Y48B6A.3	44.69	5e-77	locus:xrn-2 status:Partially_confirmed UniProt:XRN2_CAEEL protein_id:CAB54449.2
contig02210	Y69H2.17	41.8	1e-21	Unkown function
contig02214	F17A9.4	35.16	2e-59	status:Confirmed UniProt:O16214_CAEEL protein_id:AAB65281.1
contig02216	C09F12.1	26.09	9e-10	locus:clc-1 status:Confirmed UniProt:Q93198_CAEEL protein_id:CAB01719.1
contig02218	bmy:Bm1_08935		7e-21	hypothetical protein
contig02219	F39B2.7	32.99	2e-26	status:Confirmed UniProt:Q9XTZ1_CAEEL protein_id:CAB07393.1
contig02220	R11D1.9	55.41	2e-52	Human NOF1 protein like status:Confirmed UniProt:RM49_CAEEL protein_id:CAA99906.2
contig02223	bmy:Bm1_27510		8e-70	TPR Domain containing protein; K03354 anaphase-promoting complex subunit 7
contig02224	ZC8.4d	43.73	2e-60	locus:lfi-1 status:Partially_confirmed UniProt:Q7JNN3_CAEEL protein_id:AAQ91890.1
contig02225	F45E4.6	29.6	5e-09	status:Predicted UniProt:Q94229_CAEEL protein_id:AAK29817.2
contig02226	C15F1.6	61.73	8e-106	locus:art-1 status:Confirmed UniProt:Q9N5Y2_CAEEL protein_id:AAF39753.1
contig02227	H05L14.1	28.34	2e-29	casein kinase status:Partially_confirmed UniProt:O18107_CAEEL protein_id:CAB16921.1
contig02231	C03C10.3	58	2e-12	locus:rnr-2 Ribonuclease-diphosphate reductase M2 status:Confirmed UniProt:RIR2_CAEEL protein_id:CAA84688.1
contig02232	C15H11.4	44.37	6e-70	locus:dhs-22 dehydrogenase status:Confirmed UniProt:Q9XVS9_CAEEL protein_id:CAB02732.1
contig02234	C46G7.2	54.58	6e-70	status:Partially_confirmed UniProt:O02141_CAEEL protein_id:AAB52876.1
contig02237	spu:760334		4e-18	similar to protein F28E10.3
contig02239	C36A4.4	49.33	2e-112	status:Confirmed UniProt:UAP1_CAEEL protein_id:CAA91270.2
contig02240	Y40B1A.4	59.8	6e-59	locus:sptf-3 Zinc finger, C2H2 type status:Partially_confirmed UniProt:Q9XW26_CAEEL protein_id:CAA22307.3
contig02241	F53G2.6	24.69	4e-13	locus:tsr-1 status:Partially_confirmed UniProt:O17244_CAEEL protein_id:AAB71016.3
contig02243	B0361.5b	60.54	3e-90	locus:psd-1 status:Partially_confirmed UniProt:Q10949 protein_id:AAT92090.1
contig02244	bmy:Bm1_21160		4e-77	hypothetical protein
contig02245	R11D1.11	47.62	2e-39	locus:dhs-21 Mouse adipocyte P27 protein like status:Confirmed UniProt:Q21929 protein_id:CAJ80819.1
contig02247	F57C12.4	75.49	6e-38	locus:mrp-2 ATP-binding transport family status:Confirmed UniProt:Q20943_CAEEL protein_id:AAA83299.2
contig02248	Y57G11C.43	45.56	1e-43	status:Partially_confirmed UniProt:Q7YTI4_CAEEL protein_id:CAE18026.1
contig02251	K04A8.6	74.35	2e-85	locus:dre-1 status:Partially_confirmed UniProt:Q94251_CAEEL protein_id:AAC48052.3
contig02252	Y37H9A.3	34.34	3e-08	status:Partially_confirmed UniProt:Q9U2M8 protein_id:CAB63350.2
contig02253	bmy:Bm1_33605		2e-25	hypothetical protein
contig02255	bmy:Bm1_38500		1e-07	hypothetical protein
contig02257	K12G11.1	29.25	7e-23	locus:sulp-4 sulphate transporter status:Confirmed UniProt:O17950_CAEEL protein_id:CAB04606.1
contig02259	B0403.2	41.67	1e-17	locus:ubc-17 ubiquitin-conjugating enzyme status:Partially_confirmed UniProt:UBC17_CAEEL protein_id:AAC47063.2
contig02260	Y48G8AL.10	27.08	1e-39	status:Partially_confirmed UniProt:Q9BL20_CAEEL protein_id:AAK29901.3
contig02263	F08B4.2b	43.42	3e-25	locus:cdh-5 status:Partially_confirmed UniProt:Q95QM6_CAEEL protein_id:AAL02476.1
contig02265	F11C3.3	24.39	2e-07	locus:unc-54 myosin heavy chain status:Partially_confirmed UniProt:P02566 protein_id:CAB05505.1
contig02267	F58A4.10	73.65	1e-58	locus:ubc-7 Ubiquitin conjugating enzyme status:Confirmed UniProt:UBC7_CAEEL protein_id:CAA80166.1
contig02268	F53B3.1	69.44	5e-144	locus:tra-4 status:Partially_confirmed UniProt:Q20709_CAEEL protein_id:AAA81404.2
contig02269	B0238.9	38.31	6e-22	status:Partially_confirmed UniProt:O16485_CAEEL protein_id:AAB65988.2
contig02272	Y53C12B.1	35.03	7e-25	WD domain, G-beta repeats (4 domains) status:Partially_confirmed UniProt:O18215_CAEEL protein_id:CAB16490.1
contig02277	K08F11.3	58.49	2e-39	locus:cif-1 status:Confirmed UniProt:Q94261 protein_id:AAB09161.1
contig02279	F18A1.5	46.55	4e-24	locus:rpa-1 replication factor A status:Confirmed UniProt:RFA1_CAEEL protein_id:AAB63407.1
contig02280	M106.1	55.17	1e-47	locus:mix-1 mitotic chromosome and X-chromosome associated MIX-1 protein status:Confirmed UniProt:Q09591 protein_id:CAA87054.1
contig02281	F21D12.3	46.93	7e-56	status:Partially_confirmed UniProt:Q19676_CAEEL protein_id:AAC70884.4
contig02283	Y71D11A.1	36.09	4e-29	locus:cdh-12 status:Partially_confirmed UniProt:Q3V5L0_CAEEL protein_id:ABA00154.1
contig02284	T19B10.3	39.27	7e-46	beta-galactosidase status:Partially_confirmed UniProt:Q27526_CAEEL protein_id:CAA98542.2
contig02286	F53A2.8c	63.9	2e-79	locus:mtm-6 status:Confirmed UniProt:Q69Z15_CAEEL protein_id:CAH10812.1
contig02287	C14F11.5a	46.36	5e-70	locus:hsp-43 heat shock protein status:Confirmed UniProt:Q17992_CAEEL protein_id:AAA80366.1
contig02288	M01B12.3	61.36	5e-46	locus:arx-7 status:Partially_confirmed UniProt:O61861_CAEEL protein_id:AAC17561.1
contig02289	F29C12.4	83.44	2e-73	Elongation factor Tu family (contains ATP\/GTP binding P-loop), Elongation factor G C-terminus status:Confirmed UniProt:Q9XV52 protein_id:CAB04216.1
contig02290	C07H6.4	41.79	1e-54	Probable RNA binding protein status:Partially_confirmed UniProt:Q95YF1_CAEEL protein_id:AAK85442.1
contig02291	F28H1.2	79.58	4e-60	locus:cpn-3 calponin status:Confirmed UniProt:O01542_CAEEL protein_id:AAB52338.1
contig02292	bmy:Bm1_41235		2e-37	hypothetical protein
contig02293	T03F1.2	63.16	4e-76	locus:coq-4 status:Partially_confirmed UniProt:P91428 protein_id:AAB42232.2
contig02294	C30B5.2a	72.48	9e-44	status:Confirmed UniProt:VPS55_CAEEL protein_id:AAN39678.1
contig02295	bmy:Bm1_14190		3e-79	hypothetical protein
contig02299	bmy:Bm1_24535		1e-159	hypothetical protein
contig02300	Y105C5B.21d	61.31	2e-47	Unkown function
contig02301	Y110A7A.17a	50.99	1e-52	locus:mat-1 status:Confirmed UniProt:Q9N593_CAEEL protein_id:AAF60415.1
contig02303	F39G3.7	27.21	5e-09	locus:prx-6 ATPase status:Confirmed UniProt:O16270_CAEEL protein_id:AAB65332.1
contig02307	B0024.14f	42.15	9e-55	pro-collagen domains
contig02308	bmy:Bm1_54460		8e-30	Myosin XVIIIA; K10362 myosin XVIII
contig02313	K07C5.6	64.94	2e-69	Zinc finger, CCHC class status:Confirmed UniProt:SLU7_CAEEL protein_id:CAA94899.1
contig02315	F53H8.3	60.47	3e-59	glucose transporter status:Partially_confirmed UniProt:Q20734_CAEEL protein_id:AAA82340.1
contig02316	mdo:100018453		2e-13	similar to bromodomain adjacent to zinc finger domain, 1B; K11658 bromodomain adjacent to zinc finger domain protein 1B
contig02317	bmy:Bm1_23305		7e-46	hypothetical protein
contig02318	Y18D10A.16	58.33	3e-27	status:Confirmed UniProt:Q9XW18_CAEEL protein_id:CAA22316.1
contig02319	R06F6.5b	35.03	1e-22	locus:npp-19 status:Partially_confirmed UniProt:Q09601 protein_id:CAA86784.1
contig02320	F30B5.4	42.62	3e-09	status:Confirmed
contig02328	C28H8.3	53.13	1e-40	status:Confirmed UniProt:YP93_CAEEL protein_id:AAA62291.2
contig02329	Y47D9A.2b	67.89	4e-74	locus:scpl-3 status:Partially_confirmed UniProt:SCPL3_CAEEL protein_id:AAO21411.1
contig02332	F07A11.4	30.37	5e-08	ubiquitin carboxyl-terminal hydrolase status:Partially_confirmed UniProt:Q19132_CAEEL protein_id:CAA91317.1
contig02333	C15H9.1	69.07	0	locus:nnt-1 NAD(P) transhydrogenase, mitochondrial status:Partially_confirmed UniProt:Q18031_CAEEL protein_id:AAB52670.1
contig02337	F32B5.6d	36.96	9e-11	status:Confirmed UniProt:Q86NI8_CAEEL protein_id:AAR25646.1
contig02339	ZK470.1	39.84	2e-16	status:Partially_confirmed UniProt:Q23508_CAEEL protein_id:AAA80398.2
contig02340	Y59A8B.8	47.35	1e-66	gamma-soluble NSF attachment protein (SNAP-gamma) status:Confirmed UniProt:Q9NEQ8_CAEEL protein_id:CAB60957.2
contig02341	H20J04.4b	67.58	2e-76	status:Partially_confirmed UniProt:Q2WF63_CAEEL protein_id:ABB88208.1
contig02343	Y24D9A.1a	44.44	2e-28	status:Confirmed UniProt:Q9N554_CAEEL protein_id:AAF60470.1
contig02344	Y67D8C.5	42.7	4e-39	locus:eel-1 status:Partially_confirmed UniProt:Q9GUP2_CAEEL protein_id:AAG23375.2
contig02347	F36H1.6	71.43	5e-101	locus:alh-3 formyltetrahydrofolate dehydrogenase status:Confirmed UniProt:Q19428_CAEEL protein_id:CAA92998.2
contig02351	Y46E12BL.2	51.3	4e-40	status:Partially_confirmed UniProt:Q965N8_CAEEL protein_id:AAK68489.1
contig02352	T20D3.11b	22.1	8e-20	Unkown function
contig02353	bmy:Bm1_29995		2e-23	hypothetical protein
contig02356	Y51F10.4a	61.59	1e-43	status:Partially_confirmed
contig02357	R11A5.1b	25.58	3e-06	locus:apb-3 status:Partially_confirmed UniProt:O62348_CAEEL protein_id:CAB05601.1
contig02359	bmy:Bm1_31585		8e-28	WWE domain containing protein; K10592 E3 ubiquitin-protein ligase HUWE1 [EC:6.3.2.19]
contig02360	W07E6.4	54.46	2e-86	locus:prp-21 splicing factor status:Confirmed UniProt:Q10577_CAEEL protein_id:AAC78179.1
contig02361	T19E10.1b	46.03	1e-07	locus:ect-2 status:Partially_confirmed UniProt:Q9U364_CAEEL protein_id:CAB54311.1
contig02366	F57C9.4b	40.82	3e-12	status:Partially_confirmed UniProt:Q95R06_CAEEL protein_id:AAK73888.1
contig02367	Y55F3AM.6b	38.17	6e-28	status:Partially_confirmed UniProt:Q86FN4_CAEEL protein_id:AAP13746.1
contig02368	T05H10.5c	30.34	2e-13	locus:ufd-2 status:Confirmed UniProt:Q6BEV4_CAEEL protein_id:CAH04720.1
contig02373	bmy:Bm1_49780		3e-19	hypothetical protein
contig02376	Y71F9B.10b	25.99	2e-33	locus:sop-3 status:Confirmed UniProt:Q9N4G4 protein_id:AAL27266.1
contig02377	T04C12.5	96.4	8e-59	locus:act-2 actin status:Confirmed UniProt:P10984 protein_id:CAB04675.1
contig02378	E02A10.1	76.64	3e-123	mitochondrial 40S ribosomal protein S5 status:Partially_confirmed UniProt:RT05_CAEEL protein_id:CAB02879.1
contig02382	ZK1098.8	23.21	8e-17	locus:mut-7 ribonuclease D status:Partially_confirmed UniProt:P34607 protein_id:CAA80137.1
contig02384	F42G9.1b	36.95	4e-74	status:Confirmed UniProt:Q8MNS3_CAEEL protein_id:AAM29692.1
contig02385	F07H5.9a	30.33	2e-40	acid phosphatase status:Partially_confirmed UniProt:Q19175_CAEEL protein_id:CAA92657.2
contig02386	C28H8.3	32.23	3e-22	status:Confirmed UniProt:YP93_CAEEL protein_id:AAA62291.2
contig02387	T22D1.4	60.08	4e-82	glycotransferase status:Confirmed UniProt:Q9GZH4_CAEEL protein_id:AAF98626.2
contig02388	Y71H2AM.19	35.68	9e-36	status:Partially_confirmed UniProt:Q4W5R4_CAEEL protein_id:AAY43989.1
contig02389	F55C5.1	62.26	1e-35	status:Confirmed UniProt:Q20815_CAEEL protein_id:CAB01566.1
contig02393	C34B4.1b	50.53	2e-51	locus:max-1 status:Confirmed UniProt:Q8MTP5_CAEEL protein_id:CAJ80820.2
contig02394	C30B5.3	52.2	7e-49	locus:cpb-2 C. elegans protein C40H1.1 status:Confirmed UniProt:Q18317 protein_id:AAK31467.2
contig02395	bmy:Bm1_45555		3e-66	hypothetical protein
contig02396	Y65B4BL.5	68.39	3e-63	locus:acs-1 status:Confirmed UniProt:Q9N302_CAEEL protein_id:AAF60848.1
contig02397	Y38F2AR.2	54.3	2e-31	locus:trap-3 status:Confirmed UniProt:Q95XS1_CAEEL protein_id:AAK68443.1
contig02399	T19A5.2d	49.37	2e-17	locus:gck-1 status:Partially_confirmed UniProt:Q6ABW4_CAEEL protein_id:AAT81184.1
contig02400	C09G4.2c	60.53	1e-101	status:Confirmed UniProt:Q8MQE4_CAEEL protein_id:AAM75371.1
contig02401	bmy:Bm1_56890		3e-10	G-patch domain containing protein; K12841 calcium homeostasis endoplasmic reticulum protein
contig02402	C09G5.4	41.15	2e-22	locus:col-39 collagen status:Confirmed UniProt:Q09455 protein_id:CAA86757.1
contig02405	T14G11.3	63.7	5e-47	L96 protein (tipula iridescent virus (TIV) (weak)) status:Partially_confirmed UniProt:Q22505_CAEEL protein_id:AAA82345.2
contig02406	bmy:Bm1_16615		6e-36	hypothetical protein
contig02408	Y34D9A.10	68.75	1e-63	locus:vps-4 status:Confirmed UniProt:Q9BL83_CAEEL protein_id:AAK29883.4
contig02409	C01G12.8	74.25	3e-58	sodium\/potasssium transporting ATPase status:Partially_confirmed UniProt:O45240_CAEEL protein_id:CAB07586.1
contig02412	F29G6.1	51.11	2e-84	kazal-type proteinase inhibitor status:Partially_confirmed UniProt:Q95011_CAEEL protein_id:CAB01753.2
contig02414	C06C3.4	49.25	2e-55	status:Partially_confirmed UniProt:Q17717_CAEEL protein_id:CAA85317.2
contig02415	bmy:Bm1_49890		2e-13	Inhibitor of Apoptosis domain containing protein; K10586 baculoviral IAP repeat-containing protein 6 (apollon) [EC:6.3.2.19]
contig02418	Y105E8A.12b	77.78	1e-51	locus:catp-1 status:Confirmed UniProt:A1KR00_CAEEL protein_id:CAN99760.1
contig02420	C47B2.4	77.19	1e-100	locus:pbs-2 Proteasome A-type and B-type status:Confirmed UniProt:O62102_CAEEL protein_id:CAB16855.1
contig02422	F58A4.10	86.59	8e-38	locus:ubc-7 Ubiquitin conjugating enzyme status:Confirmed UniProt:UBC7_CAEEL protein_id:CAA80166.1
contig02423	C54A12.1	68.45	6e-60	locus:ptr-6 status:Partially_confirmed UniProt:Q09938_CAEEL protein_id:AAA68302.2
contig02425	T14G8.1	56.04	2e-107	locus:chd-3 helicase-DNA-binding like protein status:Confirmed UniProt:Q22516 protein_id:CAA91810.1
contig02428	M01B12.5a	48.9	3e-68	status:Confirmed UniProt:O44959_CAEEL protein_id:AAC17564.4
contig02432	Y71H2AM.11	58.96	5e-44	status:Partially_confirmed UniProt:Q9BL46_CAEEL protein_id:AAK29983.4
contig02435	F45H11.5	64.94	9e-27	status:Confirmed UniProt:Q95ZT5_CAEEL protein_id:CAC42299.1
contig02437	bmy:Bm1_34980		4e-19	hypothetical protein
contig02440	Y48C3A.7	59.76	4e-44	locus:mac-1 status:Confirmed UniProt:Q9NAG4_CAEEL protein_id:CAB55106.2
contig02441	bmy:Bm1_45195		3e-12	hypothetical protein
contig02445	Y71F9AL.17	54.91	1e-67	coatomer, alpha chain status:Confirmed UniProt:Q9N4H7_CAEEL protein_id:AAF36010.2
contig02446	bmy:Bm1_07170		3e-39	cytokine inducible SH2-containing protein 5
contig02447	bmy:Bm1_29715		3e-27	hypothetical protein
contig02450	W08E3.4	30	3e-08	status:Partially_confirmed UniProt:P91915_CAEEL protein_id:CAB07129.3
contig02453	K07A1.2	70	1e-51	locus:dut-1 deoxyuridine 5'-triphosphate nucleotidohydrolase status:Confirmed UniProt:O01934_CAEEL protein_id:CAB03175.1
contig02456	T13F3.8	32.65	2e-09	status:Predicted UniProt:Q564Q7_CAEEL protein_id:CAI79177.1
contig02458	M03D4.1c	37.64	9e-48	locus:zen-4 status:Confirmed UniProt:Q8MQ04_CAEEL protein_id:AAM97993.1
contig02459	ZC434.7a	27.37	4e-09	status:Partially_confirmed UniProt:Q23317_CAEEL protein_id:CAB00061.1
contig02461	C52B9.1a	70	1e-167	locus:cka-2 choline kinase status:Confirmed UniProt:Q22942_CAEEL protein_id:AAK39220.1
contig02464	C53B7.4	55.83	7e-36	locus:asg-2 ATP synthase status:Confirmed UniProt:Q18803 protein_id:AAC48276.1
contig02466	D2085.4	41.89	2e-34	similarity with a human hypothetical protein (PIR Acc. No. A38919) status:Partially_confirmed UniProt:O17736_CAEEL protein_id:CAA91061.1
contig02469	F18H3.1	49.04	5e-25	status:Confirmed UniProt:Q19577_CAEEL protein_id:CAA90443.2
contig02470	T14G10.7	38.17	2e-21	status:Partially_confirmed UniProt:Q22496_CAEEL protein_id:CAA93093.1
contig02471	T14G10.7	31.08	2e-11	status:Partially_confirmed UniProt:Q22496_CAEEL protein_id:CAA93093.1
contig02472	Y66H1B.2g	30.04	9e-18	Unkown function
contig02473	B0238.12	28.05	2e-17	status:Confirmed UniProt:O16488_CAEEL protein_id:AAB65990.1
contig02476	Y111B2A.4a	22.04	2e-07	Unkown function
contig02477	B0350.2f	88.44	1e-100	locus:unc-44 AO13 ankyrin status:Partially_confirmed UniProt:Q17490_CAEEL protein_id:AAA93447.2
contig02478	Y94H6A.6	51.75	1e-44	locus:ubc-8 status:Partially_confirmed UniProt:Q9N2W9_CAEEL protein_id:AAF60891.2
contig02479	K07E12.1a	44.25	3e-39	locus:dig-1 CAM status:Confirmed UniProt:Q09165 protein_id:AAA50715.2
contig02480	T06C12.7	23.51	8e-26	locus:nhr-84 Zinc finger, C4 type (two domains) status:Partially_confirmed UniProt:O45756_CAEEL protein_id:CAB03299.1
contig02485	Y71H2AM.4	60.15	2e-45	status:Confirmed UniProt:Q9BL33_CAEEL protein_id:AAK29975.1
contig02486	F25H5.4	88.99	2e-174	locus:eft-2 Elongation factor Tu family (contains ATP\/GTP binding P-loop) status:Confirmed UniProt:P29691 protein_id:CAB02985.1
contig02487	C01B12.4	32.81	2e-37	status:Partially_confirmed UniProt:OSTA3_CAEEL protein_id:AAB70977.2
contig02492	F58D5.1a	65.1	2e-53	locus:hrp-2 status:Confirmed UniProt:Q9NLD1_CAEEL protein_id:CAB70238.2
contig02493	F22E10.3	38.63	1e-97	locus:pgp-14 p-glycoprotein (MDR) status:Confirmed UniProt:Q19735_CAEEL protein_id:CAA91801.1
contig02494	ZC247.1	29.46	5e-15	status:Partially_confirmed UniProt:ZC247.1 protein_id:CAJ55259.1
contig02495	M01G5.5	21.71	1e-16	locus:snf-6 sodium-dependent transporter status:Partially_confirmed UniProt:SNF6_CAEEL protein_id:AAC26944.4
contig02498	Y38E10A.24	55.88	2e-20	status:Confirmed UniProt:Q9NAI7_CAEEL protein_id:CAB54416.1
contig02501	ZK783.2	60.66	8e-93	locus:upp-1 tyrosine phosphatase status:Confirmed UniProt:Q23588_CAEEL protein_id:AAP68930.1
contig02506	R07G3.7a	31.58	5e-07	status:Confirmed UniProt:YRO7_CAEEL protein_id:AAR12972.1
contig02509	D2023.6	58.62	2e-90	Yeast ABC1 protein like status:Confirmed UniProt:O17735_CAEEL protein_id:CAB02876.1
contig02512	B0218.2	50.93	8e-43	amidase status:Partially_confirmed UniProt:Q17447_CAEEL protein_id:AAB00665.1
contig02516	F46A9.5	52.6	2e-45	locus:skr-1 cyclin A\/CDK2-associated protein P19 like status:Confirmed UniProt:Q93647_CAEEL protein_id:CAB03110.1
contig02517	W04G3.6d	52.63	3e-76	locus:sulp-7 dra like protein status:Confirmed UniProt:Q23167_CAEEL protein_id:CAA92028.2
contig02518	C03H5.6	74.83	1e-127	status:Predicted UniProt:O16659_CAEEL protein_id:AAB66129.1
contig02519	B0432.8	42.92	8e-37	status:Partially_confirmed UniProt:P90989_CAEEL protein_id:AAB37894.2
contig02520	C53A3.2	55.1	2e-10	status:Confirmed UniProt:O44538_CAEEL protein_id:AAB94163.1
contig02525	F59A6.4	30.3	1e-06	Protein kinase status:Partially_confirmed UniProt:Q21026_CAEEL protein_id:AAK31524.1
contig02527	W04E12.8	30.65	1e-07	locus:clec-50 Lectin C-type domain short and long forms (2 domains) status:Confirmed UniProt:Q9XUL7_CAEEL protein_id:CAB04909.1
contig02528	C06H5.7	37.84	6e-35	status:Confirmed UniProt:Q9U3R3_CAEEL protein_id:CAB62778.2
contig02529	bmy:Bm1_20945		3e-28	hypothetical protein
contig02536	Y111B2A.17	41.86	1e-50	locus:elpc-2 status:Partially_confirmed UniProt:Q9NEW7_CAEEL protein_id:CAC35846.4
contig02538	bmy:Bm1_48310		4e-52	hypothetical protein
contig02540	bmy:Bm1_49365		8e-51	KIAA1259 protein
contig02543	F26G5.9	29.79	3e-06	locus:tam-1 status:Confirmed UniProt:O16936_CAEEL protein_id:AAC48041.1
contig02546	B0361.11	37.84	2e-11	status:Partially_confirmed UniProt:YMPB_CAEEL protein_id:AAP68960.1
contig02547	C50D2.2	64.17	4e-128	amino acid permease status:Partially_confirmed UniProt:O44798_CAEEL protein_id:AAB94950.1
contig02549	H23L24.5	38.78	9e-11	locus:pme-4 glycohydrolase status:Confirmed UniProt:Q9N5L4 protein_id:AAF39896.2
contig02550	K07C11.5	32.64	4e-16	locus:cri-2 metalloproteinase inhibitor status:Confirmed UniProt:TIMPL_CAEEL protein_id:AAA96174.1
contig02551	bmy:Bm1_25675		3e-35	MATH domain containing protein
contig02553	bmy:Bm1_44255		2e-47	Piwi domain containing protein
contig02556	T23G7.4	44.03	6e-146	locus:sec-5 status:Partially_confirmed UniProt:Q22706 protein_id:CAA92702.1
contig02557	F35C11.4	40	7e-19	status:Partially_confirmed UniProt:Q20021_CAEEL protein_id:CAA90244.1
contig02558	F11G11.10	25.25	9e-08	locus:col-17 collagen status:Confirmed UniProt:P91248_CAEEL protein_id:AAB37841.3
contig02562	bmy:Bm1_50745		6e-42	hypothetical protein
contig02566	T01B7.7	59.75	3e-14	locus:rol-6 cuticle collagen ROL-6 status:Confirmed UniProt:ROL6_CAEEL protein_id:CAA91300.1
contig02569	F34D10.6b	75.05	0	7 ANK repeats
contig02571	ZC581.9	55.63	7e-73	status:Partially_confirmed UniProt:O01776_CAEEL protein_id:AAB54146.3
contig02573	R04F11.2	74.51	8e-41	status:Confirmed UniProt:Q21732_CAEEL protein_id:CAA98960.1
contig02575	F58E10.4	25.53	3e-15	locus:aip-1 status:Confirmed UniProt:Q9XUW8_CAEEL protein_id:CAB04515.1
contig02576	T07F12.1	37.93	6e-37	status:Partially_confirmed UniProt:Q22323_CAEEL protein_id:AAA68419.2
contig02578	F23B12.5	47.58	1e-60	dihyrolipoamide acetyltransferase component (pyruvate dehydrogenase complex) status:Confirmed UniProt:Q19749 protein_id:CAB01163.1
contig02581	K07A1.12	85.11	5e-45	locus:lin-53 chromatin assembly factor 1 P55 subunit like status:Confirmed UniProt:P90916 protein_id:CAB03178.1
contig02586	bmy:Bm1_26065		2e-16	Leucine Rich Repeat family protein
contig02588	C46C2.1b	33.61	8e-24	locus:wnk-1 serine\/threonine kinase status:Partially_confirmed UniProt:Q8I127_CAEEL protein_id:CAD59142.2
contig02589	Y63D3A.4	41.4	2e-34	status:Confirmed UniProt:Q9XWG3_CAEEL protein_id:CAA21707.1
contig02590	bmy:Bm1_14165		1e-23	hypothetical protein
contig02591	F25B3.4	31.78	2e-42	serine\/threonine protein phosphatase status:Partially_confirmed UniProt:Q27496_CAEEL protein_id:CAA94756.2
contig02592	F58G1.7	26.29	2e-17	status:Partially_confirmed UniProt:O62270_CAEEL protein_id:CAB04519.1
contig02593	Y67D2.6	68.55	2e-94	status:Partially_confirmed UniProt:Q9BKQ8 protein_id:AAK27888.1
contig02594	F25E2.3	41.82	2e-60	acyl-CoA thioesterase status:Confirmed UniProt:Q19781_CAEEL protein_id:AAA91256.2
contig02597	Y113G7B.23	72.5	5e-85	locus:psa-1 SWI\/SNF protein status:Confirmed UniProt:Q9U2W6_CAEEL protein_id:CAB54337.2
contig02599	bmy:Bm1_25670		4e-47	hypothetical protein
contig02600	B0286.3	56.66	1e-104	saicar synthetase\/air carboxlyase status:Confirmed UniProt:Q10457 protein_id:AAA80690.1
contig02602	C54G7.2	50.92	6e-40	status:Confirmed UniProt:Q18856_CAEEL protein_id:AAA81391.1
contig02607	Y65B4BR.5b	68.13	9e-61	status:Confirmed UniProt:Q86S66 protein_id:AAO21415.1
contig02608	C18E9.1	78.92	5e-74	locus:cal-2 calmodulin status:Confirmed UniProt:Q18092_CAEEL protein_id:CAA93852.2
contig02611	C52A11.2	56.38	1e-26	locus:glb-12 Globin status:Predicted UniProt:Q09514_CAEEL protein_id:CAA86764.1
contig02613	M04B2.4	67.35	9e-58	status:Partially_confirmed UniProt:Q21504_CAEEL protein_id:CAB01237.1
contig02615	B0464.5a	49.83	1e-68	locus:spk-1 serine\/threonine kinase (2 domains) status:Partially_confirmed UniProt:SPK1_CAEEL protein_id:CAA79540.2
contig02618	Y106G6H.15	23.11	1e-09	status:Partially_confirmed UniProt:Q9XWS0_CAEEL protein_id:CAA21578.1
contig02619	bmy:Bm1_19295		8e-17	hypothetical protein
contig02621	C44C1.1	47.44	3e-56	status:Confirmed UniProt:Q18611_CAEEL protein_id:AAA82366.3
contig02625	T01G1.1d	50	1e-29	locus:klp-12 status:Confirmed UniProt:B3GWD7_CAEEL protein_id:CAQ58111.1
contig02627	ZC8.4d	55.16	2e-70	locus:lfi-1 status:Partially_confirmed UniProt:Q7JNN3_CAEEL protein_id:AAQ91890.1
contig02628	K05C4.11	45.6	1e-26	CUB domain (2 domains), Low-density lipoprotein receptor domain class A status:Partially_confirmed UniProt:Q9XUU2_CAEEL protein_id:CAB04576.1
contig02630	F23C8.5	71.24	4e-75	electron transfer flavoprotein beta status:Confirmed UniProt:Q9TXI4_CAEEL protein_id:AAD03129.2
contig02632	K12H4.5	56.63	3e-23	status:Confirmed UniProt:YM65_CAEEL protein_id:AAA28095.1
contig02634	C27H2.2c	37.12	6e-22	status:Partially_confirmed UniProt:B3GWD4_CAEEL protein_id:CAQ58415.1
contig02635	F59E12.13	36.08	3e-08	locus:fut-3 status:Confirmed UniProt:O01906_CAEEL protein_id:AAB54261.2
contig02636	bmy:Bm1_56075		1e-42	hypothetical protein
contig02637	F52F12.8	55.08	3e-37	status:Predicted UniProt:Q7YX19_CAEEL protein_id:CAE17819.1
contig02638	T03F1.7	63.37	6e-60	status:Partially_confirmed UniProt:TFB1M_CAEEL protein_id:AAB42235.2
contig02639	F40G9.17	50.88	2e-55	Unkown function
contig02640	T14D7.2	51.26	3e-28	locus:oac-46 status:Partially_confirmed UniProt:Q94056_CAEEL protein_id:CAB03365.1
contig02641	C30G7.1	56.76	1e-17	locus:hil-1 histone H1 like status:Confirmed UniProt:Q18336 protein_id:CAB01632.1
contig02642	T09A5.10	22.9	2e-13	locus:lin-5 status:Confirmed UniProt:P45970 protein_id:CAA85342.1
contig02643	Y67D8C.5	30.6	2e-23	locus:eel-1 status:Partially_confirmed UniProt:Q9GUP2_CAEEL protein_id:AAG23375.2
contig02646	T05A12.2	56.37	8e-149	locus:tre-2 trehalase precursor status:Confirmed UniProt:Q9GYK9_CAEEL protein_id:AAF98588.1
contig02648	C27A2.7	46.72	2e-28	status:Confirmed UniProt:Q4TT89_CAEEL protein_id:AAY55858.3
contig02649	T01D3.2	52.08	2e-09	locus:hlh-34 single minded protein status:Confirmed UniProt:SIM_CAEEL protein_id:CAB03258.2
contig02650	E02H1.6	66.86	2e-67	ATP binding protein status:Confirmed UniProt:Q09527 protein_id:CAA87383.2
contig02651	F01F1.4	57.67	2e-50	locus:rabn-5 status:Partially_confirmed UniProt:Q19088_CAEEL protein_id:AAC46638.1
contig02652	Y17G9B.8	34.25	5e-21	status:Partially_confirmed UniProt:Q9N576_CAEEL protein_id:AAF60449.2
contig02653	ZK945.9	34.46	6e-47	locus:lov-1 polycistic kidney disease protein 1 like with repeated domains at the N-terminus status:Partially_confirmed UniProt:YS89_CAEEL protein_id:CAB70201.2
contig02655	Y37E3.4	61.73	2e-08	status:Confirmed UniProt:Q9BKU8_CAEEL protein_id:AAK27862.1
contig02658	M01G5.3	57.14	7e-66	status:Partially_confirmed UniProt:O76687_CAEEL protein_id:AAC26943.2
contig02661	Y45G12B.1a	61.45	1e-56	locus:nuo-5 NADH-ubiquinone reductase status:Confirmed UniProt:Q9N4Y8_CAEEL protein_id:AAF60575.1
contig02664	K10B4.3	57.95	3e-13	status:Partially_confirmed UniProt:O17237 protein_id:AAB71008.3
contig02666	F11C1.5d	39.59	8e-56	nir like gene involved in denitrification
contig02668	K06A5.8b	33.55	4e-13	status:Partially_confirmed UniProt:Q95X66_CAEEL protein_id:AAM81098.1
contig02670	T07C4.1	42.59	2e-104	UMP synthase status:Confirmed UniProt:Q18516_CAEEL protein_id:CAA84708.1
contig02671	T03D8.2	84.75	7e-57	Ribosomal protein S12 status:Confirmed UniProt:Q9XTY5_CAEEL protein_id:CAB07406.1
contig02672	F38H4.7	63.55	4e-157	locus:tag-30 BTB (also known as BR-C\/Ttk) domain. status:Partially_confirmed UniProt:Q20183_CAEEL protein_id:CAB01179.1
contig02673	C06H5.6	50	4e-10	status:Partially_confirmed UniProt:Q9BH94_CAEEL protein_id:CAC35863.4
contig02676	Y74C10AR.1	55.22	3e-72	locus:eif-3.I status:Partially_confirmed UniProt:Q965S8_CAEEL protein_id:AAK68601.2
contig02677	D2021.2a	33.93	4e-80	locus:tag-233 status:Partially_confirmed UniProt:Q7Z128_CAEEL protein_id:AAP68947.1
contig02679	ZK1098.10e	66.3	1e-86	Coiled coil protein
contig02680	Y116A8C.42	84	1e-45	locus:snr-1 small nuclear ribonuclearprotein SM D3 status:Confirmed UniProt:SMD3_CAEEL protein_id:CAB55132.1
contig02681	C16C10.10	53.21	1e-85	locus:glod-4 Glyoxalase status:Partially_confirmed UniProt:TAG73_CAEEL protein_id:CAA86748.1
contig02682	bmy:Bm1_26285		9e-28	Dcp2, box A domain containing protein; K12613 mRNA-decapping enzyme subunit 2 [EC:3.-.-.-]
contig02685	F41E6.9	63.68	2e-59	status:Partially_confirmed UniProt:O16458_CAEEL protein_id:AAB65951.1
contig02686	W08D2.7	51.12	7e-70	locus:mtr-4 Human myeloid cell line protein 2 like status:Confirmed UniProt:YH2O_CAEEL protein_id:CAA94235.1
contig02688	B0336.4b	32.65	2e-28	locus:rgs-5 status:Partially_confirmed UniProt:A9Z1K0_CAEEL protein_id:ABY48808.1
contig02690	bmy:Bm1_33305		4e-42	hypothetical protein
contig02691	bmy:Bm1_37290		4e-56	UDP-GlcNAc:a-1,3-D -mannoside b-1,4-N-Acetylglucosaminyltransfe rase IV; K00738 alpha-1,3-mannosylglycoprotein beta-1,4-N-acetylglucosaminyltransferase A/B [EC:2.4.1.145]
contig02693	W06H8.8g	42.57	2e-41	locus:ttn-1 status:Partially_confirmed UniProt:A7DT28_CAEEL protein_id:ABS83861.1
contig02695	bmy:Bm1_50765		3e-40	hypothetical protein
contig02696	B0523.1	55.56	2e-09	locus:kin-31 Tyrosine kinase status:Partially_confirmed UniProt:P34265 protein_id:AAB37087.3
contig02699	Y119D3B.17	83.57	3e-57	locus:pes-4 status:Partially_confirmed UniProt:Q95Y67_CAEEL protein_id:AAK29714.5
contig02700	R09B3.3	57.58	2e-17	RNA recognition motif. (aka RRM, RBD, or RNP domain) status:Confirmed UniProt:O45713_CAEEL protein_id:CAB03237.1
contig02702	T02G5.9b	76.98	0	locus:krs-1 lysyl-tRNA synthetase status:Confirmed UniProt:Q95ZQ3_CAEEL protein_id:AAK68395.1
contig02703	Y75B8A.31	41.87	2e-45	status:Confirmed UniProt:U528_CAEEL protein_id:CAA22091.1
contig02704	T04B2.2b	44.83	4e-28	Src homology domain 2, tyrosine-protein kinase (FES/FPS subfamily)
contig02705	C07H6.8	44.1	2e-73	locus:cux-7 status:Confirmed UniProt:Q95YE8_CAEEL protein_id:AAK85446.2
contig02706	C14C10.5	26.36	4e-87	Human mRNA (KIAA0077) product like status:Partially_confirmed UniProt:Q17971_CAEEL protein_id:CAA98425.1
contig02707	F43E2.3	46.94	3e-34	locus:insc-1 status:Partially_confirmed UniProt:O02088_CAEEL protein_id:AAC71125.3
contig02708	mcc:722587		2e-39	SFMBT2; Scm-like with four mbt domains 2
contig02709	C39D10.7	23.49	4e-23	similar to C. elegans proteins B0280.5, R02F2.4 and C07G2.1 status:Partially_confirmed UniProt:Q18529_CAEEL protein_id:AAK39209.2
contig02711	Y67D2.6	64.34	3e-45	status:Partially_confirmed UniProt:Q9BKQ8 protein_id:AAK27888.1
contig02712	F39H2.2b	71.2	3e-48	locus:sig-7 peptidylprolyl isomerase status:Confirmed UniProt:Q8I4J2_CAEEL protein_id:CAD56584.1
contig02713	F49C5.4	41.82	4e-18	serine\/threonine kinase (KIN1\/SNF1\/Nim1 subfamily) status:Partially_confirmed UniProt:O17879_CAEEL protein_id:CAB04433.4
contig02714	F20H11.2	69.92	2e-93	locus:nsh-1 status:Partially_confirmed UniProt:O01737_CAEEL protein_id:AAD34660.1
contig02716	F10B5.6	34.57	3e-26	locus:emb-27 cell division control protein status:Confirmed UniProt:Q09536_CAEEL protein_id:CAA88313.1
contig02718	F09E5.5	45.77	2e-145	locus:sec-6 status:Partially_confirmed UniProt:Q19262 protein_id:AAA79344.3
contig02720	T01G1.1c	34.07	8e-07	locus:klp-12 status:Confirmed UniProt:A5JYY3_CAEEL protein_id:CAN86621.1
contig02721	C29E4.5a	36.78	8e-09	locus:tag-250 status:Confirmed UniProt:TG250_CAEEL protein_id:AAA27964.3
contig02722	Y105E8B.3	38.94	2e-14	status:Confirmed UniProt:Q95Q34_CAEEL protein_id:CAC70109.2
contig02723	C13B4.2	50.49	2e-53	locus:usp-14 Queuine trna-ribosyltransferase status:Confirmed UniProt:UBP14_CAEEL protein_id:CAB05785.1
contig02724	F46H5.6	48.41	7e-28	locus:grd-7 status:Partially_confirmed UniProt:Q3Y407_CAEEL protein_id:AAZ91345.1
contig02726	T23B5.1a	32.2	2e-18	status:Confirmed UniProt:O02325_CAEEL protein_id:CAB07676.1
contig02727	Y47A7.2	31.75	5e-21	status:Partially_confirmed UniProt:Q9BKR3_CAEEL protein_id:AAK27878.1
contig02729	T05H4.13c	42.27	5e-42	locus:alh-4 status:Confirmed UniProt:Q86S57_CAEEL protein_id:AAO26003.1
contig02730	R05F9.10	53.14	2e-34	locus:sgt-1 TPR domain repeats status:Confirmed UniProt:Q21746_CAEEL protein_id:AAA83170.1
contig02731	bmy:Bm1_55135		3e-19	IQ calmodulin-binding motif family protein
contig02733	F35G2.1b	58.65	7e-82	status:Confirmed UniProt:A6ZJ62_CAEEL protein_id:CAO78728.1
contig02734	C23F12.1a	54.76	4e-62	locus:flna-1 status:Partially_confirmed UniProt:A8WFI9_CAEEL protein_id:ABX00820.1
contig02735	K02D7.4	30.11	2e-87	locus:dsc-4 status:Confirmed UniProt:O45104_CAEEL protein_id:AAC02607.3
contig02737	C14A6.2	39.55	4e-49	status:Partially_confirmed UniProt:Q9XVE0_CAEEL protein_id:CAB03882.2
contig02741	C54G10.4b	52.2	2e-46	mitochrondrial carrier protein status:Partially_confirmed UniProt:Q8I4M0_CAEEL protein_id:CAD56651.1
contig02742	F43G9.13	37.6	2e-18	status:Confirmed UniProt:Q95QG3_CAEEL protein_id:CAC42297.1
contig02743	C09D4.3	47.64	1e-76	SER\/THR protein kinase status:Confirmed UniProt:O01733_CAEEL protein_id:AAB53978.2
contig02745	R08F11.1	46.99	1e-35	status:Predicted UniProt:O01893_CAEEL protein_id:AAB54243.1
contig02749	ZK792.4b	28.05	4e-07	ankyrin like status:Partially_confirmed UniProt:Q5WRP5_CAEEL protein_id:CAH60770.1
contig02750	C50F7.6	35.12	5e-26	status:Partially_confirmed UniProt:Q18750_CAEEL protein_id:AAA83300.1
contig02751	Y66D12A.20	43.07	5e-48	locus:spe-6 status:Partially_confirmed UniProt:Q95PZ9_CAEEL protein_id:CAC70138.1
contig02752	bmy:Bm1_56570		1e-22	Clathrin light chain family protein
contig02754	bmy:Bm1_37455		5e-24	hypothetical protein
contig02755	F11C1.5b	45.44	6e-124	status:Partially_confirmed UniProt:Q7JMA4_CAEEL protein_id:CAA91031.2
contig02757	T08B2.7b	66.32	7e-55	3-hydroxyacyl-CoA dehydrogenase status:Confirmed UniProt:Q9BIC3_CAEEL protein_id:AAK21464.1
contig02759	F53F10.8	42.37	2e-13	status:Predicted UniProt:Q4TT81_CAEEL protein_id:AAY55832.1
contig02760	F20D1.1	68.27	6e-36	status:Confirmed UniProt:Q93533_CAEEL protein_id:CAB01743.1
contig02761	F54C9.8	38.52	5e-20	locus:puf-5 Pumilio-family RNA binding domains (aka PUM-HD, Pumilio homology domain) (6 domains) status:Confirmed UniProt:Q20757_CAEEL protein_id:CAA90254.1
contig02762	bmy:Bm1_47125		7e-13	hypothetical protein
contig02764	F25C8.3d	41.24	9e-21	Unkown function
contig02765	F33E11.3	28.76	1e-11	status:Confirmed UniProt:O61853_CAEEL protein_id:AAK68367.1
contig02766	Y54G2A.18	42.75	2e-17	status:Confirmed UniProt:Q9N3B5_CAEEL protein_id:AAF59580.1
contig02767	T26G10.1	75.68	1e-152	RNA helicase status:Partially_confirmed UniProt:P34580 protein_id:CAA82362.1
contig02768	C23G10.8	53.08	2e-73	S. pombe adenylyl cyclase-associated protein (weak) status:Partially_confirmed UniProt:Q9GYR5_CAEEL protein_id:AAF99879.1
contig02773	ZK652.4	73.17	1e-37	locus:rpl-35 60S ribosomal protein L35 status:Confirmed UniProt:RL35_CAEEL protein_id:AAA28216.1
contig02775	C13B4.2	30.86	5e-21	locus:usp-14 Queuine trna-ribosyltransferase status:Confirmed UniProt:UBP14_CAEEL protein_id:CAB05785.1
contig02777	C14C10.5	35.38	9e-17	Human mRNA (KIAA0077) product like status:Partially_confirmed UniProt:Q17971_CAEEL protein_id:CAA98425.1
contig02778	ZK328.4	47.25	3e-53	status:Partially_confirmed UniProt:Q23462_CAEEL protein_id:AAA91247.2
contig02779	F52E1.5	42.06	4e-25	status:Partially_confirmed UniProt:Q2PJ98_CAEEL protein_id:ABC48251.1
contig02782	ZC155.7	45.36	4e-36	locus:syn-16 status:Confirmed UniProt:Q9TY08_CAEEL protein_id:AAD31934.2
contig02784	F55C5.5	48.28	1e-68	locus:tsfm-1 mitochondrial elongation factor TS status:Confirmed UniProt:Q20819_CAEEL protein_id:CAB01570.1
contig02788	Y116A8C.25	38.24	2e-42	status:Predicted UniProt:Q9U2U7_CAEEL protein_id:CAB55130.2
contig02789	bmy:Bm1_06490		2e-10	hypothetical protein
contig02792	F54C9.9	60.56	3e-31	status:Confirmed UniProt:Q20760_CAEEL protein_id:CAA90257.1
contig02794	F01F1.6	84.82	4e-40	locus:alh-9 Aldehyde dehydrogenase status:Confirmed UniProt:P46562 protein_id:AAC46640.2
contig02796	W02B9.1c	26.19	9e-11	locus:hmr-1 status:Partially_confirmed UniProt:B2MZC5_CAEEL protein_id:CAQ48404.1
contig02797	F58A4.4	45.65	1e-90	locus:pri-1 DNA primase 49Kd subunit status:Confirmed UniProt:PRI1_CAEEL protein_id:CAA80161.1
contig02801	Y105E8A.10c	58.05	2e-59	status:Partially_confirmed UniProt:Q6EUT3_CAEEL protein_id:CAC48128.1
contig02802	F40E3.2	28.8	6e-10	status:Partially_confirmed UniProt:O01549_CAEEL protein_id:AAC24293.2
contig02803	bmy:Bm1_13055		2e-27	UBA/TS-N domain containing protein
contig02805	F39B2.3	27.75	3e-13	Zinc-binding dehydrogenases status:Partially_confirmed UniProt:O45496_CAEEL protein_id:CAB07384.1
contig02806	C18H9.3	41.77	8e-11	status:Partially_confirmed UniProt:Q09482_CAEEL protein_id:AAC46688.1
contig02807	T08A11.1	66.17	2e-47	status:Partially_confirmed UniProt:Q9XTE2_CAEEL protein_id:CAA90776.1
contig02809	C36B1.3	58.72	1e-75	locus:rpb-3 DNA directed RNA polymerase II status:Partially_confirmed UniProt:Q93338_CAEEL protein_id:CAB02268.2
contig02810	Y56A3A.17b	47.58	2e-21	locus:npp-16 status:Confirmed UniProt:Q7K6X4_CAEEL protein_id:CAB60516.1
contig02813	M28.8	35.07	1e-09	status:Partially_confirmed UniProt:Q21574_CAEEL protein_id:CAA90132.1
contig02814	C34E10.5	44.72	2e-32	locus:prmt-5 status:Partially_confirmed UniProt:P46580 protein_id:AAK95874.1
contig02817	ZK131.6	58.49	2e-30	locus:his-12 histone H2A status:Predicted UniProt:P09588 protein_id:CAB05836.1
contig02820	C06G3.6	45.71	3e-12	zinc finger protein status:Confirmed UniProt:Q17746_CAEEL protein_id:AAB03135.1
contig02821	C27H6.1c	73.85	1e-78	Adaptor complexes medium subunit family
contig02823	bmy:Bm1_26885		1e-25	Kringle domain containing protein
contig02824	C15H9.8a	28.48	1e-11	locus:prx-3 status:Partially_confirmed UniProt:Q18028_CAEEL protein_id:AAB52665.2
contig02826	R05F9.12	58.42	0	glycosyl hydralase, sucrase-isomaltase status:Confirmed UniProt:Q21750_CAEEL protein_id:AAA83174.3
contig02829	C52B9.4	71.76	9e-82	status:Partially_confirmed UniProt:Q22938_CAEEL protein_id:AAK39214.2
contig02830	R11H6.1	40.58	2e-48	locus:pes-9 Yeast hypothetical 52.9 KD protein like status:Confirmed UniProt:O18000_CAEEL protein_id:CAB07646.1
contig02832	Y43F8A.5	36.28	9e-24	status:Partially_confirmed UniProt:Q9XWL3_CAEEL protein_id:CAA21644.1
contig02834	F52C12.6	49.34	8e-59	Unkown function
contig02837	bmy:Bm1_35765		2e-06	TPR Domain containing protein; K03350 anaphase-promoting complex subunit 3
contig02840	T20G5.10	66.09	5e-33	status:Partially_confirmed UniProt:Q22616 protein_id:CAA83011.1
contig02842	bmy:Bm1_16995		4e-13	jmjC domain containing protein
contig02843	F36G3.1	25.08	2e-20	status:Confirmed UniProt:YQY1_CAEEL protein_id:CAA87338.1
contig02848	M110.5c	45	1e-08	locus:dab-1 status:Confirmed UniProt:Q8I4G9_CAEEL protein_id:CAB54272.2
contig02851	F22D6.2	82.93	1e-17	status:Confirmed UniProt:Q19723_CAEEL protein_id:CAA95809.1
contig02853	B0348.4b	41.04	3e-42	locus:egl-8 status:Confirmed UniProt:Q95X29_CAEEL protein_id:AAL77168.1
contig02854	Y43F4B.6	48.07	5e-63	locus:klp-19 Kinesin motor domain status:Confirmed UniProt:O45935_CAEEL protein_id:CAA16335.1
contig02855	bmy:Bm1_45115		6e-10	hypothetical protein
contig02856	R31.1b	54.03	7e-63	spectrin beta chain
contig02857	K08D12.1	71.49	3e-92	locus:pbs-1 status:Confirmed UniProt:Q966I8_CAEEL protein_id:AAK84540.1
contig02863	F02E11.1	50.6	3e-147	locus:wht-4 ABC transpoter status:Partially_confirmed UniProt:O16574_CAEEL protein_id:AAB66050.2
contig02864	T06D8.1b	47.3	2e-32	status:Partially_confirmed UniProt:Q8I110_CAEEL protein_id:CAN86914.1
contig02865	bmy:Bm1_37875		4e-06	Zinc finger CCCH type domain containing protein 6., putative
contig02866	T09E11.8	26.54	5e-23	status:Predicted UniProt:O02308_CAEEL protein_id:CAB03535.2
contig02867	ZK637.13	41.96	2e-27	locus:glb-1 Globin status:Confirmed UniProt:P30627 protein_id:CAA77458.2
contig02870	B0303.4	41.12	3e-11	status:Partially_confirmed UniProt:YKA4_CAEEL protein_id:AAA27898.3
contig02873	bmy:Bm1_34900		7e-07	Bromodomain containing protein
contig02875	C23G10.8	66.67	2e-44	S. pombe adenylyl cyclase-associated protein (weak) status:Partially_confirmed UniProt:Q9GYR5_CAEEL protein_id:AAF99879.1
contig02876	ZK632.6	53.03	1e-59	locus:cnx-1 Calnexin status:Confirmed UniProt:P34652 protein_id:CAA80183.1
contig02880	C28C12.4	36.56	2e-08	status:Partially_confirmed UniProt:Q18280_CAEEL protein_id:AAB37547.1
contig02881	C03G5.1	83.49	0	locus:sdha-1 succinate dehydrogenase flavoprotein subunit status:Confirmed UniProt:Q09508 protein_id:AAB37034.1
contig02882	Y41E3.11a	45	3e-07	Unkown function
contig02883	F37A4.7d	71.07	2e-113	locus:rbf-1 status:Partially_confirmed UniProt:RBF1_CAEEL protein_id:AAM48523.1
contig02886	T23H4.2	25.74	7e-06	locus:nhr-69 Ligand-binding domain of nuclear hormone receptors, Zinc finger, C4 type (two domains) status:Confirmed UniProt:P91829 protein_id:CAB05815.2
contig02887	Y38C1AB.8	59.06	1e-81	locus:frm-5 status:Predicted UniProt:Q33BL4_CAEEL protein_id:ABB51176.1
contig02889	F10E9.10	36	5e-13	status:Predicted UniProt:Q95QL5_CAEEL protein_id:AAK93846.2
contig02890	C11D9.1	36.59	1e-34	status:Partially_confirmed UniProt:O01847_CAEEL protein_id:AAB54205.2
contig02891	bmy:Bm1_28590		3e-12	hypothetical protein
contig02893	D2085.4	32.16	3e-23	similarity with a human hypothetical protein (PIR Acc. No. A38919) status:Partially_confirmed UniProt:O17736_CAEEL protein_id:CAA91061.1
contig02894	bmy:Bm1_20850		9e-09	SAC3/GANP family protein
contig02896	F32H2.3	28.95	5e-10	locus:spd-2 status:Confirmed UniProt:SPD2_CAEEL protein_id:CAB04243.1
contig02897	T28C6.5	50	4e-09	status:Partially_confirmed UniProt:Q22846_CAEEL protein_id:CAA90996.2
contig02900	R07G3.9	41.75	1e-21	locus:oig-4 status:Confirmed UniProt:Q5WRU0_CAEEL protein_id:AAU87820.1
contig02903	F01G4.3	31.21	2e-09	antiviral protein SKI2 like status:Partially_confirmed UniProt:Q19103_CAEEL protein_id:CAA92767.2
contig02905	H06O01.2	85.26	9e-129	chromodomain-helicase-DNA-biniding protein status:Partially_confirmed UniProt:O17909_CAEEL protein_id:CAB07481.2
contig02908	C09D8.1e	54.1	1e-12	protein-tyrosine phosphatase with fibronectin type III-like domains (DPTP and LAR like)
contig02913	D2092.1a	40	6e-67	C2 domain-containing protein status:Partially_confirmed UniProt:P91199_CAEEL protein_id:AAB42222.1
contig02917	ZC434.5	65	2e-54	locus:ers-2 glutamyl-trna synthetase status:Confirmed UniProt:Q23315_CAEEL protein_id:CAB00060.1
contig02919	bmy:Bm1_47315		3e-39	hypothetical protein
contig02922	C40H1.1	44.03	2e-49	locus:cpb-1 Ovarian protein (fly) status:Partially_confirmed UniProt:Q03571 protein_id:CAA79552.2
contig02929	B0495.10a	47.37	1e-111	locus:tag-178 status:Confirmed UniProt:B0M0L5_CAEEL protein_id:ABY83112.1
contig02930	W09G10.4a	91.21	3e-140	locus:apd-3 status:Partially_confirmed UniProt:O16637_CAEEL protein_id:AAB66112.2
contig02931	bmy:Bm1_50935		1e-17	hypothetical protein
contig02933	T10G3.5a	36.09	3e-28	locus:eea-1 endosomal protein P162 like status:Confirmed UniProt:P92021_CAEEL protein_id:CAB03330.2
contig02934	F56D2.1	55.24	3e-137	locus:ucr-1 Mitochondrial processing protease enhancing protein status:Confirmed UniProt:YMT1_CAEEL protein_id:AAB52679.1
contig02935	F46E10.9	80.21	1e-89	locus:dpy-11 thioredoxin status:Confirmed UniProt:Q9UAV4_CAEEL protein_id:AAD14719.1
contig02940	F52A8.5	62.69	4e-44	glycine cleavage system H protein like status:Confirmed UniProt:Q20634_CAEEL protein_id:CAA95820.1
contig02942	F09E5.15b	81.03	6e-23	locus:prdx-2 status:Confirmed UniProt:A8DYR6_CAEEL protein_id:ABV82431.1
contig02943	F15H10.7	46.39	2e-26	status:Partially_confirmed UniProt:Q19486_CAEEL protein_id:CAA98260.1
contig02949	W03G9.4	50.88	4e-45	locus:app-1 aminopeptidase status:Partially_confirmed UniProt:O44750_CAEEL protein_id:AAB96739.1
contig02950	T28B11.1	36.49	8e-08	status:Confirmed UniProt:Q22842_CAEEL protein_id:CAA98290.1
contig02953	T27E9.7	82.45	0	locus:abcf-2 ABC transporters (2 domains) status:Confirmed UniProt:Q9XTD9_CAEEL protein_id:CAB04880.1
contig02959	C01F1.3a	35.64	4e-30	status:Partially_confirmed UniProt:Q17556_CAEEL protein_id:AAB00715.1
contig02960	T20D3.3c	45.83	8e-13	Unkown function
contig02964	T05A10.5	36.07	8e-10	locus:scl-22 testes-specific protein like status:Partially_confirmed UniProt:P90958_CAEEL protein_id:CAA92136.1
contig02965	C24G6.3	37.61	2e-18	status:Partially_confirmed UniProt:O76384_CAEEL protein_id:AAC19216.2
contig02966	F08B4.7	53.13	4e-21	U1 small nuclear ribonucleoprotein C status:Confirmed UniProt:P90815_CAEEL protein_id:AAB37732.1
contig02968	K01G5.8a	61.33	2e-21	status:Confirmed UniProt:O17922_CAEEL protein_id:CAB07862.1
contig02969	dmo:Dmoj_GI14370		8e-21	GI14370 gene product from transcript GI14370-RA
contig02970	bmy:Bm1_36070		3e-25	MGC88946 protein; K03540 ribonuclease P subunit RPR2 [EC:3.1.26.5]
contig02973	T26E3.2	41.67	4e-13	locus:ndx-1 MUTT protein like status:Confirmed UniProt:O45830 protein_id:CAB04835.1
contig02976	F41E6.13a	39.76	3e-27	locus:atg-18 status:Confirmed UniProt:O16466_CAEEL protein_id:AAB65961.1
contig02977	F46A9.5	46.72	2e-29	locus:skr-1 cyclin A\/CDK2-associated protein P19 like status:Confirmed UniProt:Q93647_CAEEL protein_id:CAB03110.1
contig02979	ZK112.7	25.27	3e-06	locus:cdh-3 fat tumor suppressor status:Partially_confirmed UniProt:P34616 protein_id:AAA28182.1
contig02983	Y39E4B.1	76.6	1e-15	locus:abce-1 status:Partially_confirmed UniProt:Q9U2K8_CAEEL protein_id:CAB54424.1
contig02984	H04M03.4	30.98	4e-24	locus:glf-1 status:Confirmed UniProt:Q9TYR1_CAEEL protein_id:AAD12787.2
contig02987	W02G9.1	46.6	8e-18	locus:ndx-2 status:Partially_confirmed UniProt:O61902 protein_id:AAC17685.1
contig02990	T18D3.3	76.47	2e-42	cobalt uptake like protein status:Partially_confirmed UniProt:Q22541_CAEEL protein_id:CAA92193.2
contig02996	R07G3.1	60.2	2e-28	locus:cdc-42 RAS protein status:Confirmed UniProt:Q05062 protein_id:AAK31543.1
contig02997	F54D5.11	57.23	2e-52	transcription intiation factor TFIIE-BETA status:Confirmed UniProt:Q20776_CAEEL protein_id:CAA91336.2
contig02998	T14G10.6	37.5	3e-11	locus:tsp-12 tetraspanin status:Confirmed UniProt:Q22495_CAEEL protein_id:CAA93092.1
contig02999	T14G10.6	51.56	2e-14	locus:tsp-12 tetraspanin status:Confirmed UniProt:Q22495_CAEEL protein_id:CAA93092.1
contig03002	C09H6.2c	57.14	3e-07	locus:lin-10 status:Confirmed UniProt:C09H6.2c protein_id:CAQ76455.1
contig03003	bmy:Bm1_35550		1e-41	hypothetical protein
contig03004	W01D2.5	59.07	5e-71	status:Confirmed UniProt:Q9XU63 protein_id:CAB05639.1
contig03005	F41D9.1	59.86	1e-159	locus:tbc-18 status:Partially_confirmed UniProt:Q94222_CAEEL protein_id:AAB52605.2
contig03007	C01G5.8	48.66	3e-51	status:Partially_confirmed UniProt:P90740_CAEEL protein_id:AAB37739.1
contig03009	C08B6.4b	69.71	5e-105	status:Partially_confirmed UniProt:Q65ZB0_CAEEL protein_id:CAH19081.1
contig03012	R13A5.1c	60	1e-19	locus:cup-5 status:Confirmed UniProt:Q8T877_CAEEL protein_id:AAP82642.1
contig03013	T23H2.2	51.29	5e-70	locus:snt-4 C2 domain protein status:Confirmed UniProt:P91493_CAEEL protein_id:AAM15607.1
contig03016	C14C10.5	27.37	3e-16	Human mRNA (KIAA0077) product like status:Partially_confirmed UniProt:Q17971_CAEEL protein_id:CAA98425.1
contig03017	C09D4.3	43.11	1e-65	SER\/THR protein kinase status:Confirmed UniProt:O01733_CAEEL protein_id:AAB53978.2
contig03019	C48D1.3	67.63	5e-86	locus:cho-1 choline transporter status:Confirmed UniProt:SC5A7_CAEEL protein_id:CAB02847.2
contig03021	F08B1.2	49.33	1e-12	locus:gcy-12 guanylate cyclase status:Partially_confirmed UniProt:Q19187_CAEEL protein_id:AAK68301.1
contig03022	T06E6.2b	40.32	2e-09	locus:cyb-3 status:Confirmed UniProt:Q95ZP8_CAEEL protein_id:CAC42336.1
contig03024	C45E1.1a	63.5	7e-103	locus:nhr-64 hormone receptor\/zinc finger protein status:Confirmed UniProt:O44960 protein_id:AAC24283.1
contig03026	ZC8.4d	61.22	8e-12	locus:lfi-1 status:Partially_confirmed UniProt:Q7JNN3_CAEEL protein_id:AAQ91890.1
contig03028	bmy:Bm1_14145		4e-07	protein phosphatase PP2A regulatory subunit; K03456 protein phosphatase 2 (formerly 2A), regulatory subunit A
contig03029	R11A8.8	31.79	4e-20	status:Partially_confirmed UniProt:Q7YWW5_CAEEL protein_id:CAE17904.1
contig03030	F45E12.3	31.18	5e-22	locus:cul-4 status:Confirmed UniProt:Q17392 protein_id:AAA68791.3
contig03031	C23H4.1	40.18	3e-27	locus:cab-1 status:Confirmed UniProt:Q93249 protein_id:CAB01682.1
contig03032	pfl:PFL_0452		3e-06	hypothetical protein; K03112 DamX protein
contig03033	H25P06.2b	51.31	5e-46	locus:cdk-9 serine\/threonine kinase (CDC2\/CDKX subfamily) status:Confirmed UniProt:Q9TVL3 protein_id:CAB07238.3
contig03034	Y17G7B.10b	64.36	1e-51	status:Confirmed UniProt:Q9XXI5_CAEEL protein_id:CAA19456.1
contig03035	B0491.5	60	3e-12	status:Confirmed UniProt:Q17512_CAEEL protein_id:CAA90087.1
contig03036	bmy:Bm1_39925		6e-13	CPSF A subunit region family protein; K10610 DNA damage-binding protein 1
contig03038	H06H21.6	39.31	4e-21	locus:ubxn-6 status:Confirmed UniProt:Q8WTJ4_CAEEL protein_id:AAL32226.2
contig03039	F31C3.3	51.59	2e-79	status:Partially_confirmed UniProt:O62191_CAEEL protein_id:CAB07193.4
contig03040	Y54G2A.23	66.87	2e-60	status:Confirmed UniProt:Q9N3B0 protein_id:AAK93864.2
contig03044	Y76A2A.1	35.67	7e-18	locus:tag-164 status:Partially_confirmed UniProt:Q9XWB4_CAEEL protein_id:CAA21771.1
contig03047	F14H8.1b	33.33	4e-33	locus:obr-2 status:Partially_confirmed UniProt:B2D6P3_CAEEL protein_id:CAQ35036.1
contig03049	bmy:Bm1_29580		3e-27	hypothetical protein
contig03050	T04F8.4	60.66	1e-61	locus:cutl-11 cuticlin status:Predicted UniProt:Q22164_CAEEL protein_id:CAA91480.1
contig03051	F40F9.10	53.45	9e-13	status:Partially_confirmed UniProt:Q20240_CAEEL protein_id:CAA94765.2
contig03055	bmy:Bm1_27980		1e-18	hypothetical protein
contig03057	C14B4.2	33.33	4e-59	status:Partially_confirmed UniProt:O45251_CAEEL protein_id:CAB03966.2
contig03058	F25H5.3e	54.4	8e-34	Pyruvate kinase
contig03059	F11A10.8	32.65	2e-09	locus:cpsf-4 status:Confirmed UniProt:Q7YTG9_CAEEL protein_id:CAE45045.1
contig03062	C18C4.5b	25.45	8e-15	status:Partially_confirmed UniProt:Q8MNV4_CAEEL protein_id:AAM29663.2
contig03064	T05E11.7	65.71	2e-12	status:Partially_confirmed UniProt:Q21597_CAEEL protein_id:CAA92979.2
contig03066	C18H7.4	51.1	3e-95	protein kinase status:Partially_confirmed UniProt:Q9GZG1_CAEEL protein_id:AAF98610.2
contig03067	bmy:Bm1_40580		7e-10	Glycosyl hydrolases family 31 protein; K01187 alpha-glucosidase [EC:3.2.1.20]
contig03069	C27D8.1	62.08	6e-104	serine\/threonine kinase status:Confirmed UniProt:Q93288_CAEEL protein_id:CAB05633.1
contig03074	Y17G7B.2b	50.99	4e-105	locus:ash-2 status:Confirmed UniProt:Q9XXH4_CAEEL protein_id:CAA19468.1
contig03076	F48E8.6	42.03	4e-12	status:Partially_confirmed UniProt:YR86_CAEEL protein_id:AAC46543.1
contig03077	W07G4.4	61.3	2e-178	cytosolic aminopeptidase status:Confirmed UniProt:YH24_CAEEL protein_id:CAB01448.1
contig03078	bmy:Bm1_40585		6e-21	Bromodomain associated family protein
contig03085	C15H11.8	52.29	8e-30	DNA-directed RNA polymerase I like status:Confirmed UniProt:O17587_CAEEL protein_id:CAB02739.1
contig03086	Y94H6A.9a	50	1e-19	locus:ubxn-2 status:Confirmed UniProt:Q9N2W5_CAEEL protein_id:AAF60887.2
contig03093	bmy:Bm1_52180		1e-48	hypothetical protein
contig03098	R04B3.2	52.78	6e-06	glycosylasparaginase status:Confirmed UniProt:Q21697 protein_id:AAA91260.2
contig03099	Y48G8AL.6	60.34	1e-33	locus:smg-2 status:Confirmed UniProt:RENT1_CAEEL protein_id:AAK29903.2
contig03100	bmy:Bm1_25355		6e-54	hypothetical protein
contig03106	R06F6.8b	28.49	1e-14	status:Partially_confirmed UniProt:RIC1_CAEEL protein_id:CAA86785.2
contig03108	R09F10.7	23.63	3e-12	locus:pqn-57 status:Predicted UniProt:Q27383_CAEEL protein_id:AAC69096.1
contig03112	ZK829.4	69.91	6e-108	glutamate dehydrogenase status:Confirmed UniProt:Q23621_CAEEL protein_id:CAA98074.1
contig03116	F13D12.4a	72.51	2e-68	locus:alh-8 methylmalonate-semialdehyde dehydrogenase status:Confirmed UniProt:P52713 protein_id:CAA88946.1
contig03119	C35D10.6	54.4	2e-72	Aldose reductase status:Confirmed UniProt:Q18483_CAEEL protein_id:AAA62562.1
contig03120	M02B7.3b	54.94	5e-71	locus:osm-3 status:Confirmed UniProt:P46873 protein_id:AAM97997.1
contig03121	R01H2.6	40	1e-29	locus:ubc-18 status:Confirmed UniProt:Q21633_CAEEL protein_id:AAA50648.2
contig03122	K08B12.5	48.14	5e-64	locus:mrck-1 serine\/threonine-protein kinase status:Partially_confirmed UniProt:O01583_CAEEL protein_id:AAB52260.3
contig03125	bmy:Bm1_42005		5e-69	hypothetical protein
contig03128	ZK1225.6	36.25	9e-07	locus:ssp-31 status:Confirmed UniProt:SSP31_CAEEL protein_id:CAA18373.1
contig03131	bmy:Bm1_57505		6e-27	Protein C20orf11 homolog
contig03134	R01H2.6	48.3	9e-40	locus:ubc-18 status:Confirmed UniProt:Q21633_CAEEL protein_id:AAA50648.2
contig03135	F19H8.1	64.76	5e-163	locus:tps-2 trehalose phosphate synthase status:Confirmed UniProt:O45380_CAEEL protein_id:CAB07584.3
contig03136	cqu:CpipJ_CPIJ019442		2e-15	hypothetical protein
contig03137	Y23H5A.7b	72.4	2e-103	locus:crs-1 status:Partially_confirmed UniProt:Q965I6_CAEEL protein_id:AAK68426.1
contig03139	bmy:Bm1_27335		1e-55	Platelet-activating factor acetylhydrolase IB gamma subunit
contig03144	T20F5.2	67.68	2e-80	locus:pbs-4 peptidase status:Confirmed UniProt:PSB2_CAEEL protein_id:AAB37663.1
contig03150	bmy:Bm1_54110		6e-08	Protein-tyrosine phosphatase containing protein
contig03152	F26E4.8	90.35	7e-58	locus:tba-1 TBA-2 tubulin alpha-2 chain status:Confirmed UniProt:O18688_CAEEL protein_id:CAB03001.1
contig03157	Y111B2A.16	46.99	3e-33	locus:taf-7.2 status:Confirmed UniProt:Q9NEW8_CAEEL protein_id:CAC35845.1
contig03158	T20B12.3	50.28	1e-46	status:Partially_confirmed UniProt:YO93_CAEEL protein_id:AAA19056.1
contig03160	B0238.10	70.27	5e-58	acyltransfersase status:Confirmed UniProt:O16486_CAEEL protein_id:AAB65989.1
contig03162	Y110A7A.19	48.1	5e-80	status:Partially_confirmed UniProt:Q9N584_CAEEL protein_id:AAF60413.1
contig03163	C29E4.8	70.87	4e-93	locus:let-754 Adenylate kinase status:Confirmed UniProt:P34346 protein_id:AAA27957.3
contig03164	Y9C12A.1	55.26	6e-42	status:Partially_confirmed UniProt:Q9N4P4_CAEEL protein_id:AAF60923.1
contig03166	bmy:Bm1_44325		2e-08	Senescence-associated protein
contig03167	C10F3.4b	52.2	5e-42	status:Confirmed UniProt:Q5ZR76_CAEEL protein_id:AAV28363.1
contig03171	M18.8	43.03	2e-84	status:Partially_confirmed UniProt:O17549_CAEEL protein_id:CAA93457.2
contig03172	T04C12.5	96.2	3e-39	locus:act-2 actin status:Confirmed UniProt:P10984 protein_id:CAB04675.1
contig03174	T14F9.3	41.9	3e-91	locus:hex-1 beta-hexosaminidase beta subunit status:Confirmed UniProt:Q22492 protein_id:AAA91263.1
contig03176	K07A12.2	47.91	0	Rat insulin-like growth factor binding protien complex acid labile chain like status:Partially_confirmed UniProt:P90920_CAEEL protein_id:CAB03182.1
contig03180	R11A5.4d	88.15	4e-113	status:Confirmed UniProt:Q7JKI2_CAEEL protein_id:CAF31483.1
contig03181	C54E10.2b	39.15	2e-33	EF hand
contig03184	F58B3.7	43.06	4e-57	Arabidopsis DNA-damage-repair protein D11 like status:Confirmed UniProt:Q20966_CAEEL protein_id:CAA97799.1
contig03186	F36A4.7	66.32	4e-108	locus:ama-1 RNA polymerase II status:Partially_confirmed UniProt:RPB1_CAEEL protein_id:AAA96158.2
contig03187	F32B6.8b	66.67	8e-76	locus:tbc-3 Yeast ORF YOR070C protein like status:Confirmed UniProt:O45434_CAEEL protein_id:CAB03042.1
contig03188	R02F2.4	29.63	4e-19	status:Confirmed UniProt:Q21650_CAEEL protein_id:AAA50720.2
contig03189	Y32H12A.3	45.06	8e-33	locus:dhs-9 dehydrogenase status:Confirmed UniProt:Q9N538_CAEEL protein_id:AAF60486.1
contig03195	ZC101.2d	40.3	6e-06	UNC-52 membrane proteoglycan
contig03197	C33H5.12c	34.25	1e-07	locus:rsp-6 status:Confirmed UniProt:RSP6_CAEEL protein_id:AAL32214.1
contig03199	Y18D10A.20	59.18	7e-38	locus:pfn-1 Profilins status:Confirmed UniProt:Q9XW16 protein_id:CAA22318.1
contig03200	bfo:BRAFLDRAFT_272474		4e-44	hypothetical protein
contig03201	K12F2.1	33.13	4e-32	locus:myo-3 myosin heavy chain status:Partially_confirmed UniProt:P12844 protein_id:CAB01576.2
contig03202	ZK265.6	36.08	9e-21	status:Confirmed UniProt:YHHN_CAEEL protein_id:CAB03516.1
contig03206	F56C11.2	58.56	1e-55	locus:ptr-11 status:Partially_confirmed UniProt:O44978_CAEEL protein_id:AAB97556.1
contig03207	W06H8.1f	93.47	1e-135	locus:rme-1 status:Confirmed UniProt:Q86S80_CAEEL protein_id:AAO25981.1
contig03211	M88.7	81.71	3e-38	status:Confirmed UniProt:Q9U3A1_CAEEL protein_id:CAB54281.3
contig03212	C14H10.3b	73.63	6e-34	status:Partially_confirmed UniProt:B1Q255_CAEEL protein_id:CAQ16135.1
contig03213	C06G3.7	63.64	3e-61	locus:trxr-1 pyridine nucleotide-disulphide oxidoreductase status:Confirmed UniProt:TRXR1_CAEEL protein_id:AAB03136.3
contig03215	F31D4.1	40.75	6e-54	locus:exos-7 status:Confirmed UniProt:O45424_CAEEL protein_id:CAB07412.2
contig03218	ZC513.4	49.17	4e-80	locus:vrs-1 valyl-tRNA synthetase status:Partially_confirmed UniProt:Q23360_CAEEL protein_id:AAC48266.2
contig03219	D2030.4	76.42	8e-45	NADH:CoQ oxidoreductase subunit B18 status:Confirmed UniProt:P90789 protein_id:CAA98116.1
contig03221	bmy:Bm1_12810		2e-33	hypothetical protein; K06678 condensin complex subunit 3
contig03222	W03A5.1	29.23	2e-37	status:Partially_confirmed UniProt:Q23136_CAEEL protein_id:AAL02528.2
contig03224	T27D1.1	60.61	1e-35	locus:cyn-9 cyclophilin related protein status:Confirmed UniProt:Q09637 protein_id:CAA88291.1
contig03225	C27H6.4c	33.33	8e-29	locus:rmd-2 status:Confirmed UniProt:B2D6P1_CAEEL protein_id:CAQ35019.1
contig03233	C34B2.8	65.88	5e-71	status:Confirmed UniProt:O44955_CAEEL protein_id:AAB97540.1
contig03235	D1007.7	41.07	2e-21	locus:nrd-1 RNA-binding protein status:Partially_confirmed UniProt:O01864_CAEEL protein_id:AAK18922.1
contig03237	W05F2.4a	35.24	2e-07	status:Partially_confirmed UniProt:Q1XFX9_CAEEL protein_id:ABD94095.1
contig03241	T10B5.10	36.94	3e-21	status:Partially_confirmed UniProt:Q86S30_CAEEL protein_id:AAO25992.1
contig03243	C44B9.1	38.49	2e-141	status:Predicted UniProt:Q18602_CAEEL protein_id:CAA97778.2
contig03244	R166.3	56.04	5e-58	status:Partially_confirmed UniProt:Q22004 protein_id:CAA90664.1
contig03245	T10B10.3	30.91	2e-08	status:Confirmed UniProt:Q22368_CAEEL protein_id:CAA96673.1
contig03246	T27C4.4d	64.54	4e-51	locus:lin-40 status:Partially_confirmed UniProt:Q86S28_CAEEL protein_id:AAO25984.1
contig03248	F42A6.7d	67.24	2e-43	locus:hrp-1 status:Confirmed UniProt:ROA1_CAEEL protein_id:ABB51186.1
contig03249	C52E12.6	35.85	1e-11	status:Partially_confirmed UniProt:Q8IG38_CAEEL protein_id:AAN63430.2
contig03250	bmy:Bm1_34375		9e-16	Protein kinase domain containing protein
contig03251	T25G3.2	74.52	6e-59	locus:chs-1 chitin synthase like status:Confirmed UniProt:Q22791_CAEEL protein_id:CAA96688.2
contig03256	T19E10.1b	22.99	3e-06	locus:ect-2 status:Partially_confirmed UniProt:Q9U364_CAEEL protein_id:CAB54311.1
contig03258	C01H6.9	35.32	1e-41	Eukaryotic protein kinase domain status:Partially_confirmed UniProt:O17985_CAEEL protein_id:CAB10931.3
contig03262	F39B2.6	89.19	6e-35	locus:rps-26 40S ribosomal protein S26 status:Confirmed UniProt:RS26_CAEEL protein_id:CAB07387.1
contig03263	M7.12	32.06	6e-18	status:Partially_confirmed UniProt:Q21596_CAEEL protein_id:CAA92749.2
contig03267	bfo:BRAFLDRAFT_252811		4e-08	hypothetical protein
contig03268	Y71H2B.5	58.02	9e-88	status:Partially_confirmed UniProt:Q9N4F1_CAEEL protein_id:AAK93869.3
contig03269	C43F9.6	37.5	7e-09	Sodium and potassium ATPases status:Partially_confirmed UniProt:Q9XUG9_CAEEL protein_id:CAB05149.1
contig03270	K10B3.10	94.94	7e-77	locus:spc-1 spectrin alpha chain status:Partially_confirmed UniProt:Q21408_CAEEL protein_id:AAB53876.1
contig03272	phu:Phum_PHUM361000		2e-12	reverse transcriptase, putative
contig03273	ZK896.8	68.89	1e-51	locus:gcy-18 guanylate cyclase status:Confirmed UniProt:O02344_CAEEL protein_id:CAB05325.2
contig03276	bmy:Bm1_10855		2e-40	hypothetical protein
contig03277	K02F2.2	83.75	0	S-adenosylhomocysteine hydrolase status:Confirmed UniProt:SAHH_CAEEL protein_id:AAB97565.1
contig03279	B0491.7	67.65	7e-81	diphthine synthase status:Partially_confirmed UniProt:Q17514_CAEEL protein_id:CAA90089.1
contig03280	F08F1.1b	54.52	3e-85	locus:kin-9 status:Partially_confirmed UniProt:O17391_CAEEL protein_id:AAB71302.2
contig03281	ZK1127.9e	77.63	9e-27	status:Partially_confirmed UniProt:Q86MP0_CAEEL protein_id:AAO38577.1
contig03283	F19F10.9	42.25	8e-39	status:Partially_confirmed UniProt:O01524_CAEEL protein_id:AAK72085.1
contig03285	F31E3.4	32.07	1e-97	status:Partially_confirmed UniProt:YPO4_CAEEL protein_id:AAA81687.1
contig03286	C01G6.3	25.19	1e-06	status:Confirmed UniProt:Q17572_CAEEL protein_id:CAA84634.2
contig03287	bmy:Bm1_43915		1e-22	hypothetical protein
contig03289	F39H2.3	34.69	6e-37	S.pombe hypothetical protein C21E11.07 like status:Confirmed UniProt:P90872_CAEEL protein_id:CAB03184.2
contig03292	T03F1.5	58.04	1e-94	locus:gsp-4 serine\/threonine protein phosphatase PP1 status:Confirmed UniProt:P91420_CAEEL protein_id:AAB42233.1
contig03295	B0361.11	34.68	2e-51	status:Partially_confirmed UniProt:YMPB_CAEEL protein_id:AAP68960.1
contig03297	Y18D10A.6b	55.09	2e-115	locus:nhx-8 Sodium\/hydrogen exchanger family status:Confirmed UniProt:Q8T5R3_CAEEL protein_id:CAD36499.1
contig03310	F30H5.1	76.58	2e-89	locus:unc-45 P59 protein and TPR domain status:Partially_confirmed UniProt:Q09981_CAEEL protein_id:AAA68407.1
contig03312	bmy:Bm1_25670		5e-30	hypothetical protein
contig03314	C04C3.5c	49.13	8e-34	locus:dyf-3 status:Partially_confirmed UniProt:Q6I6D4_CAEEL protein_id:AAX55701.1
contig03316	R05F9.12	53.42	3e-52	glycosyl hydralase, sucrase-isomaltase status:Confirmed UniProt:Q21750_CAEEL protein_id:AAA83174.3
contig03320	F07A11.5	51.32	8e-69	ribokinase status:Partially_confirmed UniProt:Q19133_CAEEL protein_id:CAA91318.1
contig03321	F19B6.1b	35.82	2e-08	status:Confirmed UniProt:Q9U3I7_CAEEL protein_id:CAA93462.1
contig03322	ZK686.2	35.55	8e-32	ATP-dependent RNA helicase status:Partially_confirmed UniProt:YO12_CAEEL protein_id:AAP68928.1
contig03323	C55F2.2	55.92	4e-51	locus:ilys-4 status:Confirmed UniProt:Q9GYQ2_CAEEL protein_id:AAF99902.2
contig03325	C06E1.9	48.94	2e-07	status:Confirmed UniProt:YKQ9_CAEEL protein_id:AAA27929.2
contig03326	F57H12.1	31.58	2e-24	locus:arf-3 GTP-binding protein status:Confirmed UniProt:O45099_CAEEL protein_id:AAC02598.1
contig03327	Y41E3.11b	40.21	1e-59	Unkown function
contig03330	ZK370.6	38.07	3e-30	status:Partially_confirmed UniProt:YOL6_CAEEL protein_id:AAA28208.1
contig03333	C07D8.6	52.84	7e-48	aldehyde reductase status:Confirmed UniProt:P91020_CAEEL protein_id:AAB37976.1
contig03334	M7.1	98.64	3e-85	locus:let-70 ubiquitin-conjugating enzyme E2-17 KD status:Confirmed UniProt:UBC2_CAEEL protein_id:CAA92745.1
contig03338	bmy:Bm1_12810		2e-09	hypothetical protein; K06678 condensin complex subunit 3
contig03343	T05A7.6	44.26	6e-16	casein kinase status:Partially_confirmed UniProt:Q22203_CAEEL protein_id:AAA81115.1
contig03346	pkn:PKH_143120		3e-09	hypothetical protein
contig03350	bmy:Bm1_22395		6e-09	hypothetical protein
contig03353	H38K22.3	47.47	2e-77	locus:tag-131 status:Partially_confirmed UniProt:Q9XXA7 protein_id:CAA19709.1
contig03355	C15H9.7	56.93	2e-129	kynureninase status:Confirmed UniProt:Q18026 protein_id:AAB52668.1
contig03356	VC5.3a	38.91	3e-70	locus:npa-1 status:Confirmed UniProt:Q9TYU6_CAEEL protein_id:AAC78208.1
contig03358	E04A4.7	64.08	8e-35	locus:cyc-2.1 cytochrome C status:Confirmed UniProt:P19974 protein_id:AAB92035.1
contig03360	ZK1307.3	53.15	1e-25	status:Confirmed UniProt:YS13_CAEEL protein_id:CAA87431.1
contig03364	R08D7.4a	32.79	2e-32	status:Confirmed UniProt:YNE4_CAEEL protein_id:CAA78050.3
contig03375	R11A5.4d	76.62	5e-73	status:Confirmed UniProt:Q7JKI2_CAEEL protein_id:CAF31483.1
contig03376	T23F6.4	57.59	4e-45	locus:rbd-1 RNA recognition motif. (aka RRM, RBD, or RNP domain) (6 domains) status:Partially_confirmed UniProt:Q9XU67_CAEEL protein_id:CAB05631.1
contig03377	W02B12.15b	56.57	7e-24	status:Confirmed UniProt:A7LPG5_CAEEL protein_id:CAO82066.1
contig03379	F56H1.4	92.06	3e-63	locus:rpt-5 ATPase status:Confirmed UniProt:O76371_CAEEL protein_id:AAC19196.1
contig03380	C34C12.7	33.19	1e-32	status:Predicted UniProt:YQF7_CAEEL protein_id:CAA87098.1
contig03381	M01F1.5	49.81	2e-141	locus:hmit-1.3 glucose transport protein status:Confirmed UniProt:Q21455_CAEEL protein_id:CAA86519.2
contig03388	bmy:Bm1_45885		4e-11	hypothetical protein
contig03390	C34D4.14	46.67	3e-18	status:Partially_confirmed UniProt:Q18447_CAEEL protein_id:AAB00699.1
contig03392	W09C5.6a	71.43	5e-39	locus:rpl-31 Ribosomal protein L31e status:Confirmed UniProt:RL31_CAEEL protein_id:CAB63331.1
contig03393	K02A4.1	80	4e-14	locus:bcat-1 twt1 like protein status:Confirmed UniProt:P54688 protein_id:CAA91805.1
contig03394	bmy:Bm1_49005		6e-09	KH domain containing protein
contig03396	C47E8.5	89.66	5e-102	locus:daf-21 heat shock protein (HSP90) status:Confirmed UniProt:Q18688 protein_id:CAA99793.1
contig03397	C47F8.4	36.36	9e-39	status:Predicted UniProt:O62113_CAEEL protein_id:CAA15837.2
contig03399	F45G2.9	50.35	4e-38	status:Confirmed UniProt:RRMJ2_CAEEL protein_id:CAB07618.1
contig03400	bmy:Bm1_19295		1e-10	hypothetical protein
contig03401	Y73E7A.3a	64.42	1e-59	Unkown function
contig03402	Y39B6A.39a	58.11	1e-73	Unkown function
contig03403	ame:724198		7e-12	similar to SET domain and mariner transposase fusion
contig03404	bmy:Bm1_16970		6e-21	hypothetical protein
contig03405	F42G9.6b	53.94	2e-66	status:Confirmed UniProt:Q8MNS4_CAEEL protein_id:AAM29695.1
contig03409	T22B11.1	27.43	3e-09	status:Partially_confirmed UniProt:O44564_CAEEL protein_id:AAB94181.2
contig03415	C53B4.4e	37.72	2e-24	status:Partially_confirmed UniProt:A5JYS5_CAEEL protein_id:CAN86580.1
contig03418	F38B6.4	46.77	4e-57	GARS\/AIRS\/GART status:Partially_confirmed UniProt:Q20143_CAEEL protein_id:AAA81142.2
contig03420	C48E7.3	34.55	5e-22	locus:lpd-2 status:Confirmed UniProt:Q8IG68_CAEEL protein_id:AAN60524.1
contig03421	C52E12.4	62.61	3e-77	status:Partially_confirmed UniProt:Q18780_CAEEL protein_id:AAA93455.3
contig03424	C34D4.2	51.78	3e-72	status:Partially_confirmed UniProt:Q27475_CAEEL protein_id:AAB00704.2
contig03432	F56D12.4c	76.12	1e-128	locus:jip-1 status:Confirmed
contig03433	F40F4.4b	46.49	6e-22	locus:lbp-3 status:Confirmed UniProt:Q27GU2_CAEEL protein_id:ABD63223.1
contig03434	F47B3.7	45	1e-38	status:Partially_confirmed UniProt:O01556_CAEEL protein_id:AAB52362.1
contig03436	C53C11.3	35.27	5e-42	locus:ptr-5 status:Partially_confirmed UniProt:P91184_CAEEL protein_id:AAB42308.4
contig03440	R53.6	49.28	1e-34	status:Confirmed UniProt:Q22019 protein_id:CAA91348.2
contig03441	mmu:213326		5e-11	Scyl2, AU015688, AW536445, BC030932, D10Ertd802e; SCY1-like 2 (S. cerevisiae)
contig03444	ZK131.11b	31.31	5e-06	status:Confirmed UniProt:Q8I0M4_CAEEL protein_id:CAD54180.1
contig03445	Y102E9.5	53.19	2e-08	status:Predicted UniProt:Q4PIV1_CAEEL protein_id:AAY86289.1
contig03447	F25B5.4c	77.89	5e-80	locus:ubq-1 status:Confirmed UniProt:Q8MYQ4_CAEEL protein_id:AAM22069.2
contig03448	F46B6.7	60.13	7e-102	locus:ztf-7 Zinc finger, C2H2 type status:Confirmed UniProt:Q20448_CAEEL protein_id:CAA94823.1
contig03453	Y48G8AL.5	46.03	2e-90	status:Partially_confirmed UniProt:Q9BL15_CAEEL protein_id:AAK29904.3
contig03455	B0035.16	54.69	4e-61	Haemophilus hypothetical protein HI1074 like status:Confirmed UniProt:TRMU_CAEEL protein_id:CAA97418.2
contig03457	Y54G2A.17b	65.2	1e-80	status:Partially_confirmed UniProt:Q95XX1 protein_id:AAP13742.1
contig03459	K04G2.1	72.16	1e-71	locus:iftb-1 translational initiation factor 2 beta subunit status:Confirmed UniProt:Q21230 protein_id:CAB00049.1
contig03461	K05C4.1	83.62	3e-84	locus:pbs-5 Proteasome A-type and B-type status:Confirmed UniProt:Q9XUV0_CAEEL protein_id:CAB04567.1
contig03465	C42C1.13b	43.86	2e-22	status:Confirmed UniProt:A7IQW5_CAEEL protein_id:CAO82033.1
contig03467	C25A8.5	45.8	2e-89	protein-tyrosine kinase status:Partially_confirmed UniProt:Q18142_CAEEL protein_id:AAB03183.1
contig03471	bmy:Bm1_25515		4e-12	hypothetical protein
contig03480	C17D12.6a	29.61	3e-51	locus:spe-9 EGF-like domain (2 domains) status:Confirmed UniProt:Q9TVY6_CAEEL protein_id:CAB61013.2
contig03486	C55B7.3	44.66	1e-17	protein-tyrosine phosphatase status:Partially_confirmed UniProt:Q966M2_CAEEL protein_id:AAK68274.1
contig03487	F22D6.4	58.99	4e-44	locus:nduf-6 NADH_ubiquinone oxidoreductase subunit status:Confirmed UniProt:Q19724 protein_id:CAA95810.1
contig03490	ZC581.7	55.67	8e-58	protein-tyrosine kinase status:Partially_confirmed UniProt:O01774_CAEEL protein_id:AAB54145.2
contig03494	ZC8.4d	45.65	1e-67	locus:lfi-1 status:Partially_confirmed UniProt:Q7JNN3_CAEEL protein_id:AAQ91890.1
contig03498	bmy:Bm1_53480		5e-08	Hypothetical 45.1 kDa protein C16C10.6 in chromosome III; K13206 coiled-coil domain-containing protein 55
contig03499	C34D4.12	76.28	9e-63	locus:cyn-12 status:Partially_confirmed UniProt:Q18445_CAEEL protein_id:AAB00697.1
contig03500	C25A1.11b	18.79	8e-12	aryl hydrocarbon receptor nuclear translocator
contig03501	F14F4.3b	59.72	4e-110	locus:mrp-5 status:Partially_confirmed UniProt:O62170_CAEEL protein_id:CAB54250.1
contig03503	Y39A3CL.7b	29.41	5e-07	status:Partially_confirmed UniProt:Q65XX5_CAEEL protein_id:AAU20836.1
contig03505	bmy:Bm1_26380		3e-17	hypothetical protein
contig03506	ZK20.5	42.11	7e-07	locus:rpn-12 vegetative protein X like status:Confirmed UniProt:Q23449 protein_id:CAA93778.1
contig03508	Y66D12A.8	66.88	6e-41	status:Partially_confirmed UniProt:Q95Q06_CAEEL protein_id:CAC70131.1
contig03509	ZC8.4d	54.65	1e-69	locus:lfi-1 status:Partially_confirmed UniProt:Q7JNN3_CAEEL protein_id:AAQ91890.1
contig03510	F54D1.6	70.81	3e-69	status:Partially_confirmed UniProt:YAO6_CAEEL protein_id:CAB00863.2
contig03513	Y52B11A.8	52.81	6e-26	status:Confirmed UniProt:Q9U256 protein_id:CAB63390.1
contig03515	F54E2.3d	37.5	2e-14	locus:ketn-1 status:Partially_confirmed UniProt:Q8MXD7_CAEEL protein_id:AAM45364.1
contig03519	Y10G11A.3	48.81	7e-18	locus:dlc-4 status:Predicted UniProt:Q7YTJ8_CAEEL protein_id:CAE17960.1
contig03529	Y45G12B.3	69.7	1e-42	status:Partially_confirmed UniProt:Q9N4Z0 protein_id:AAF60576.2
contig03530	T04A8.10	39.19	5e-21	locus:sel-13 non-histone chromosomal protein HMG-1 status:Confirmed UniProt:Q22139_CAEEL protein_id:CAA84729.1
contig03533	C47E8.5	87.65	8e-122	locus:daf-21 heat shock protein (HSP90) status:Confirmed UniProt:Q18688 protein_id:CAA99793.1
contig03534	bmy:Bm1_45620		2e-36	Trypsin family protein
contig03537	T27F7.3	78.7	4e-47	Unkown function
contig03541	T07F10.1b	26.87	5e-18	status:Partially_confirmed UniProt:Q1HB04_CAEEL protein_id:CAK12563.1
contig03542	F11G11.11	53.03	4e-28	locus:col-20 collagen status:Confirmed UniProt:P91249_CAEEL protein_id:AAB37842.2
contig03544	bmy:Bm1_55090		2e-14	hypothetical protein
contig03545	AC3.2	41.18	1e-12	locus:ugt-49 UDP-glucuronosyltransferase status:Confirmed UniProt:Q17399_CAEEL protein_id:CAA94866.2
contig03546	Y79H2A.3a	24.71	1e-13	status:Partially_confirmed UniProt:Q9U1R8_CAEEL protein_id:CAB54509.1
contig03548	DY3.7	42.69	4e-152	locus:sup-17 Zinc-binding metalloprotease domain status:Confirmed UniProt:O46354_CAEEL protein_id:CAB09416.1
contig03552	bmy:Bm1_02960		9e-24	hypothetical protein
contig03554	T08G5.5c	36.99	8e-18	locus:vps-39 status:Confirmed UniProt:A8JJR1_CAEEL protein_id:CAP16526.1
contig03564	Y54E10BR.3	42.61	4e-20	status:Partially_confirmed UniProt:Q9N3D1_CAEEL protein_id:AAF59555.1
contig03565	F54E2.4	39.09	2e-14	status:Predicted UniProt:A7DT48_CAEEL protein_id:ABS19465.1
contig03566	F53F4.6b	56.56	7e-36	locus:rdy-2 status:Predicted UniProt:B1Q262_CAEEL protein_id:CAQ16141.1
contig03568	F43G9.12	35.19	3e-31	Human GC-rich sequence DNA-binding factor (GCF) like status:Partially_confirmed UniProt:O01989_CAEEL protein_id:CAB10727.1
contig03572	ZK652.9	59.76	2e-84	locus:coq-5 status:Confirmed UniProt:P34666 protein_id:AAK93871.1
contig03573	K10D6.2c	44.68	4e-17	status:Confirmed UniProt:Q9NAP4_CAEEL protein_id:CAB54276.3
contig03579	F02A9.4b	52.58	7e-53	status:Confirmed UniProt:YLPD_CAEEL protein_id:CAA79619.2
contig03580	F54E2.3a	59.21	9e-59	locus:ketn-1 status:Partially_confirmed UniProt:A7DT47_CAEEL protein_id:ABS19464.1
contig03581	Y71H2B.5	58.79	3e-120	status:Partially_confirmed UniProt:Q9N4F1_CAEEL protein_id:AAK93869.3
contig03588	F52B11.2a	62.66	1e-85	Unkown function
contig03593	bmy:Bm1_27180		2e-38	hypothetical protein
contig03595	ZK328.2	89.91	8e-53	locus:eft-1 elongation factor 2 status:Confirmed UniProt:Q23463_CAEEL protein_id:AAA91248.1
contig03597	bmy:Bm1_32810		2e-45	BAT2 N-terminus family protein
contig03599	R08E3.3b	21.52	1e-07	status:Confirmed UniProt:Q7JP60_CAEEL protein_id:AAQ82846.1
contig03600	bmy:Bm1_06450		2e-60	Ubiquitin family protein
contig03602	F56A11.1	50.07	0	locus:gex-2 status:Confirmed UniProt:O44518 protein_id:AAB92078.6
contig03603	F27E11.2a	59.62	1e-09	nucleoside transporter status:Confirmed UniProt:O16191_CAEEL protein_id:AAB65256.3
contig03604	K07C11.2	23.81	1e-08	locus:air-1 protein kinase status:Confirmed UniProt:Q21271_CAEEL protein_id:AAA96180.2
contig03608	F11G11.2	50.54	9e-48	locus:gst-7 glutathione S-transferase status:Confirmed UniProt:P91253 protein_id:AAB37846.1
contig03609	Y67A10A.7	54.7	4e-87	status:Partially_confirmed UniProt:Q9U1V2_CAEEL protein_id:CAB60448.2
contig03610	bmy:Bm1_35850		5e-06	hypothetical protein
contig03611	mdo:100027229		3e-28	similar to galactokinase; K00849 galactokinase [EC:2.7.1.6]
contig03612	C05C8.2	64.48	2e-99	status:Confirmed UniProt:O16311_CAEEL protein_id:AAB65369.1
contig03615	T21H3.3	100	1e-80	locus:cmd-1 calmodulin status:Confirmed UniProt:O16305 protein_id:AAB65364.1
contig03617	B0491.1	49.16	2e-48	status:Partially_confirmed UniProt:Q17515_CAEEL protein_id:CAA90090.1
contig03621	Y51A2D.18	41.83	5e-32	Sugar (and other) transporter status:Partially_confirmed UniProt:Q9XXQ4_CAEEL protein_id:CAA16411.2
contig03622	B0222.5	31.97	7e-21	status:Partially_confirmed UniProt:Q17457_CAEEL protein_id:AAA92322.1
contig03623	D2005.5	35.64	4e-21	locus:drh-3 RNA helicase like status:Partially_confirmed UniProt:Q93413_CAEEL protein_id:CAB02082.3
contig03625	Y92H12BR.6	45.97	4e-47	locus:set-29 status:Partially_confirmed UniProt:Q9BPP1_CAEEL protein_id:AAK09076.4
contig03627	Y37E11AL.2	39.83	4e-16	status:Confirmed UniProt:Q9N443_CAEEL protein_id:AAF59454.2
contig03628	bmy:Bm1_10775		1e-18	GH09271p
contig03629	ZC8.4d	40	4e-14	locus:lfi-1 status:Partially_confirmed UniProt:Q7JNN3_CAEEL protein_id:AAQ91890.1
contig03634	R11G1.4b	57.97	8e-17	locus:sax-1 status:Confirmed UniProt:Q2L6X0_CAEEL protein_id:ABC71808.1
contig03635	C33F10.7a	40.27	6e-28	locus:lact-5 esterase and beta-lactamase status:Partially_confirmed UniProt:Q18384_CAEEL protein_id:AAK31475.1
contig03636	bmy:Bm1_43365		1e-09	hypothetical protein
contig03640	Y41E3.18	33.68	1e-23	status:Predicted UniProt:Q5FC17_CAEEL protein_id:CAI46625.1
contig03641	Y80D3A.9	33.83	2e-29	status:Partially_confirmed UniProt:Q9U1Q8_CAEEL protein_id:CAB60443.1
contig03642	C27D6.11	51.04	4e-52	status:Predicted UniProt:Q4U220_CAEEL protein_id:AAY55860.1
contig03643	T13H5.2b	33.02	1e-10	retinal-binding like protein
contig03644	C56A3.8a	57	3e-93	status:Partially_confirmed UniProt:O45318_CAEEL protein_id:CAB01138.3
contig03645	F36A4.7	79.74	2e-105	locus:ama-1 RNA polymerase II status:Partially_confirmed UniProt:RPB1_CAEEL protein_id:AAA96158.2
contig03646	F57F4.1	38.84	6e-17	status:Partially_confirmed UniProt:Q94245_CAEEL protein_id:AAB09164.1
contig03649	F32D1.3	31.05	3e-31	status:Partially_confirmed UniProt:O16296_CAEEL protein_id:AAB65353.1
contig03650	F26D10.3	98.68	2e-38	locus:hsp-1 HSP-1 heat shock 70kd protein A status:Confirmed UniProt:P09446 protein_id:CAB02319.1
contig03651	Y37E3.3	89.55	9e-32	locus:rpb-10 status:Confirmed UniProt:RPAB5_CAEEL protein_id:AAK27863.1
contig03657	C26D10.4	36.59	1e-51	status:Partially_confirmed UniProt:Q18214_CAEEL protein_id:CAA91122.2
contig03661	F28B4.2b	47.49	8e-87	locus:rgl-1 status:Partially_confirmed
contig03662	mcc:713203		3e-10	hypothetical protein LOC713203
contig03663	C01F1.5	47.37	2e-09	status:Partially_confirmed UniProt:Q17554_CAEEL protein_id:AAB00713.1
contig03667	bmy:Bm1_40975		1e-06	hypothetical protein
contig03671	F54D7.2	55.13	4e-41	status:Confirmed UniProt:O44732_CAEEL protein_id:AAK21400.3
contig03672	M01B12.5a	78.83	7e-61	status:Confirmed UniProt:O44959_CAEEL protein_id:AAC17564.4
contig03673	dre:100333391		8e-16	polyprotein-like
contig03676	Y49E10.11c	32.93	5e-20	tat-1C
contig03677	F10B5.4	61.26	1e-99	locus:tub-1 Tub family protein tub-1 status:Confirmed UniProt:TUB1_CAEEL protein_id:CAB61010.2
contig03679	F17H10.1	50.52	4e-82	status:Confirmed UniProt:Q19534_CAEEL protein_id:CAA93682.1
contig03685	ZK1010.1	100	4e-23	locus:ubq-2 UBQ-2 ubiquitin\; 60S Ribosomal protein L40 status:Confirmed UniProt:UBIQ_CAEEL protein_id:CAB04967.1
contig03689	K07A1.9a	60.47	4e-21	arginyl-tRNA protein transferase like status:Confirmed UniProt:P90914_CAEEL protein_id:CAB03170.2
contig03693	ZC513.4	39.58	2e-84	locus:vrs-1 valyl-tRNA synthetase status:Partially_confirmed UniProt:Q23360_CAEEL protein_id:AAC48266.2
contig03694	R05F9.12	62.02	4e-98	glycosyl hydralase, sucrase-isomaltase status:Confirmed UniProt:Q21750_CAEEL protein_id:AAA83174.3
contig03695	W01B11.2	44.83	7e-72	locus:sulp-6 sulfate transporter status:Partially_confirmed UniProt:O45016_CAEEL protein_id:AAK21473.2
contig03696	F49C5.4	56.1	7e-99	serine\/threonine kinase (KIN1\/SNF1\/Nim1 subfamily) status:Partially_confirmed UniProt:O17879_CAEEL protein_id:CAB04433.4
contig03697	C23H3.7	49.81	8e-156	locus:tre-5 trehalase status:Confirmed UniProt:Q9BI68_CAEEL protein_id:AAK31441.2
contig03699	M153.2	49.69	3e-59	status:Predicted UniProt:Q21545_CAEEL protein_id:CAA91944.2
contig03700	D2013.8b	31.45	1e-46	locus:scp-1 status:Confirmed UniProt:Q5FC80_CAEEL protein_id:CAI46561.1
contig03703	C47E12.5c	61.96	0	ubiquitin-activating enzyme
contig03704	B0432.3	61.86	4e-26	status:Confirmed UniProt:RM41_CAEEL protein_id:AAB37899.1
contig03710	aag:AaeL_AAEL014510		2e-16	sprouty ; K04704 sprouty
contig03713	B0457.6	41.12	4e-11	status:Predicted UniProt:Q7YX77_CAEEL protein_id:CAE17716.1
contig03720	F40F8.11	38.36	2e-39	status:Partially_confirmed UniProt:Q0G828_CAEEL protein_id:CAL36504.1
contig03721	ZK593.7	68.42	4e-34	locus:lsm-7 Yeast JTA107 like status:Confirmed UniProt:Q23543_CAEEL protein_id:CAA93428.1
contig03722	F12F6.6	67.02	2e-57	locus:sec-24.1 Yeast hypothetical YIK9 protein like status:Partially_confirmed UniProt:Q19371_CAEEL protein_id:CAA97788.1
contig03723	F45H11.2	85.53	1e-20	locus:ned-8 ubiquitin status:Partially_confirmed UniProt:Q93725 protein_id:CAB01708.1
contig03725	R13H4.7	28.48	4e-15	status:Partially_confirmed UniProt:P90946_CAEEL protein_id:CAB04652.3
contig03726	Y60A3A.13c	63.43	7e-45	Unkown function
contig03728	C43G2.1	65.13	1e-130	status:Partially_confirmed UniProt:Q94177 protein_id:AAB09107.2
contig03735	H17B01.1b	52.72	4e-126	sugar transporter status:Partially_confirmed UniProt:O44827_CAEEL protein_id:AAK31540.1
contig03738	bmy:Bm1_56145		4e-13	hypothetical protein
contig03740	R05D11.4	58.43	8e-45	ATP dependent RNA helicase status:Partially_confirmed UniProt:Q21736_CAEEL protein_id:CAA99891.1
contig03741	C43E11.9	77.14	2e-62	status:Confirmed UniProt:P91154_CAEEL protein_id:AAB37628.1
contig03742	hmg:100213325		6e-13	similar to predicted protein
[truncated: 7,823 more rows]

## Sheet: VAS
A.suum ID	Homologue ID	Identity	Evalue	Annotation
contig00001	F08G5.4	38.17	2e-11	locus:col-130 collagen status:Confirmed UniProt:Q19218_CAEEL protein_id:CAA94581.1
contig00005	F40A3.3b	67.76	1e-66	status:Confirmed UniProt:PEBPH_CAEEL protein_id:AAX88829.1
contig00006	ssn:SSON_0299		4e-06	lacZ; beta-D-galactosidase (EC:3.2.1.23); K01190 beta-galactosidase [EC:3.2.1.23]
contig00007	Y38C1BA.3	68.71	2e-13	locus:col-109 collagen status:Confirmed UniProt:Q9N527_CAEEL protein_id:AAF60502.1
contig00008	H03A11.2	27.44	3e-14	status:Partially_confirmed UniProt:Q9XTW1_CAEEL protein_id:CAD57697.1
contig00011	Y53G8AR.8	54.65	2e-102	status:Partially_confirmed UniProt:Q9N3G1_CAEEL protein_id:AAF59541.3
contig00014	ZK617.1e	56.96	0	Fibronectin type III domain (31 domains), IG (immunoglobulin) superfamily (18 domains), calcium/calmodulin dependent protein kinase
contig00015	Y116A8C.38	28.35	3e-13	status:Partially_confirmed UniProt:Q9U2T8_CAEEL protein_id:CAB55139.2
contig00016	ZK1307.4	31.53	1e-09	status:Partially_confirmed UniProt:YS14_CAEEL protein_id:CAA87432.2
contig00017	F42E11.4	70.12	6e-42	locus:tni-1 troponin I status:Confirmed UniProt:TNNI1_CAEEL protein_id:CAA91466.1
contig00018	B0041.4	70.57	9e-140	locus:rpl-4 ribosomal protein L1 status:Confirmed UniProt:RL4_CAEEL protein_id:AAC24253.1
contig00020	cal:CaO19.6835		7e-22	hypothetical protein
contig00022	F11G11.10	25.93	2e-09	locus:col-17 collagen status:Confirmed UniProt:P91248_CAEEL protein_id:AAB37841.3
contig00026	C18A11.1	44.32	3e-15	status:Confirmed UniProt:Q18070_CAEEL protein_id:AAC69005.1
contig00029	C53B4.5	63.53	2e-25	locus:col-119 collagen status:Confirmed UniProt:Q18799_CAEEL protein_id:CAA92453.1
contig00030	C04F6.4a	51.94	0	locus:unc-78 beta transducin status:Confirmed UniProt:WDR1_CAEEL protein_id:AAA83588.1
contig00031	F20D6.4d	35.42	1e-27	locus:srp-7 status:Confirmed UniProt:A9Z1L1_CAEEL protein_id:ABY28279.1
contig00032	MTCE.26	91.02	6e-157	cytochrome oxidase subunit I status:Confirmed
contig00033	F15A2.1	47.57	2e-23	locus:col-184 collagen status:Partially_confirmed UniProt:Q19470_CAEEL protein_id:CAA94128.1
contig00037	Y60A3A.10	64.6	5e-99	locus:dhs-24 status:Partially_confirmed UniProt:Q9U1Y6_CAEEL protein_id:CAB60405.3
contig00043	W03D8.6	36.93	8e-44	locus:itx-1 status:Partially_confirmed UniProt:O45000_CAEEL protein_id:AAK21492.4
contig00045	K08B12.1	51.14	2e-108	status:Partially_confirmed UniProt:O01584_CAEEL protein_id:AAB52257.3
contig00046	R10D12.12	30.93	1e-08	status:Confirmed UniProt:P92012_CAEEL protein_id:CAB03253.2
contig00048	K10B3.7	81.47	1e-159	locus:gpd-3 status:Confirmed UniProt:P17330 protein_id:AAB53869.1
contig00052	R53.4	79.33	2e-75	ATP synthase complex f subunit like protein status:Confirmed UniProt:Q22021 protein_id:CAA91350.1
contig00054	F57B9.8	39.9	6e-65	putative protein tyrosine kinase status:Partially_confirmed UniProt:Q20933_CAEEL protein_id:AAA21175.2
contig00055	H19M22.2b	66.24	7e-171	locus:let-805 status:Confirmed UniProt:Q9UB28_CAEEL protein_id:AAK21413.1
contig00058	F46H5.8	47.02	1e-79	locus:lact-1 status:Partially_confirmed UniProt:Q20489_CAEEL protein_id:AAB37025.2
contig00059	F56B3.4a	46.24	2e-60	status:Partially_confirmed UniProt:O45107_CAEEL protein_id:AAL32223.1
contig00060	K04H4.1b	61.59	1e-94	locus:emb-9 collagen status:Partially_confirmed UniProt:P17139 protein_id:CAE52901.2
contig00062	ZK550.2	48.19	3e-67	status:Partially_confirmed UniProt:O62511_CAEEL protein_id:CAB05312.1
contig00063	C44B7.2a	51.75	6e-43	status:Partially_confirmed UniProt:Q95QR5_CAEEL protein_id:AAL16320.2
contig00064	F11G11.10	34.35	6e-08	locus:col-17 collagen status:Confirmed UniProt:P91248_CAEEL protein_id:AAB37841.3
contig00069	F15E6.1	25.14	1e-09	locus:set-9 status:Partially_confirmed UniProt:O44498_CAEEL protein_id:AAB92063.1
contig00071	K10B2.5	27.67	3e-54	locus:ani-2 status:Partially_confirmed UniProt:Q09994 protein_id:AAA68262.1
contig00075	T02B5.3	35.71	1e-33	carboxylesterase status:Partially_confirmed UniProt:P92016_CAEEL protein_id:CAB03273.2
contig00079	T13A10.11b	95.24	2e-17	locus:tag-32 status:Confirmed UniProt:Q27522 protein_id:AAM97949.1
contig00086	Y71F9AL.16	82.93	3e-126	locus:arx-1 actin status:Partially_confirmed UniProt:Q9N4I0 protein_id:AAF36012.1
contig00090	Y32G9A.4	32.04	2e-12	locus:srp-3 status:Confirmed UniProt:Q9BPM9_CAEEL protein_id:AAM48555.1
contig00091	C32C4.1d	63.03	2e-85	potassium channel
contig00092	F11A3.1	37.93	2e-73	4-coumarate-CoA ligase status:Confirmed UniProt:Q19339_CAEEL protein_id:CAA94751.1
contig00093	K04D7.1	75	5e-143	locus:rack-1 guanine nucleotide-binding protein status:Confirmed UniProt:Q21215 protein_id:CAA93514.1
contig00094	D2024.3a	59.47	8e-89	Unkown function
contig00096	ZK1236.1	57.76	5e-38	homology with E.coli lepA protein status:Partially_confirmed UniProt:YO81_CAEEL protein_id:AAA28191.2
contig00098	F47B7.2b	44.29	8e-133	status:Partially_confirmed UniProt:Q95QG0_CAEEL protein_id:AAK72057.1
contig00100	F44G4.1	75.38	2e-121	status:Confirmed UniProt:YUY1_CAEEL protein_id:CAA90124.4
contig00101	K02A4.1	67.13	4e-85	locus:bcat-1 twt1 like protein status:Confirmed UniProt:P54688 protein_id:CAA91805.1
contig00102	D2096.4	68.99	3e-60	locus:sqv-1 status:Confirmed UniProt:Q19003_CAEEL protein_id:AAA81490.1
contig00107	F25C8.4	45.33	1e-63	AMP-binding enzymes status:Partially_confirmed UniProt:Q9XV68_CAEEL protein_id:CAB04170.1
contig00108	C01A2.5	41.1	8e-41	S.pombe hypothetical protein C1D4.09C like status:Confirmed UniProt:O02209_CAEEL protein_id:CAB02700.1
contig00111	Y39A1A.1b	40.76	1e-35	status:Partially_confirmed UniProt:Q86MP3_CAEEL protein_id:CAD60426.1
contig00113	F36A4.10	81.08	3e-13	locus:col-34 cuticular collagen status:Confirmed UniProt:P34687 protein_id:AAA96155.1
contig00114	C05D11.7b	31.57	2e-86	status:Confirmed UniProt:Q8T3F2_CAEEL protein_id:AAM15547.1
contig00116	C38C3.5a	76.87	1e-56	locus:unc-60 actin depolymerizing factor status:Confirmed UniProt:Q07750 protein_id:AAL02461.1
contig00118	C02B10.1	77.45	1e-152	locus:ivd-1 acyl-CoA dehydrogenase status:Confirmed UniProt:O44446_CAEEL protein_id:AAB92016.1
contig00124	C41G7.9b	64.1	4e-53	Unkown function
contig00128	F49E10.5	41.45	2e-18	locus:ctbp-1 dehydrogenase status:Partially_confirmed UniProt:Q20595_CAEEL protein_id:AAC69110.3
contig00132	B0205.11	54.55	1e-77	status:Confirmed UniProt:Q95X39_CAEEL protein_id:AAK66018.2
contig00134	K08F8.3	47.41	1e-31	locus:fut-1 fucosyltransferase status:Confirmed UniProt:Q21362_CAEEL protein_id:CAA91285.2
contig00136	T25G12.5	68.46	5e-107	locus:acdh-7 acyl-CoA dehydrogenase status:Confirmed UniProt:Q22781_CAEEL protein_id:AAC69025.1
contig00140	K02F2.6	50.86	7e-109	locus:ser-3 seven trans-membrane receptor status:Partially_confirmed UniProt:O44986_CAEEL protein_id:AAB97568.1
contig00144	Y71H2AM.15b	51.15	9e-63	status:Partially_confirmed UniProt:Q3V5J3_CAEEL protein_id:ABA00158.1
contig00145	C01B7.4	53	4e-58	locus:tag-117 guanylate kinase status:Confirmed UniProt:Q17549_CAEEL protein_id:AAA96115.1
contig00146	F01F1.12a	75.48	5e-153	Fructose-biphosphate aldolase status:Confirmed UniProt:P46563 protein_id:AAC46646.1
contig00147	bmy:Bm1_55865		9e-84	ARID/BRIGHT DNA binding domain containing protein
contig00148	W09C5.8	67.44	3e-63	status:Confirmed UniProt:Q9U329_CAEEL protein_id:CAB63334.1
contig00149	Y106G6H.14	54.76	2e-21	Src homology domain 3 \; Ank repeat status:Confirmed UniProt:Q9U2Z5_CAEEL protein_id:CAA21577.2
contig00150	ZK637.9b	37.97	6e-27	locus:tpk-1 status:Confirmed UniProt:TPK1_CAEEL protein_id:CAI46594.1
contig00154	K10C3.5a	45.53	0	elongation factor EF-2 like status:Partially_confirmed UniProt:O17944_CAEEL protein_id:CAB05774.2
contig00160	F10F2.2	50.56	0	Phosphoribosylformylglycinamidine synthase status:Partially_confirmed UniProt:Q19311 protein_id:CAA84656.1
contig00162	Y73B6BL.33	41.61	1e-31	status:Confirmed UniProt:Q8MXR2_CAEEL protein_id:AAM44389.1
contig00163	T01D3.1	39.62	1e-19	EGF-like domains status:Partially_confirmed UniProt:O01335_CAEEL protein_id:CAB03261.2
contig00164	C55C3.5	39.79	2e-98	status:Partially_confirmed UniProt:Q18867_CAEEL protein_id:AAA96171.2
contig00166	Y65B4BL.5	61.05	1e-63	locus:acs-1 status:Confirmed UniProt:Q9N302_CAEEL protein_id:AAF60848.1
contig00167	W07A8.2b	32.93	2e-162	Ank repeat (4 domains) status:Confirmed UniProt:Q8I0Q6_CAEEL protein_id:CAD54166.1
contig00169	F46H5.7a	25.79	2e-35	status:Confirmed UniProt:Q20486_CAEEL protein_id:AAB37024.1
contig00170	K07A1.8	64.23	2e-175	locus:ile-1 P58 protein like status:Confirmed UniProt:P90913_CAEEL protein_id:CAB03169.1
contig00171	Y47G6A.21	59.13	2e-83	status:Confirmed UniProt:Q9BL81_CAEEL protein_id:AAK29888.4
contig00172	K07B1.7b	74	4e-26	status:Partially_confirmed UniProt:Q95R00_CAEEL protein_id:AAL08042.1
contig00174	C34G6.7b	50.41	1e-76	locus:stam-1 status:Confirmed UniProt:Q8I7I2_CAEEL protein_id:AAN84851.1
contig00176	C18D11.4	61.82	2e-16	locus:rsp-8 RNA recognition motif. (aka RRM, RBD, or RNP domain) status:Confirmed UniProt:Q9XTZ2_CAEEL protein_id:CAB07322.1
contig00177	R03G5.1d	81.33	5e-30	locus:eft-4 status:Confirmed UniProt:Q86NF5_CAEEL protein_id:AAO21384.1
contig00179	T20G5.2	90	3e-15	locus:cts-1 Citrate synthase status:Confirmed UniProt:P34575 protein_id:CAA83004.1
contig00182	W03F11.1	27.17	5e-16	status:Confirmed UniProt:O01780_CAEEL protein_id:AAK18984.1
contig00184	B0348.4b	44.34	7e-63	locus:egl-8 status:Confirmed UniProt:Q95X29_CAEEL protein_id:AAL77168.1
contig00185	F38B2.1d	55.45	5e-152	intermediate filament protein
contig00187	C52A11.4g	58.48	4e-42	locus:mpz-1 status:Partially_confirmed UniProt:A8WGY0_CAEEL protein_id:CAP16289.1
contig00188	ZK829.4	75.14	2e-171	glutamate dehydrogenase status:Confirmed UniProt:Q23621_CAEEL protein_id:CAA98074.1
contig00191	C54C6.2	82.69	0	locus:ben-1 tubulin status:Partially_confirmed UniProt:Q18817_CAEEL protein_id:CAB00853.4
contig00193	C23F12.1d	85.31	3e-90	Unkown function
contig00196	R10H10.1	59.43	3e-33	locus:lpd-8 Yeast hypothetical protein YKE0 like status:Confirmed UniProt:Q21915_CAEEL protein_id:CAA94609.1
contig00197	C46A5.3b	70.74	7e-51	locus:col-14 status:Confirmed UniProt:B2MZB1_CAEEL protein_id:ACD02413.1
contig00200	C06E1.4	36.28	1e-72	locus:glr-1 Glutamate receptor subunit status:Confirmed UniProt:P34299 protein_id:AAA27933.3
contig00201	Y54E2A.11a	47.98	1e-49	locus:eif-3.B status:Confirmed UniProt:Q9XWI6_CAEEL protein_id:CAA21681.1
contig00202	ZC373.1	44.41	4e-133	cystathionine beta-synthase status:Partially_confirmed UniProt:Q23264_CAEEL protein_id:CAB63415.2
contig00204	Y48B6A.5	23.29	8e-09	status:Partially_confirmed UniProt:Q9U2A7_CAEEL protein_id:CAB54441.1
contig00205	T27A3.5	47.28	7e-82	status:Partially_confirmed UniProt:P91498_CAEEL protein_id:AAB42298.3
contig00209	F39B2.8	59.64	4e-158	status:Partially_confirmed UniProt:O45500_CAEEL protein_id:CAB07388.2
contig00211	Y71A12B.9	28.12	1e-32	status:Partially_confirmed UniProt:Q9GRV2_CAEEL protein_id:CAC14423.2
contig00212	pap:PSPA7_3721		1e-149	aminoglycoside 3'-phosphotransferase (EC:2.7.1.95)
contig00216	H28O16.1d	89.87	1e-149	status:Confirmed UniProt:Q9XXK1 protein_id:CAF31480.1
contig00217	B0491.5	65.52	2e-06	status:Confirmed UniProt:Q17512_CAEEL protein_id:CAA90087.1
contig00219	ZC395.7	62.14	4e-50	locus:hap-1 status:Confirmed UniProt:Q9GYG4_CAEEL protein_id:AAG00041.1
contig00224	C06H2.1	65.45	5e-74	locus:atp-5 ATP synthase D chain status:Confirmed UniProt:Q17763_CAEEL protein_id:CAA99772.1
contig00225	Y71H2AM.5	72.73	8e-53	status:Confirmed UniProt:Q9BL34_CAEEL protein_id:AAK29974.1
contig00227	ZK550.2	44.33	2e-97	status:Partially_confirmed UniProt:O62511_CAEEL protein_id:CAB05312.1
contig00229	T16G12.1	41.43	2e-109	Aminopeptidase status:Partially_confirmed UniProt:Q22531_CAEEL protein_id:CAA82971.4
contig00231	T22E5.5	61.18	2e-48	locus:mup-2 troponin T-like protein status:Confirmed UniProt:TNNT_CAEEL protein_id:AAA83615.1
contig00232	Y71H10A.1a	55.48	3e-42	phosphofructokinase status:Confirmed UniProt:Q9TZL8_CAEEL protein_id:AAC67416.2
contig00234	bmy:Bm1_53100		2e-11	hypothetical protein
contig00235	F43E2.7a	50.47	1e-81	status:Confirmed UniProt:O02093_CAEEL protein_id:AAC71129.3
contig00236	Y110A2AM.3	72.11	8e-64	locus:ubc-26 status:Partially_confirmed UniProt:Q86S73_CAEEL protein_id:AAO21404.1
contig00238	C36H8.2	54.26	4e-62	locus:inx-6 UNC-7 like status:Confirmed UniProt:Q9U3N4 protein_id:CAB60997.1
contig00240	F43G9.9	68.33	1e-70	locus:cpn-1 smooth muscle protein SM22 like status:Confirmed UniProt:Q93713_CAEEL protein_id:CAB02104.1
contig00242	F52B10.1	50.96	2e-94	locus:nmy-1 myosin status:Partially_confirmed UniProt:Q20641_CAEEL protein_id:AAA83339.2
contig00244	W09C3.4	47.96	5e-71	status:Partially_confirmed UniProt:RPC6_CAEEL protein_id:AAC24412.1
contig00246	T14G10.7	38.58	3e-27	status:Partially_confirmed UniProt:Q22496_CAEEL protein_id:CAA93093.1
contig00250	B0511.6	70.97	0	helicase status:Confirmed UniProt:O61815_CAEEL protein_id:AAC17654.2
contig00251	F33G12.7	45.98	1e-16	status:Partially_confirmed UniProt:Q2V4S9_CAEEL protein_id:ABB88227.1
contig00253	C07G2.3a	79.72	0	locus:cct-5 TCP-1 like chaperonin status:Confirmed UniProt:TCPE_CAEEL protein_id:CAA84660.1
contig00254	isc:IscW_ISCW009032		2e-31	hypothetical protein
contig00256	F32D1.5	78.33	5e-143	GMP reductase status:Confirmed UniProt:O16294 protein_id:AAB65350.1
contig00258	T23G5.2a	60.65	0	SEC14 (yeast) status:Confirmed UniProt:YN02_CAEEL protein_id:CAJ76964.1
contig00259	F36A2.2	48.94	3e-107	Yeast protein 8248 like status:Predicted UniProt:Q9XVN8_CAEEL protein_id:CAB03067.1
contig00263	T03F1.1	64.29	2e-129	status:Confirmed UniProt:P91430_CAEEL protein_id:AAB42231.1
contig00264	C09H10.3	83.3	0	locus:nuo-1 NADH-ubiquinone oxidoreductase status:Partially_confirmed UniProt:Q17880_CAEEL protein_id:CAA90435.1
contig00266	K03H1.1	68.78	2e-164	locus:gln-2 Glutamine synthetase status:Confirmed UniProt:P34497 protein_id:CAA82655.1
contig00267	F22B5.2	52	4e-65	locus:eif-3.G RNA binding protein status:Confirmed UniProt:Q19706 protein_id:CAA90354.1
contig00272	F59C6.12	49.38	2e-42	status:Predicted UniProt:U598_CAEEL protein_id:CAI79194.1
contig00273	W02H5.8	42.6	2e-79	status:Partially_confirmed UniProt:Q9N5C4_CAEEL protein_id:AAF60376.1
contig00275	bmy:Bm1_19210		3e-06	hypothetical protein
contig00278	F36H12.9	58.07	2e-112	status:Partially_confirmed UniProt:O76711_CAEEL protein_id:AAC26933.1
contig00279	C47A10.1	65.42	0	locus:pgp-9 multidrug resistance protein (p-glycoprotein) (2 domains) status:Partially_confirmed UniProt:O45721_CAEEL protein_id:CAB07855.1
contig00280	C47B2.6a	70.87	2e-146	locus:gale-1 NAD dependant epimerase\/dehydratase family status:Confirmed UniProt:O62107_CAEEL protein_id:CAB16861.1
contig00284	T06C10.6	40.11	1e-33	locus:kin-26 tyosine-protein kinase status:Partially_confirmed UniProt:Q22245_CAEEL protein_id:AAA82302.1
contig00286	bmy:Bm1_16160		5e-13	hypothetical protein
contig00293	T01D3.3b	43.33	2e-41	Copper\/zinc superoxide dismutases (SODC) status:Partially_confirmed UniProt:P90956_CAEEL protein_id:CAB03260.2
contig00294	C27H5.2c	28.37	4e-54	status:Confirmed UniProt:Q8IG44_CAEEL protein_id:AAN63441.1
contig00298	bmy:Bm1_40410		2e-36	sodium/hydrogen exchanger 3 family protein
contig00299	Y57G11A.1b	47.92	3e-57	locus:tag-273 LIM domain containing proteins status:Confirmed UniProt:Q86CZ7_CAEEL protein_id:CAD89758.2
contig00301	Y34B4A.4a	45.26	3e-171	status:Partially_confirmed UniProt:Q9N468_CAEEL protein_id:AAF59639.1
contig00303	Y59E9AL.3	55.1	3e-07	status:Partially_confirmed UniProt:Q9N2L4_CAEEL protein_id:AAF60821.1
contig00304	Y37E3.17b	61.41	0	status:Confirmed UniProt:Q6AW03_CAEEL protein_id:AAT81177.1
contig00305	C18A3.6b	93.1	4e-107	locus:rab-3 synaptic vesicle-associated GTP-binding protein status:Confirmed UniProt:RAB3_CAEEL protein_id:AAK68196.1
contig00306	F40E10.3	81.11	0	locus:csq-1 calsequestrin like status:Confirmed UniProt:Q20203_CAEEL protein_id:CAA93667.1
contig00307	F44B9.2	37.89	2e-28	status:Partially_confirmed UniProt:YL32_CAEEL protein_id:AAA28030.1
contig00308	F55A12.8	57.61	0	status:Partially_confirmed UniProt:YIL8_CAEEL protein_id:AAB54126.1
contig00312	ZC416.6	54.29	5e-161	protease status:Partially_confirmed
contig00313	T20D3.11b	24.59	3e-09	Unkown function
contig00318	K10C8.3c	80.98	6e-73	status:Confirmed UniProt:A5Z2T2_CAEEL protein_id:CAN99726.1
contig00321	F44E2.3	47.87	3e-16	DnaJ status:Partially_confirmed UniProt:YL53_CAEEL protein_id:AAA28041.1
contig00326	B0491.2	55.43	2e-14	locus:sqt-1 cuticle collagen SQT-1 status:Confirmed UniProt:SQT1_CAEEL protein_id:CAA90084.1
contig00327	T06D8.8	55.12	1e-121	locus:rpn-9 status:Confirmed UniProt:Q22253_CAEEL protein_id:CAA88971.1
contig00329	bmy:Bm1_23915		1e-60	hypothetical protein
contig00330	R06F6.9	51.38	3e-83	locus:ech-4 enoyl CoA hydratase\/isomerase status:Confirmed UniProt:Q09603_CAEEL protein_id:CAA86779.1
contig00331	Y92H12BR.8	58.54	8e-89	status:Confirmed UniProt:Q9BPN6_CAEEL protein_id:AAK09082.1
contig00332	R11H6.1	57.63	2e-154	locus:pes-9 Yeast hypothetical 52.9 KD protein like status:Confirmed UniProt:O18000_CAEEL protein_id:CAB07646.1
contig00333	C38C6.2	48.26	5e-57	locus:atgp-2 Alpha amylase status:Confirmed UniProt:O45298_CAEEL protein_id:CAB07562.2
contig00335	C47E12.4b	55.28	3e-113	locus:pyp-1 inorganic pyrophosphatase status:Confirmed UniProt:Q18680 protein_id:CAD89726.1
contig00336	C03D6.8	62.07	2e-40	locus:rpl-24.2 ribosomal protein status:Confirmed UniProt:RLP24_CAEEL protein_id:CAA99764.1
contig00337	Y22D7AL.16	47.37	2e-49	status:Partially_confirmed UniProt:Q965P0_CAEEL protein_id:AAK84590.1
contig00338	H24K24.3a	74.31	5e-167	alcohol dehydrogenase status:Confirmed UniProt:Q17335 protein_id:AAF39899.1
contig00339	C33D12.6	47.04	9e-87	locus:tag-312 calcium-binding protein status:Partially_confirmed UniProt:RASEF_CAEEL protein_id:AAK39204.1
contig00343	F09G8.8	26.87	2e-29	locus:clec-160 status:Confirmed UniProt:YLS8_CAEEL protein_id:AAK84522.2
contig00344	T20B12.8	60.63	6e-105	locus:hmg-4 status:Confirmed UniProt:SSP1A_CAEEL protein_id:AAA19061.1
contig00345	R11A8.2	40	2e-29	status:Partially_confirmed UniProt:Q21924 protein_id:CAA94367.1
contig00346	F52B5.1c	46.39	5e-143	locus:abts-1 status:Partially_confirmed UniProt:F52B5.1c protein_id:CAQ76480.1
contig00351	Y71H2AM.19	40.98	3e-27	status:Partially_confirmed UniProt:Q4W5R4_CAEEL protein_id:AAY43989.1
contig00354	Y8G1A.2	46.92	4e-38	locus:inx-13 membrane protein\; probably a channel protein status:Confirmed UniProt:O44887_CAEEL protein_id:AAB95049.1
contig00355	tca:663729		2e-07	TRPM, GLEAN_09943; transient receptor potential cation channel, subfamily M
contig00367	R10H10.1	68.06	7e-24	locus:lpd-8 Yeast hypothetical protein YKE0 like status:Confirmed UniProt:Q21915_CAEEL protein_id:CAA94609.1
contig00371	C47D12.6b	77.52	0	locus:trs-1 threonyl-tRNA synthetase (cytoplasmic) status:Confirmed UniProt:Q86D21_CAEEL protein_id:CAD89723.1
contig00374	Y71H2AM.23	78.53	0	locus:tufm-1 status:Confirmed UniProt:Q19072_CAEEL protein_id:AAK29979.1
contig00375	T01B11.2a	70.04	2e-107	aminotransferase status:Confirmed UniProt:P91408 protein_id:AAB37999.1
contig00376	C15H9.6	87.36	0	locus:hsp-3 heat shock protein status:Confirmed UniProt:P27420 protein_id:AAB52671.1
contig00377	K08A8.1a	54.09	6e-42	locus:mek-1 Map kinase kinase status:Confirmed UniProt:Q21307_CAEEL protein_id:AAA79746.2
contig00378	H17B01.1a	56.18	7e-131	sugar transporter status:Confirmed UniProt:O44826_CAEEL protein_id:AAK31539.1
contig00379	Y54G11A.5	74.49	4e-112	locus:ctl-2 Catalase status:Confirmed UniProt:Q27487 protein_id:CAA22451.1
contig00381	C47E8.4a	62.12	2e-104	Unkown function
contig00382	T27F7.2b	37.95	3e-47	locus:shc-2 status:Partially_confirmed UniProt:Q967F3_CAEEL protein_id:AAK39302.1
contig00385	C44B11.3	98.16	0	locus:mec-12 alpha tubulin status:Confirmed UniProt:P91910_CAEEL protein_id:AAB54263.2
contig00389	ZK829.7	92.45	5e-39	alcohl dehydrogenase like status:Confirmed UniProt:Q23624_CAEEL protein_id:CAA98080.1
contig00391	B0412.3	26.34	1e-08	status:Partially_confirmed UniProt:P90984_CAEEL protein_id:AAB52556.1
contig00392	R06B10.4a	64.58	3e-116	locus:trp-2 ion transport protein status:Confirmed UniProt:O44872_CAEEL protein_id:AAN65302.2
contig00393	F07A11.5	46.27	3e-46	ribokinase status:Partially_confirmed UniProt:Q19133_CAEEL protein_id:CAA91318.1
contig00396	T05H10.6b	58.25	3e-64	status:Confirmed UniProt:Q8I111_CAEEL protein_id:CAD59156.1
contig00398	F49E8.3b	42.86	5e-60	locus:pam-1 status:Confirmed UniProt:Q4TT88_CAEEL protein_id:AAY44009.1
contig00399	ZK1321.4b	59.09	5e-09	Unkown function
contig00401	F21A3.2b	66.09	3e-144	status:Partially_confirmed UniProt:Q1ZXS7_CAEEL protein_id:CAJ85751.1
contig00402	Y49F6B.1	53.14	9e-60	locus:cyh-1 status:Confirmed UniProt:Q9N4U0_CAEEL protein_id:AAF60728.2
contig00403	C18B2.3	75.41	6e-55	status:Confirmed UniProt:Q18074_CAEEL protein_id:AAK39177.1
contig00404	ZK617.1e	65.13	6e-60	Fibronectin type III domain (31 domains), IG (immunoglobulin) superfamily (18 domains), calcium/calmodulin dependent protein kinase
contig00406	Y67D2.3	56.83	4e-45	status:Confirmed UniProt:Q9BKQ9_CAEEL protein_id:AAK27885.1
contig00407	F52H3.7b	75.38	1e-25	locus:lec-2 galactoside-binding lectin status:Confirmed UniProt:Q9GNP7_CAEEL protein_id:CAC70097.1
contig00408	F20D6.4d	35.58	8e-63	locus:srp-7 status:Confirmed UniProt:A9Z1L1_CAEEL protein_id:ABY28279.1
contig00409	B0228.7	59.13	3e-77	status:Confirmed UniProt:Q09438 protein_id:AAC38810.2
contig00412	C18A11.7b	78.88	8e-112	locus:dim-1 status:Confirmed UniProt:Q18066 protein_id:AAP31442.1
contig00414	F46E10.10b	73	8e-102	status:Confirmed UniProt:Q8IA49_CAEEL protein_id:AAO12427.1
contig00416	R13A5.1c	70.1	5e-73	locus:cup-5 status:Confirmed UniProt:Q8T877_CAEEL protein_id:AAP82642.1
contig00417	F10G8.5	98.95	2e-108	locus:ncs-2 NCS-2 neuronal calcium sensor protein status:Confirmed UniProt:P36609 protein_id:CAB02282.1
contig00419	B0280.8	75.31	1e-51	locus:nhr-10 retinoic acid status:Confirmed UniProt:P41999 protein_id:AAA19086.1
contig00420	Y110A7A.18	27.81	6e-07	locus:ppw-2 status:Partially_confirmed UniProt:Q9N585_CAEEL protein_id:AAF60414.1
contig00421	W09C5.1	86.49	8e-122	status:Confirmed UniProt:Q9XTD3_CAEEL protein_id:CAB04941.1
contig00422	C14F11.1b	70.53	3e-79	status:Confirmed UniProt:Q8MQD9_CAEEL protein_id:AAM51511.1
contig00424	W05E10.4	57.72	7e-141	locus:tre-3 trehalase status:Confirmed UniProt:Q23176_CAEEL protein_id:CAB01250.1
contig00425	LLC1.3a	76.27	3e-132	dihydrolipoamide dehydrogenase
contig00426	T23G11.3	38.64	2e-28	locus:gld-1 female germline-specific tumor suppressor status:Confirmed UniProt:Q17339 protein_id:CAB03417.1
contig00427	Y18D10A.17	32.89	1e-23	locus:car-1 status:Confirmed UniProt:Q9XW17_CAEEL protein_id:CAA22317.1
contig00429	F44G4.2	72.66	5e-62	status:Confirmed UniProt:Q20412 protein_id:CAA90118.1
contig00430	C17G10.9b	70.68	0	status:Partially_confirmed UniProt:Q8MQD4_CAEEL protein_id:AAM54207.1
contig00431	B0350.2g	34.38	1e-23	locus:unc-44 status:Partially_confirmed UniProt:Q7JNZ0_CAEEL protein_id:AAQ91911.1
contig00433	bwe:BcerKBAB4_0467		4e-06	cell wall anchor domain-containing protein
contig00435	bmy:Bm1_27970		1e-35	hypothetical protein
contig00436	F15A8.6	50	2e-52	esterase status:Partially_confirmed UniProt:O02147_CAEEL protein_id:AAB52848.3
contig00439	VC5.4	67.93	1e-91	locus:mys-1 status:Confirmed UniProt:TIP60_CAEEL protein_id:AAC78211.1
contig00440	C03A3.2	45.09	3e-98	status:Confirmed UniProt:TM104_CAEEL protein_id:CAA97776.2
contig00443	F33G12.3	27.74	2e-32	status:Partially_confirmed UniProt:Q19987_CAEEL protein_id:AAK31509.1
contig00444	W10D5.1	30.88	8e-22	locus:mef-2 MEF-2 protein status:Confirmed UniProt:Q9U325_CAEEL protein_id:CAB61037.1
contig00445	K12F2.1	69.07	7e-163	locus:myo-3 myosin heavy chain status:Partially_confirmed UniProt:P12844 protein_id:CAB01576.2
contig00451	C11D2.6d	76.03	2e-106	locus:nca-1 status:Confirmed UniProt:Q688B2_CAEEL protein_id:AAU05590.1
contig00452	F56D12.5a	48.06	2e-28	locus:vig-1 status:Confirmed UniProt:O16646_CAEEL protein_id:AAB66119.1
contig00456	F26D10.9a	44.57	8e-140	locus:atgp-1 Sugar (and other) transporters status:Confirmed UniProt:Q9XVU3_CAEEL protein_id:CAB02316.2
contig00457	K07A3.1	75.11	3e-102	locus:fbp-1 fructose-bisphosphatase status:Confirmed UniProt:Q9N2M2_CAEEL protein_id:AAF39910.1
contig00459	Y41D4B.12a	40.87	2e-48	locus:set-23 status:Partially_confirmed UniProt:Y41D4_CAEEL protein_id:AAK68462.1
contig00460	F44E2.3	54.9	2e-09	DnaJ status:Partially_confirmed UniProt:YL53_CAEEL protein_id:AAA28041.1
contig00461	F17A9.4	32.71	4e-41	status:Confirmed UniProt:O16214_CAEEL protein_id:AAB65281.1
contig00466	Y67D8C.5	28.28	3e-11	locus:eel-1 status:Partially_confirmed UniProt:Q9GUP2_CAEEL protein_id:AAG23375.2
contig00469	T24H7.2	43.78	5e-36	status:Confirmed UniProt:Q22758_CAEEL protein_id:AAA68352.1
contig00470	ZK973.6	28.52	2e-14	locus:anc-1 status:Confirmed UniProt:Q9N4M4 protein_id:AAF40010.3
contig00471	Y54E2A.11a	50.16	6e-80	locus:eif-3.B status:Confirmed UniProt:Q9XWI6_CAEEL protein_id:CAA21681.1
contig00472	F35G12.4c	49.56	0	status:Partially_confirmed UniProt:B3GWA7_CAEEL protein_id:CAQ58416.1
contig00474	Y71H2AM.15b	46.12	4e-37	status:Partially_confirmed UniProt:Q3V5J3_CAEEL protein_id:ABA00158.1
contig00475	ZK1055.7	43.28	5e-91	status:Partially_confirmed UniProt:O76449_CAEEL protein_id:AAC19265.1
contig00477	btk:BT9727_4422		5e-07	ftsK; cell division protein; K03466 DNA segregation ATPase FtsK/SpoIIIE, S-DNA-T family
contig00478	Y47G6A.23	34.2	2e-56	locus:lpd-3 status:Partially_confirmed UniProt:Q9N3R9_CAEEL protein_id:AAL32249.2
contig00480	Y76A2A.1	29.63	7e-13	locus:tag-164 status:Partially_confirmed UniProt:Q9XWB4_CAEEL protein_id:CAA21771.1
contig00483	Y43F8C.13	48.76	1e-58	Inosine-uridine preferring nucleoside hydrolase status:Confirmed UniProt:Q9XWN7_CAEEL protein_id:CAA21614.1
contig00485	F27B3.2	71.93	2e-152	locus:acr-21 channel protein status:Predicted UniProt:Q9N5U8_CAEEL protein_id:AAF39790.3
contig00487	R08D7.3	61.17	3e-171	locus:eif-3.D status:Confirmed UniProt:P30642 protein_id:CAA78049.1
contig00488	T05H4.6	85.34	9e-146	eukaryotic peptide chain release factor subunit 1 status:Confirmed UniProt:O16520 protein_id:AAB66012.1
contig00491	H43I07.1	45.12	3e-29	status:Partially_confirmed UniProt:Q9UAZ0_CAEEL protein_id:AAD14757.1
contig00492	F41H10.8	54.94	4e-61	locus:elo-6 status:Confirmed UniProt:Q20303_CAEEL protein_id:AAK29807.1
contig00493	C25E10.9a	36.96	9e-18	locus:swm-1 status:Confirmed UniProt:Q18158_CAEEL protein_id:AAA92314.1
contig00495	ZK863.3	81.86	0	locus:elpc-3 Yeast LPG22P protein like status:Confirmed UniProt:Q23651 protein_id:CAB01454.2
contig00498	Y65B4BL.5	48.62	2e-57	locus:acs-1 status:Confirmed UniProt:Q9N302_CAEEL protein_id:AAF60848.1
contig00501	ZK328.2	89.67	1e-96	locus:eft-1 elongation factor 2 status:Confirmed UniProt:Q23463_CAEEL protein_id:AAA91248.1
contig00502	F38B2.1d	81.64	5e-95	intermediate filament protein
contig00504	M03B6.2	41.62	8e-103	monocarboxylate transporter like status:Partially_confirmed UniProt:Q93896_CAEEL protein_id:CAB01766.1
contig00505	C10F3.5a	57.66	3e-73	locus:pcm-1 L-isoaspartyl\/D-aspartyl methyltransferase status:Confirmed UniProt:Q27873 protein_id:AAB69887.1
contig00507	T12A2.1	55.41	6e-42	status:Partially_confirmed UniProt:Q22419_CAEEL protein_id:AAC24449.1
contig00509	F37A8.5	86.32	1e-57	status:Partially_confirmed UniProt:YPL1_CAEEL protein_id:CAB54236.1
contig00510	F11G11.12	70.65	5e-30	locus:col-73 collagen status:Confirmed UniProt:P91250_CAEEL protein_id:AAB37843.1
contig00511	C05A2.1	31.17	1e-35	locus:pph-1 serine\/threonine protein phosphatase status:Confirmed UniProt:O18148_CAEEL protein_id:CAA98291.2
contig00513	Y111B2A.8	68.07	3e-111	status:Partially_confirmed UniProt:Q9BHL6_CAEEL protein_id:CAC35836.2
contig00523	C18D11.4	52.08	2e-23	locus:rsp-8 RNA recognition motif. (aka RRM, RBD, or RNP domain) status:Confirmed UniProt:Q9XTZ2_CAEEL protein_id:CAB07322.1
contig00525	T07G12.1c	26.35	7e-11	calmodulin
contig00526	R03G5.1a	91.03	0	locus:eft-4 elongation factor EF-1-alpha status:Confirmed UniProt:P53013 protein_id:AAA96068.1
contig00527	T16G1.11	60.27	4e-79	locus:eif-3.K status:Confirmed UniProt:Q9XUP3 protein_id:CAB04732.1
contig00528	C08F8.1	46.43	5e-23	locus:pfd-1 status:Confirmed UniProt:Q17827 protein_id:CAA97424.1
contig00531	C25A11.4a	46.04	3e-160	locus:ajm-1 status:Partially_confirmed UniProt:Q18138_CAEEL protein_id:AAK39187.1
contig00533	F30A10.3	45.91	2e-69	status:Confirmed UniProt:Q93644_CAEEL protein_id:CAB03023.2
contig00534	F33D4.5	71.89	7e-131	status:Confirmed UniProt:Q7KPW7_CAEEL protein_id:AAR85905.1
contig00535	C28C12.9a	40.12	7e-86	locus:acdh-13 status:Partially_confirmed UniProt:Q18281_CAEEL protein_id:AAK95871.1
contig00536	K10C2.1	47.41	7e-28	serine carboxypeptidase status:Partially_confirmed UniProt:Q94269_CAEEL protein_id:AAK39256.2
contig00538	F38B2.4a	80.49	2e-87	adenylate kinase
contig00539	Y110A7A.13	52.82	2e-58	locus:chp-1 status:Confirmed UniProt:Q9U4A6_CAEEL protein_id:AAF60417.1
contig00540	B0205.7	83.48	4e-151	locus:kin-3 casein kinase status:Confirmed UniProt:P18334 protein_id:AAC16993.1
contig00542	F40F9.1b	23.56	3e-07	locus:xbx-6 N-methyl-D-aspartate receptor associated protein status:Confirmed UniProt:Q8MQ55_CAEEL protein_id:CAD44126.1
contig00543	ZK520.4c	50.28	0	locus:cul-2 Cullin family (2 domains) status:Partially_confirmed UniProt:Q8WQ96_CAEEL protein_id:CAD18893.2
contig00544	K08F8.5b	38.89	3e-70	status:Partially_confirmed UniProt:P90926_CAEEL protein_id:CAA91288.1
contig00545	M142.2	21.69	1e-09	locus:cut-6 cuticulin status:Partially_confirmed UniProt:Q21540_CAEEL protein_id:CAA97806.2
contig00549	B0336.3	63.08	2e-18	status:Partially_confirmed UniProt:Q10954_CAEEL protein_id:AAK18852.2
contig00550	ZC374.2	53.23	1e-151	Fibronectin type III domain (4 domains) status:Predicted UniProt:Q23266_CAEEL protein_id:CAA96700.2
contig00551	C50F7.10	40.52	2e-93	glycosyl hydrolase status:Partially_confirmed UniProt:Q18758_CAEEL protein_id:AAA83309.1
contig00554	F47G6.4	36.22	3e-25	locus:spe-15 status:Partially_confirmed UniProt:Q9TZI9_CAEEL protein_id:AAK18955.1
contig00556	W10C8.5	69.41	9e-138	ATP transferase status:Confirmed UniProt:O45011_CAEEL protein_id:AAK21503.1
contig00559	Y56A3A.31	33	2e-28	status:Partially_confirmed UniProt:Q9U230_CAEEL protein_id:CAB60510.1
contig00560	K07C5.4	71.47	7e-149	yeast protein L8167.9-like status:Confirmed UniProt:YZVL_CAEEL protein_id:CAA94897.1
contig00562	bmy:Bm1_30625		5e-56	ribophorin II; K12667 oligosaccharyltransferase complex subunit delta (ribophorin II)
contig00563	T25G12.6	22.9	8e-14	status:Partially_confirmed UniProt:Q22783_CAEEL protein_id:AAC69024.2
contig00564	F58H12.1	58.75	1e-133	locus:kin-29 serine\/threonine-protein kinase status:Confirmed UniProt:Q21017_CAEEL protein_id:AAA81410.2
contig00566	F52B10.1	74.64	0	locus:nmy-1 myosin status:Partially_confirmed UniProt:Q20641_CAEEL protein_id:AAA83339.2
contig00570	C24A3.6	43.33	3e-48	locus:twk-18 potassium channel protein status:Confirmed UniProt:TWK18_CAEEL protein_id:AAA81456.2
contig00571	F11C3.3	72.69	0	locus:unc-54 myosin heavy chain status:Partially_confirmed UniProt:P02566 protein_id:CAB05505.1
contig00572	C07G1.4a	38.25	4e-14	locus:wsp-1 status:Confirmed UniProt:Q17795_CAEEL protein_id:AAN84881.1
contig00574	R10H1.4	43.18	3e-06	locus:isl-1 status:Confirmed UniProt:Q8MPZ7 protein_id:AAM97992.1
contig00575	F52E4.1a	83.47	0	locus:pccb-1 propionyl-CoA carboxylase beta status:Confirmed UniProt:Q20676_CAEEL protein_id:AAB54030.1
contig00576	C18H9.3	37.63	2e-06	status:Partially_confirmed UniProt:Q09482_CAEEL protein_id:AAC46688.1
contig00577	C27A12.9	31.43	9e-14	status:Partially_confirmed UniProt:O01966_CAEEL protein_id:AAB93646.3
contig00580	Y111B2A.18	70.65	7e-32	locus:rsp-3 splicing factor status:Confirmed UniProt:RSP3_CAEEL protein_id:CAC35847.2
contig00581	dre:795584		1e-37	polyprotein-like
contig00584	Y54G2A.18	52.11	6e-42	status:Confirmed UniProt:Q9N3B5_CAEEL protein_id:AAF59580.1
contig00585	Y47G6A.23	35.57	2e-37	locus:lpd-3 status:Partially_confirmed UniProt:Q9N3R9_CAEEL protein_id:AAL32249.2
contig00587	W09D10.5	30.49	3e-36	status:Partially_confirmed UniProt:O18184_CAEEL protein_id:CAB07861.3
contig00590	C56G2.7	41.19	1e-61	status:Confirmed UniProt:Q09289 protein_id:AAM22055.1
contig00593	F47B10.7	57.14	3e-25	locus:acbp-3 acyl-CoA-binding protein status:Confirmed UniProt:Q20507 protein_id:CAA91987.2
contig00594	F08B6.4b	79.63	1e-45	locus:unc-87 status:Confirmed UniProt:UNC87_CAEEL protein_id:AAK68303.1
contig00596	B0336.9d	40.24	2e-59	locus:swp-1 status:Confirmed UniProt:Q8MPQ0_CAEEL protein_id:AAM75380.1
contig00597	C09D4.4c	38.91	7e-45	status:Partially_confirmed UniProt:Q960A5_CAEEL protein_id:AAP68957.1
contig00598	Y37E3.10	69.28	3e-106	status:Confirmed UniProt:Q9BKU3_CAEEL protein_id:AAK27873.2
contig00600	F10F2.2	67.82	2e-57	Phosphoribosylformylglycinamidine synthase status:Partially_confirmed UniProt:Q19311 protein_id:CAA84656.1
contig00601	F59B1.8	28.37	3e-35	status:Partially_confirmed UniProt:O61882_CAEEL protein_id:AAO12415.1
contig00602	R144.2a	37.29	7e-70	status:Partially_confirmed UniProt:YRR2_CAEEL protein_id:AAK21453.1
contig00604	ecb:100056043		1e-39	similar to transcription factor LBP-1b; K09275 transcription factor CP2 and related proteins
contig00606	K12G11.1	30.8	2e-26	locus:sulp-4 sulphate transporter status:Confirmed UniProt:O17950_CAEEL protein_id:CAB04606.1
contig00607	F49E11.6	37.01	3e-15	locus:scl-11 testis-specific protein TPX-1 like status:Partially_confirmed UniProt:Q93746_CAEEL protein_id:CAA94350.1
contig00609	C14A4.2	55.65	1e-112	locus:dap-3 status:Confirmed UniProt:Q9TVM5_CAEEL protein_id:CAB60994.1
contig00613	F28D1.1	61.71	7e-96	Yeast hypothetical protein YER2 like status:Partially_confirmed UniProt:Q19873_CAEEL protein_id:CAA94597.1
contig00615	F08B6.4c	86.04	2e-134	locus:unc-87 status:Confirmed UniProt:UNC87_CAEEL protein_id:AAT68897.1
contig00619	bmy:Bm1_57160		2e-27	F-box domain containing protein
contig00620	Y45F10D.13c	51.56	5e-31	Src homology domain 3 (3 domains)
contig00621	ZC8.4d	38.78	2e-132	locus:lfi-1 status:Partially_confirmed UniProt:Q7JNN3_CAEEL protein_id:AAQ91890.1
contig00622	E01A2.2b	62.81	1e-68	status:Confirmed UniProt:Q86S87_CAEEL protein_id:AAO38662.1
contig00627	F53B7.3	57.68	2e-72	status:Confirmed UniProt:Q20716_CAEEL protein_id:CAA96652.1
contig00628	C09D1.1g	20.8	8e-06	locus:unc-89 status:Partially_confirmed UniProt:UNC89_CAEEL protein_id:AAV34801.1
contig00629	C45G3.3	48.1	9e-56	locus:gip-2 status:Partially_confirmed UniProt:O45303_CAEEL protein_id:CAB07178.2
contig00631	T05G5.7	42.98	1e-14	locus:rmd-1 status:Partially_confirmed UniProt:YNP7_CAEEL protein_id:CAA81592.1
contig00632	ZC410.2	56.64	1e-139	locus:mppb-1 mitochondrial processing peptidase status:Confirmed UniProt:Q23295_CAEEL protein_id:CAA92566.2
contig00635	C07H6.4	42.34	2e-20	Probable RNA binding protein status:Partially_confirmed UniProt:Q95YF1_CAEEL protein_id:AAK85442.1
contig00636	C25G4.2	41.36	5e-37	dihydrofolate reductase like status:Confirmed UniProt:U483_CAEEL protein_id:CAA94571.1
contig00637	Y48B6A.12	63.03	5e-78	status:Partially_confirmed UniProt:Q9U296_CAEEL protein_id:CAB54452.1
contig00638	T23B12.4	29.39	1e-51	status:Partially_confirmed UniProt:O17003_CAEEL protein_id:AAB69936.2
contig00641	ZC8.6	61.28	3e-87	status:Partially_confirmed UniProt:Q23083_CAEEL protein_id:AAM69079.2
contig00642	DY3.4b	28.44	2e-06	locus:trt-1 Reverse transcriptase (RNA-dependent DNA polymerase) status:Partially_confirmed UniProt:Q95QP3_CAEEL protein_id:CAC42278.1
contig00643	C32F10.8b	67.92	2e-116	status:Partially_confirmed UniProt:Q86GU3_CAEEL protein_id:AAO61435.1
contig00644	R144.2b	40.31	1e-35	status:Partially_confirmed UniProt:Q8IFZ4_CAEEL protein_id:AAN65299.1
contig00649	D2045.6	49.3	0	locus:cul-1 Cuticlin family status:Confirmed UniProt:Q17389 protein_id:CAA84695.2
contig00650	F45E1.4	45.49	1e-53	status:Partially_confirmed UniProt:Q09987_CAEEL protein_id:AAB04904.1
contig00655	Y51H4A.3	97.67	5e-96	locus:rho-1 p21 ras-related rho (RhoA) status:Confirmed UniProt:RHO1_CAEEL protein_id:CAB63379.1
contig00656	K07B1.2	49.77	4e-105	locus:coq-6 status:Confirmed UniProt:O01884 protein_id:AAB54238.2
contig00658	F56E3.3c	66.67	0	locus:klp-4 status:Partially_confirmed UniProt:Q8IG10_CAEEL protein_id:AAN39668.1
contig00659	ZK1151.1b	47.24	6e-98	locus:vab-10 status:Confirmed UniProt:Q7K7B6_CAEEL protein_id:CAD90187.2
contig00660	Y56A3A.20	69.43	1e-105	locus:ccf-1 status:Confirmed UniProt:Q17345 protein_id:CAB60501.1
contig00661	phu:Phum_PHUM417330		3e-06	reverse transcriptase, putative
contig00662	W03G11.3	64.55	1e-123	alpha-L-fucosidase precursor status:Partially_confirmed UniProt:P49713 protein_id:CAA91546.2
contig00663	T07C4.9b	45.51	2e-75	locus:nex-2 status:Confirmed UniProt:Q7JMT5_CAEEL protein_id:CAE45742.1
contig00664	M05D6.1	49.86	3e-103	serine\/threonine kinase status:Partially_confirmed UniProt:Q21521_CAEEL protein_id:CAA91411.1
contig00665	W09D6.5	40.74	1e-06	status:Confirmed UniProt:Q9XUJ2_CAEEL protein_id:CAB04946.1
contig00666	F17B5.6	33.1	4e-23	status:Partially_confirmed UniProt:Q5FC46_CAEEL protein_id:CAI46608.1
contig00667	Y116A8A.9	72.1	1e-179	locus:map-2 status:Confirmed UniProt:Q9U2V9_CAEEL protein_id:CAB55167.1
contig00668	B0336.11a	51.01	1e-36	status:Confirmed UniProt:Q10956_CAEEL protein_id:AAK18858.4
contig00669	F52E1.7a	41.45	3e-26	locus:hsp-17 heat shock protein status:Confirmed UniProt:Q20660_CAEEL protein_id:AAB37035.1
contig00678	C34B2.5	28.69	1e-08	status:Confirmed UniProt:O44951_CAEEL protein_id:AAB97537.1
contig00681	C16C10.7	68.63	2e-41	locus:rnf-5 Zinc finger, C3HC4 type (RING finger) status:Confirmed UniProt:RNF5_CAEEL protein_id:CAA86745.1
contig00683	T10B11.1	63.16	5e-30	locus:pcbd-1 status:Confirmed UniProt:Q9TZH6 protein_id:AAC67465.2
contig00687	bmy:Bm1_41865		4e-07	RhoGAP domain containing protein
contig00691	T28F3.1b	42.12	1e-66	status:Partially_confirmed UniProt:Q8I4F4_CAEEL protein_id:CAD56248.1
contig00693	C32F10.8a	76.44	2e-85	alanine aminotransferase status:Partially_confirmed UniProt:O01685_CAEEL protein_id:AAC24265.2
contig00695	T11B7.4e	67.81	1e-94	locus:alp-1 status:Confirmed UniProt:Q2XN05_CAEEL protein_id:CAJ43909.1
contig00696	W05B2.7	20.15	2e-18	status:Partially_confirmed UniProt:Q9XVG2_CAEEL protein_id:CAO82065.1
contig00701	C30C11.2	44.33	4e-52	locus:rpn-3 Diphenol oxidase A2 status:Confirmed UniProt:Q04908 protein_id:AAA27966.1
contig00705	W07E6.1	75.14	2e-80	locus:nol-1 nucleolar protein status:Confirmed UniProt:Q9TYV5_CAEEL protein_id:AAC78177.2
contig00706	F39H12.3	80.6	8e-27	status:Predicted UniProt:Q20199_CAEEL protein_id:AAA83605.2
contig00707	Y76B12C.4	26.84	2e-06	status:Partially_confirmed UniProt:Q9N4C7_CAEEL protein_id:AAF36065.1
contig00708	F40F8.1	73.4	3e-77	UMP-CMP kinase like status:Confirmed UniProt:Q20230_CAEEL protein_id:CAA93264.1
contig00709	Y39B6A.2a	70.47	0	Unkown function
contig00711	C01B12.3	52.99	1e-73	status:Partially_confirmed UniProt:O17206_CAEEL protein_id:AAB70976.1
contig00712	F39H12.3	46.02	5e-21	status:Predicted UniProt:Q20199_CAEEL protein_id:AAA83605.2
contig00714	F54D5.8	61.82	4e-98	locus:dnj-13 DNAJ protein status:Confirmed UniProt:Q20774_CAEEL protein_id:CAA91334.1
contig00715	ZC8.4d	49.69	6e-36	locus:lfi-1 status:Partially_confirmed UniProt:Q7JNN3_CAEEL protein_id:AAQ91890.1
contig00716	F35G2.1a	51.64	2e-61	protein disulphide isomerase-related protein like status:Confirmed UniProt:Q20063_CAEEL protein_id:CAA93467.1
contig00720	T23G11.5a	34.5	1e-61	Unkown function
contig00721	F56F10.1	53.02	9e-38	peptidase status:Confirmed UniProt:YM9I_CAEEL protein_id:AAB36854.2
contig00722	K12F2.2c	29.31	1e-31	locus:vab-8 status:Confirmed UniProt:A8DZ45_CAEEL protein_id:CAP09183.1
contig00724	M03A8.2	40.67	4e-48	locus:atg-2 status:Partially_confirmed UniProt:Q21480_CAEEL protein_id:AAA83183.2
contig00726	F54D1.4	44.78	8e-10	locus:nhr-7 nuclear hormone receptor status:Confirmed UniProt:Q20765 protein_id:CAB00862.3
contig00730	Y47G6A.13	39.41	2e-51	protein kinase status:Partially_confirmed UniProt:Q9N3T7_CAEEL protein_id:AAF60673.1
contig00731	B0207.11	31.29	4e-07	status:Partially_confirmed UniProt:O01434_CAEEL protein_id:AAB52464.1
contig00733	B0336.3	27	2e-11	status:Partially_confirmed UniProt:Q10954_CAEEL protein_id:AAK18852.2
contig00735	F21G4.2	60.55	2e-110	locus:mrp-4 multidrug resistance-associated protein status:Partially_confirmed UniProt:Q93552_CAEEL protein_id:CAB02667.1
contig00736	C07E3.9	56.62	6e-48	phospholipase A2 status:Partially_confirmed UniProt:Q17790_CAEEL protein_id:CAA90098.1
contig00738	B0205.3	53.56	5e-70	locus:rpn-10 status:Confirmed UniProt:O61742_CAEEL protein_id:AAK66019.1
contig00740	bmy:Bm1_30415		8e-12	RIKEN cDNA 2310016E02
contig00741	Y76A2B.6	44.44	2e-76	CD36 family status:Partially_confirmed UniProt:Q9XWC8_CAEEL protein_id:CAD45598.1
contig00742	W08G11.4	94.08	4e-161	locus:pptr-1 RTS1 PROTEIN (SCS1 PROTEIN) status:Partially_confirmed UniProt:O18178_CAEEL protein_id:CAB07297.3
contig00747	D1046.1b	38.06	2e-28	glycine-rich RNA-binding protein
contig00749	B0403.4	65.82	3e-163	locus:tag-320 protein disulfide-isomerase status:Confirmed UniProt:Q11067 protein_id:AAC47065.1
contig00750	C25F6.7b	37.62	1e-33	status:Partially_confirmed UniProt:Q8MQC3_CAEEL protein_id:AAM51521.1
contig00754	ZC168.1	44.65	1e-31	locus:ncx-3 sodium\/calcium exchanger protein like status:Partially_confirmed UniProt:Q21895_CAEEL protein_id:CAA94387.1
contig00755	bmy:Bm1_33305		2e-32	hypothetical protein
contig00757	M142.1c	62.43	4e-67	Unkown function
contig00758	F20D6.4d	33.01	4e-51	locus:srp-7 status:Confirmed UniProt:A9Z1L1_CAEEL protein_id:ABY28279.1
contig00759	W09D10.4	54.82	2e-99	Protein phosphatase 2C (2 domains) status:Confirmed UniProt:O18183_CAEEL protein_id:CAB07860.1
contig00763	C34B2.6	68.09	0	protease status:Confirmed UniProt:O44952 protein_id:AAB97538.1
contig00765	F02E8.5	42.11	3e-41	locus:atg-16.1 status:Partially_confirmed UniProt:YDEM_CAEEL protein_id:AAA96208.1
contig00766	Y87G2A.4	91.45	1e-58	locus:aex-6 status:Confirmed UniProt:Q9NA29_CAEEL protein_id:CAB54484.1
contig00768	F52H3.7a	84.06	3e-106	locus:lec-2 galactoside-binding lectin status:Confirmed UniProt:Q20684_CAEEL protein_id:CAA91327.2
contig00770	ZK337.1c	57.09	4e-108	status:Partially_confirmed UniProt:Q7YTU0_CAEEL protein_id:CAD98728.1
contig00771	Y4C6B.6	50.75	2e-85	status:Confirmed UniProt:Q9UB00_CAEEL protein_id:AAD14768.2
contig00775	bmy:Bm1_43880		8e-66	hypothetical protein
contig00776	F07A11.5	49.31	2e-30	ribokinase status:Partially_confirmed UniProt:Q19133_CAEEL protein_id:CAA91318.1
contig00780	F08B12.3d	64.06	0	locus:slo-2 status:Confirmed UniProt:B2MZB8_CAEEL protein_id:CAQ48392.1
contig00783	Y49E10.1	93.28	0	locus:rpt-6 ATPases associated with various cellular activities (AAA) status:Confirmed UniProt:Q9XTT9_CAEEL protein_id:CAB11558.1
contig00784	M01F1.5	55.47	4e-153	locus:hmit-1.3 glucose transport protein status:Confirmed UniProt:Q21455_CAEEL protein_id:CAA86519.2
contig00789	rno:171047		8e-14	C6orf108, Rcl; Nucleoside 2-deoxyribosyltransferase domain containing protein RGD620382
contig00790	cin:100185477		3e-10	similar to scruin like at the midline CG5186-PA
contig00791	F52F12.7	30.39	3e-17	steroidogenic acute regulatory protein like status:Confirmed UniProt:YX7O_CAEEL protein_id:CAB05736.2
contig00792	ZK550.2	44.75	9e-51	status:Partially_confirmed UniProt:O62511_CAEEL protein_id:CAB05312.1
contig00793	ZK945.9	34.88	5e-105	locus:lov-1 polycistic kidney disease protein 1 like with repeated domains at the N-terminus status:Partially_confirmed UniProt:YS89_CAEEL protein_id:CAB70201.2
contig00795	T28D6.6	88.33	2e-144	status:Confirmed UniProt:Q9TVG4_CAEEL protein_id:CAB57908.1
contig00798	R01H10.3c	67.19	0	locus:cor-1 Coronin (beta transducin) status:Partially_confirmed UniProt:Q21624 protein_id:CAD27605.1
contig00800	W08F4.8b	61.43	2e-99	locus:cdc-37 status:Partially_confirmed UniProt:Q336L8_CAEEL protein_id:ABB51177.1
contig00804	F44A6.1b	63.38	1e-98	locus:nucb-1 nucleobindin status:Confirmed UniProt:Q8MQ51_CAEEL protein_id:CAD44134.1
contig00805	ZK180.4	76.68	5e-87	GTP-binding protein status:Confirmed UniProt:SAR1_CAEEL protein_id:AAB52968.1
contig00807	bmy:Bm1_10850		6e-36	hypothetical protein
contig00808	K04F10.4f	82.86	1e-48	locus:bli-4 status:Confirmed UniProt:Q8IA67_CAEEL protein_id:AAO12410.1
contig00812	Y111B2A.12a	39.13	8e-72	Unkown function
contig00813	C02C2.3	38.19	2e-50	locus:cup-4 Acetylcholine receptor status:Confirmed UniProt:P34271 protein_id:AAA27911.2
contig00820	W09G10.4b	34.27	6e-37	locus:apd-3 status:Partially_confirmed UniProt:Q95X88_CAEEL protein_id:AAK73904.1
contig00821	F55B11.1	63.27	4e-139	xanthine dehydrogenase status:Partially_confirmed UniProt:O17892_CAEEL protein_id:CAB05902.1
contig00822	B0350.2f	51.98	6e-69	locus:unc-44 AO13 ankyrin status:Partially_confirmed UniProt:Q17490_CAEEL protein_id:AAA93447.2
contig00826	Y47G6A.27	64.04	5e-29	status:Predicted UniProt:Q9BL82_CAEEL protein_id:AAK29889.1
contig00827	Y49F6A.1	28.85	2e-61	status:Partially_confirmed UniProt:Q9N3L7_CAEEL protein_id:AAF60724.1
contig00829	ZC8.4d	37.81	0	locus:lfi-1 status:Partially_confirmed UniProt:Q7JNN3_CAEEL protein_id:AAQ91890.1
contig00839	B0546.2	45.09	6e-76	status:Partially_confirmed UniProt:O44438_CAEEL protein_id:AAB92011.4
contig00840	ZK688.2	50.53	9e-54	status:Partially_confirmed UniProt:YO22_CAEEL protein_id:AAA28228.1
contig00842	F53G2.7	44.48	1e-71	locus:mnat-1 status:Confirmed UniProt:O17245_CAEEL protein_id:AAB71017.3
contig00843	C55F2.1b	74.17	0	status:Confirmed UniProt:Q95QQ4_CAEEL protein_id:AAL27234.3
contig00845	M28.8	19.72	2e-23	status:Partially_confirmed UniProt:Q21574_CAEEL protein_id:CAA90132.1
contig00847	C56G7.3	26.42	1e-22	status:Confirmed UniProt:Q09292 protein_id:CAA86771.1
contig00848	F53A9.10a	66.46	1e-64	locus:tnt-2 status:Confirmed UniProt:Q7Z072_CAEEL protein_id:AAP68941.1
contig00849	K02B12.1	58.97	1e-85	locus:ceh-6 Homeobox domain, Pou domain - N-terminal to homeobox domain status:Confirmed UniProt:P20268 protein_id:CAB00031.2
contig00851	C29F5.3	37.84	3e-21	status:Predicted UniProt:Q18305_CAEEL protein_id:AAC46822.1
contig00855	C15C7.7	52.38	9e-87	status:Confirmed UniProt:Q18014 protein_id:AAM51514.2
contig00857	C04F12.3	41.07	1e-27	locus:ikb-1 Ank repeat status:Confirmed UniProt:Q9U3S0_CAEEL protein_id:CAB62796.1
contig00859	D2023.5	39.72	2e-32	thiosulphate sulphurtransferase status:Confirmed UniProt:THT2_CAEEL protein_id:CAB02870.1
contig00862	ZK666.8	47.4	5e-73	serine\/threonine kinase status:Partially_confirmed UniProt:Q23566_CAEEL protein_id:CAA88987.1
contig00864	C23G10.4b	50.07	1e-170	locus:rpn-2 tRNA processing protein SEN3 status:Confirmed UniProt:Q18115 protein_id:AAM81116.1
contig00865	F26F4.10a	56.88	0	locus:rrt-1 arginyl tRNA synthetase status:Confirmed UniProt:SYRC_CAEEL protein_id:AAA91224.2
contig00871	F56F10.1	62.73	2e-57	peptidase status:Confirmed UniProt:YM9I_CAEEL protein_id:AAB36854.2
contig00872	R173.3	25.35	4e-12	esterase status:Partially_confirmed UniProt:Q22008_CAEEL protein_id:AAA80438.4
contig00873	Y66D12A.20	38.36	5e-30	locus:spe-6 status:Partially_confirmed UniProt:Q95PZ9_CAEEL protein_id:CAC70138.1
contig00875	C25G4.6	57.08	2e-58	PDZ domain (Also known as DHR or GLGF). (2 domains) status:Confirmed UniProt:Q18167_CAEEL protein_id:CAA94569.1
contig00876	F56G4.5	42.25	4e-114	locus:png-1 Thioredoxins status:Confirmed UniProt:Q9TW67 protein_id:CAB57916.1
contig00877	B0403.2	81.65	3e-77	locus:ubc-17 ubiquitin-conjugating enzyme status:Partially_confirmed UniProt:UBC17_CAEEL protein_id:AAC47063.2
contig00881	T04C12.6	100	1e-46	locus:act-1 actin status:Confirmed UniProt:P10983 protein_id:CAB04678.1
contig00882	C11D2.6c	81.78	2e-142	locus:nca-1 status:Partially_confirmed UniProt:Q8MXH5_CAEEL protein_id:AAM81121.1
contig00884	T07C4.9b	53.44	2e-92	locus:nex-2 status:Confirmed UniProt:Q7JMT5_CAEEL protein_id:CAE45742.1
contig00885	K02D7.1	60.67	2e-86	phosphorylase status:Confirmed UniProt:O61217_CAEEL protein_id:AAC02605.1
contig00886	F53A10.2c	28.78	1e-10	status:Partially_confirmed UniProt:O16570_CAEEL protein_id:AAB66048.2
contig00887	T04C12.6	96.88	7e-13	locus:act-1 actin status:Confirmed UniProt:P10983 protein_id:CAB04678.1
contig00889	Y17G7B.3	47.58	4e-61	Metallo-beta-lactamase superfamily status:Partially_confirmed UniProt:Q9XXJ1_CAEEL protein_id:CAA19450.1
contig00900	C52A11.4g	79.33	3e-65	locus:mpz-1 status:Partially_confirmed UniProt:A8WGY0_CAEEL protein_id:CAP16289.1
contig00901	F53F1.2	57.79	3e-86	aldehyde reductase status:Confirmed UniProt:P91997_CAEEL protein_id:CAB03127.1
contig00904	mdo:100026881		9e-28	similar to putative DNA methyltransferase; K00558 DNA (cytosine-5-)-methyltransferase [EC:2.1.1.37]
contig00905	R53.2	40.1	2e-35	thymidylate kinase status:Confirmed UniProt:Q22018 protein_id:CAA91347.1
contig00906	Y105E8B.1a	92.96	5e-110	locus:lev-11 status:Confirmed UniProt:TPM1_CAEEL protein_id:CAC70114.1
contig00908	C11D9.1	38.04	8e-11	status:Partially_confirmed UniProt:O01847_CAEEL protein_id:AAB54205.2
contig00910	B0564.2	50.67	2e-52	status:Partially_confirmed UniProt:Q17527_CAEEL protein_id:CAA97764.1
contig00914	C34E10.6	96.8	4e-107	locus:atp-2 ATP synthase beta chain status:Confirmed UniProt:P46561 protein_id:AAA19068.2
contig00915	T12D8.8	45.73	9e-72	TPR Domain (2 domains) status:Confirmed UniProt:O45786_CAEEL protein_id:CAB05818.1
contig00918	F52B5.1b	27.4	6e-10	locus:abts-1 status:Confirmed UniProt:F52B5.1b protein_id:CAQ76479.1
contig00919	T04C12.5	97.16	4e-96	locus:act-2 actin status:Confirmed UniProt:P10984 protein_id:CAB04675.1
contig00924	R09E12.3	69.12	4e-82	status:Confirmed UniProt:O16259_CAEEL protein_id:AAG24172.1
contig00925	C34E10.6	90.6	3e-55	locus:atp-2 ATP synthase beta chain status:Confirmed UniProt:P46561 protein_id:AAA19068.2
contig00930	Y56A3A.2	46.94	5e-09	status:Partially_confirmed UniProt:Q9U227_CAEEL protein_id:CAB60513.2
contig00933	Y53G8B.4a	69.23	2e-107	status:Partially_confirmed
contig00934	bmy:Bm1_53170		2e-23	hypothetical protein
contig00935	R107.7	47.8	4e-50	locus:gst-1 glutathione S-transferase status:Confirmed UniProt:P10299 protein_id:CAA78471.1
contig00936	C09E9.1	50.98	7e-14	status:Confirmed UniProt:YI31_CAEEL protein_id:ABO28752.1
contig00937	T02E1.5a	59.22	6e-96	locus:dhs-3 3-oxoacyl-[acyl-carrier protein] reductase status:Partially_confirmed UniProt:A5JYX4_CAEEL protein_id:CAN86610.1
contig00938	Y51H1A.5	42.61	4e-62	locus:hda-6 Histone deacetylase family status:Partially_confirmed UniProt:Q9U266_CAEEL protein_id:CAA21669.2
contig00940	F32B5.8	73.45	3e-77	locus:cpz-1 cysteine proteinase status:Confirmed UniProt:O01850_CAEEL protein_id:AAB54210.2
contig00942	F39H11.5	69.81	3e-15	locus:pbs-7 Yeast NIP80 protein like status:Confirmed UniProt:P90868_CAEEL protein_id:CAB03081.1
contig00943	Y48G8AL.11	67.04	9e-104	locus:haf-6 status:Partially_confirmed UniProt:Q9BL17_CAEEL protein_id:AAK29911.3
contig00944	F01D4.4	61.59	2e-161	locus:egl-21 zinc carboxypeptidase status:Confirmed UniProt:O17754_CAEEL protein_id:CAB02881.1
contig00945	C17H12.3	32.41	8e-40	protein-tyrosine phosphatase status:Partially_confirmed UniProt:O45085_CAEEL protein_id:AAC02582.1
contig00947	T01D3.6b	42.99	0	EGF-like domain, Fibrinogen beta and gamma chains, C-terminal globular domain status:Confirmed UniProt:O02364_CAEEL protein_id:CAB04280.1
contig00948	R07B7.11	61.72	2e-142	locus:gana-1 alpha-N-acetylgalactosaminidase status:Confirmed UniProt:Q21801_CAEEL protein_id:CAB00120.1
contig00950	T25C8.2	98.06	1e-57	locus:act-5 Actins status:Confirmed UniProt:O45815_CAEEL protein_id:CAB05817.1
contig00954	H10E21.3b	39.93	2e-44	locus:nhr-80 status:Confirmed UniProt:Q8ITW8_CAEEL protein_id:AAN63404.1
contig00955	C39D10.7	22.93	2e-07	similar to C. elegans proteins B0280.5, R02F2.4 and C07G2.1 status:Partially_confirmed UniProt:Q18529_CAEEL protein_id:AAK39209.2
contig00956	C44H4.4	36.32	6e-63	status:Partially_confirmed UniProt:Q93376_CAEEL protein_id:CAB01868.2
contig00959	ZK757.3b	61.97	0	locus:tag-76 status:Partially_confirmed UniProt:TAG76_CAEEL protein_id:CAB54514.1
contig00966	D2013.5	61.54	3e-38	locus:eat-3 GTP-binding protein status:Partially_confirmed UniProt:Q18965_CAEEL protein_id:CAA87771.3
contig00967	B0350.2a	47.89	9e-30	locus:unc-44 status:Partially_confirmed UniProt:Q17489_CAEEL protein_id:AAA93443.1
contig00968	C47E8.5	91.55	2e-108	locus:daf-21 heat shock protein (HSP90) status:Confirmed UniProt:Q18688 protein_id:CAA99793.1
contig00969	F32A5.6	63.46	1e-69	locus:prx-13 status:Confirmed UniProt:Q19951 protein_id:AAC46665.2
contig00972	C14F5.1b	55.68	2e-42	locus:dct-1 status:Confirmed UniProt:Q95QW5_CAEEL protein_id:AAL02433.1
contig00976	C54G10.3	32.29	4e-17	locus:pmp-3 peroxisomal membrane protein (PMP70) status:Confirmed UniProt:Q18843_CAEEL protein_id:CAA99810.1
contig00979	C06E1.4	70.62	0	locus:glr-1 Glutamate receptor subunit status:Confirmed UniProt:P34299 protein_id:AAA27933.3
contig00980	C06E1.4	69.6	6e-87	locus:glr-1 Glutamate receptor subunit status:Confirmed UniProt:P34299 protein_id:AAA27933.3
contig00982	F57C12.4	70	9e-77	locus:mrp-2 ATP-binding transport family status:Confirmed UniProt:Q20943_CAEEL protein_id:AAA83299.2
contig00983	F11C7.4	43.01	2e-38	locus:crb-1 EGF-like repeats status:Partially_confirmed UniProt:Q19350_CAEEL protein_id:AAC69012.1
contig00984	C44E4.4	53.81	1e-58	RNA-binding protein status:Confirmed UniProt:O01806_CAEEL protein_id:AAB54169.1
contig00986	K09B11.1	50.12	3e-104	locus:pik-1 Eukaryotic protein kinase domain status:Confirmed UniProt:Q9XU80_CAEEL protein_id:CAB05550.2
contig00989	C34B4.1b	56.14	6e-127	locus:max-1 status:Confirmed UniProt:Q8MTP5_CAEEL protein_id:CAJ80820.2
contig00991	M03F4.2c	99.57	1e-132	locus:act-4 status:Confirmed UniProt:Q6A8K1_CAEEL protein_id:AAT92068.1
contig00992	D1014.1	68.09	4e-77	locus:sul-2 arylsulfatase status:Partially_confirmed UniProt:Q18924_CAEEL protein_id:AAA96290.1
contig00993	C44H4.4	28.45	2e-18	status:Partially_confirmed UniProt:Q93376_CAEEL protein_id:CAB01868.2
contig00995	F39H11.5	63.33	3e-64	locus:pbs-7 Yeast NIP80 protein like status:Confirmed UniProt:P90868_CAEEL protein_id:CAB03081.1
contig00996	C53B4.4b	29.18	2e-26	PDZ domain (Also known as DHR or GLGF). \; Phorbol esters\/diacylglycerol binding domain (C1 domain) status:Partially_confirmed UniProt:Q18798_CAEEL protein_id:CAA92456.1
contig00997	F36A2.8	56.06	1e-36	Drosophila sex-regulated protein janus like status:Confirmed UniProt:P90861_CAEEL protein_id:CAB03070.2
contig01001	R05C11.3	75.64	3e-31	ATPase status:Confirmed UniProt:Q9TYP9_CAEEL protein_id:AAD12806.2
contig01002	R05C11.3	97.56	5e-40	ATPase status:Confirmed UniProt:Q9TYP9_CAEEL protein_id:AAD12806.2
contig01004	C09H6.2c	24.63	1e-08	locus:lin-10 status:Confirmed UniProt:C09H6.2c protein_id:CAQ76455.1
contig01009	C28C12.10	23.48	3e-35	locus:tag-77 status:Partially_confirmed UniProt:Q18284_CAEEL protein_id:AAB37553.2
contig01010	Y48C3A.7	63.64	2e-64	locus:mac-1 status:Confirmed UniProt:Q9NAG4_CAEEL protein_id:CAB55106.2
contig01012	H13N06.6b	50.75	1e-54	Copper type II, ascorbate-dependent monooxygenase
contig01013	Y102E9.2a	29.33	2e-24	status:Partially_confirmed UniProt:Q23232_CAEEL protein_id:AAA93426.1
contig01014	bmy:Bm1_56685		2e-22	hypothetical protein
contig01016	T03F6.6	49.33	7e-10	status:Partially_confirmed UniProt:Q8WQD3_CAEEL protein_id:CAD21647.2
contig01020	W06D4.5	85.44	7e-77	locus:snx-3 PhoX homologous domain, present in p47phox and p40phox. status:Partially_confirmed UniProt:Q9XW41_CAEEL protein_id:CAA22253.1
contig01026	T04C12.5	96.36	1e-56	locus:act-2 actin status:Confirmed UniProt:P10984 protein_id:CAB04675.1
contig01028	F56A8.6	56.38	2e-53	locus:cpf-2 RNA recognition motif. (aka RRM, RBD, or RNP domain) status:Confirmed UniProt:O45577_CAEEL protein_id:CAB05746.1
contig01029	Y66H1B.2a	56.96	3e-66	status:Partially_confirmed UniProt:Q9TYW5_CAEEL protein_id:AAP13733.1
contig01030	C46F11.5a	35.33	3e-63	status:Partially_confirmed UniProt:Q93383_CAEEL protein_id:CAB03762.2
contig01033	bmy:Bm1_01790		2e-38	indoleamine 2,3-dioxygenase; K00463 indoleamine 2,3-dioxygenase [EC:1.13.11.52]
contig01035	ZK770.3	46.7	1e-89	locus:inx-12 status:Confirmed UniProt:O01634 protein_id:AAB93310.1
contig01040	T22B11.5	80.39	0	2-oxoglutarate dehydrogenase status:Confirmed UniProt:ODO1_CAEEL protein_id:AAB94185.2
contig01041	Y94H6A.12	43.75	1e-07	status:Confirmed UniProt:A7WK43_CAEEL protein_id:ABV23485.1
contig01045	bmy:Bm1_04980		5e-17	Hypothetical RING finger protein F54G8.4 in chromosome III
contig01048	F26F4.3	45.26	9e-78	locus:rom-1 status:Partially_confirmed UniProt:ROM1_CAEEL protein_id:AAA91218.2
contig01050	F26E4.9	76.12	4e-56	locus:cco-1 cytochrome C oxidase status:Confirmed UniProt:P90849_CAEEL protein_id:CAB03002.1
contig01051	Y34D9A.10	74.63	6e-74	locus:vps-4 status:Confirmed UniProt:Q9BL83_CAEEL protein_id:AAK29883.4
contig01053	EEED8.10a	45.42	8e-63	Probable RNA binding protein. status:Confirmed UniProt:YQOA_CAEEL protein_id:ABB88232.1
contig01054	Y49A3A.2	82.83	4e-48	locus:vha-13 ATP synthase alpha and beta subunits \; ATP synthase ab C terminal status:Confirmed UniProt:VATA_CAEEL protein_id:CAA22076.1
contig01056	C30G7.1	56.94	5e-18	locus:hil-1 histone H1 like status:Confirmed UniProt:Q18336 protein_id:CAB01632.1
contig01057	C34G6.5	35.48	3e-15	ser\/thr-protein kinase status:Partially_confirmed UniProt:O01493_CAEEL protein_id:AAB52478.2
contig01059	R10E11.1b	90.28	4e-63	locus:cbp-1 status:Partially_confirmed UniProt:P34545 protein_id:CAD18875.1
contig01060	K04G2.5	57.62	1e-71	locus:ath-1 esterase status:Confirmed UniProt:Q21224_CAEEL protein_id:CAB00042.2
contig01061	F01G10.1	79.27	7e-150	transketolase status:Confirmed UniProt:O17759_CAEEL protein_id:CAB02889.1
contig01064	F56B3.5	49.8	5e-53	locus:ech-5 status:Partially_confirmed UniProt:O45106_CAEEL protein_id:AAK29838.1
contig01065	F01F1.1c	53.1	4e-69	status:Partially_confirmed UniProt:Q8I7L2_CAEEL protein_id:AAN63418.1
contig01066	E03E2.1	46.85	1e-33	locus:cyp-43A1 cytochrome P450 status:Partially_confirmed UniProt:O17329_CAEEL protein_id:AAB71246.2
contig01067	R07E4.6c	84.34	5e-94	locus:kin-2 status:Partially_confirmed UniProt:Q0MQ68_CAEEL protein_id:ABI18144.1
contig01070	C23F12.1a	69.92	3e-54	locus:flna-1 status:Partially_confirmed UniProt:A8WFI9_CAEEL protein_id:ABX00820.1
contig01071	C23F12.1d	55.65	2e-33	Unkown function
contig01074	R05F9.12	52.32	0	glycosyl hydralase, sucrase-isomaltase status:Confirmed UniProt:Q21750_CAEEL protein_id:AAA83174.3
contig01075	bmy:Bm1_35095		7e-24	hypothetical protein
contig01078	bmy:Bm1_14555		2e-86	hypothetical protein
contig01079	C27A12.2	52.17	3e-64	zinc finger protein status:Partially_confirmed UniProt:O01961_CAEEL protein_id:AAB93640.1
contig01080	Y48E1A.1a	68.17	3e-139	DNA-directed RNA polymerase I largest subunit status:Partially_confirmed UniProt:O17628_CAEEL protein_id:CAB54460.1
contig01083	W03D8.9	24.6	3e-09	status:Confirmed UniProt:O45006_CAEEL protein_id:AAK21499.1
contig01085	T05C3.6a	53.72	5e-50	status:Partially_confirmed UniProt:A6PVA3_CAEEL protein_id:ABR92600.1
contig01086	EEED8.5	56.04	3e-42	locus:mog-5 RNA helicase status:Confirmed UniProt:Q09530 protein_id:AAC46765.1
contig01087	C05D9.1	47.27	1e-104	locus:snx-1 status:Confirmed UniProt:Q9GYJ9_CAEEL protein_id:AAF98602.1
contig01088	ZK265.3	55.84	1e-18	status:Confirmed UniProt:Q94401_CAEEL protein_id:CAB03515.1
contig01090	F30F8.5b	48	1e-37	status:Confirmed UniProt:A5JYV7_CAEEL protein_id:CAN86905.1
contig01091	C01F1.1	49.28	1e-47	dna binding protein status:Partially_confirmed UniProt:Q17558_CAEEL protein_id:AAB00717.1
contig01092	Y55F3AR.3	62.05	5e-59	locus:cct-8 status:Partially_confirmed UniProt:TCPQ_CAEEL protein_id:AAF60806.2
contig01099	Y39E4B.3c	50.67	1e-17	locus:pqn-83 status:Confirmed UniProt:Q69YZ0_CAEEL protein_id:CAH10818.1
contig01101	C43E11.5	26.07	1e-28	status:Partially_confirmed UniProt:P91147_CAEEL protein_id:AAB37621.1
contig01103	F14B8.7	46.9	8e-26	locus:otpl-3 status:Partially_confirmed UniProt:Q95QL0_CAEEL protein_id:AAL02486.1
contig01104	T16G12.1	28.66	4e-22	Aminopeptidase status:Partially_confirmed UniProt:Q22531_CAEEL protein_id:CAA82971.4
contig01105	C10G8.8a	42.06	2e-16	status:Confirmed UniProt:Q94167_CAEEL protein_id:AAB09175.1
contig01107	F46C3.3a	48.6	3e-109	myosin like
contig01108	T16G12.1	23.57	6e-28	Aminopeptidase status:Partially_confirmed UniProt:Q22531_CAEEL protein_id:CAA82971.4
contig01111	C36A4.9b	64.71	1e-104	status:Confirmed UniProt:Q65ZB8_CAEEL protein_id:CAH19100.1
contig01112	W05F2.4b	50.93	3e-40	status:Partially_confirmed UniProt:Q1XFY0_CAEEL protein_id:ABD94096.1
contig01113	F32A5.3	39.19	6e-65	Serine carboxypeptidase status:Confirmed UniProt:YPP3_CAEEL protein_id:AAC46662.1
contig01116	F44C4.5	58.19	2e-82	locus:ppt-1 palmitoyl-protein thioesterase precursor status:Confirmed UniProt:Q20390 protein_id:AAA92329.1
contig01117	T04C12.5	97.78	1e-45	locus:act-2 actin status:Confirmed UniProt:P10984 protein_id:CAB04675.1
contig01120	ZK1151.1g	32.43	1e-25	locus:vab-10 status:Partially_confirmed UniProt:Q6EUT7_CAEEL protein_id:CAH04759.1
contig01121	T07C4.9b	42.42	6e-69	locus:nex-2 status:Confirmed UniProt:Q7JMT5_CAEEL protein_id:CAE45742.1
contig01122	Y106G6H.1	30.43	8e-46	status:Confirmed UniProt:Q9U301_CAEEL protein_id:CAB63336.1
contig01123	F21G4.1	48.95	3e-165	Rat prostoglandin transporter like status:Partially_confirmed UniProt:Q93550_CAEEL protein_id:CAB02665.3
contig01126	F57F5.5	77.94	5e-141	locus:pkc-1 Phorbol esters \/ diacylglycerol binding domain (2 domains), Protein kinase C terminal domain status:Confirmed UniProt:P34885 protein_id:CAC70080.1
contig01127	R12E2.3	80.3	3e-83	locus:rpn-8 status:Confirmed UniProt:O61792_CAEEL protein_id:AAC17024.1
contig01128	Y67H2A.6b	35.62	1e-32	Unkown function
contig01129	T10F2.1b	62.91	8e-99	locus:grs-1 status:Confirmed UniProt:Q8I711_CAEEL protein_id:AAN65294.1
contig01130	C32E8.2a	61.7	2e-64	locus:rpl-13 ribosomal protein L13 status:Confirmed UniProt:RL13_CAEEL protein_id:AAB42322.1
contig01131	Y39G8B.1b	62.35	5e-56	status:Partially_confirmed UniProt:Q9U2J6_CAEEL protein_id:CAB60335.1
contig01133	C27A12.8	70.12	7e-108	locus:ari-1 status:Partially_confirmed UniProt:O01965_CAEEL protein_id:AAB93645.3
contig01135	R03A10.3	33.57	1e-24	status:Partially_confirmed UniProt:Q21657 protein_id:CAA93672.2
contig01136	R03A10.3	46.45	2e-49	status:Partially_confirmed UniProt:Q21657 protein_id:CAA93672.2
contig01137	Y37E11AM.1	38.18	3e-38	locus:smgl-2 status:Partially_confirmed UniProt:Q9N437_CAEEL protein_id:AAF59456.3
contig01138	C42D8.8b	50.88	5e-148	locus:apl-1 status:Confirmed UniProt:Q10651 protein_id:AAK68242.1
contig01140	Y43F4A.1a	63.52	0	zinc metallopeptidase (M8 family) status:Partially_confirmed UniProt:O62446 protein_id:CAB16471.1
contig01141	B0495.5	44	4e-102	status:Confirmed UniProt:YP65_CAEEL protein_id:AAA62531.3
contig01143	F56B6.4c	63.33	6e-94	locus:uvt-5 status:Confirmed UniProt:Q8MPU4_CAEEL protein_id:AAM69110.1
contig01144	F14D12.4c	97.32	3e-101	locus:mec-2 status:Confirmed UniProt:Q5WRS3_CAEEL protein_id:AAV28352.1
contig01146	Y87G2A.8b	79.76	0	locus:gpi-1 status:Confirmed UniProt:Q7K707_CAEEL protein_id:CAE54920.1
contig01147	C55A6.6	43.84	7e-38	alcohol dehydrogenase status:Confirmed UniProt:O17721_CAEEL protein_id:CAB02866.1
contig01149	T07A9.3	59.37	2e-108	locus:kgb-1 protein kinase status:Partially_confirmed UniProt:O44408_CAEEL protein_id:AAK39276.2
contig01150	Y67A6A.2a	46.67	1e-81	locus:nhr-62 nuclear hormone receptor status:Confirmed UniProt:O02279 protein_id:CAB05776.2
contig01151	F26D11.1	48.63	7e-24	gluconokinase status:Partially_confirmed UniProt:O61968_CAEEL protein_id:AAC17745.2
contig01152	C36E8.2	40.49	5e-36	locus:glb-11 status:Confirmed UniProt:O62089_CAEEL protein_id:CAA84649.2
contig01153	R148.3b	32.28	8e-13	status:Partially_confirmed UniProt:Q8ITY8_CAEEL protein_id:AAN65300.1
contig01154	C54G4.8	80.42	2e-69	locus:cyc-1 cytochrome C1, heme protein status:Confirmed UniProt:Q18853_CAEEL protein_id:CAA99820.1
contig01161	Y57G11C.12b	73.04	3e-44	locus:nuo-3 NADH-ubiquinone oxidoreductase status:Confirmed UniProt:O18236_CAEEL protein_id:CAB16513.1
contig01163	C01C10.2b	48.43	3e-59	status:Partially_confirmed UniProt:Q6AHQ9_CAEEL protein_id:AAT92089.1
contig01164	bta:517031		9e-07	GGA2; golgi-associated, gamma adaptin ear containing, ARF binding protein 2; K12404 ADP-ribosylation factor-binding protein GGA
contig01165	C34B2.6	62.4	1e-41	protease status:Confirmed UniProt:O44952 protein_id:AAB97538.1
contig01166	Y49A3A.2	94.4	9e-126	locus:vha-13 ATP synthase alpha and beta subunits \; ATP synthase ab C terminal status:Confirmed UniProt:VATA_CAEEL protein_id:CAA22076.1
contig01167	T28C6.7b	38.66	8e-17	Unkown function
contig01168	R13A5.6	34.19	5e-19	locus:ttr-8 status:Partially_confirmed UniProt:Q95Y93_CAEEL protein_id:AAK84467.1
contig01169	C43E11.6a	55.76	3e-96	locus:nab-1 status:Partially_confirmed UniProt:P91146_CAEEL protein_id:AAB37620.1
contig01171	bmy:Bm1_49295		6e-14	hypothetical protein
contig01172	Y39B6A.19a	59.29	1e-90	locus:twk-46 status:Partially_confirmed UniProt:Q9NEV3_CAEEL protein_id:CAD31817.1
contig01173	C26E6.3	70.36	5e-118	cell differentiation family, Rcd1-like status:Partially_confirmed UniProt:Q18224_CAEEL protein_id:AAA21157.2
contig01175	C06A8.9a	53.78	4e-97	Glutamate receptor
contig01180	T20D3.8	39.51	2e-48	status:Partially_confirmed UniProt:O01259_CAEEL protein_id:CAA92490.2
contig01181	K10D3.2	46.47	7e-84	locus:unc-14 status:Confirmed UniProt:O15940_CAEEL protein_id:CAB61025.1
contig01183	C31B8.8	41.07	2e-29	status:Confirmed UniProt:O16901_CAEEL protein_id:AAG23982.2
contig01184	C33A12.1	76.87	1e-58	NADH-ubiquinone oxidoreductase 13 KD-B subunit status:Confirmed UniProt:Q18359 protein_id:CAA92789.1
contig01186	bmy:Bm1_28745		8e-26	hypothetical protein
contig01187	F26D10.3	90.18	6e-82	locus:hsp-1 HSP-1 heat shock 70kd protein A status:Confirmed UniProt:P09446 protein_id:CAB02319.1
contig01190	F32B6.9	52.23	2e-108	Putative membrane protein status:Partially_confirmed UniProt:YV4Q_CAEEL protein_id:CAB03043.1
contig01192	ZC434.4	28.51	6e-23	status:Confirmed UniProt:YHC4_CAEEL protein_id:CAB00064.2
contig01196	F26E4.3	66.67	1e-79	cysteine protease status:Confirmed UniProt:YCF2E_CAEEL protein_id:CAB03007.2
contig01197	C23G10.3	84.03	1e-111	locus:rps-3 Ribosomal protein S3 status:Confirmed UniProt:RS3_CAEEL protein_id:AAF99870.1
contig01199	Y39A3CR.4	88.31	9e-38	locus:ddp-1 status:Confirmed UniProt:TIM8_CAEEL protein_id:AAF60525.1
contig01201	K02F2.3	63.52	4e-84	locus:tag-203 status:Partially_confirmed UniProt:O44985_CAEEL protein_id:AAB97566.1
contig01203	bmy:Bm1_31840		8e-06	oxidoreductase, short chain dehydrogenase/reductase family protein
contig01204	bmy:Bm1_21115		3e-73	hypothetical protein
contig01207	R07B1.9	47.44	9e-54	status:Partially_confirmed UniProt:YRN9_CAEEL protein_id:CAA88546.1
contig01208	R13G10.2	33.54	5e-19	locus:amx-1 monoamine oxidase status:Partially_confirmed UniProt:Q21988 protein_id:CAA84671.3
contig01210	C09H6.2a	82.45	2e-88	locus:lin-10 Phosphotyrosine interaction domain (PTB\/PID)., PDZ domain (Also known as DHR or GLGF). (2 domains) status:Confirmed UniProt:O17583 protein_id:CAB03869.1
contig01211	C01F4.2a	48.15	2e-49	status:Partially_confirmed UniProt:O01443_CAEEL protein_id:AAB52434.2
contig01212	bmy:Bm1_14090		8e-58	F-box domain containing protein
contig01213	Y48A6B.9	46.15	8e-48	Zinc-binding dehydrogenases status:Confirmed UniProt:Q9XXC8 protein_id:CAA19533.1
contig01214	C32D5.6	52.38	3e-80	status:Partially_confirmed UniProt:YQD6_CAEEL protein_id:AAC46794.1
contig01215	Y38C9A.2	63.16	0	locus:cgp-1 GTP-binding protein status:Confirmed UniProt:Q18905 protein_id:AAD14761.1
contig01216	Y47D9A.1a	69.23	2e-88	mannose-1-phosphate gaunyl transferase status:Confirmed UniProt:Q9N4V3_CAEEL protein_id:AAF60647.1
contig01220	D2096.3	36.84	2e-11	status:Confirmed UniProt:Q19004_CAEEL protein_id:AAO91743.1
contig01221	F31D4.3	20.1	7e-08	locus:fkb-6 FKBP-type peptidyl-prolyl cis-trans isomerases status:Confirmed UniProt:O45418_CAEEL protein_id:CAB07371.1
contig01222	T02D1.4	52.87	4e-85	status:Predicted UniProt:O45728_CAEEL protein_id:CAB05907.2
contig01223	T09A5.11	60.64	3e-132	N-oligosaccharyl transferase 48kd subunit status:Confirmed UniProt:P45971 protein_id:CAA85337.1
contig01227	R12H7.2	67	2e-160	locus:asp-4 aspartyl protease status:Confirmed UniProt:Q21966_CAEEL protein_id:CAA90633.1
contig01233	T24F1.3a	32.62	4e-06	DAG binding domain status:Partially_confirmed UniProt:Q22744_CAEEL protein_id:CAA90137.1
contig01234	Y57G11A.1b	52.96	2e-76	locus:tag-273 LIM domain containing proteins status:Confirmed UniProt:Q86CZ7_CAEEL protein_id:CAD89758.2
contig01239	T04C12.5	98.48	9e-32	locus:act-2 actin status:Confirmed UniProt:P10984 protein_id:CAB04675.1
contig01241	E04A4.8	76.11	5e-81	locus:rpl-20 ribosomal protein status:Confirmed UniProt:RL18A_CAEEL protein_id:AAB92041.2
contig01242	F52H2.2	52.23	3e-94	locus:aat-3 amino acid permease status:Partially_confirmed UniProt:O17395_CAEEL protein_id:AAB71312.2
contig01243	T14G11.3	39	5e-13	L96 protein (tipula iridescent virus (TIV) (weak)) status:Partially_confirmed UniProt:Q22505_CAEEL protein_id:AAA82345.2
contig01244	ZK1058.1	80.14	0	locus:mmcm-1 Methylmalonyl-coA mutase status:Confirmed UniProt:Q23381 protein_id:CAA84676.2
contig01248	T04C12.6	100	4e-37	locus:act-1 actin status:Confirmed UniProt:P10983 protein_id:CAB04678.1
contig01250	W04G3.8	88.24	1e-81	locus:lpr-3 status:Confirmed UniProt:Q93200_CAEEL protein_id:CAB01721.1
contig01251	Y65B4A.6	90.33	1e-136	status:Partially_confirmed UniProt:Q9BL61_CAEEL protein_id:AAK29954.2
contig01254	C14B1.4	83.14	2e-86	locus:tag-125 guanine nucleotide binding protein status:Confirmed UniProt:YKY4_CAEEL protein_id:CAA85487.1
contig01255	R05D8.8	45.55	5e-57	locus:dhs-14 alcohol dehydrogenase status:Confirmed UniProt:Q9N5G3_CAEEL protein_id:AAF39953.1
contig01256	W06B3.2d	46.24	1e-44	locus:sma-5 status:Partially_confirmed UniProt:Q4A1S7_CAEEL protein_id:CAJ21562.1
contig01259	bmy:Bm1_38165		1e-127	Lanthionine synthetase C-like protein
contig01264	T08B2.7a	57.03	6e-49	3-hydroxyacyl-CoA dehydrogenase status:Confirmed UniProt:Q9GYT0_CAEEL protein_id:AAK21462.1
contig01266	F58A4.10	87.76	9e-76	locus:ubc-7 Ubiquitin conjugating enzyme status:Confirmed UniProt:UBC7_CAEEL protein_id:CAA80166.1
contig01267	bmy:Bm1_54055		3e-22	hypothetical protein
contig01268	F58B3.5b	64.72	1e-173	methionyl-tRNA synthetase
contig01269	C04F12.3	29.83	1e-26	locus:ikb-1 Ank repeat status:Confirmed UniProt:Q9U3S0_CAEEL protein_id:CAB62796.1
contig01270	T23F11.1	61.71	1e-121	phosphatase status:Confirmed UniProt:PP2C2_CAEEL protein_id:CAA86456.2
contig01271	bmy:Bm1_40655		2e-88	hypothetical protein
contig01274	T07C4.7	58.79	2e-53	locus:mev-1 Succinate dehydrogenase cytochrome b chain status:Confirmed UniProt:P41956 protein_id:CAA82572.1
contig01276	Y57G11C.24h	48.71	3e-67	locus:eps-8 status:Confirmed UniProt:Q6IZD4_CAEEL protein_id:CAJ44244.1
contig01277	C35D10.4	37.25	4e-09	locus:coq-8 status:Partially_confirmed UniProt:Q18486 protein_id:AAA62560.2
contig01279	C13B9.4c	63.32	1e-109	locus:pdfr-1 status:Confirmed UniProt:Q6W3C2_CAEEL protein_id:AAT92086.1
contig01285	C37A5.7	42.7	8e-13	status:Partially_confirmed UniProt:O62096_CAEEL protein_id:CAB07338.2
contig01288	C36A4.3	28.34	3e-52	locus:cyp-25A3 status:Partially_confirmed UniProt:Q1HB05_CAEEL protein_id:CAK12849.1
contig01289	Y39B6A.43c	35.47	1e-14	Unkown function
contig01293	C53H9.2b	60.84	4e-52	status:Confirmed UniProt:Q8WQH3_CAEEL protein_id:AAL65781.1
contig01296	bmy:Bm1_05915		5e-17	ATP-dependent helicase
contig01298	T20D3.11b	68	2e-34	Unkown function
contig01301	W07G1.1	43.86	5e-21	status:Partially_confirmed UniProt:Q9XUK4_CAEEL protein_id:CAB04933.2
contig01302	C10E2.2	33.22	2e-35	status:Partially_confirmed UniProt:O17324_CAEEL protein_id:AAB71242.2
contig01304	bmy:Bm1_55090		3e-20	hypothetical protein
contig01305	T21D12.4	73.02	3e-93	locus:pat-6 status:Confirmed UniProt:PARV_CAEEL protein_id:AAC48090.1
contig01306	M03F4.2c	97.89	7e-132	locus:act-4 status:Confirmed UniProt:Q6A8K1_CAEEL protein_id:AAT92068.1
contig01309	ZK1248.16	72.07	5e-126	locus:lec-5 status:Confirmed UniProt:Q23426_CAEEL protein_id:AAC71097.2
contig01310	F25H8.1b	45.79	3e-45	status:Confirmed UniProt:A5JYS8_CAEEL protein_id:CAN86601.1
contig01311	Y53F4B.2	58.97	9e-80	locus:elo-9 status:Partially_confirmed UniProt:Q9NAC6_CAEEL protein_id:CAB61069.1
contig01314	tca:660138		3e-06	hypothetical protein LOC660138
contig01315	F38B6.4	46.99	8e-84	GARS\/AIRS\/GART status:Partially_confirmed UniProt:Q20143_CAEEL protein_id:AAA81142.2
contig01318	F44E2.8	40.74	9e-30	status:Partially_confirmed UniProt:YL58_CAEEL protein_id:AAA28037.2
contig01319	B0024.9	60	9e-33	locus:trx-2 thioredoxin status:Confirmed UniProt:THIO2_CAEEL protein_id:CAA94881.2
contig01321	F55B12.5	43.46	5e-66	locus:nrf-5 status:Confirmed UniProt:Q93796_CAEEL protein_id:CAB02126.2
contig01322	F37D6.1	26.14	1e-07	locus:mus-101 BRCA1 C Terminus (BRCT) domain (4 domains) status:Partially_confirmed UniProt:Q20129_CAEEL protein_id:CAA99847.3
contig01327	D1054.3	42.27	1e-30	status:Confirmed UniProt:Q18949_CAEEL protein_id:CAA98442.1
contig01329	Y111B2A.18	64.71	4e-34	locus:rsp-3 splicing factor status:Confirmed UniProt:RSP3_CAEEL protein_id:CAC35847.2
contig01330	C33H5.17	37.86	2e-64	status:Partially_confirmed UniProt:Q18418_CAEEL protein_id:AAA82274.1
contig01336	Y71G12B.26	38.71	8e-76	status:Partially_confirmed UniProt:Q95XM7_CAEEL protein_id:AAK73927.2
contig01337	JC8.10b	61.66	4e-143	locus:unc-26 status:Partially_confirmed UniProt:Q9GT42_CAEEL protein_id:CAC70127.1
contig01339	K04A8.6	80	2e-96	locus:dre-1 status:Partially_confirmed UniProt:Q94251_CAEEL protein_id:AAC48052.3
contig01343	Y73F8A.6	56.72	3e-84	locus:ccg-1 status:Confirmed UniProt:Q9NA39_CAEEL protein_id:CAB70225.1
contig01344	T04C12.5	96.25	1e-39	locus:act-2 actin status:Confirmed UniProt:P10984 protein_id:CAB04675.1
contig01345	M01B12.4c	27.11	3e-14	status:Partially_confirmed UniProt:Q8MXG4_CAEEL protein_id:AAM81100.2
contig01346	F14B4.2b	72.52	1e-164	status:Confirmed UniProt:Q6BET1_CAEEL protein_id:CAH04733.1
contig01352	K07A12.7	53.35	5e-94	status:Partially_confirmed UniProt:RT15_CAEEL protein_id:CAB97235.1
contig01359	K02F3.10	41.94	4e-39	status:Confirmed UniProt:Q21154_CAEEL protein_id:AAK21418.1
contig01360	bmy:Bm1_02545		2e-34	hypothetical protein
contig01363	F01G4.5	43.56	3e-30	status:Partially_confirmed UniProt:Q93438_CAEEL protein_id:CAA92766.2
contig01364	C44B11.3	91.88	7e-85	locus:mec-12 alpha tubulin status:Confirmed UniProt:P91910_CAEEL protein_id:AAB54263.2
contig01366	Y47G6A.23	32.38	4e-18	locus:lpd-3 status:Partially_confirmed UniProt:Q9N3R9_CAEEL protein_id:AAL32249.2
contig01368	C44C1.4a	52.4	1e-137	locus:vps-45 yeast vacuolar protein sorting protein 33 (SLP1) status:Partially_confirmed UniProt:Q18609_CAEEL protein_id:AAA82364.1
contig01370	C30F12.7	70.03	1e-112	isocitrate dehydrogenase status:Confirmed UniProt:Q95YD8_CAEEL protein_id:AAK85453.1
contig01371	Y67D8C.10b	83.75	6e-54	locus:mca-3 status:Partially_confirmed UniProt:Q95XP5_CAEEL protein_id:AAK68551.1
contig01373	abn:AB57_0283		1e-151	beta-lactamase TEM; K01467 beta-lactamase [EC:3.5.2.6]
contig01376	R31.1b	55.62	7e-178	spectrin beta chain
contig01379	ZK265.1b	31.6	6e-48	locus:kri-1 Human G9A protein like status:Confirmed UniProt:Q5FC33_CAEEL protein_id:CAI46620.1
contig01380	sbc:SbBS512_C0014		1e-64	hypothetical protein
contig01382	R144.6	51.63	4e-58	status:Confirmed UniProt:TM144_CAEEL protein_id:AAU87817.1
contig01383	B0035.2	52.68	3e-84	locus:dnj-2 DNAJ protein like status:Confirmed UniProt:Q17433 protein_id:CAA97409.1
contig01384	M03F4.2c	97.97	2e-139	locus:act-4 status:Confirmed UniProt:Q6A8K1_CAEEL protein_id:AAT92068.1
contig01385	C10G11.7	42.98	1e-18	status:Confirmed UniProt:P91027_CAEEL protein_id:AAB42247.1
contig01386	W09B6.1a	47.1	5e-150	locus:pod-2 acetyl-CoA carboxylase status:Partially_confirmed UniProt:Q9GZI3_CAEEL protein_id:AAG00029.1
contig01389	ZK353.8	32.26	2e-16	locus:ubxn-4 status:Confirmed UniProt:UBXN4_CAEEL protein_id:AAA28196.1
contig01392	B0041.5	38.78	7e-51	status:Partially_confirmed UniProt:O02057_CAEEL protein_id:AAC24254.2
contig01393	bmy:Bm1_19460		7e-46	hypothetical protein
contig01394	nve:NEMVE_v1g160402		3e-37	hypothetical protein
contig01397	W09C3.6	65.71	3e-55	locus:gsp-3 serine\/threonine protein phosphatase PP1 status:Partially_confirmed UniProt:O02658_CAEEL protein_id:AAC24414.1
contig01398	ZK938.1	88.57	4e-15	serine\/threonine protein phosphatase status:Confirmed UniProt:Q23671_CAEEL protein_id:CAB09135.1
contig01403	bmy:Bm1_12015		2e-35	MGC83759 protein
contig01404	C50B6.7	53.54	8e-59	amylase status:Partially_confirmed UniProt:P91982_CAEEL protein_id:CAB02856.1
contig01408	T04C4.1b	32.8	1e-11	status:Partially_confirmed UniProt:Q4A573_CAEEL protein_id:AAZ32795.1
contig01409	K10B3.7	82.54	4e-149	locus:gpd-3 status:Confirmed UniProt:P17330 protein_id:AAB53869.1
contig01411	ZC376.2	43.86	4e-22	carboxylesterase status:Partially_confirmed UniProt:Q23273_CAEEL protein_id:CAB00884.3
contig01412	F11E6.6	26.13	2e-19	status:Partially_confirmed UniProt:Q9U3J7_CAEEL protein_id:CAB62801.2
contig01415	F23B12.7	40.05	7e-142	CCAAT binding factor 1 protein like status:Confirmed UniProt:YU0O_CAEEL protein_id:CAB01168.1
contig01416	Y46E12BL.2	46.63	2e-48	status:Partially_confirmed UniProt:Q965N8_CAEEL protein_id:AAK68489.1
contig01418	T24H7.5b	41.85	1e-127	locus:tat-4 ATPase status:Partially_confirmed UniProt:Q10463_CAEEL protein_id:AAD31557.1
contig01419	F47B10.2	84.73	2e-98	histidine ammonia-lyase status:Partially_confirmed UniProt:Q20502 protein_id:CAA91982.1
contig01422	H28O16.2	31.47	1e-19	status:Partially_confirmed UniProt:Q9XXK2_CAEEL protein_id:CAP72372.1
contig01423	B0286.2a	58.51	4e-120	locus:lat-2 status:Confirmed UniProt:Q6W3C7_CAEEL protein_id:AAT81210.1
contig01425	Y55F3AM.15	42.29	6e-72	locus:csn-4 status:Confirmed UniProt:Q9N359 protein_id:AAF60803.1
contig01426	ZK593.6a	78.51	5e-52	microtubule-associated protein 1 like
contig01428	R57.1c	56.78	0	status:Confirmed UniProt:Q4Z8H5_CAEEL protein_id:AAX88809.1
contig01432	H06O01.3	66.58	5e-151	locus:ctg-1 retinal-binding protein like status:Confirmed UniProt:O17907_CAEEL protein_id:CAB07482.1
contig01433	Y39A3CL.6	35.91	6e-22	locus:pvf-1 status:Partially_confirmed UniProt:Q9N413_CAEEL protein_id:AAF60517.1
contig01434	F35G12.9	60.67	5e-29	locus:apc-11 Zinc finger, C3HC4 type (RING finger) status:Confirmed UniProt:Q20052_CAEEL protein_id:CAA86328.1
contig01436	R11A5.1b	27.43	9e-16	locus:apb-3 status:Partially_confirmed UniProt:O62348_CAEEL protein_id:CAB05601.1
contig01440	T05H10.7b	62.26	7e-85	status:Confirmed UniProt:Q7JMK7_CAEEL protein_id:CAE48507.1
contig01444	K02B7.3a	42.45	7e-19	status:Confirmed UniProt:O45637_CAEEL protein_id:CAB05540.1
contig01446	K01A11.4	31.88	2e-86	locus:spe-41 calmodulin-binding trp1 like protein status:Confirmed UniProt:Q21070_CAEEL protein_id:CAA91343.1
contig01448	bmy:Bm1_32225		2e-55	hypothetical protein
contig01451	B0495.2	44.22	4e-69	CDC2 status:Partially_confirmed UniProt:YP62_CAEEL protein_id:AAA62523.1
contig01455	ZC8.4d	45.27	5e-42	locus:lfi-1 status:Partially_confirmed UniProt:Q7JNN3_CAEEL protein_id:AAQ91890.1
contig01456	K11C4.4	52.94	3e-44	locus:odc-1 ornithine decarboxylase status:Partially_confirmed UniProt:P41931 protein_id:AAB18317.1
contig01458	C55C3.1	51.22	2e-06	status:Partially_confirmed UniProt:Q18869_CAEEL protein_id:AAA96173.1
contig01459	F58G6.4	74.15	1e-176	locus:acc-1 glycine receptor status:Confirmed UniProt:Q21005_CAEEL protein_id:CAA92466.2
contig01462	T28D6.7	55.98	1e-92	status:Partially_confirmed UniProt:O18155_CAEEL protein_id:CAB03451.1
contig01463	C54C8.11	45.57	6e-54	locus:gly-15 beta-1,6-N-acetylglucosaminyltransferase like status:Partially_confirmed UniProt:O02234_CAEEL protein_id:CAB05469.2
contig01464	K05B2.2a	27.81	2e-06	status:Confirmed UniProt:Q9GYN5_CAEEL protein_id:AAF99982.2
contig01465	F28C6.7a	80.85	7e-64	locus:rpl-26 ribosomal protein L26 like status:Confirmed UniProt:RL26_CAEEL protein_id:CAA92674.1
contig01466	Y65B4BL.5	55.62	0	locus:acs-1 status:Confirmed UniProt:Q9N302_CAEEL protein_id:AAF60848.1
contig01467	F32B5.6b	33.54	3e-46	status:Confirmed UniProt:Q8T3G7_CAEEL protein_id:AAR25645.1
contig01468	T24H7.1	80.49	2e-110	locus:phb-2 Prohibitin status:Confirmed UniProt:PHB2_CAEEL protein_id:AAA68353.2
contig01470	Y71H2AM.3	41.3	8e-69	status:Predicted UniProt:Q2AAC0_CAEEL protein_id:ABD63210.1
contig01471	C27D8.4	31.55	4e-10	status:Partially_confirmed UniProt:Q93291_CAEEL protein_id:CAB02264.2
contig01472	Y18D10A.13	67.43	7e-98	locus:pad-1 status:Confirmed UniProt:Q9XW10 protein_id:CAA22324.2
contig01473	T16G12.1	35.12	5e-132	Aminopeptidase status:Partially_confirmed UniProt:Q22531_CAEEL protein_id:CAA82971.4
contig01474	C44C1.3	59.2	1e-39	locus:ncs-1 EF-hand calcium binding proteins status:Confirmed UniProt:P36608 protein_id:AAA82363.2
contig01475	C56C10.13a	23.85	6e-06	locus:dnj-8 status:Partially_confirmed UniProt:Q95QQ1_CAEEL protein_id:AAK93843.1
contig01477	ZK1058.5	62.5	2e-34	status:Partially_confirmed UniProt:Q23383_CAEEL protein_id:CAA84680.2
contig01478	K10B2.5	35.71	6e-50	locus:ani-2 status:Partially_confirmed UniProt:Q09994 protein_id:AAA68262.1
contig01480	Y46G5A.19a	76.29	8e-115	spermidine synthesis status:Confirmed UniProt:Q9U2F0_CAEEL protein_id:CAB60361.2
contig01481	F42H10.6	50	1e-42	status:Confirmed UniProt:YLZ6_CAEEL protein_id:AAA28024.2
contig01484	K08E5.3b	26.11	1e-89	locus:mua-3 status:Confirmed UniProt:P34576 protein_id:CAH19103.1
contig01485	F17A9.2	54.88	2e-43	status:Confirmed UniProt:O16216 protein_id:AAB65279.2
contig01486	Y48C3A.3	49.09	3e-39	status:Partially_confirmed UniProt:Q9NAG5_CAEEL protein_id:CAB55104.1
contig01487	F07D3.2	52.8	1e-22	locus:flp-6 FMRFAMIDE-related peptide status:Confirmed UniProt:Q19165 protein_id:CAA94889.2
contig01489	F59C6.7	46.79	3e-85	locus:che-13 status:Confirmed UniProt:Q93833 protein_id:CAB01878.2
contig01490	Y55H10A.1	32.73	4e-13	locus:vha-19 V0 subunit of V-ATPase status:Confirmed UniProt:Q9TYW1_CAEEL protein_id:AAC69004.1
contig01491	F35C5.5a	33.51	2e-55	locus:clec-62 Lectin C-type domain short and long forms, von Willebrand factor type A domain status:Confirmed UniProt:O45441_CAEEL protein_id:CAB03055.1
contig01493	F58B3.4	33.33	3e-65	status:Partially_confirmed UniProt:Q20969_CAEEL protein_id:CAA97802.3
contig01495	Y71H2AM.6a	46.12	3e-45	Unkown function
contig01496	F48E8.5	69.3	0	locus:paa-1 Protein phosphatase 2A status:Confirmed UniProt:Q09543 protein_id:AAC46541.2
contig01499	K09H11.7	54.78	1e-67	nitrophenylphosphatase status:Predicted UniProt:O01591_CAEEL protein_id:AAB52266.1
contig01502	R07E5.2	76.7	5e-95	locus:prdx-3 Mer5 (mouse) status:Confirmed UniProt:TDX1_CAEEL protein_id:CAA83619.1
contig01504	K01B6.1	31.33	1e-06	locus:fozi-1 Zinc-finger motif C2H2 type status:Partially_confirmed UniProt:P34489 protein_id:CAA80128.1
contig01507	M4.1	48.24	2e-36	status:Partially_confirmed UniProt:Q8ITW1_CAEEL protein_id:AAN73857.3
contig01510	C48A7.2	44.97	6e-33	phosphate permease status:Confirmed UniProt:Q18697_CAEEL protein_id:AAB03157.2
contig01514	F46A9.5	44.72	6e-30	locus:skr-1 cyclin A\/CDK2-associated protein P19 like status:Confirmed UniProt:Q93647_CAEEL protein_id:CAB03110.1
contig01515	Y71H2B.5	56.18	2e-39	status:Partially_confirmed UniProt:Q9N4F1_CAEEL protein_id:AAK93869.3
contig01516	E04A4.7	85.59	5e-52	locus:cyc-2.1 cytochrome C status:Confirmed UniProt:P19974 protein_id:AAB92035.1
contig01519	Y82E9BR.16a	54.49	2e-138	status:Partially_confirmed UniProt:Q9BKR9_CAEEL protein_id:AAK26156.1
contig01520	F09G8.5	58.27	5e-43	status:Predicted UniProt:YLS5_CAEEL protein_id:AAA28010.2
contig01523	C34C6.4	64.63	7e-81	choline dehydrogenase status:Partially_confirmed UniProt:Q18429_CAEEL protein_id:CAA91263.1
contig01524	K06H7.9	41.52	2e-41	locus:idi-1 status:Confirmed UniProt:Q9BI81_CAEEL protein_id:AAK18968.1
contig01525	C17G1.6b	44.29	3e-41	locus:nas-37 status:Confirmed UniProt:Q93243 protein_id:CAI58633.1
contig01526	D1053.3	36.23	5e-24	status:Predicted UniProt:Q18940_CAEEL protein_id:CAA91451.2
contig01527	C14A11.3c	43.48	2e-12	locus:cgef-1 status:Confirmed UniProt:A8WFN6_CAEEL protein_id:ABX00817.1
contig01528	Y51F10.4b	43.75	5e-10	status:Confirmed
contig01530	C04G6.1c	65.44	5e-117	locus:mpk-2 status:Confirmed UniProt:Q6ABN8_CAEEL protein_id:AAT81209.1
contig01531	C28H8.12	29.39	1e-26	locus:dnc-2 status:Confirmed UniProt:Q09248 protein_id:AAA62300.1
contig01536	W07G1.3	53.61	1e-05	locus:zip-3 status:Confirmed UniProt:Q9XUK2_CAEEL protein_id:CAB04935.2
contig01537	bmy:Bm1_41775		4e-38	UBA/TS-N domain containing protein
contig01538	W06A7.3f	52.73	4e-14	locus:ret-1 status:Partially_confirmed UniProt:A5JYU4_CAEEL protein_id:CAP16300.1
contig01544	bmy:Bm1_16575		1e-36	RNA recognition motif domain containing protein
contig01545	C04F6.7	26.89	5e-21	Unkown function
contig01550	ZK1127.10	76.64	2e-167	cystathionine gamma-lyase status:Confirmed UniProt:P55216 protein_id:AAB93432.1
contig01552	ZK666.8	31.86	3e-17	serine\/threonine kinase status:Partially_confirmed UniProt:Q23566_CAEEL protein_id:CAA88987.1
contig01555	F10D7.5c	38.71	2e-07	status:Partially_confirmed UniProt:Q7JP66_CAEEL protein_id:AAS80346.1
contig01556	C16A3.3	26.56	6e-13	locus:let-716 status:Partially_confirmed UniProt:Q18038_CAEEL protein_id:AAB47599.3
contig01559	D2030.10a	31.55	4e-17	locus:aex-1 status:Confirmed UniProt:Q8T7R8_CAEEL protein_id:CAA98133.2
contig01560	B0350.2f	71.66	9e-156	locus:unc-44 AO13 ankyrin status:Partially_confirmed UniProt:Q17490_CAEEL protein_id:AAA93447.2
contig01563	Y63D3A.5	31.23	6e-23	locus:tfg-1 status:Confirmed UniProt:Q9U1W1_CAEEL protein_id:CAB63398.1
contig01564	R09E10.5	50.64	2e-80	status:Predicted UniProt:YF1M_CAEEL protein_id:CAA94300.1
contig01565	F58B3.6	33.15	1e-43	interferon-related protein PC4 like status:Confirmed UniProt:Q20965_CAEEL protein_id:CAA97798.2
contig01569	C54E4.2a	58.92	3e-64	status:Confirmed UniProt:O44466_CAEEL protein_id:AAK29794.1
contig01571	F14F7.2	27.62	5e-09	locus:cyp-13A11 cytochrome P450 status:Partially_confirmed UniProt:O17806_CAEEL protein_id:CAB04112.1
contig01572	C53D6.7	57.53	3e-50	galactoside-binding lectin like status:Partially_confirmed UniProt:Q18813_CAEEL protein_id:CAA94229.2
contig01574	W08D2.1	60	2e-115	locus:egl-20 WNT protein status:Confirmed UniProt:Q9TVJ1_CAEEL protein_id:CAB61041.1
contig01575	F21F3.5	72.48	5e-64	locus:unc-38 ligand-gated ionic channel status:Confirmed UniProt:Q23022 protein_id:AAB42282.2
contig01579	Y74C10AR.1	44.77	3e-35	locus:eif-3.I status:Partially_confirmed UniProt:Q965S8_CAEEL protein_id:AAK68601.2
contig01580	K11C4.4	35.55	2e-56	locus:odc-1 ornithine decarboxylase status:Partially_confirmed UniProt:P41931 protein_id:AAB18317.1
contig01586	F42A10.1	69.97	0	locus:abcf-3 status:Confirmed UniProt:Q20306_CAEEL protein_id:AAA19072.1
contig01590	C49H3.8	33.51	1e-48	actin-like protein status:Partially_confirmed UniProt:Q9GYR2_CAEEL protein_id:AAF99891.2
contig01591	bmy:Bm1_29045		3e-06	eukaryotic translation initiation factor 3 subunit 10, putative; K03254 translation initiation factor eIF-3 subunit 10
contig01592	B0207.6	53.8	2e-47	status:Partially_confirmed UniProt:O01426_CAEEL protein_id:AAB52461.2
contig01593	ZK829.7	86.89	1e-93	alcohl dehydrogenase like status:Confirmed UniProt:Q23624_CAEEL protein_id:CAA98080.1
contig01594	F40H3.4	44.3	1e-15	locus:fkh-8 status:Partially_confirmed UniProt:Q9TZK1_CAEEL protein_id:AAC67430.1
contig01596	Y54G11A.8b	61.75	2e-117	locus:ddl-3 status:Confirmed UniProt:Q7K742_CAEEL protein_id:CAE46690.1
contig01597	K10D6.1	55.22	1e-100	locus:lgc-49 GABA receptor beta subunit status:Partially_confirmed UniProt:Q21420_CAEEL protein_id:CAA98509.2
contig01600	T04C12.6	98.48	2e-33	locus:act-1 actin status:Confirmed UniProt:P10983 protein_id:CAB04678.1
contig01601	F29C4.2	71.08	5e-27	status:Confirmed UniProt:O76367_CAEEL protein_id:AAC19190.1
contig01603	F58H12.1	33.96	9e-37	locus:kin-29 serine\/threonine-protein kinase status:Confirmed UniProt:Q21017_CAEEL protein_id:AAA81410.2
contig01604	Y37A1B.1a	45.56	1e-38	locus:lst-3 status:Partially_confirmed UniProt:Q9XTH8_CAEEL protein_id:CAB05201.1
contig01605	R04B3.2	49.4	3e-32	glycosylasparaginase status:Confirmed UniProt:Q21697 protein_id:AAA91260.2
contig01607	F26A3.1	46.2	1e-32	status:Confirmed UniProt:Q93595_CAEEL protein_id:CAB01705.1
contig01608	F54D7.3	59.6	3e-96	locus:gnrr-1 seven-transmemebrane receptor status:Partially_confirmed UniProt:O44731_CAEEL protein_id:AAK21401.1
contig01610	C34D10.2	38.61	7e-14	Cys(3)His finger protein (D. melanogaster) status:Partially_confirmed UniProt:Q18437_CAEEL protein_id:AAA68423.4
contig01613	F09B9.3	75.53	4e-84	locus:erd-2 ER lumen protein retaining receptor status:Confirmed UniProt:P48583 protein_id:CAA90056.2
contig01614	B0393.1	77.92	4e-29	locus:rps-0 40S ribosomal protein status:Confirmed UniProt:RSSA_CAEEL protein_id:CAA86061.1
contig01615	R05G6.8	58.77	0	locus:plc-4 phospholipase status:Confirmed UniProt:Q21754_CAEEL protein_id:AAB00624.1
contig01619	bmy:Bm1_43930		3e-17	TFIIE alpha subunit family protein; K03136 transcription initiation factor TFIIE alpha subunit
contig01621	W06B4.3	38.82	2e-21	locus:vps-18 status:Partially_confirmed UniProt:Q23194_CAEEL protein_id:AAC46819.3
contig01622	F17C8.3	32.08	2e-21	status:Partially_confirmed UniProt:Q19527_CAEEL protein_id:CAA84799.2
contig01624	T12D8.3	31.4	1e-11	locus:acbp-5 Ank repeat status:Confirmed UniProt:Q9XVJ0_CAEEL protein_id:CAB03343.2
contig01625	T27A3.5	50.17	2e-78	status:Partially_confirmed UniProt:P91498_CAEEL protein_id:AAB42298.3
contig01626	F10E7.4	75.62	1e-85	locus:spon-1 F-spondin status:Partially_confirmed UniProt:Q19305_CAEEL protein_id:AAA82427.2
contig01627	T01B10.4b	62.5	3e-69	locus:nhr-14 status:Confirmed UniProt:O02151 protein_id:AAP13776.1
contig01628	F46B6.7	62.69	2e-82	locus:ztf-7 Zinc finger, C2H2 type status:Confirmed UniProt:Q20448_CAEEL protein_id:CAA94823.1
contig01629	C05D2.4b	58.47	7e-87	locus:bas-1 aromatic-L-amino-acid decarboxylase status:Confirmed UniProt:O45137_CAEEL protein_id:AAC02721.2
contig01631	F25G6.3a	76.94	0	locus:acr-16 ligand-gated ion channel subunit status:Confirmed UniProt:P48180 protein_id:AAC25796.1
contig01633	H01A20.1	47.25	4e-73	locus:nhr-3 Zinc finger, C4 type (two domains) status:Confirmed UniProt:Q9XTJ4 protein_id:CAA16168.1
contig01634	F54G8.4	61.79	7e-92	locus:nhl-1 Zinc finger, C3HC4 type (RING finger) status:Partially_confirmed UniProt:Q03601 protein_id:CAA80152.1
contig01635	W03F9.10	82.5	1e-66	status:Confirmed UniProt:O16997_CAEEL protein_id:AAG24205.1
contig01638	ZC8.4a	45.75	4e-63	locus:lfi-1 probable myofibrillar protein status:Partially_confirmed UniProt:Q23081_CAEEL protein_id:AAM69078.1
contig01639	T08G11.4b	60	9e-18	status:Partially_confirmed UniProt:A8WHU4_CAEEL protein_id:CAP19342.1
contig01641	K07A1.12	68.71	3e-119	locus:lin-53 chromatin assembly factor 1 P55 subunit like status:Confirmed UniProt:P90916 protein_id:CAB03178.1
contig01643	R12B2.5b	46.63	9e-20	locus:mdt-15 status:Partially_confirmed UniProt:Q21955 protein_id:AAM54164.1
contig01647	F59A3.4	57.89	3e-17	status:Confirmed UniProt:P91354_CAEEL protein_id:AAB37816.1
contig01650	Y47G6A.23	36.78	5e-20	locus:lpd-3 status:Partially_confirmed UniProt:Q9N3R9_CAEEL protein_id:AAL32249.2
contig01651	T22H2.6b	46.84	3e-44	status:Partially_confirmed UniProt:Q7JKP2_CAEEL protein_id:CAB54305.1
contig01652	T01C2.1	23.85	2e-07	locus:acy-4 status:Partially_confirmed UniProt:Q966F9_CAEEL protein_id:AAK71395.5
contig01654	M03E7.1	54.08	6e-29	status:Partially_confirmed UniProt:Q21500_CAEEL protein_id:AAB00727.1
contig01656	F47G6.1	48.29	9e-44	locus:dyb-1 status:Confirmed UniProt:Q9Y048 protein_id:AAK18956.2
contig01659	F48F7.3	26.96	2e-18	status:Partially_confirmed UniProt:Q20575_CAEEL protein_id:CAA93493.1
contig01662	bmy:Bm1_23335		6e-08	hypothetical protein
contig01664	T28F3.1b	52.38	4e-20	status:Partially_confirmed UniProt:Q8I4F4_CAEEL protein_id:CAD56248.1
contig01668	ZC101.1	33.53	5e-17	low-density lipoprotein receptor status:Partially_confirmed UniProt:O18260_CAEEL protein_id:CAB07705.1
contig01669	F39B2.11	47.44	3e-51	locus:mtx-1 status:Confirmed UniProt:O45503 protein_id:CAB07391.1
contig01670	T03F6.6	38.57	6e-12	status:Partially_confirmed UniProt:Q8WQD3_CAEEL protein_id:CAD21647.2
contig01671	M01A8.2b	31.63	3e-58	status:Confirmed UniProt:YM92_CAEEL protein_id:CAH19085.1
contig01674	C34D4.14	44.18	1e-58	status:Partially_confirmed UniProt:Q18447_CAEEL protein_id:AAB00699.1
contig01676	C49A9.10	33.33	2e-06	status:Partially_confirmed UniProt:Q86GU7_CAEEL protein_id:AAO61430.1
contig01679	Y39A3CL.2	35.74	9e-26	locus:tag-168 status:Predicted UniProt:Q9N415_CAEEL protein_id:AAF60519.1
contig01680	F52C9.7	32.63	5e-15	status:Confirmed UniProt:Q20648_CAEEL protein_id:AAA81056.1
contig01682	Y5F2A.4	34.97	1e-32	Zinc finger, C2H2 type (7 domains) status:Partially_confirmed UniProt:Q9XWL0_CAEEL protein_id:CAA21647.1
contig01683	K06A4.3	53.5	5e-106	locus:gsnl-1 gelsolin status:Confirmed UniProt:Q21253_CAEEL protein_id:CAA94782.1
contig01685	F11C3.3	91.96	3e-31	locus:unc-54 myosin heavy chain status:Partially_confirmed UniProt:P02566 protein_id:CAB05505.1
contig01686	M03A8.1	55.31	4e-138	locus:dhs-28 alcohol dehydrogenase\; non-specific lipid transfer protein status:Confirmed UniProt:Q21481_CAEEL protein_id:AAA83184.1
contig01689	F46F11.1b	78.48	5e-27	status:Partially_confirmed UniProt:VIP1_CAEEL protein_id:AAM15573.1
contig01692	T08B2.7c	64.02	2e-65	status:Partially_confirmed UniProt:Q8T8N8_CAEEL protein_id:AAL77185.1
contig01693	bmy:Bm1_56145		7e-13	hypothetical protein
contig01704	T15B12.1b	53.25	4e-17	status:Confirmed
contig01705	Y54E10BR.4	43.32	4e-66	status:Confirmed UniProt:Q9N3D3_CAEEL protein_id:AAF59552.2
contig01707	F37H8.5	23.36	2e-11	status:Confirmed UniProt:YVRI_CAEEL protein_id:CAB04345.1
contig01708	T04C12.6	100	3e-20	locus:act-1 actin status:Confirmed UniProt:P10983 protein_id:CAB04678.1
contig01712	T21B10.2c	82.64	4e-135	locus:enol-1 status:Confirmed UniProt:Q27527 protein_id:CAH10783.1
contig01714	dya:Dyak_GE13084		6e-11	GE13084 gene product from transcript GE13084-RA
contig01715	F54C4.1	65.19	7e-44	status:Confirmed UniProt:Q9TZ90_CAEEL protein_id:AAC68778.1
contig01716	Y116A8C.13a	42.03	4e-38	Unkown function
contig01718	R11H6.1	54.62	4e-114	locus:pes-9 Yeast hypothetical 52.9 KD protein like status:Confirmed UniProt:O18000_CAEEL protein_id:CAB07646.1
contig01719	K07F5.16	35.19	2e-21	status:Predicted UniProt:Q7YWX3_CAEEL protein_id:CAE17884.1
contig01721	T24F1.3b	60.73	5e-58	DAG binding domain status:Partially_confirmed UniProt:Q58AA9_CAEEL protein_id:CAI70412.1
contig01722	C16C2.3a	33.33	5e-31	locus:ocrl-1 inositol-1,4,5-triphosphate 5-phosphatase status:Partially_confirmed UniProt:O17590_CAEEL protein_id:CAB02743.2
contig01725	C37C3.8b	64.75	4e-110	locus:tag-253 status:Confirmed UniProt:TG253_CAEEL protein_id:AAM29667.1
contig01727	T20D3.6	45.54	5e-20	status:Confirmed UniProt:O01257_CAEEL protein_id:CAA92488.1
contig01729	F01F1.6	80.99	8e-133	locus:alh-9 Aldehyde dehydrogenase status:Confirmed UniProt:P46562 protein_id:AAC46640.2
contig01732	T10F2.2	66.55	3e-107	Mitochondrial carrier protein status:Partially_confirmed UniProt:Q10050_CAEEL protein_id:AAK21466.1
contig01736	C32A3.2	43.26	1e-64	status:Predicted UniProt:YQC2_CAEEL protein_id:CAA88285.1
contig01737	ZK945.1	72.93	9e-56	locus:lact-2 esterase status:Confirmed UniProt:YS81_CAEEL protein_id:CAA88435.1
contig01742	Y81G3A.3b	38.71	1e-12	Eukaryotic protein kinase domain [2]
contig01743	B0511.8	49.71	5e-42	locus:tag-264 status:Partially_confirmed UniProt:O61818_CAEEL protein_id:AAK95865.1
contig01747	Y110A7A.2	29.41	3e-21	status:Partially_confirmed UniProt:Q9N586_CAEEL protein_id:AAF60420.2
contig01748	C31E10.8	34.32	6e-82	locus:tbc-19 S.pombe protein C4G8.04 like status:Partially_confirmed UniProt:Q93316_CAEEL protein_id:CAB01733.2
contig01749	T12D8.9b	30.63	2e-17	status:Confirmed UniProt:Q69YY4_CAEEL protein_id:CAH10815.1
contig01750	Y71F9AL.17	64.38	6e-80	coatomer, alpha chain status:Confirmed UniProt:Q9N4H7_CAEEL protein_id:AAF36010.2
contig01751	T28C6.7b	27.78	5e-06	Unkown function
contig01753	D2005.5	25.54	2e-12	locus:drh-3 RNA helicase like status:Partially_confirmed UniProt:Q93413_CAEEL protein_id:CAB02082.3
contig01754	C40H1.5	70.16	5e-39	locus:ttr-5 Transthyretin-like family status:Partially_confirmed UniProt:YLF5_CAEEL protein_id:CAA79556.1
contig01757	R74.6	63.41	7e-115	DOM34 protein status:Confirmed UniProt:YNU6_CAEEL protein_id:CAA85277.1
contig01762	Y39B6A.33	33.85	5e-33	status:Partially_confirmed UniProt:Q9NEU5 protein_id:CAC51048.1
contig01763	T01C3.6	63.64	2e-36	locus:rps-16 40S ribosomal protein S16 status:Confirmed UniProt:RS16_CAEEL protein_id:CAB01658.1
contig01765	W09G10.4b	70.53	1e-36	locus:apd-3 status:Partially_confirmed UniProt:Q95X88_CAEEL protein_id:AAK73904.1
contig01766	F13H8.9	51.78	3e-48	Nitrogen fixation (NIFS) status:Partially_confirmed UniProt:Q19434_CAEEL protein_id:AAK31490.1
contig01767	ZC8.4d	47	4e-79	locus:lfi-1 status:Partially_confirmed UniProt:Q7JNN3_CAEEL protein_id:AAQ91890.1
contig01768	ZK970.7	35	2e-07	OV-17 antigen precursor status:Partially_confirmed UniProt:Q23683_CAEEL protein_id:CAA88891.1
contig01769	F01G4.1	52.98	1e-40	locus:psa-4 SNF2alpha like status:Confirmed UniProt:Q19106_CAEEL protein_id:CAA92978.1
contig01772	F56E3.3b	55.03	4e-141	locus:klp-4 status:Partially_confirmed UniProt:Q8MQ20_CAEEL protein_id:AAM51501.1
contig01775	Y25C1A.8a	71.54	7e-56	zinc-finger protein status:Partially_confirmed UniProt:Q9TYM0_CAEEL protein_id:AAD12844.1
contig01776	C16A11.2a	20.49	3e-15	status:Partially_confirmed UniProt:Q6A579_CAEEL protein_id:AAT81207.1
contig01777	ZC196.7	78.6	1e-144	locus:glr-5 ligand-gated ionic channel protein status:Partially_confirmed UniProt:O01623_CAEEL protein_id:AAB52291.1
contig01779	C05D11.6c	64.84	2e-101	zinc metalloprotease
contig01780	Y50D7A.7	70.39	0	locus:ads-1 status:Confirmed UniProt:O45218 protein_id:AAK68514.1
contig01781	F01F1.4	46.36	3e-33	locus:rabn-5 status:Partially_confirmed UniProt:Q19088_CAEEL protein_id:AAC46638.1
contig01785	C23F12.1d	51.81	2e-43	Unkown function
contig01787	K08D12.3a	52.63	4e-36	status:Confirmed UniProt:Q966I7_CAEEL protein_id:AAK84542.1
contig01789	C43E11.7	32.78	1e-22	locus:ndx-7 status:Confirmed UniProt:P91148 protein_id:AAB37622.2
contig01793	T02H6.11	68	7e-49	ubiquinol-cytochrome c reductase complex subunit status:Confirmed UniProt:Q9N5E4_CAEEL protein_id:AAF39958.1
contig01794	F54D1.6	76.32	6e-12	status:Partially_confirmed UniProt:YAO6_CAEEL protein_id:CAB00863.2
contig01797	ZC8.4d	47.03	4e-100	locus:lfi-1 status:Partially_confirmed UniProt:Q7JNN3_CAEEL protein_id:AAQ91890.1
contig01798	W02D3.4	48.25	2e-77	status:Partially_confirmed UniProt:O01810_CAEEL protein_id:AAK21483.1
contig01799	B0495.8a	50.49	1e-52	status:Confirmed UniProt:YP68_CAEEL protein_id:AAA62527.1
contig01801	bmy:Bm1_36000		1e-13	Protein dom-3
contig01804	B0414.8a	41.72	4e-27	status:Partially_confirmed UniProt:O01839_CAEEL protein_id:AAB57721.2
contig01809	Y37E11AM.2	35.38	1e-11	status:Partially_confirmed UniProt:Q9N439_CAEEL protein_id:AAK73905.2
contig01813	F41E6.14	37.62	2e-14	locus:oac-29 status:Predicted UniProt:O16467_CAEEL protein_id:AAB65962.1
contig01814	B0222.9	43.21	8e-56	xanthine dehydrogenase status:Partially_confirmed UniProt:Q960A1_CAEEL protein_id:AAK71353.2
contig01816	F21D9.4	23.51	2e-13	status:Partially_confirmed UniProt:Q9XV71_CAEEL protein_id:CAB04163.1
contig01817	K12F2.1	65.15	2e-75	locus:myo-3 myosin heavy chain status:Partially_confirmed UniProt:P12844 protein_id:CAB01576.2
contig01819	F36D4.3b	27.11	1e-45	locus:hum-2 status:Confirmed UniProt:Q17383_CAEEL protein_id:AAR04676.1
contig01822	F26D10.3	77.91	3e-72	locus:hsp-1 HSP-1 heat shock 70kd protein A status:Confirmed UniProt:P09446 protein_id:CAB02319.1
contig01825	F55D10.1	54.97	5e-52	locus:aman-1 Alpha-mannosidase status:Partially_confirmed UniProt:Q20829_CAEEL protein_id:AAA81731.2
contig01827	bmy:Bm1_31425		7e-88	KH domain containing protein
contig01828	C01G5.6	36.09	7e-42	status:Partially_confirmed UniProt:Q17569_CAEEL protein_id:AAD47115.1
contig01830	Y38F2AL.3a	79.81	8e-47	locus:vha-11 status:Confirmed UniProt:VATC_CAEEL protein_id:AAF59474.3
contig01832	F27D9.6	28.57	1e-15	locus:dhs-29 status:Confirmed UniProt:Q19843_CAEEL protein_id:AAK68350.1
contig01833	T08G2.3	80	9e-151	locus:acdh-10 acyl-CoA dehydrogenase status:Confirmed UniProt:Q22347 protein_id:AAB52493.1
contig01838	B0034.3a	58.96	1e-90	locus:casy-1 status:Confirmed UniProt:Q9BIB5_CAEEL protein_id:AAK31387.1
contig01839	T21H3.2	62.04	1e-130	locus:ptr-16 status:Partially_confirmed UniProt:O16307_CAEEL protein_id:AAB65363.1
contig01840	T04C12.6	98.35	5e-102	locus:act-1 actin status:Confirmed UniProt:P10983 protein_id:CAB04678.1
contig01842	T05C1.4a	31.05	3e-71	status:Partially_confirmed UniProt:Q22221_CAEEL protein_id:AAO38602.1
contig01843	C07E3.2	38.59	3e-104	locus:pro-2 status:Confirmed UniProt:O17580 protein_id:CAB16466.1
contig01849	C25D7.7	30.2	8e-13	locus:rap-2 RAS-related protein status:Partially_confirmed UniProt:O17599_CAEEL protein_id:CAB02777.2
contig01851	F52D1.1	62.47	0	acid alpha-glucosidase status:Partially_confirmed UniProt:O17352_CAEEL protein_id:AAB71267.3
contig01853	bmy:Bm1_08950		1e-16	hypothetical protein
contig01856	F38E9.1	21.43	1e-08	status:Partially_confirmed UniProt:Q20177_CAEEL protein_id:AAA93349.2
contig01857	Y106G6H.7	41.01	1e-179	locus:sec-8 status:Partially_confirmed UniProt:Q9XWS2 protein_id:CAA21575.2
contig01859	F49E10.1	62.57	2e-63	locus:tbc-16 status:Partially_confirmed UniProt:Q20600_CAEEL protein_id:AAC69111.3
contig01861	F45F2.9b	63.64	7e-59	Unkown function
contig01862	Y66A7A.2	37.06	6e-18	status:Partially_confirmed UniProt:Q9XWY3_CAEEL protein_id:CAC35866.1
contig01867	Y73F8A.26	41.63	1e-43	status:Confirmed UniProt:Q9NA33_CAEEL protein_id:CAB70232.1
contig01869	F13B12.2	52.19	5e-50	glucose tranporter like status:Partially_confirmed UniProt:Q19376_CAEEL protein_id:CAA94591.2
contig01870	Y49E10.11c	68.29	5e-99	tat-1C
contig01874	R06C1.2	38.46	3e-60	Polyprenyl synthetases status:Partially_confirmed UniProt:O62336_CAEEL protein_id:CAB03221.2
contig01875	C03E10.4	63.71	2e-98	locus:gly-20 UDP-GlcNAc:a-6-D-mannoside b1,2-N-acetylglucosaminyltransferase II status:Confirmed UniProt:O17560_CAEEL protein_id:CAB03823.2
contig01876	Y71H10A.2	58.69	5e-112	status:Partially_confirmed UniProt:Q9TZL9_CAEEL protein_id:AAC67415.1
contig01880	F53F10.2b	40.96	4e-09	status:Confirmed UniProt:Q8T3B3_CAEEL protein_id:AAM15576.1
contig01883	F13H8.7	78.49	5e-41	beta-ureidopropionase (rat) status:Confirmed UniProt:Q19437_CAEEL protein_id:AAK31488.1
contig01884	K08F4.4	83.46	3e-35	locus:glt-3 excitatory amino acid transporter 2 like status:Confirmed UniProt:Q21353 protein_id:CAA93084.1
contig01885	F31B9.1	58.36	8e-65	7 transmembrane receptor (rhodopsin family) status:Partially_confirmed UniProt:O62189_CAEEL protein_id:CAB04223.1
contig01887	F27E11.1	43.54	1e-44	nucleoside transporter status:Confirmed UniProt:O16192_CAEEL protein_id:AAB65255.1
contig01889	K06H7.3	38.27	2e-21	Isopentenyl-diphosphate delta isomerase status:Confirmed UniProt:YMX3_CAEEL protein_id:AAF99988.2
contig01891	ZK1010.8	62.71	2e-15	status:Partially_confirmed UniProt:O18287_CAEEL protein_id:CAB04974.1
contig01892	F26F12.3c	22.1	2e-17	status:Confirmed UniProt:Q5R3Y7_CAEEL protein_id:AAV58870.1
contig01895	ZK757.4d	34.92	2e-26	Unkown function
contig01897	Y39G10AR.2	23.98	2e-13	locus:zwl-1 status:Partially_confirmed UniProt:ZWILC_CAEEL protein_id:AAK39613.1
contig01898	R07G3.8	47.24	3e-29	status:Confirmed UniProt:Q09387_CAEEL protein_id:AAK31548.1
contig01900	F55B11.1	62.96	2e-15	xanthine dehydrogenase status:Partially_confirmed UniProt:O17892_CAEEL protein_id:CAB05902.1
contig01902	H03A11.2	34.97	3e-13	status:Partially_confirmed UniProt:Q9XTW1_CAEEL protein_id:CAD57697.1
contig01906	T14G11.3	52.9	1e-45	L96 protein (tipula iridescent virus (TIV) (weak)) status:Partially_confirmed UniProt:Q22505_CAEEL protein_id:AAA82345.2
contig01907	F46B6.6a	66.83	7e-73	initiation factor IF-2 status:Partially_confirmed UniProt:Q20447_CAEEL protein_id:CAA94822.2
contig01908	F45G2.6	35.06	9e-08	locus:trf-1 Zinc finger, C3HC4 type (RING finger) status:Partially_confirmed UniProt:O62248_CAEEL protein_id:CAB07615.2
contig01909	T05A10.1m	60.38	3e-29	Unkown function
contig01912	ZK757.2	51.91	4e-53	protein-tyrosine phosphatase status:Confirmed UniProt:YO42_CAEEL protein_id:CAA82388.2
contig01916	F11C3.3	73.37	2e-70	locus:unc-54 myosin heavy chain status:Partially_confirmed UniProt:P02566 protein_id:CAB05505.1
contig01917	C34F6.4	74.55	1e-72	locus:hst-2 status:Confirmed UniProt:O17645 protein_id:CAB03945.2
contig01919	Y73B6A.4	32.14	4e-16	locus:smg-7 status:Confirmed UniProt:Q9Y053_CAEEL protein_id:AAF36043.1
contig01920	C27A12.9	45.9	6e-27	status:Partially_confirmed UniProt:O01966_CAEEL protein_id:AAB93646.3
contig01922	F30F8.10b	42.27	7e-42	status:Partially_confirmed UniProt:A5JYV6_CAEEL protein_id:CAN86904.2
contig01923	R166.5b	50	2e-23	locus:mnk-1 status:Partially_confirmed UniProt:Q8I113_CAEEL protein_id:CAD59152.2
contig01925	T04C10.2a	38.94	4e-24	locus:epn-1 Yeast hypothetical protein L8167.6 like status:Confirmed UniProt:Q9BI72_CAEEL protein_id:CAC35824.1
contig01926	W07A12.4	53.62	7e-59	serine\/threonine kinase status:Partially_confirmed UniProt:Q9XVW2_CAEEL protein_id:CAH10844.2
contig01928	F07C3.1	31.75	3e-108	locus:ptd-2 status:Partially_confirmed UniProt:Q19153_CAEEL protein_id:AAG24025.2
contig01930	C18E3.1	23.53	1e-09	status:Partially_confirmed UniProt:O02102_CAEEL protein_id:AAB52949.2
contig01933	E01H11.1d	80.17	2e-122	locus:pkc-2 status:Confirmed UniProt:Q2PJA7_CAEEL protein_id:ABC48259.2
contig01934	Y48C3A.10	70.11	2e-47	status:Confirmed UniProt:Q9NAG2_CAEEL protein_id:CAB55109.1
contig01935	M03F4.2a	98.1	2e-166	locus:act-4 actin status:Confirmed UniProt:P10986 protein_id:AAB04575.1
contig01938	C56E6.6	37.5	7e-22	leucine-rich repeats status:Partially_confirmed UniProt:Q18902_CAEEL protein_id:AAA81094.2
contig01943	bmy:Bm1_35095		7e-06	hypothetical protein
contig01944	F42G8.7	31.21	8e-13	status:Partially_confirmed UniProt:O44508_CAEEL protein_id:AAB92073.1
contig01945	bmy:Bm1_01790		6e-34	indoleamine 2,3-dioxygenase; K00463 indoleamine 2,3-dioxygenase [EC:1.13.11.52]
contig01946	ZK973.6	30.3	8e-28	locus:anc-1 status:Confirmed UniProt:Q9N4M4 protein_id:AAF40010.3
contig01947	T05H4.5	61.67	3e-102	NADH-cytochrome B5 reductase status:Confirmed UniProt:O16521_CAEEL protein_id:AAB66011.1
contig01949	F47G4.4	30.72	9e-16	status:Confirmed UniProt:Q9XTS1_CAEEL protein_id:CAB16313.1
contig01950	Y57G11C.37	59.89	0	status:Partially_confirmed UniProt:Q8I4C3_CAEEL protein_id:CAD56259.3
contig01951	B0350.2e	62.57	6e-121	locus:unc-44 status:Partially_confirmed UniProt:Q8MQG0_CAEEL protein_id:AAM75382.1
contig01954	K11C4.5b	79.01	3e-75	ryanodine receptor
contig01955	F32H2.11	50	2e-49	status:Partially_confirmed UniProt:Q5WRM2_CAEEL protein_id:CAH60775.1
contig01956	T11F9.2b	31.85	3e-08	locus:tag-140 Human mRNA (KIAA0062) like status:Partially_confirmed UniProt:Q22395_CAEEL protein_id:CAA98527.3
contig01961	C34C6.4	63.67	2e-113	choline dehydrogenase status:Partially_confirmed UniProt:Q18429_CAEEL protein_id:CAA91263.1
contig01966	PDB1.1b	52.73	2e-53	status:Confirmed UniProt:Q2L6X5_CAEEL protein_id:ABC71812.1
contig01967	Y65B4BR.4b	88.19	0	locus:wwp-1 status:Confirmed UniProt:Q95XU3_CAEEL protein_id:AAN73850.1
contig01970	D1037.1	47.74	2e-39	status:Partially_confirmed UniProt:Q9TYS1_CAEEL protein_id:AAK21366.1
contig01973	T07A9.9b	77.03	5e-91	status:Partially_confirmed UniProt:O44411 protein_id:AAM97948.1
contig01974	Y55F3AM.10	50.93	8e-58	status:Confirmed UniProt:Q9N366_CAEEL protein_id:AAF60802.1
contig01975	C10H11.9	33.46	2e-38	locus:let-502 Rho-associated kinase status:Confirmed UniProt:P92199_CAEEL protein_id:AAB42348.1
contig01979	F54E2.3d	53.11	4e-64	locus:ketn-1 status:Partially_confirmed UniProt:Q8MXD7_CAEEL protein_id:AAM45364.1
contig01980	Y73B6BL.18a	32.77	6e-83	locus:smg-3 status:Confirmed
contig01981	R05G6.4	57.25	2e-38	status:Confirmed UniProt:Q21755 protein_id:AAB00625.1
contig01983	C27D11.1	59.38	0	locus:egl-45 status:Confirmed UniProt:P34339 protein_id:AAA27955.1
contig01984	B0414.8b	34.02	2e-42	status:Partially_confirmed UniProt:Q6EZH3_CAEEL protein_id:AAT68904.1
contig01985	ZK688.6b	45.59	3e-82	locus:pcp-5 status:Partially_confirmed UniProt:TG282_CAEEL protein_id:AAL11487.1
contig01987	T19A5.2d	55.02	1e-71	locus:gck-1 status:Partially_confirmed UniProt:Q6ABW4_CAEEL protein_id:AAT81184.1
contig01989	F47B3.4	26.89	7e-10	status:Partially_confirmed UniProt:O01553_CAEEL protein_id:AAB52359.1
contig01991	C08D8.2b	70.54	1e-41	locus:tmd-2 status:Confirmed UniProt:Q8I7M7_CAEEL protein_id:AAQ23121.2
contig01996	T04C12.6	99.4	4e-96	locus:act-1 actin status:Confirmed UniProt:P10983 protein_id:CAB04678.1
contig01998	ZK381.5b	46.61	9e-34	locus:prkl-1 status:Partially_confirmed UniProt:A8WFL0_CAEEL protein_id:ABW70216.1
contig02000	bmy:Bm1_45290		2e-26	Heterochromatin protein 1
contig02002	bmy:Bm1_22460		1e-21	ANTH domain containing protein
contig02003	R31.1b	54.34	2e-44	spectrin beta chain
contig02006	F53A2.8c	64.9	6e-54	locus:mtm-6 status:Confirmed UniProt:Q69Z15_CAEEL protein_id:CAH10812.1
contig02009	T22D2.1	38.12	5e-19	locus:vab-19 status:Confirmed UniProt:Q9N5D9_CAEEL protein_id:AAF39969.3
contig02010	F17C11.8	72.5	1e-62	locus:tag-318 status:Confirmed UniProt:Q19519_CAEEL protein_id:CAA96630.2
contig02012	C44H4.4	54.75	5e-59	status:Partially_confirmed UniProt:Q93376_CAEEL protein_id:CAB01868.2
contig02015	B0025.2	69.51	6e-91	locus:csn-2 status:Confirmed UniProt:O01422 protein_id:AAB52366.2
contig02018	F32B6.3	51.4	4e-92	Human HPRP18 protein like status:Partially_confirmed UniProt:O45431_CAEEL protein_id:CAB03039.2
contig02019	C12D8.1c	51.04	1e-79	status:Confirmed UniProt:Q2XMZ9_CAEEL protein_id:CAJ43440.1
contig02020	R09E10.5	35.43	2e-44	status:Predicted UniProt:YF1M_CAEEL protein_id:CAA94300.1
contig02021	F41E6.6	70	1e-80	locus:tag-196 cysteine protease and a protease inhibitor status:Confirmed UniProt:O16454_CAEEL protein_id:AAB65956.2
contig02024	F07A5.7a	89.67	2e-92	locus:unc-15 paramyosin status:Confirmed UniProt:P10567 protein_id:CAB01965.1
contig02025	bfo:BRAFLDRAFT_216176		3e-15	hypothetical protein
contig02026	ZC395.6	41.67	5e-50	locus:gro-1 tRNA isopentenyltransferase status:Confirmed UniProt:Q9GYG3_CAEEL protein_id:AAG00042.2
contig02027	W02D3.10a	32.08	6e-23	status:Partially_confirmed UniProt:Q7Z151_CAEEL protein_id:AAP68909.1
contig02030	F55B11.1	58.11	2e-48	xanthine dehydrogenase status:Partially_confirmed UniProt:O17892_CAEEL protein_id:CAB05902.1
contig02031	T28H10.3	39.85	6e-40	vacuolar processing enzyme like status:Confirmed UniProt:Q17945_CAEEL protein_id:CAB01126.1
contig02032	F36H9.3	62.5	4e-47	locus:dhs-13 alcohol dehydrogenase status:Partially_confirmed UniProt:O16619_CAEEL protein_id:AAB66092.1
contig02033	C09D1.1b	60.17	1e-60	locus:unc-89 status:Partially_confirmed UniProt:UNC89_CAEEL protein_id:AAP68958.1
contig02034	ZC8.4d	37.59	2e-51	locus:lfi-1 status:Partially_confirmed UniProt:Q7JNN3_CAEEL protein_id:AAQ91890.1
contig02037	M7.5	49.77	5e-118	locus:atg-7 Yeast YHX1 like status:Confirmed UniProt:Q21591_CAEEL protein_id:CAA92753.1
contig02041	F27C1.6	47.22	1e-38	status:Partially_confirmed UniProt:P91280_CAEEL protein_id:AAB37651.1
contig02042	T14G8.3b	61.69	2e-81	heat shock protein status:Confirmed UniProt:Q5WRQ0_CAEEL protein_id:CAH60753.1
contig02043	F52H2.4	48.32	1e-91	status:Predicted UniProt:O17394_CAEEL protein_id:AAB71314.2
contig02044	M01F1.1	37.5	3e-30	locus:gly-14 alpha-1,3-mannosyl-glycoprotein beta-1,2-N-acetylglucosaminyltransferase status:Confirmed UniProt:Q21450_CAEEL protein_id:CAA86513.1
contig02045	Y40H4A.2	45.91	5e-83	Ser\/Thr protein phosphatase status:Partially_confirmed UniProt:Q9XW30_CAEEL protein_id:CAA22302.2
contig02050	F44B9.8	55.02	7e-105	ARPA status:Partially_confirmed UniProt:RFC5_CAEEL protein_id:AAK95878.2
contig02051	T19D2.2	70.33	1e-70	locus:prl-1 protein-tyrosine phosphotase status:Confirmed UniProt:Q22582_CAEEL protein_id:AAA83602.1
contig02052	F35A5.1	35.98	2e-42	status:Partially_confirmed UniProt:Q20007_CAEEL protein_id:AAB52641.2
contig02053	M28.4	30.69	1e-07	status:Partially_confirmed UniProt:Q21567_CAEEL protein_id:CAA90126.2
contig02054	Y39B6A.9	33.33	3e-11	status:Partially_confirmed UniProt:Q9NET6_CAEEL protein_id:CAC51068.1
contig02056	T24A6.20	37.38	2e-23	status:Confirmed UniProt:Q965J1_CAEEL protein_id:AAK73896.2
contig02058	R17.3	43.79	2e-30	Thrombospondin type 1 domain status:Partially_confirmed UniProt:O18003_CAEEL protein_id:CAB07269.1
contig02060	Y73E7A.9	36.28	2e-38	locus:adpr-1 status:Predicted UniProt:Q4W5Q8_CAEEL protein_id:AAY55898.1
contig02062	bmy:Bm1_41790		1e-32	Armadillo/beta-catenin-like repeat family protein
contig02063	Y39A3CL.6	37.95	1e-27	locus:pvf-1 status:Partially_confirmed UniProt:Q9N413_CAEEL protein_id:AAF60517.1
contig02066	C36E8.4	37.23	1e-52	status:Partially_confirmed UniProt:Q18501_CAEEL protein_id:CAA84647.2
contig02067	tad:TRIADDRAFT_57138		2e-06	hypothetical protein
contig02068	bmy:Bm1_37915		1e-64	hypothetical protein
contig02075	Y51A2D.18	44.51	1e-32	Sugar (and other) transporter status:Partially_confirmed UniProt:Q9XXQ4_CAEEL protein_id:CAA16411.2
contig02079	ZK617.1e	76.44	4e-101	Fibronectin type III domain (31 domains), IG (immunoglobulin) superfamily (18 domains), calcium/calmodulin dependent protein kinase
contig02081	F26B1.3	50.81	7e-141	locus:ima-2 importin alpha, nuclear transport factor status:Confirmed UniProt:P91276 protein_id:AAB37790.1
contig02086	F25H2.9	79.75	2e-70	locus:pas-5 proteasome zeta chain status:Confirmed UniProt:Q95008 protein_id:CAB02097.1
contig02087	R166.5b	50	3e-13	locus:mnk-1 status:Partially_confirmed UniProt:Q8I113_CAEEL protein_id:CAD59152.2
contig02088	C43E11.1	28.57	5e-23	locus:cogc-5 status:Confirmed UniProt:P91156_CAEEL protein_id:AAB37630.2
contig02089	F15A2.1	51.85	6e-18	locus:col-184 collagen status:Partially_confirmed UniProt:Q19470_CAEEL protein_id:CAA94128.1
contig02090	C07G1.1	55.41	1e-49	locus:try-2 peptidase status:Partially_confirmed UniProt:Q17800_CAEEL protein_id:AAB00662.1
contig02093	Y50D7A.4	54.05	9e-51	status:Partially_confirmed UniProt:Q8WTL6_CAEEL protein_id:AAK68511.3
contig02094	C39E9.13	46.15	3e-30	locus:rfc-3 Human activator 1 38 KD subunit like status:Confirmed UniProt:Q18547_CAEEL protein_id:CAA94339.1
contig02095	K10C2.1	58.38	5e-84	serine carboxypeptidase status:Partially_confirmed UniProt:Q94269_CAEEL protein_id:AAK39256.2
contig02097	F41E6.14	24.78	9e-24	locus:oac-29 status:Predicted UniProt:O16467_CAEEL protein_id:AAB65962.1
contig02098	H14E04.2d	54.03	3e-98	status:Confirmed UniProt:Q8ITV4_CAEEL protein_id:AAN63406.1
contig02101	bmy:Bm1_13815		0	prolyl oligopeptidase family protein; K01322 prolyl oligopeptidase [EC:3.4.21.26]
contig02104	Y116A8C.12	92	1e-93	locus:arf-6 status:Confirmed UniProt:Q9U2S4_CAEEL protein_id:CAB55153.1
contig02106	B0478.1b	77.93	3e-167	locus:jnk-1 status:Confirmed UniProt:Q8WQG9 protein_id:AAL50324.1
contig02109	C14A6.1	34.48	3e-17	locus:clec-48 Lectin C-type domain short and long forms (2 domains) status:Partially_confirmed UniProt:Q9XVE1_CAEEL protein_id:CAB03881.1
contig02110	F25C8.4	36.84	5e-22	AMP-binding enzymes status:Partially_confirmed UniProt:Q9XV68_CAEEL protein_id:CAB04170.1
contig02111	T28C6.7b	44.69	1e-36	Unkown function
contig02113	C30C11.4	58.9	0	Msi3p status:Confirmed UniProt:YLA4_CAEEL protein_id:AAA27967.1
contig02117	Y32H12A.8	43.13	6e-34	status:Partially_confirmed UniProt:Q9N533_CAEEL protein_id:AAF60491.2
contig02119	F01F1.9	63.48	5e-163	status:Confirmed UniProt:Q19087 protein_id:AAC46643.1
contig02120	Y47D3A.16	46.02	1e-40	locus:rsks-1 ribosomal protein S6 kinase status:Partially_confirmed UniProt:Q9NAH6_CAEEL protein_id:CAB55075.1
contig02121	T07A9.8	57.84	5e-59	status:Partially_confirmed UniProt:O44410_CAEEL protein_id:AAK39280.1
contig02124	F55A12.4c	41.05	1e-38	locus:dhs-2 status:Partially_confirmed UniProt:Q86NJ7_CAEEL protein_id:AAO38639.1
contig02128	bmy:Bm1_22860		3e-16	hypothetical protein
contig02130	K06A9.2	22.98	2e-17	status:Confirmed UniProt:P91364_CAEEL protein_id:AAC70887.3
contig02131	C50F4.14b	65.11	8e-75	GDP-fucose transporter
contig02133	ddi:DDB_G0281179		6e-06	clkA; CLK family protein kinase; K08287 dual-specificity kinase [EC:2.7.12.1]
contig02138	C44B7.1	41.27	2e-25	status:Confirmed UniProt:Q10920 protein_id:AAL16319.1
contig02139	F56F10.1	61.84	2e-81	peptidase status:Confirmed UniProt:YM9I_CAEEL protein_id:AAB36854.2
contig02140	C01G10.12	38.06	4e-16	locus:dnj-3 DNAJ protein status:Partially_confirmed UniProt:Q93171_CAEEL protein_id:CAB02713.1
contig02142	F35G12.12	30.98	5e-16	status:Confirmed UniProt:Q20058_CAEEL protein_id:CAA86334.2
contig02144	Y51A2D.19c	85.47	6e-149	locus:slo-1 status:Confirmed UniProt:SLO1_CAEEL protein_id:CAD27618.1
contig02146	F23H12.3b	48.6	1e-23	status:Confirmed UniProt:A8WHR9_CAEEL protein_id:CAP16272.1
contig02149	C05D10.4c	54.26	9e-61	status:Confirmed UniProt:YPC4_CAEEL protein_id:AAM15546.1
contig02151	R07D5.1a	91.19	0	unc-7 membrane protein (UNC-7L)
contig02152	Y66H1B.2g	34.75	5e-39	Unkown function
contig02154	Y43F8B.2e	75.51	1e-55	Unkown function
contig02155	T04B2.2b	34.35	5e-67	Src homology domain 2, tyrosine-protein kinase (FES/FPS subfamily)
contig02158	M142.5	30.69	7e-11	status:Confirmed UniProt:Q21541_CAEEL protein_id:CAA97808.2
contig02161	T13C2.7	34.09	6e-19	status:Predicted UniProt:Q7JP79_CAEEL protein_id:AAR12978.2
contig02163	ZK131.7	58.73	2e-30	locus:his-13 histone H3 status:Predicted UniProt:P08898 protein_id:CAB05834.1
contig02164	W02C12.1	28.57	8e-09	EGF-like protein status:Partially_confirmed UniProt:P91526_CAEEL protein_id:AAB37995.1
contig02167	C29E6.4	35.85	3e-31	locus:cutl-27 status:Predicted UniProt:Q18298_CAEEL protein_id:CAA96604.2
contig02169	K03A1.2b	32.83	1e-39	status:Confirmed UniProt:A7LPD2_CAEEL protein_id:ABS19463.1
contig02170	E04F6.3	66.27	1e-27	locus:maoc-1 Hydratase-dehydrogenase-epimerase status:Confirmed UniProt:Q19058_CAEEL protein_id:AAA68358.1
contig02172	F59A6.6b	49.31	1e-32	locus:rnh-1.0 status:Confirmed UniProt:Q86MP4_CAEEL protein_id:AAO38634.1
contig02175	C13B9.3	52.71	5e-108	status:Confirmed UniProt:Q09236 protein_id:AAN73882.1
contig02176	F54D5.12	47.55	5e-38	yeast hyothetical YET1 like protein status:Confirmed UniProt:Q20777_CAEEL protein_id:CAB57915.2
contig02178	F34D6.3	67.41	1e-76	locus:sup-9 status:Confirmed UniProt:SUP9_CAEEL protein_id:AAC71151.2
contig02179	C11D2.6c	85.11	7e-45	locus:nca-1 status:Partially_confirmed UniProt:Q8MXH5_CAEEL protein_id:AAM81121.1
contig02182	C52D10.13	70.27	2e-11	locus:col-138 cuticular collagen status:Confirmed UniProt:A3QM98_CAEEL protein_id:CAM36330.1
contig02183	Y18H1A.9	66.67	8e-174	status:Partially_confirmed UniProt:Q9BL88_CAEEL protein_id:AAK21512.2
contig02185	C12C8.1	55	2e-54	locus:hsp-70 heat shock protein 70 status:Partially_confirmed UniProt:O45246_CAEEL protein_id:CAB03871.1
contig02190	B0207.12a	60.42	1e-40	locus:avr-14 status:Confirmed UniProt:Q95Q96_CAEEL protein_id:AAK68665.2
contig02191	F54D5.12	54.77	3e-99	yeast hyothetical YET1 like protein status:Confirmed UniProt:Q20777_CAEEL protein_id:CAB57915.2
contig02192	Y55F3AM.12	29.5	1e-23	locus:dcap-1 status:Partially_confirmed UniProt:Q9N363_CAEEL protein_id:AAF60791.1
contig02197	K08E3.5d	47.45	2e-96	status:Confirmed UniProt:Q8WQE5_CAEEL protein_id:CAD18874.1
contig02199	T25G3.3	66.4	1e-148	Yeast nonsense-mediated mRNA decay protein like status:Confirmed UniProt:Q22792_CAEEL protein_id:CAA96689.2
contig02202	F59A2.1b	34.57	8e-17	locus:npp-9 status:Confirmed UniProt:Q86G90_CAEEL protein_id:CAD82919.1
contig02204	VF13D12L.1	66.35	0	myo-inisitol-1-phosphate synthase status:Confirmed UniProt:Q18664_CAEEL protein_id:CAA93771.2
contig02206	C06A6.4b	56.76	3e-20	status:Confirmed UniProt:Q5WRS4_CAEEL protein_id:AAV28364.1
contig02207	R13F6.9	50.82	5e-95	locus:sma-3 status:Confirmed UniProt:SMA3_CAEEL protein_id:AAC47050.2
contig02209	Y48B6A.3	44.69	5e-77	locus:xrn-2 status:Partially_confirmed UniProt:XRN2_CAEEL protein_id:CAB54449.2
contig02214	F17A9.4	35.16	2e-59	status:Confirmed UniProt:O16214_CAEEL protein_id:AAB65281.1
contig02218	bmy:Bm1_08935		7e-21	hypothetical protein
contig02219	F39B2.7	32.99	2e-26	status:Confirmed UniProt:Q9XTZ1_CAEEL protein_id:CAB07393.1
contig02220	R11D1.9	55.41	2e-52	Human NOF1 protein like status:Confirmed UniProt:RM49_CAEEL protein_id:CAA99906.2
contig02224	ZC8.4d	43.73	2e-60	locus:lfi-1 status:Partially_confirmed UniProt:Q7JNN3_CAEEL protein_id:AAQ91890.1
contig02226	C15F1.6	61.73	8e-106	locus:art-1 status:Confirmed UniProt:Q9N5Y2_CAEEL protein_id:AAF39753.1
contig02227	H05L14.1	28.34	2e-29	casein kinase status:Partially_confirmed UniProt:O18107_CAEEL protein_id:CAB16921.1
contig02228	W09H1.5	63.01	1e-61	Zinc-binding dehydrogenases status:Confirmed UniProt:O45903 protein_id:CAB04958.1
contig02229	F55D12.5	33.68	3e-12	Activin types I and II receptor domain status:Confirmed UniProt:Q19659_CAEEL protein_id:CAA99864.3
contig02232	C15H11.4	44.37	6e-70	locus:dhs-22 dehydrogenase status:Confirmed UniProt:Q9XVS9_CAEEL protein_id:CAB02732.1
contig02234	C46G7.2	54.58	6e-70	status:Partially_confirmed UniProt:O02141_CAEEL protein_id:AAB52876.1
contig02239	C36A4.4	49.33	2e-112	status:Confirmed UniProt:UAP1_CAEEL protein_id:CAA91270.2
contig02240	Y40B1A.4	59.8	6e-59	locus:sptf-3 Zinc finger, C2H2 type status:Partially_confirmed UniProt:Q9XW26_CAEEL protein_id:CAA22307.3
contig02243	B0361.5b	60.54	3e-90	locus:psd-1 status:Partially_confirmed UniProt:Q10949 protein_id:AAT92090.1
contig02244	bmy:Bm1_21160		4e-77	hypothetical protein
contig02245	R11D1.11	47.62	2e-39	locus:dhs-21 Mouse adipocyte P27 protein like status:Confirmed UniProt:Q21929 protein_id:CAJ80819.1
contig02247	F57C12.4	75.49	6e-38	locus:mrp-2 ATP-binding transport family status:Confirmed UniProt:Q20943_CAEEL protein_id:AAA83299.2
contig02248	Y57G11C.43	45.56	1e-43	status:Partially_confirmed UniProt:Q7YTI4_CAEEL protein_id:CAE18026.1
contig02253	bmy:Bm1_33605		2e-25	hypothetical protein
contig02256	T23G4.1	31.71	2e-13	locus:tlp-1 status:Confirmed UniProt:O18124_CAEEL protein_id:CAB05282.1
contig02257	K12G11.1	29.25	7e-23	locus:sulp-4 sulphate transporter status:Confirmed UniProt:O17950_CAEEL protein_id:CAB04606.1
contig02259	B0403.2	41.67	1e-17	locus:ubc-17 ubiquitin-conjugating enzyme status:Partially_confirmed UniProt:UBC17_CAEEL protein_id:AAC47063.2
contig02260	Y48G8AL.10	27.08	1e-39	status:Partially_confirmed UniProt:Q9BL20_CAEEL protein_id:AAK29901.3
contig02265	F11C3.3	24.39	2e-07	locus:unc-54 myosin heavy chain status:Partially_confirmed UniProt:P02566 protein_id:CAB05505.1
contig02268	F53B3.1	69.44	5e-144	locus:tra-4 status:Partially_confirmed UniProt:Q20709_CAEEL protein_id:AAA81404.2
contig02272	Y53C12B.1	35.03	7e-25	WD domain, G-beta repeats (4 domains) status:Partially_confirmed UniProt:O18215_CAEEL protein_id:CAB16490.1
contig02281	F21D12.3	46.93	7e-56	status:Partially_confirmed UniProt:Q19676_CAEEL protein_id:AAC70884.4
contig02282	F54D1.6	62.01	5e-66	status:Partially_confirmed UniProt:YAO6_CAEEL protein_id:CAB00863.2
contig02283	Y71D11A.1	36.09	4e-29	locus:cdh-12 status:Partially_confirmed UniProt:Q3V5L0_CAEEL protein_id:ABA00154.1
contig02286	F53A2.8c	63.9	2e-79	locus:mtm-6 status:Confirmed UniProt:Q69Z15_CAEEL protein_id:CAH10812.1
contig02287	C14F11.5a	46.36	5e-70	locus:hsp-43 heat shock protein status:Confirmed UniProt:Q17992_CAEEL protein_id:AAA80366.1
contig02288	M01B12.3	61.36	5e-46	locus:arx-7 status:Partially_confirmed UniProt:O61861_CAEEL protein_id:AAC17561.1
contig02289	F29C12.4	83.44	2e-73	Elongation factor Tu family (contains ATP\/GTP binding P-loop), Elongation factor G C-terminus status:Confirmed UniProt:Q9XV52 protein_id:CAB04216.1
contig02290	C07H6.4	41.79	1e-54	Probable RNA binding protein status:Partially_confirmed UniProt:Q95YF1_CAEEL protein_id:AAK85442.1
contig02291	F28H1.2	79.58	4e-60	locus:cpn-3 calponin status:Confirmed UniProt:O01542_CAEEL protein_id:AAB52338.1
contig02292	bmy:Bm1_41235		2e-37	hypothetical protein
contig02293	T03F1.2	63.16	4e-76	locus:coq-4 status:Partially_confirmed UniProt:P91428 protein_id:AAB42232.2
contig02294	C30B5.2a	72.48	9e-44	status:Confirmed UniProt:VPS55_CAEEL protein_id:AAN39678.1
contig02295	bmy:Bm1_14190		3e-79	hypothetical protein
contig02299	bmy:Bm1_24535		1e-159	hypothetical protein
contig02300	Y105C5B.21d	61.31	2e-47	Unkown function
contig02303	F39G3.7	27.21	5e-09	locus:prx-6 ATPase status:Confirmed UniProt:O16270_CAEEL protein_id:AAB65332.1
contig02307	B0024.14f	42.15	9e-55	pro-collagen domains
contig02308	bmy:Bm1_54460		8e-30	Myosin XVIIIA; K10362 myosin XVIII
contig02312	Y67H2A.2a	31.87	1e-19	status:Confirmed UniProt:Q95PZ3_CAEEL protein_id:CAC44304.3
contig02313	K07C5.6	64.94	2e-69	Zinc finger, CCHC class status:Confirmed UniProt:SLU7_CAEEL protein_id:CAA94899.1
contig02315	F53H8.3	60.47	3e-59	glucose transporter status:Partially_confirmed UniProt:Q20734_CAEEL protein_id:AAA82340.1
contig02316	mdo:100018453		2e-13	similar to bromodomain adjacent to zinc finger domain, 1B; K11658 bromodomain adjacent to zinc finger domain protein 1B
contig02317	bmy:Bm1_23305		7e-46	hypothetical protein
contig02318	Y18D10A.16	58.33	3e-27	status:Confirmed UniProt:Q9XW18_CAEEL protein_id:CAA22316.1
contig02319	R06F6.5b	35.03	1e-22	locus:npp-19 status:Partially_confirmed UniProt:Q09601 protein_id:CAA86784.1
contig02321	F59F4.1	71.27	4e-104	acyl-CoA oxidase I status:Partially_confirmed UniProt:Q93839_CAEEL protein_id:CAB03158.1
contig02322	C52B9.6	62.09	1e-52	locus:twk-28 status:Confirmed UniProt:Q22940_CAEEL protein_id:AAK39218.3
contig02329	Y47D9A.2b	67.89	4e-74	locus:scpl-3 status:Partially_confirmed UniProt:SCPL3_CAEEL protein_id:AAO21411.1
contig02330	Y113G7A.4b	72.32	2e-43	locus:ncx-1 status:Confirmed UniProt:Q1RPT9_CAEEL protein_id:CAJ90511.1
contig02333	C15H9.1	69.07	0	locus:nnt-1 NAD(P) transhydrogenase, mitochondrial status:Partially_confirmed UniProt:Q18031_CAEEL protein_id:AAB52670.1
contig02337	F32B5.6d	36.96	9e-11	status:Confirmed UniProt:Q86NI8_CAEEL protein_id:AAR25646.1
contig02339	ZK470.1	39.84	2e-16	status:Partially_confirmed UniProt:Q23508_CAEEL protein_id:AAA80398.2
contig02340	Y59A8B.8	47.35	1e-66	gamma-soluble NSF attachment protein (SNAP-gamma) status:Confirmed UniProt:Q9NEQ8_CAEEL protein_id:CAB60957.2
contig02347	F36H1.6	71.43	5e-101	locus:alh-3 formyltetrahydrofolate dehydrogenase status:Confirmed UniProt:Q19428_CAEEL protein_id:CAA92998.2
contig02350	M03F4.2c	97.82	2e-126	locus:act-4 status:Confirmed UniProt:Q6A8K1_CAEEL protein_id:AAT92068.1
contig02351	Y46E12BL.2	51.3	4e-40	status:Partially_confirmed UniProt:Q965N8_CAEEL protein_id:AAK68489.1
contig02354	K07A1.16	59.38	8e-57	locus:aqp-9 status:Partially_confirmed UniProt:Q7JL16_CAEEL protein_id:CAF31479.2
contig02356	Y51F10.4a	61.59	1e-43	status:Partially_confirmed
contig02359	bmy:Bm1_31585		8e-28	WWE domain containing protein; K10592 E3 ubiquitin-protein ligase HUWE1 [EC:6.3.2.19]
contig02363	ZK596.1	27.03	1e-06	status:Confirmed UniProt:Q23545_CAEEL protein_id:CAA93430.1
contig02366	F57C9.4b	40.82	3e-12	status:Partially_confirmed UniProt:Q95R06_CAEEL protein_id:AAK73888.1
contig02371	C06A1.2	58.44	7e-18	status:Predicted UniProt:Q17683_CAEEL protein_id:CAA90051.1
contig02376	Y71F9B.10b	25.99	2e-33	locus:sop-3 status:Confirmed UniProt:Q9N4G4 protein_id:AAL27266.1
contig02377	T04C12.5	96.4	8e-59	locus:act-2 actin status:Confirmed UniProt:P10984 protein_id:CAB04675.1
contig02378	E02A10.1	76.64	3e-123	mitochondrial 40S ribosomal protein S5 status:Partially_confirmed UniProt:RT05_CAEEL protein_id:CAB02879.1
contig02380	T19D12.6	36.89	7e-73	laminin repeats\; EGF-like repeats status:Confirmed UniProt:Q22574_CAEEL protein_id:AAC24426.4
contig02381	C32D5.6	51.58	6e-58	status:Partially_confirmed UniProt:YQD6_CAEEL protein_id:AAC46794.1
contig02382	ZK1098.8	23.21	8e-17	locus:mut-7 ribonuclease D status:Partially_confirmed UniProt:P34607 protein_id:CAA80137.1
contig02383	C06H5.7	35.62	6e-29	status:Confirmed UniProt:Q9U3R3_CAEEL protein_id:CAB62778.2
contig02384	F42G9.1b	36.95	4e-74	status:Confirmed UniProt:Q8MNS3_CAEEL protein_id:AAM29692.1
contig02385	F07H5.9a	30.33	2e-40	acid phosphatase status:Partially_confirmed UniProt:Q19175_CAEEL protein_id:CAA92657.2
contig02387	T22D1.4	60.08	4e-82	glycotransferase status:Confirmed UniProt:Q9GZH4_CAEEL protein_id:AAF98626.2
contig02388	Y71H2AM.19	35.68	9e-36	status:Partially_confirmed UniProt:Q4W5R4_CAEEL protein_id:AAY43989.1
contig02393	C34B4.1b	50.53	2e-51	locus:max-1 status:Confirmed UniProt:Q8MTP5_CAEEL protein_id:CAJ80820.2
contig02396	Y65B4BL.5	68.39	3e-63	locus:acs-1 status:Confirmed UniProt:Q9N302_CAEEL protein_id:AAF60848.1
contig02397	Y38F2AR.2	54.3	2e-31	locus:trap-3 status:Confirmed UniProt:Q95XS1_CAEEL protein_id:AAK68443.1
contig02399	T19A5.2d	49.37	2e-17	locus:gck-1 status:Partially_confirmed UniProt:Q6ABW4_CAEEL protein_id:AAT81184.1
contig02400	C09G4.2c	60.53	1e-101	status:Confirmed UniProt:Q8MQE4_CAEEL protein_id:AAM75371.1
contig02401	bmy:Bm1_56890		3e-10	G-patch domain containing protein; K12841 calcium homeostasis endoplasmic reticulum protein
contig02402	C09G5.4	41.15	2e-22	locus:col-39 collagen status:Confirmed UniProt:Q09455 protein_id:CAA86757.1
contig02404	C14C10.2a	26.07	4e-21	Transthyretin-like family status:Partially_confirmed UniProt:Q17972_CAEEL protein_id:CAA98426.2
contig02405	T14G11.3	63.7	5e-47	L96 protein (tipula iridescent virus (TIV) (weak)) status:Partially_confirmed UniProt:Q22505_CAEEL protein_id:AAA82345.2
contig02408	Y34D9A.10	68.75	1e-63	locus:vps-4 status:Confirmed UniProt:Q9BL83_CAEEL protein_id:AAK29883.4
contig02412	F29G6.1	51.11	2e-84	kazal-type proteinase inhibitor status:Partially_confirmed UniProt:Q95011_CAEEL protein_id:CAB01753.2
contig02414	C06C3.4	49.25	2e-55	status:Partially_confirmed UniProt:Q17717_CAEEL protein_id:CAA85317.2
contig02423	C54A12.1	68.45	6e-60	locus:ptr-6 status:Partially_confirmed UniProt:Q09938_CAEEL protein_id:AAA68302.2
contig02426	D2089.5	61.48	4e-44	locus:gbh-1 gamma-butyrobetaine,2-oxoglutarate dioxygenase status:Confirmed UniProt:Q19000 protein_id:CAA85412.1
contig02428	M01B12.5a	48.9	3e-68	status:Confirmed UniProt:O44959_CAEEL protein_id:AAC17564.4
contig02431	Y39E4A.3b	81.44	2e-58	status:Confirmed UniProt:Q4A1S8_CAEEL protein_id:CAJ21557.1
contig02435	F45H11.5	64.94	9e-27	status:Confirmed UniProt:Q95ZT5_CAEEL protein_id:CAC42299.1
contig02441	bmy:Bm1_45195		3e-12	hypothetical protein
contig02444	F49E10.1	64.91	3e-64	locus:tbc-16 status:Partially_confirmed UniProt:Q20600_CAEEL protein_id:AAC69111.3
contig02445	Y71F9AL.17	54.91	1e-67	coatomer, alpha chain status:Confirmed UniProt:Q9N4H7_CAEEL protein_id:AAF36010.2
contig02446	bmy:Bm1_07170		3e-39	cytokine inducible SH2-containing protein 5
contig02447	bmy:Bm1_29715		3e-27	hypothetical protein
contig02453	K07A1.2	70	1e-51	locus:dut-1 deoxyuridine 5'-triphosphate nucleotidohydrolase status:Confirmed UniProt:O01934_CAEEL protein_id:CAB03175.1
contig02456	T13F3.8	32.65	2e-09	status:Predicted UniProt:Q564Q7_CAEEL protein_id:CAI79177.1
contig02458	M03D4.1c	37.64	9e-48	locus:zen-4 status:Confirmed UniProt:Q8MQ04_CAEEL protein_id:AAM97993.1
contig02459	ZC434.7a	27.37	4e-09	status:Partially_confirmed UniProt:Q23317_CAEEL protein_id:CAB00061.1
contig02461	C52B9.1a	70	1e-167	locus:cka-2 choline kinase status:Confirmed UniProt:Q22942_CAEEL protein_id:AAK39220.1
contig02463	F39H2.1	76.32	2e-13	locus:flp-22 status:Confirmed UniProt:Q93702_CAEEL protein_id:CAB03086.2
contig02464	C53B7.4	55.83	7e-36	locus:asg-2 ATP synthase status:Confirmed UniProt:Q18803 protein_id:AAC48276.1
contig02467	F56F10.1	62.69	3e-20	peptidase status:Confirmed UniProt:YM9I_CAEEL protein_id:AAB36854.2
contig02468	F56F10.1	42.76	4e-29	peptidase status:Confirmed UniProt:YM9I_CAEEL protein_id:AAB36854.2
contig02469	F18H3.1	49.04	5e-25	status:Confirmed UniProt:Q19577_CAEEL protein_id:CAA90443.2
contig02470	T14G10.7	38.17	2e-21	status:Partially_confirmed UniProt:Q22496_CAEEL protein_id:CAA93093.1
contig02471	T14G10.7	31.08	2e-11	status:Partially_confirmed UniProt:Q22496_CAEEL protein_id:CAA93093.1
contig02473	B0238.12	28.05	2e-17	status:Confirmed UniProt:O16488_CAEEL protein_id:AAB65990.1
contig02474	T08B1.1	55.88	8e-57	sugar transporter status:Partially_confirmed UniProt:O44557_CAEEL protein_id:AAB94177.2
contig02476	Y111B2A.4a	22.04	2e-07	Unkown function
contig02477	B0350.2f	88.44	1e-100	locus:unc-44 AO13 ankyrin status:Partially_confirmed UniProt:Q17490_CAEEL protein_id:AAA93447.2
contig02479	K07E12.1a	44.25	3e-39	locus:dig-1 CAM status:Confirmed UniProt:Q09165 protein_id:AAA50715.2
contig02480	T06C12.7	23.51	8e-26	locus:nhr-84 Zinc finger, C4 type (two domains) status:Partially_confirmed UniProt:O45756_CAEEL protein_id:CAB03299.1
contig02481	ZK328.1b	25.28	6e-11	locus:cyk-3 status:Confirmed UniProt:Q8WT44_CAEEL protein_id:AAL32263.1
contig02485	Y71H2AM.4	60.15	2e-45	status:Confirmed UniProt:Q9BL33_CAEEL protein_id:AAK29975.1
contig02486	F25H5.4	88.99	2e-174	locus:eft-2 Elongation factor Tu family (contains ATP\/GTP binding P-loop) status:Confirmed UniProt:P29691 protein_id:CAB02985.1
contig02487	C01B12.4	32.81	2e-37	status:Partially_confirmed UniProt:OSTA3_CAEEL protein_id:AAB70977.2
contig02488	bmy:Bm1_39060		2e-11	hypothetical protein
contig02493	F22E10.3	38.63	1e-97	locus:pgp-14 p-glycoprotein (MDR) status:Confirmed UniProt:Q19735_CAEEL protein_id:CAA91801.1
contig02494	ZC247.1	29.46	5e-15	status:Partially_confirmed UniProt:ZC247.1 protein_id:CAJ55259.1
contig02495	M01G5.5	21.71	1e-16	locus:snf-6 sodium-dependent transporter status:Partially_confirmed UniProt:SNF6_CAEEL protein_id:AAC26944.4
contig02497	K03E5.1	45.27	7e-87	status:Predicted UniProt:O61849_CAEEL protein_id:AAC17565.2
contig02498	Y38E10A.24	55.88	2e-20	status:Confirmed UniProt:Q9NAI7_CAEEL protein_id:CAB54416.1
contig02499	ZK265.1a	27.87	2e-09	locus:kri-1 Human G9A protein like status:Confirmed UniProt:Q94400_CAEEL protein_id:CAI46619.1
contig02506	R07G3.7a	31.58	5e-07	status:Confirmed UniProt:YRO7_CAEEL protein_id:AAR12972.1
contig02507	Y113G7A.4b	50	8e-43	locus:ncx-1 status:Confirmed UniProt:Q1RPT9_CAEEL protein_id:CAJ90511.1
contig02508	R12A1.4	35.48	1e-35	locus:ges-1 carboxylesterase status:Partially_confirmed UniProt:Q04457 protein_id:AAB66165.2
contig02509	D2023.6	58.62	2e-90	Yeast ABC1 protein like status:Confirmed UniProt:O17735_CAEEL protein_id:CAB02876.1
contig02512	B0218.2	50.93	8e-43	amidase status:Partially_confirmed UniProt:Q17447_CAEEL protein_id:AAB00665.1
contig02514	ZK783.1	33.54	4e-13	locus:fbn-1 status:Partially_confirmed UniProt:Q23587_CAEEL protein_id:AAC24418.2
contig02516	F46A9.5	52.6	2e-45	locus:skr-1 cyclin A\/CDK2-associated protein P19 like status:Confirmed UniProt:Q93647_CAEEL protein_id:CAB03110.1
contig02517	W04G3.6d	52.63	3e-76	locus:sulp-7 dra like protein status:Confirmed UniProt:Q23167_CAEEL protein_id:CAA92028.2
contig02518	C03H5.6	74.83	1e-127	status:Predicted UniProt:O16659_CAEEL protein_id:AAB66129.1
contig02519	B0432.8	42.92	8e-37	status:Partially_confirmed UniProt:P90989_CAEEL protein_id:AAB37894.2
contig02520	C53A3.2	55.1	2e-10	status:Confirmed UniProt:O44538_CAEEL protein_id:AAB94163.1
contig02524	ZK112.1	46.43	1e-94	locus:pcp-1 status:Confirmed UniProt:PCP1_CAEEL protein_id:AAA28181.2
contig02527	W04E12.8	30.65	1e-07	locus:clec-50 Lectin C-type domain short and long forms (2 domains) status:Confirmed UniProt:Q9XUL7_CAEEL protein_id:CAB04909.1
contig02528	C06H5.7	37.84	6e-35	status:Confirmed UniProt:Q9U3R3_CAEEL protein_id:CAB62778.2
contig02530	T25B9.7	41.5	1e-41	locus:ugt-54 UDP-glucuronosyltransferase status:Partially_confirmed UniProt:Q22770_CAEEL protein_id:CAA94378.2
contig02532	Y113G7A.4b	64.1	1e-51	locus:ncx-1 status:Confirmed UniProt:Q1RPT9_CAEEL protein_id:CAJ90511.1
contig02535	EGAP1.3	31.55	3e-19	locus:zmp-1 matrix metalloproteinase status:Confirmed UniProt:O61266_CAEEL protein_id:AAM48565.1
contig02536	Y111B2A.17	41.86	1e-50	locus:elpc-2 status:Partially_confirmed UniProt:Q9NEW7_CAEEL protein_id:CAC35846.4
contig02538	bmy:Bm1_48310		4e-52	hypothetical protein
contig02539	K08F8.3	53.63	1e-62	locus:fut-1 fucosyltransferase status:Confirmed UniProt:Q21362_CAEEL protein_id:CAA91285.2
contig02540	bmy:Bm1_49365		8e-51	KIAA1259 protein
contig02541	C44H4.5	30.77	6e-11	locus:tap-1 Protein phosphatase 2C status:Confirmed UniProt:Q93375_CAEEL protein_id:CAB01866.1
contig02544	R01B10.1a	25.23	9e-11	locus:cpi-2 status:Confirmed UniProt:O61973_CAEEL protein_id:AAC17767.1
contig02551	bmy:Bm1_25675		3e-35	MATH domain containing protein
contig02552	M03F4.2c	98.05	2e-175	locus:act-4 status:Confirmed UniProt:Q6A8K1_CAEEL protein_id:AAT92068.1
contig02554	F15D4.8	69.44	4e-07	locus:flp-16 status:Confirmed UniProt:Q7YX32 protein_id:CAE17795.1
contig02556	T23G7.4	44.03	6e-146	locus:sec-5 status:Partially_confirmed UniProt:Q22706 protein_id:CAA92702.1
contig02557	F35C11.4	40	7e-19	status:Partially_confirmed UniProt:Q20021_CAEEL protein_id:CAA90244.1
contig02558	F11G11.10	25.25	9e-08	locus:col-17 collagen status:Confirmed UniProt:P91248_CAEEL protein_id:AAB37841.3
contig02559	K09G1.1e	27.45	2e-09	Unkown function
contig02562	bmy:Bm1_50745		6e-42	hypothetical protein
contig02566	T01B7.7	59.75	3e-14	locus:rol-6 cuticle collagen ROL-6 status:Confirmed UniProt:ROL6_CAEEL protein_id:CAA91300.1
contig02567	C05E7.4	43.83	4e-31	status:Partially_confirmed UniProt:Q17672_CAEEL protein_id:CAA91789.2
contig02568	F47B10.5	51.02	2e-23	status:Partially_confirmed UniProt:Q20505_CAEEL protein_id:CAA91985.2
contig02569	F34D10.6b	75.05	0	7 ANK repeats
contig02571	ZC581.9	55.63	7e-73	status:Partially_confirmed UniProt:O01776_CAEEL protein_id:AAB54146.3
contig02573	R04F11.2	74.51	8e-41	status:Confirmed UniProt:Q21732_CAEEL protein_id:CAA98960.1
contig02575	F58E10.4	25.53	3e-15	locus:aip-1 status:Confirmed UniProt:Q9XUW8_CAEEL protein_id:CAB04515.1
contig02576	T07F12.1	37.93	6e-37	status:Partially_confirmed UniProt:Q22323_CAEEL protein_id:AAA68419.2
contig02578	F23B12.5	47.58	1e-60	dihyrolipoamide acetyltransferase component (pyruvate dehydrogenase complex) status:Confirmed UniProt:Q19749 protein_id:CAB01163.1
contig02579	F36F2.5	46.34	6e-31	locus:tax-2 cyclic nucleotide-gated channel status:Confirmed UniProt:O62237_CAEEL protein_id:CAB07847.1
contig02588	C46C2.1b	33.61	8e-24	locus:wnk-1 serine\/threonine kinase status:Partially_confirmed UniProt:Q8I127_CAEEL protein_id:CAD59142.2
contig02592	F58G1.7	26.29	2e-17	status:Partially_confirmed UniProt:O62270_CAEEL protein_id:CAB04519.1
contig02593	Y67D2.6	68.55	2e-94	status:Partially_confirmed UniProt:Q9BKQ8 protein_id:AAK27888.1
contig02594	F25E2.3	41.82	2e-60	acyl-CoA thioesterase status:Confirmed UniProt:Q19781_CAEEL protein_id:AAA91256.2
contig02597	Y113G7B.23	72.5	5e-85	locus:psa-1 SWI\/SNF protein status:Confirmed UniProt:Q9U2W6_CAEEL protein_id:CAB54337.2
contig02599	bmy:Bm1_25670		4e-47	hypothetical protein
contig02600	B0286.3	56.66	1e-104	saicar synthetase\/air carboxlyase status:Confirmed UniProt:Q10457 protein_id:AAA80690.1
contig02602	C54G7.2	50.92	6e-40	status:Confirmed UniProt:Q18856_CAEEL protein_id:AAA81391.1
contig02608	C18E9.1	78.92	5e-74	locus:cal-2 calmodulin status:Confirmed UniProt:Q18092_CAEEL protein_id:CAA93852.2
contig02615	B0464.5a	49.83	1e-68	locus:spk-1 serine\/threonine kinase (2 domains) status:Partially_confirmed UniProt:SPK1_CAEEL protein_id:CAA79540.2
contig02617	T12D8.4	44.91	3e-39	status:Confirmed UniProt:O45782_CAEEL protein_id:CAB03344.2
contig02618	Y106G6H.15	23.11	1e-09	status:Partially_confirmed UniProt:Q9XWS0_CAEEL protein_id:CAA21578.1
contig02621	C44C1.1	47.44	3e-56	status:Confirmed UniProt:Q18611_CAEEL protein_id:AAA82366.3
contig02627	ZC8.4d	55.16	2e-70	locus:lfi-1 status:Partially_confirmed UniProt:Q7JNN3_CAEEL protein_id:AAQ91890.1
contig02628	K05C4.11	45.6	1e-26	CUB domain (2 domains), Low-density lipoprotein receptor domain class A status:Partially_confirmed UniProt:Q9XUU2_CAEEL protein_id:CAB04576.1
contig02630	F23C8.5	71.24	4e-75	electron transfer flavoprotein beta status:Confirmed UniProt:Q9TXI4_CAEEL protein_id:AAD03129.2
contig02632	K12H4.5	56.63	3e-23	status:Confirmed UniProt:YM65_CAEEL protein_id:AAA28095.1
contig02634	C27H2.2c	37.12	6e-22	status:Partially_confirmed UniProt:B3GWD4_CAEEL protein_id:CAQ58415.1
contig02638	T03F1.7	63.37	6e-60	status:Partially_confirmed UniProt:TFB1M_CAEEL protein_id:AAB42235.2
contig02639	F40G9.17	50.88	2e-55	Unkown function
contig02644	Y71G12B.20a	39.38	2e-31	locus:mab-20 status:Confirmed UniProt:SEM2A_CAEEL protein_id:AAK73921.1
contig02646	T05A12.2	56.37	8e-149	locus:tre-2 trehalase precursor status:Confirmed UniProt:Q9GYK9_CAEEL protein_id:AAF98588.1
contig02649	T01D3.2	52.08	2e-09	locus:hlh-34 single minded protein status:Confirmed UniProt:SIM_CAEEL protein_id:CAB03258.2
contig02650	E02H1.6	66.86	2e-67	ATP binding protein status:Confirmed UniProt:Q09527 protein_id:CAA87383.2
contig02651	F01F1.4	57.67	2e-50	locus:rabn-5 status:Partially_confirmed UniProt:Q19088_CAEEL protein_id:AAC46638.1
contig02652	Y17G9B.8	34.25	5e-21	status:Partially_confirmed UniProt:Q9N576_CAEEL protein_id:AAF60449.2
contig02655	Y37E3.4	61.73	2e-08	status:Confirmed UniProt:Q9BKU8_CAEEL protein_id:AAK27862.1
contig02658	M01G5.3	57.14	7e-66	status:Partially_confirmed UniProt:O76687_CAEEL protein_id:AAC26943.2
contig02664	K10B4.3	57.95	3e-13	status:Partially_confirmed UniProt:O17237 protein_id:AAB71008.3
contig02666	F11C1.5d	39.59	8e-56	nir like gene involved in denitrification
contig02668	K06A5.8b	33.55	4e-13	status:Partially_confirmed UniProt:Q95X66_CAEEL protein_id:AAM81098.1
contig02670	T07C4.1	42.59	2e-104	UMP synthase status:Confirmed UniProt:Q18516_CAEEL protein_id:CAA84708.1
contig02671	T03D8.2	84.75	7e-57	Ribosomal protein S12 status:Confirmed UniProt:Q9XTY5_CAEEL protein_id:CAB07406.1
contig02672	F38H4.7	63.55	4e-157	locus:tag-30 BTB (also known as BR-C\/Ttk) domain. status:Partially_confirmed UniProt:Q20183_CAEEL protein_id:CAB01179.1
contig02677	D2021.2a	33.93	4e-80	locus:tag-233 status:Partially_confirmed UniProt:Q7Z128_CAEEL protein_id:AAP68947.1
contig02679	ZK1098.10e	66.3	1e-86	Coiled coil protein
contig02680	Y116A8C.42	84	1e-45	locus:snr-1 small nuclear ribonuclearprotein SM D3 status:Confirmed UniProt:SMD3_CAEEL protein_id:CAB55132.1
contig02681	C16C10.10	53.21	1e-85	locus:glod-4 Glyoxalase status:Partially_confirmed UniProt:TAG73_CAEEL protein_id:CAA86748.1
contig02682	bmy:Bm1_26285		9e-28	Dcp2, box A domain containing protein; K12613 mRNA-decapping enzyme subunit 2 [EC:3.-.-.-]
contig02685	F41E6.9	63.68	2e-59	status:Partially_confirmed UniProt:O16458_CAEEL protein_id:AAB65951.1
contig02687	F55B11.1	70.12	1e-99	xanthine dehydrogenase status:Partially_confirmed UniProt:O17892_CAEEL protein_id:CAB05902.1
contig02688	B0336.4b	32.65	2e-28	locus:rgs-5 status:Partially_confirmed UniProt:A9Z1K0_CAEEL protein_id:ABY48808.1
contig02690	bmy:Bm1_33305		4e-42	hypothetical protein
contig02691	bmy:Bm1_37290		4e-56	UDP-GlcNAc:a-1,3-D -mannoside b-1,4-N-Acetylglucosaminyltransfe rase IV; K00738 alpha-1,3-mannosylglycoprotein beta-1,4-N-acetylglucosaminyltransferase A/B [EC:2.4.1.145]
contig02694	xtr:100145807		7e-39	dhdh; dihydrodiol dehydrogenase (dimeric); K00078 dihydrodiol dehydrogenase / D-xylose 1-dehydrogenase (NADP) [EC:1.3.1.20 1.1.1.179]
contig02698	F38A6.2b	44.34	7e-21	WD domain, G-beta repeat
contig02699	Y119D3B.17	83.57	3e-57	locus:pes-4 status:Partially_confirmed UniProt:Q95Y67_CAEEL protein_id:AAK29714.5
contig02700	R09B3.3	57.58	2e-17	RNA recognition motif. (aka RRM, RBD, or RNP domain) status:Confirmed UniProt:O45713_CAEEL protein_id:CAB03237.1
contig02702	T02G5.9b	76.98	0	locus:krs-1 lysyl-tRNA synthetase status:Confirmed UniProt:Q95ZQ3_CAEEL protein_id:AAK68395.1
contig02703	Y75B8A.31	41.87	2e-45	status:Confirmed UniProt:U528_CAEEL protein_id:CAA22091.1
contig02705	C07H6.8	44.1	2e-73	locus:cux-7 status:Confirmed UniProt:Q95YE8_CAEEL protein_id:AAK85446.2
contig02707	F43E2.3	46.94	3e-34	locus:insc-1 status:Partially_confirmed UniProt:O02088_CAEEL protein_id:AAC71125.3
contig02708	mcc:722587		2e-39	SFMBT2; Scm-like with four mbt domains 2
contig02711	Y67D2.6	64.34	3e-45	status:Partially_confirmed UniProt:Q9BKQ8 protein_id:AAK27888.1
contig02712	F39H2.2b	71.2	3e-48	locus:sig-7 peptidylprolyl isomerase status:Confirmed UniProt:Q8I4J2_CAEEL protein_id:CAD56584.1
contig02716	F10B5.6	34.57	3e-26	locus:emb-27 cell division control protein status:Confirmed UniProt:Q09536_CAEEL protein_id:CAA88313.1
contig02718	F09E5.5	45.77	2e-145	locus:sec-6 status:Partially_confirmed UniProt:Q19262 protein_id:AAA79344.3
contig02719	C09D4.4c	23.93	1e-06	status:Partially_confirmed UniProt:Q960A5_CAEEL protein_id:AAP68957.1
contig02721	C29E4.5a	36.78	8e-09	locus:tag-250 status:Confirmed UniProt:TG250_CAEEL protein_id:AAA27964.3
contig02722	Y105E8B.3	38.94	2e-14	status:Confirmed UniProt:Q95Q34_CAEEL protein_id:CAC70109.2
contig02726	T23B5.1a	32.2	2e-18	status:Confirmed UniProt:O02325_CAEEL protein_id:CAB07676.1
contig02727	Y47A7.2	31.75	5e-21	status:Partially_confirmed UniProt:Q9BKR3_CAEEL protein_id:AAK27878.1
contig02729	T05H4.13c	42.27	5e-42	locus:alh-4 status:Confirmed UniProt:Q86S57_CAEEL protein_id:AAO26003.1
contig02730	R05F9.10	53.14	2e-34	locus:sgt-1 TPR domain repeats status:Confirmed UniProt:Q21746_CAEEL protein_id:AAA83170.1
contig02733	F35G2.1b	58.65	7e-82	status:Confirmed UniProt:A6ZJ62_CAEEL protein_id:CAO78728.1
contig02734	C23F12.1a	54.76	4e-62	locus:flna-1 status:Partially_confirmed UniProt:A8WFI9_CAEEL protein_id:ABX00820.1
contig02735	K02D7.4	30.11	2e-87	locus:dsc-4 status:Confirmed UniProt:O45104_CAEEL protein_id:AAC02607.3
contig02737	C14A6.2	39.55	4e-49	status:Partially_confirmed UniProt:Q9XVE0_CAEEL protein_id:CAB03882.2
contig02742	F43G9.13	37.6	2e-18	status:Confirmed UniProt:Q95QG3_CAEEL protein_id:CAC42297.1
contig02744	ZK112.1	56.41	8e-20	locus:pcp-1 status:Confirmed UniProt:PCP1_CAEEL protein_id:AAA28181.2
contig02745	R08F11.1	46.99	1e-35	status:Predicted UniProt:O01893_CAEEL protein_id:AAB54243.1
contig02747	bmy:Bm1_30770		2e-41	Zinc finger, C2H2 type family protein
contig02749	ZK792.4b	28.05	4e-07	ankyrin like status:Partially_confirmed UniProt:Q5WRP5_CAEEL protein_id:CAH60770.1
contig02750	C50F7.6	35.12	5e-26	status:Partially_confirmed UniProt:Q18750_CAEEL protein_id:AAA83300.1
contig02754	bmy:Bm1_37455		5e-24	hypothetical protein
contig02755	F11C1.5b	45.44	6e-124	status:Partially_confirmed UniProt:Q7JMA4_CAEEL protein_id:CAA91031.2
contig02757	T08B2.7b	66.32	7e-55	3-hydroxyacyl-CoA dehydrogenase status:Confirmed UniProt:Q9BIC3_CAEEL protein_id:AAK21464.1
contig02759	F53F10.8	42.37	2e-13	status:Predicted UniProt:Q4TT81_CAEEL protein_id:AAY55832.1
contig02765	F33E11.3	28.76	1e-11	status:Confirmed UniProt:O61853_CAEEL protein_id:AAK68367.1
contig02766	Y54G2A.18	42.75	2e-17	status:Confirmed UniProt:Q9N3B5_CAEEL protein_id:AAF59580.1
contig02770	F22E10.3	23.4	4e-21	locus:pgp-14 p-glycoprotein (MDR) status:Confirmed UniProt:Q19735_CAEEL protein_id:CAA91801.1
contig02771	cbr:CBG13434		3e-06	Hypothetical protein CBG13434
contig02772	F15G9.5	74.19	5e-75	status:Confirmed UniProt:YSI5_CAEEL protein_id:CAA87334.2
contig02773	ZK652.4	73.17	1e-37	locus:rpl-35 60S ribosomal protein L35 status:Confirmed UniProt:RL35_CAEEL protein_id:AAA28216.1
contig02779	F52E1.5	42.06	4e-25	status:Partially_confirmed UniProt:Q2PJ98_CAEEL protein_id:ABC48251.1
contig02782	ZC155.7	45.36	4e-36	locus:syn-16 status:Confirmed UniProt:Q9TY08_CAEEL protein_id:AAD31934.2
contig02784	F55C5.5	48.28	1e-68	locus:tsfm-1 mitochondrial elongation factor TS status:Confirmed UniProt:Q20819_CAEEL protein_id:CAB01570.1
contig02786	T27E4.1	31.64	7e-25	status:Partially_confirmed UniProt:Q23056_CAEEL protein_id:AAB04843.2
contig02788	Y116A8C.25	38.24	2e-42	status:Predicted UniProt:Q9U2U7_CAEEL protein_id:CAB55130.2
contig02789	bmy:Bm1_06490		2e-10	hypothetical protein
contig02794	F01F1.6	84.82	4e-40	locus:alh-9 Aldehyde dehydrogenase status:Confirmed UniProt:P46562 protein_id:AAC46640.2
contig02801	Y105E8A.10c	58.05	2e-59	status:Partially_confirmed UniProt:Q6EUT3_CAEEL protein_id:CAC48128.1
contig02802	F40E3.2	28.8	6e-10	status:Partially_confirmed UniProt:O01549_CAEEL protein_id:AAC24293.2
contig02805	F39B2.3	27.75	3e-13	Zinc-binding dehydrogenases status:Partially_confirmed UniProt:O45496_CAEEL protein_id:CAB07384.1
contig02809	C36B1.3	58.72	1e-75	locus:rpb-3 DNA directed RNA polymerase II status:Partially_confirmed UniProt:Q93338_CAEEL protein_id:CAB02268.2
contig02810	Y56A3A.17b	47.58	2e-21	locus:npp-16 status:Confirmed UniProt:Q7K6X4_CAEEL protein_id:CAB60516.1
contig02811	F07A5.7a	89.77	0	locus:unc-15 paramyosin status:Confirmed UniProt:P10567 protein_id:CAB01965.1
contig02813	M28.8	35.07	1e-09	status:Partially_confirmed UniProt:Q21574_CAEEL protein_id:CAA90132.1
contig02817	ZK131.6	58.49	2e-30	locus:his-12 histone H2A status:Predicted UniProt:P09588 protein_id:CAB05836.1
contig02820	C06G3.6	45.71	3e-12	zinc finger protein status:Confirmed UniProt:Q17746_CAEEL protein_id:AAB03135.1
contig02822	K08F4.4	84	2e-80	locus:glt-3 excitatory amino acid transporter 2 like status:Confirmed UniProt:Q21353 protein_id:CAA93084.1
contig02823	bmy:Bm1_26885		1e-25	Kringle domain containing protein
contig02826	R05F9.12	58.42	0	glycosyl hydralase, sucrase-isomaltase status:Confirmed UniProt:Q21750_CAEEL protein_id:AAA83174.3
contig02829	C52B9.4	71.76	9e-82	status:Partially_confirmed UniProt:Q22938_CAEEL protein_id:AAK39214.2
contig02834	F52C12.6	49.34	8e-59	Unkown function
contig02837	bmy:Bm1_35765		2e-06	TPR Domain containing protein; K03350 anaphase-promoting complex subunit 3
contig02840	T20G5.10	66.09	5e-33	status:Partially_confirmed UniProt:Q22616 protein_id:CAA83011.1
contig02843	F36G3.1	25.08	2e-20	status:Confirmed UniProt:YQY1_CAEEL protein_id:CAA87338.1
contig02846	F11C3.3	76.57	5e-61	locus:unc-54 myosin heavy chain status:Partially_confirmed UniProt:P02566 protein_id:CAB05505.1
contig02847	F49E10.3	76.56	1e-20	locus:flp-7 status:Confirmed UniProt:Q20598_CAEEL protein_id:AAC69107.1
contig02848	M110.5c	45	1e-08	locus:dab-1 status:Confirmed UniProt:Q8I4G9_CAEEL protein_id:CAB54272.2
contig02853	B0348.4b	41.04	3e-42	locus:egl-8 status:Confirmed UniProt:Q95X29_CAEEL protein_id:AAL77168.1
contig02856	R31.1b	54.03	7e-63	spectrin beta chain
contig02857	K08D12.1	71.49	3e-92	locus:pbs-1 status:Confirmed UniProt:Q966I8_CAEEL protein_id:AAK84540.1
contig02859	ZC581.9	67.69	5e-19	status:Partially_confirmed UniProt:O01776_CAEEL protein_id:AAB54146.3
contig02860	W10G6.2b	66.08	1e-117	locus:sgk-1 status:Partially_confirmed UniProt:Q2PJ68_CAEEL protein_id:CAJ55247.1
contig02861	ZK783.1	33.07	3e-16	locus:fbn-1 status:Partially_confirmed UniProt:Q23587_CAEEL protein_id:AAC24418.2
contig02863	F02E11.1	50.6	3e-147	locus:wht-4 ABC transpoter status:Partially_confirmed UniProt:O16574_CAEEL protein_id:AAB66050.2
contig02866	T09E11.8	26.54	5e-23	status:Predicted UniProt:O02308_CAEEL protein_id:CAB03535.2
contig02867	ZK637.13	41.96	2e-27	locus:glb-1 Globin status:Confirmed UniProt:P30627 protein_id:CAA77458.2
contig02872	ZC412.3	29.76	4e-27	status:Confirmed UniProt:YHB8_CAEEL protein_id:CAB01530.1
contig02880	C28C12.4	36.56	2e-08	status:Partially_confirmed UniProt:Q18280_CAEEL protein_id:AAB37547.1
contig02881	C03G5.1	83.49	0	locus:sdha-1 succinate dehydrogenase flavoprotein subunit status:Confirmed UniProt:Q09508 protein_id:AAB37034.1
contig02883	F37A4.7d	71.07	2e-113	locus:rbf-1 status:Partially_confirmed UniProt:RBF1_CAEEL protein_id:AAM48523.1
contig02887	Y38C1AB.8	59.06	1e-81	locus:frm-5 status:Predicted UniProt:Q33BL4_CAEEL protein_id:ABB51176.1
contig02890	C11D9.1	36.59	1e-34	status:Partially_confirmed UniProt:O01847_CAEEL protein_id:AAB54205.2
contig02891	bmy:Bm1_28590		3e-12	hypothetical protein
contig02892	F09B12.3	65.9	5e-106	status:Partially_confirmed UniProt:PLBL2_CAEEL protein_id:CAB05478.2
contig02894	bmy:Bm1_20850		9e-09	SAC3/GANP family protein
contig02899	T08B2.7c	32.43	6e-19	status:Partially_confirmed UniProt:Q8T8N8_CAEEL protein_id:AAL77185.1
contig02906	C06H2.5b	31.17	2e-34	Globin
contig02909	aga:AgaP_AGAP010843		1e-06	AGAP010843-PA
contig02913	D2092.1a	40	6e-67	C2 domain-containing protein status:Partially_confirmed UniProt:P91199_CAEEL protein_id:AAB42222.1
contig02914	F08B6.3	37.68	3e-40	EF hand protein status:Partially_confirmed UniProt:Q9TYS8_CAEEL protein_id:AAC78237.2
contig02917	ZC434.5	65	2e-54	locus:ers-2 glutamyl-trna synthetase status:Confirmed UniProt:Q23315_CAEEL protein_id:CAB00060.1
contig02919	bmy:Bm1_47315		3e-39	hypothetical protein
contig02920	F47G4.7	48.57	4e-14	locus:smd-1 status:Confirmed UniProt:O02655 protein_id:CAB16315.1
contig02921	F09C3.1	35.05	3e-53	locus:pes-7 ras GTPase-activating protein like status:Partially_confirmed UniProt:O17772_CAEEL protein_id:CAB07179.2
contig02927	T08B1.1	23.85	4e-28	sugar transporter status:Partially_confirmed UniProt:O44557_CAEEL protein_id:AAB94177.2
contig02929	B0495.10a	47.37	1e-111	locus:tag-178 status:Confirmed UniProt:B0M0L5_CAEEL protein_id:ABY83112.1
contig02930	W09G10.4a	91.21	3e-140	locus:apd-3 status:Partially_confirmed UniProt:O16637_CAEEL protein_id:AAB66112.2
contig02931	bmy:Bm1_50935		1e-17	hypothetical protein
contig02934	F56D2.1	55.24	3e-137	locus:ucr-1 Mitochondrial processing protease enhancing protein status:Confirmed UniProt:YMT1_CAEEL protein_id:AAB52679.1
contig02935	F46E10.9	80.21	1e-89	locus:dpy-11 thioredoxin status:Confirmed UniProt:Q9UAV4_CAEEL protein_id:AAD14719.1
contig02942	F09E5.15b	81.03	6e-23	locus:prdx-2 status:Confirmed UniProt:A8DYR6_CAEEL protein_id:ABV82431.1
contig02943	F15H10.7	46.39	2e-26	status:Partially_confirmed UniProt:Q19486_CAEEL protein_id:CAA98260.1
contig02944	Y73B6BL.19	48.62	8e-126	status:Partially_confirmed UniProt:Q95XD1_CAEEL protein_id:AAK68591.1
contig02953	T27E9.7	82.45	0	locus:abcf-2 ABC transporters (2 domains) status:Confirmed UniProt:Q9XTD9_CAEEL protein_id:CAB04880.1
contig02957	F57B1.5	32.68	9e-11	status:Predicted UniProt:Q20925_CAEEL protein_id:CAB01512.1
contig02959	C01F1.3a	35.64	4e-30	status:Partially_confirmed UniProt:Q17556_CAEEL protein_id:AAB00715.1
contig02960	T20D3.3c	45.83	8e-13	Unkown function
contig02964	T05A10.5	36.07	8e-10	locus:scl-22 testes-specific protein like status:Partially_confirmed UniProt:P90958_CAEEL protein_id:CAA92136.1
contig02966	F08B4.7	53.13	4e-21	U1 small nuclear ribonucleoprotein C status:Confirmed UniProt:P90815_CAEEL protein_id:AAB37732.1
contig02968	K01G5.8a	61.33	2e-21	status:Confirmed UniProt:O17922_CAEEL protein_id:CAB07862.1
contig02969	dmo:Dmoj_GI14370		8e-21	GI14370 gene product from transcript GI14370-RA
contig02970	bmy:Bm1_36070		3e-25	MGC88946 protein; K03540 ribonuclease P subunit RPR2 [EC:3.1.26.5]
contig02973	T26E3.2	41.67	4e-13	locus:ndx-1 MUTT protein like status:Confirmed UniProt:O45830 protein_id:CAB04835.1
contig02979	ZK112.7	25.27	3e-06	locus:cdh-3 fat tumor suppressor status:Partially_confirmed UniProt:P34616 protein_id:AAA28182.1
contig02983	Y39E4B.1	76.6	1e-15	locus:abce-1 status:Partially_confirmed UniProt:Q9U2K8_CAEEL protein_id:CAB54424.1
contig02984	H04M03.4	30.98	4e-24	locus:glf-1 status:Confirmed UniProt:Q9TYR1_CAEEL protein_id:AAD12787.2
contig02987	W02G9.1	46.6	8e-18	locus:ndx-2 status:Partially_confirmed UniProt:O61902 protein_id:AAC17685.1
contig02988	F22E10.3	30.09	3e-21	locus:pgp-14 p-glycoprotein (MDR) status:Confirmed UniProt:Q19735_CAEEL protein_id:CAA91801.1
contig02994	F39B2.7	50	4e-21	status:Confirmed UniProt:Q9XTZ1_CAEEL protein_id:CAB07393.1
contig02997	F54D5.11	57.23	2e-52	transcription intiation factor TFIIE-BETA status:Confirmed UniProt:Q20776_CAEEL protein_id:CAA91336.2
contig03002	C09H6.2c	57.14	3e-07	locus:lin-10 status:Confirmed UniProt:C09H6.2c protein_id:CAQ76455.1
contig03005	F41D9.1	59.86	1e-159	locus:tbc-18 status:Partially_confirmed UniProt:Q94222_CAEEL protein_id:AAB52605.2
contig03007	C01G5.8	48.66	3e-51	status:Partially_confirmed UniProt:P90740_CAEEL protein_id:AAB37739.1
contig03008	ZC455.1b	48.08	3e-31	status:Partially_confirmed UniProt:B2D6M6_CAEEL protein_id:CAQ35079.1
contig03009	C08B6.4b	69.71	5e-105	status:Partially_confirmed UniProt:Q65ZB0_CAEEL protein_id:CAH19081.1
contig03012	R13A5.1c	60	1e-19	locus:cup-5 status:Confirmed UniProt:Q8T877_CAEEL protein_id:AAP82642.1
contig03013	T23H2.2	51.29	5e-70	locus:snt-4 C2 domain protein status:Confirmed UniProt:P91493_CAEEL protein_id:AAM15607.1
contig03021	F08B1.2	49.33	1e-12	locus:gcy-12 guanylate cyclase status:Partially_confirmed UniProt:Q19187_CAEEL protein_id:AAK68301.1
contig03024	C45E1.1a	63.5	7e-103	locus:nhr-64 hormone receptor\/zinc finger protein status:Confirmed UniProt:O44960 protein_id:AAC24283.1
contig03025	hmg:100211874		6e-14	hypothetical protein LOC100211874
contig03030	F45E12.3	31.18	5e-22	locus:cul-4 status:Confirmed UniProt:Q17392 protein_id:AAA68791.3
contig03031	C23H4.1	40.18	3e-27	locus:cab-1 status:Confirmed UniProt:Q93249 protein_id:CAB01682.1
contig03034	Y17G7B.10b	64.36	1e-51	status:Confirmed UniProt:Q9XXI5_CAEEL protein_id:CAA19456.1
contig03035	B0491.5	60	3e-12	status:Confirmed UniProt:Q17512_CAEEL protein_id:CAA90087.1
contig03040	Y54G2A.23	66.87	2e-60	status:Confirmed UniProt:Q9N3B0 protein_id:AAK93864.2
contig03044	Y76A2A.1	35.67	7e-18	locus:tag-164 status:Partially_confirmed UniProt:Q9XWB4_CAEEL protein_id:CAA21771.1
contig03047	F14H8.1b	33.33	4e-33	locus:obr-2 status:Partially_confirmed UniProt:B2D6P3_CAEEL protein_id:CAQ35036.1
contig03050	T04F8.4	60.66	1e-61	locus:cutl-11 cuticlin status:Predicted UniProt:Q22164_CAEEL protein_id:CAA91480.1
contig03051	F40F9.10	53.45	9e-13	status:Partially_confirmed UniProt:Q20240_CAEEL protein_id:CAA94765.2
contig03055	bmy:Bm1_27980		1e-18	hypothetical protein
contig03058	F25H5.3e	54.4	8e-34	Pyruvate kinase
contig03059	F11A10.8	32.65	2e-09	locus:cpsf-4 status:Confirmed UniProt:Q7YTG9_CAEEL protein_id:CAE45045.1
contig03060	C56C10.7a	60	1e-53	status:Confirmed UniProt:U533_CAEEL protein_id:AAL27235.1
contig03062	C18C4.5b	25.45	8e-15	status:Partially_confirmed UniProt:Q8MNV4_CAEEL protein_id:AAM29663.2
contig03064	T05E11.7	65.71	2e-12	status:Partially_confirmed UniProt:Q21597_CAEEL protein_id:CAA92979.2
contig03066	C18H7.4	51.1	3e-95	protein kinase status:Partially_confirmed UniProt:Q9GZG1_CAEEL protein_id:AAF98610.2
contig03069	C27D8.1	62.08	6e-104	serine\/threonine kinase status:Confirmed UniProt:Q93288_CAEEL protein_id:CAB05633.1
contig03070	ZC482.5	79.02	2e-97	locus:lgc-37 GABA receptor status:Partially_confirmed UniProt:O17555_CAEEL protein_id:CAB07722.2
contig03074	Y17G7B.2b	50.99	4e-105	locus:ash-2 status:Confirmed UniProt:Q9XXH4_CAEEL protein_id:CAA19468.1
contig03077	W07G4.4	61.3	2e-178	cytosolic aminopeptidase status:Confirmed UniProt:YH24_CAEEL protein_id:CAB01448.1
contig03080	Y71F9B.9a	48.84	4e-49	status:Confirmed UniProt:A5A8P0_CAEEL protein_id:ABQ13050.1
contig03085	C15H11.8	52.29	8e-30	DNA-directed RNA polymerase I like status:Confirmed UniProt:O17587_CAEEL protein_id:CAB02739.1
contig03095	C02B4.2	58.7	2e-114	locus:nhr-17 nuclear hormone receptor status:Partially_confirmed UniProt:Q17589_CAEEL protein_id:CAA90291.1
contig03096	bmy:Bm1_35690		5e-13	hypothetical protein
contig03106	R06F6.8b	28.49	1e-14	status:Partially_confirmed UniProt:RIC1_CAEEL protein_id:CAA86785.2
contig03110	R11G1.6d	64.25	4e-68	status:Confirmed UniProt:Q7Z1P8_CAEEL protein_id:AAP46275.1
contig03112	ZK829.4	69.91	6e-108	glutamate dehydrogenase status:Confirmed UniProt:Q23621_CAEEL protein_id:CAA98074.1
contig03119	C35D10.6	54.4	2e-72	Aldose reductase status:Confirmed UniProt:Q18483_CAEEL protein_id:AAA62562.1
contig03120	M02B7.3b	54.94	5e-71	locus:osm-3 status:Confirmed UniProt:P46873 protein_id:AAM97997.1
contig03122	K08B12.5	48.14	5e-64	locus:mrck-1 serine\/threonine-protein kinase status:Partially_confirmed UniProt:O01583_CAEEL protein_id:AAB52260.3
contig03128	ZK1225.6	36.25	9e-07	locus:ssp-31 status:Confirmed UniProt:SSP31_CAEEL protein_id:CAA18373.1
contig03130	AC3.2	31.29	2e-13	locus:ugt-49 UDP-glucuronosyltransferase status:Confirmed UniProt:Q17399_CAEEL protein_id:CAA94866.2
contig03133	C11E4.8	25.5	3e-11	status:Partially_confirmed UniProt:Q7YX70_CAEEL protein_id:CAE17725.1
contig03137	Y23H5A.7b	72.4	2e-103	locus:crs-1 status:Partially_confirmed UniProt:Q965I6_CAEEL protein_id:AAK68426.1
contig03139	bmy:Bm1_27335		1e-55	Platelet-activating factor acetylhydrolase IB gamma subunit
contig03144	T20F5.2	67.68	2e-80	locus:pbs-4 peptidase status:Confirmed UniProt:PSB2_CAEEL protein_id:AAB37663.1
contig03150	bmy:Bm1_54110		6e-08	Protein-tyrosine phosphatase containing protein
contig03152	F26E4.8	90.35	7e-58	locus:tba-1 TBA-2 tubulin alpha-2 chain status:Confirmed UniProt:O18688_CAEEL protein_id:CAB03001.1
contig03155	M02D8.4c	76.4	2e-58	status:Confirmed UniProt:Q65ZI9_CAEEL protein_id:AAU05557.1
contig03160	B0238.10	70.27	5e-58	acyltransfersase status:Confirmed UniProt:O16486_CAEEL protein_id:AAB65989.1
contig03162	Y110A7A.19	48.1	5e-80	status:Partially_confirmed UniProt:Q9N584_CAEEL protein_id:AAF60413.1
contig03164	Y9C12A.1	55.26	6e-42	status:Partially_confirmed UniProt:Q9N4P4_CAEEL protein_id:AAF60923.1
contig03165	F44E2.6b	47.56	2e-15	status:Confirmed UniProt:Q1W0S5_CAEEL protein_id:ABD94102.1
contig03174	T14F9.3	41.9	3e-91	locus:hex-1 beta-hexosaminidase beta subunit status:Confirmed UniProt:Q22492 protein_id:AAA91263.1
contig03180	R11A5.4d	88.15	4e-113	status:Confirmed UniProt:Q7JKI2_CAEEL protein_id:CAF31483.1
contig03181	C54E10.2b	39.15	2e-33	EF hand
contig03184	F58B3.7	43.06	4e-57	Arabidopsis DNA-damage-repair protein D11 like status:Confirmed UniProt:Q20966_CAEEL protein_id:CAA97799.1
contig03187	F32B6.8b	66.67	8e-76	locus:tbc-3 Yeast ORF YOR070C protein like status:Confirmed UniProt:O45434_CAEEL protein_id:CAB03042.1
contig03189	Y32H12A.3	45.06	8e-33	locus:dhs-9 dehydrogenase status:Confirmed UniProt:Q9N538_CAEEL protein_id:AAF60486.1
contig03195	ZC101.2d	40.3	6e-06	UNC-52 membrane proteoglycan
contig03200	bfo:BRAFLDRAFT_272474		4e-44	hypothetical protein
contig03201	K12F2.1	33.13	4e-32	locus:myo-3 myosin heavy chain status:Partially_confirmed UniProt:P12844 protein_id:CAB01576.2
contig03202	ZK265.6	36.08	9e-21	status:Confirmed UniProt:YHHN_CAEEL protein_id:CAB03516.1
contig03207	W06H8.1f	93.47	1e-135	locus:rme-1 status:Confirmed UniProt:Q86S80_CAEEL protein_id:AAO25981.1
contig03211	M88.7	81.71	3e-38	status:Confirmed UniProt:Q9U3A1_CAEEL protein_id:CAB54281.3
contig03212	C14H10.3b	73.63	6e-34	status:Partially_confirmed UniProt:B1Q255_CAEEL protein_id:CAQ16135.1
contig03213	C06G3.7	63.64	3e-61	locus:trxr-1 pyridine nucleotide-disulphide oxidoreductase status:Confirmed UniProt:TRXR1_CAEEL protein_id:AAB03136.3
contig03215	F31D4.1	40.75	6e-54	locus:exos-7 status:Confirmed UniProt:O45424_CAEEL protein_id:CAB07412.2
contig03217	F17C11.12b	31.54	7e-12	status:Partially_confirmed UniProt:A8DZ39_CAEEL protein_id:CAP09182.1
contig03218	ZC513.4	49.17	4e-80	locus:vrs-1 valyl-tRNA synthetase status:Partially_confirmed UniProt:Q23360_CAEEL protein_id:AAC48266.2
contig03219	D2030.4	76.42	8e-45	NADH:CoQ oxidoreductase subunit B18 status:Confirmed UniProt:P90789 protein_id:CAA98116.1
contig03224	T27D1.1	60.61	1e-35	locus:cyn-9 cyclophilin related protein status:Confirmed UniProt:Q09637 protein_id:CAA88291.1
contig03232	Y41D4B.24	47.8	1e-34	status:Partially_confirmed UniProt:A2V8C4_CAEEL protein_id:ABN43079.1
contig03233	C34B2.8	65.88	5e-71	status:Confirmed UniProt:O44955_CAEEL protein_id:AAB97540.1
contig03237	W05F2.4a	35.24	2e-07	status:Partially_confirmed UniProt:Q1XFX9_CAEEL protein_id:ABD94095.1
contig03241	T10B5.10	36.94	3e-21	status:Partially_confirmed UniProt:Q86S30_CAEEL protein_id:AAO25992.1
contig03243	C44B9.1	38.49	2e-141	status:Predicted UniProt:Q18602_CAEEL protein_id:CAA97778.2
contig03244	R166.3	56.04	5e-58	status:Partially_confirmed UniProt:Q22004 protein_id:CAA90664.1
contig03247	B0280.1a	60.37	4e-63	prenyltransferase BET2 status:Confirmed UniProt:PGTB2_CAEEL protein_id:AAL50321.1
contig03248	F42A6.7d	67.24	2e-43	locus:hrp-1 status:Confirmed UniProt:ROA1_CAEEL protein_id:ABB51186.1
contig03255	C28C12.4	33.71	1e-07	status:Partially_confirmed UniProt:Q18280_CAEEL protein_id:AAB37547.1
contig03257	C13B4.1b	39.83	2e-19	status:Partially_confirmed UniProt:A5Z2V3_CAEEL protein_id:CAN99666.1
contig03262	F39B2.6	89.19	6e-35	locus:rps-26 40S ribosomal protein S26 status:Confirmed UniProt:RS26_CAEEL protein_id:CAB07387.1
contig03263	M7.12	32.06	6e-18	status:Partially_confirmed UniProt:Q21596_CAEEL protein_id:CAA92749.2
contig03268	Y71H2B.5	58.02	9e-88	status:Partially_confirmed UniProt:Q9N4F1_CAEEL protein_id:AAK93869.3
contig03274	pgu:PGUG_03330		5e-06	hypothetical protein
contig03276	bmy:Bm1_10855		2e-40	hypothetical protein
contig03277	K02F2.2	83.75	0	S-adenosylhomocysteine hydrolase status:Confirmed UniProt:SAHH_CAEEL protein_id:AAB97565.1
contig03279	B0491.7	67.65	7e-81	diphthine synthase status:Partially_confirmed UniProt:Q17514_CAEEL protein_id:CAA90089.1
contig03280	F08F1.1b	54.52	3e-85	locus:kin-9 status:Partially_confirmed UniProt:O17391_CAEEL protein_id:AAB71302.2
contig03281	ZK1127.9e	77.63	9e-27	status:Partially_confirmed UniProt:Q86MP0_CAEEL protein_id:AAO38577.1
contig03282	C05D11.5	50	5e-27	status:Confirmed UniProt:Q11185 protein_id:AAB53826.1
contig03283	F19F10.9	42.25	8e-39	status:Partially_confirmed UniProt:O01524_CAEEL protein_id:AAK72085.1
contig03284	bmy:Bm1_41445		6e-24	hypothetical protein
contig03285	F31E3.4	32.07	1e-97	status:Partially_confirmed UniProt:YPO4_CAEEL protein_id:AAA81687.1
contig03286	C01G6.3	25.19	1e-06	status:Confirmed UniProt:Q17572_CAEEL protein_id:CAA84634.2
contig03287	bmy:Bm1_43915		1e-22	hypothetical protein
contig03289	F39H2.3	34.69	6e-37	S.pombe hypothetical protein C21E11.07 like status:Confirmed UniProt:P90872_CAEEL protein_id:CAB03184.2
contig03294	R06A4.9	74.22	3e-56	six WD40 repeats status:Partially_confirmed UniProt:Q9NAN8_CAEEL protein_id:CAB76722.1
contig03297	Y18D10A.6b	55.09	2e-115	locus:nhx-8 Sodium\/hydrogen exchanger family status:Confirmed UniProt:Q8T5R3_CAEEL protein_id:CAD36499.1
contig03304	T26A5.9	30.12	3e-08	locus:dlc-1 status:Confirmed UniProt:Q22799 protein_id:AAC77510.1
contig03307	R13H9.6	41.27	3e-12	status:Partially_confirmed UniProt:Q966G1_CAEEL protein_id:AAK85495.1
contig03310	F30H5.1	76.58	2e-89	locus:unc-45 P59 protein and TPR domain status:Partially_confirmed UniProt:Q09981_CAEEL protein_id:AAA68407.1
contig03311	C30D11.1h	84.09	4e-40	locus:unc-103 status:Partially_confirmed UniProt:A6ZJ44_CAEEL protein_id:CAO78718.1
contig03314	C04C3.5c	49.13	8e-34	locus:dyf-3 status:Partially_confirmed UniProt:Q6I6D4_CAEEL protein_id:AAX55701.1
contig03315	bmy:Bm1_23005		1e-07	hypothetical protein
contig03320	F07A11.5	51.32	8e-69	ribokinase status:Partially_confirmed UniProt:Q19133_CAEEL protein_id:CAA91318.1
contig03321	F19B6.1b	35.82	2e-08	status:Confirmed UniProt:Q9U3I7_CAEEL protein_id:CAA93462.1
contig03322	ZK686.2	35.55	8e-32	ATP-dependent RNA helicase status:Partially_confirmed UniProt:YO12_CAEEL protein_id:AAP68928.1
contig03323	C55F2.2	55.92	4e-51	locus:ilys-4 status:Confirmed UniProt:Q9GYQ2_CAEEL protein_id:AAF99902.2
contig03325	C06E1.9	48.94	2e-07	status:Confirmed UniProt:YKQ9_CAEEL protein_id:AAA27929.2
contig03326	F57H12.1	31.58	2e-24	locus:arf-3 GTP-binding protein status:Confirmed UniProt:O45099_CAEEL protein_id:AAC02598.1
contig03329	K04F10.1	36.44	2e-19	status:Partially_confirmed UniProt:O44771_CAEEL protein_id:AAB96750.2
contig03330	ZK370.6	38.07	3e-30	status:Partially_confirmed UniProt:YOL6_CAEEL protein_id:AAA28208.1
contig03333	C07D8.6	52.84	7e-48	aldehyde reductase status:Confirmed UniProt:P91020_CAEEL protein_id:AAB37976.1
contig03334	M7.1	98.64	3e-85	locus:let-70 ubiquitin-conjugating enzyme E2-17 KD status:Confirmed UniProt:UBC2_CAEEL protein_id:CAA92745.1
contig03335	F38E11.5	62.25	6e-75	beta'-coat protein like status:Partially_confirmed UniProt:Q20168 protein_id:CAA92776.1
contig03345	F48E8.2	34.15	2e-22	status:Partially_confirmed UniProt:Q09395_CAEEL protein_id:AAC46540.2
contig03346	pkn:PKH_143120		3e-09	hypothetical protein
contig03348	F44E5.5	80.1	4e-73	Heat shock hsp70 proteins status:Partially_confirmed UniProt:Q9XTL8_CAEEL protein_id:CAB05508.1
contig03351	T27A10.3a	47.67	1e-15	locus:ckc-1 choline kinase status:Confirmed UniProt:Q22820_CAEEL protein_id:AAB52502.1
contig03353	H38K22.3	47.47	2e-77	locus:tag-131 status:Partially_confirmed UniProt:Q9XXA7 protein_id:CAA19709.1
contig03355	C15H9.7	56.93	2e-129	kynureninase status:Confirmed UniProt:Q18026 protein_id:AAB52668.1
contig03356	VC5.3a	38.91	3e-70	locus:npa-1 status:Confirmed UniProt:Q9TYU6_CAEEL protein_id:AAC78208.1
contig03358	E04A4.7	64.08	8e-35	locus:cyc-2.1 cytochrome C status:Confirmed UniProt:P19974 protein_id:AAB92035.1
contig03364	R08D7.4a	32.79	2e-32	status:Confirmed UniProt:YNE4_CAEEL protein_id:CAA78050.3
contig03369	Y41D4A.2	68.87	4e-42	locus:col-108 status:Partially_confirmed UniProt:Q95Y22_CAEEL protein_id:AAK68452.2
contig03373	F46C3.3e	43.9	5e-42	myosin like
contig03375	R11A5.4d	76.62	5e-73	status:Confirmed UniProt:Q7JKI2_CAEEL protein_id:CAF31483.1
contig03377	W02B12.15b	56.57	7e-24	status:Confirmed UniProt:A7LPG5_CAEEL protein_id:CAO82066.1
contig03380	C34C12.7	33.19	1e-32	status:Predicted UniProt:YQF7_CAEEL protein_id:CAA87098.1
contig03381	M01F1.5	49.81	2e-141	locus:hmit-1.3 glucose transport protein status:Confirmed UniProt:Q21455_CAEEL protein_id:CAA86519.2
contig03383	F56H11.1c	37.66	1e-33	locus:fbl-1 fibrulin-1D status:Confirmed UniProt:O77469 protein_id:CAA92962.2
contig03390	C34D4.14	46.67	3e-18	status:Partially_confirmed UniProt:Q18447_CAEEL protein_id:AAB00699.1
contig03392	W09C5.6a	71.43	5e-39	locus:rpl-31 Ribosomal protein L31e status:Confirmed UniProt:RL31_CAEEL protein_id:CAB63331.1
contig03399	F45G2.9	50.35	4e-38	status:Confirmed UniProt:RRMJ2_CAEEL protein_id:CAB07618.1
contig03401	Y73E7A.3a	64.42	1e-59	Unkown function
contig03402	Y39B6A.39a	58.11	1e-73	Unkown function
contig03403	ame:724198		7e-12	similar to SET domain and mariner transposase fusion
contig03404	bmy:Bm1_16970		6e-21	hypothetical protein
contig03408	F49E2.2c	43.18	1e-06	status:Partially_confirmed UniProt:A6ZJ46_CAEEL protein_id:CAO78720.1
contig03411	C31E10.8	51.22	3e-26	locus:tbc-19 S.pombe protein C4G8.04 like status:Partially_confirmed UniProt:Q93316_CAEEL protein_id:CAB01733.2
contig03412	T28F3.1b	38.61	3e-13	status:Partially_confirmed UniProt:Q8I4F4_CAEEL protein_id:CAD56248.1
contig03415	C53B4.4e	37.72	2e-24	status:Partially_confirmed UniProt:A5JYS5_CAEEL protein_id:CAN86580.1
contig03418	F38B6.4	46.77	4e-57	GARS\/AIRS\/GART status:Partially_confirmed UniProt:Q20143_CAEEL protein_id:AAA81142.2
contig03419	F17C8.2	64.37	9e-40	locus:col-89 cuticular collagen status:Confirmed UniProt:Q19528_CAEEL protein_id:CAA84800.1
contig03420	C48E7.3	34.55	5e-22	locus:lpd-2 status:Confirmed UniProt:Q8IG68_CAEEL protein_id:AAN60524.1
contig03421	C52E12.4	62.61	3e-77	status:Partially_confirmed UniProt:Q18780_CAEEL protein_id:AAA93455.3
contig03428	T08B1.1	51.59	2e-65	sugar transporter status:Partially_confirmed UniProt:O44557_CAEEL protein_id:AAB94177.2
contig03429	Y74C9A.2	55.36	3e-11	locus:nlp-40 status:Confirmed UniProt:Q9N4D8_CAEEL protein_id:AAF36049.1
contig03432	F56D12.4c	76.12	1e-128	locus:jip-1 status:Confirmed
contig03436	C53C11.3	35.27	5e-42	locus:ptr-5 status:Partially_confirmed UniProt:P91184_CAEEL protein_id:AAB42308.4
contig03439	F39G3.1	52.14	6e-107	locus:ugt-61 ugt family status:Partially_confirmed UniProt:O16276_CAEEL protein_id:AAB65327.2
contig03441	mmu:213326		5e-11	Scyl2, AU015688, AW536445, BC030932, D10Ertd802e; SCY1-like 2 (S. cerevisiae)
contig03444	ZK131.11b	31.31	5e-06	status:Confirmed UniProt:Q8I0M4_CAEEL protein_id:CAD54180.1
contig03445	Y102E9.5	53.19	2e-08	status:Predicted UniProt:Q4PIV1_CAEEL protein_id:AAY86289.1
contig03447	F25B5.4c	77.89	5e-80	locus:ubq-1 status:Confirmed UniProt:Q8MYQ4_CAEEL protein_id:AAM22069.2
contig03448	F46B6.7	60.13	7e-102	locus:ztf-7 Zinc finger, C2H2 type status:Confirmed UniProt:Q20448_CAEEL protein_id:CAA94823.1
contig03451	W03D8.6	33.87	1e-15	locus:itx-1 status:Partially_confirmed UniProt:O45000_CAEEL protein_id:AAK21492.4
contig03453	Y48G8AL.5	46.03	2e-90	status:Partially_confirmed UniProt:Q9BL15_CAEEL protein_id:AAK29904.3
contig03455	B0035.16	54.69	4e-61	Haemophilus hypothetical protein HI1074 like status:Confirmed UniProt:TRMU_CAEEL protein_id:CAA97418.2
contig03457	Y54G2A.17b	65.2	1e-80	status:Partially_confirmed UniProt:Q95XX1 protein_id:AAP13742.1
contig03459	K04G2.1	72.16	1e-71	locus:iftb-1 translational initiation factor 2 beta subunit status:Confirmed UniProt:Q21230 protein_id:CAB00049.1
contig03461	K05C4.1	83.62	3e-84	locus:pbs-5 Proteasome A-type and B-type status:Confirmed UniProt:Q9XUV0_CAEEL protein_id:CAB04567.1
contig03464	C02C6.3a	50.77	4e-94	Leucine Rich Repeat (2 copies) status:Partially_confirmed UniProt:Q93177_CAEEL protein_id:CAB01858.3
contig03465	C42C1.13b	43.86	2e-22	status:Confirmed UniProt:A7IQW5_CAEEL protein_id:CAO82033.1
contig03476	ZK1058.2	68.91	2e-62	locus:pat-3 beta integrin status:Confirmed UniProt:Q27874 protein_id:CAA84677.1
contig03479	K03H6.1	26.92	1e-18	status:Predicted UniProt:O45173_CAEEL protein_id:AAC04417.1
contig03481	F52E1.8	25.41	1e-09	lysosomal acid phosphatase status:Partially_confirmed UniProt:Q20662_CAEEL protein_id:AAB37044.1
contig03487	F22D6.4	58.99	4e-44	locus:nduf-6 NADH_ubiquinone oxidoreductase subunit status:Confirmed UniProt:Q19724 protein_id:CAA95810.1
contig03494	ZC8.4d	45.65	1e-67	locus:lfi-1 status:Partially_confirmed UniProt:Q7JNN3_CAEEL protein_id:AAQ91890.1
contig03498	bmy:Bm1_53480		5e-08	Hypothetical 45.1 kDa protein C16C10.6 in chromosome III; K13206 coiled-coil domain-containing protein 55
contig03499	C34D4.12	76.28	9e-63	locus:cyn-12 status:Partially_confirmed UniProt:Q18445_CAEEL protein_id:AAB00697.1
contig03500	C25A1.11b	18.79	8e-12	aryl hydrocarbon receptor nuclear translocator
contig03503	Y39A3CL.7b	29.41	5e-07	status:Partially_confirmed UniProt:Q65XX5_CAEEL protein_id:AAU20836.1
contig03509	ZC8.4d	54.65	1e-69	locus:lfi-1 status:Partially_confirmed UniProt:Q7JNN3_CAEEL protein_id:AAQ91890.1
contig03510	F54D1.6	70.81	3e-69	status:Partially_confirmed UniProt:YAO6_CAEEL protein_id:CAB00863.2
contig03513	Y52B11A.8	52.81	6e-26	status:Confirmed UniProt:Q9U256 protein_id:CAB63390.1
contig03519	Y10G11A.3	48.81	7e-18	locus:dlc-4 status:Predicted UniProt:Q7YTJ8_CAEEL protein_id:CAE17960.1
contig03530	T04A8.10	39.19	5e-21	locus:sel-13 non-histone chromosomal protein HMG-1 status:Confirmed UniProt:Q22139_CAEEL protein_id:CAA84729.1
contig03533	C47E8.5	87.65	8e-122	locus:daf-21 heat shock protein (HSP90) status:Confirmed UniProt:Q18688 protein_id:CAA99793.1
contig03534	bmy:Bm1_45620		2e-36	Trypsin family protein
contig03537	T27F7.3	78.7	4e-47	Unkown function
contig03541	T07F10.1b	26.87	5e-18	status:Partially_confirmed UniProt:Q1HB04_CAEEL protein_id:CAK12563.1
contig03542	F11G11.11	53.03	4e-28	locus:col-20 collagen status:Confirmed UniProt:P91249_CAEEL protein_id:AAB37842.2
contig03552	bmy:Bm1_02960		9e-24	hypothetical protein
contig03553	Y71G12B.16	34.88	3e-20	status:Predicted UniProt:Q95XN8_CAEEL protein_id:AAK73915.3
contig03556	bmy:Bm1_29775		6e-12	hypothetical protein
contig03566	F53F4.6b	56.56	7e-36	locus:rdy-2 status:Predicted UniProt:B1Q262_CAEEL protein_id:CAQ16141.1
contig03569	R09F10.1	44.44	1e-57	peptidase status:Confirmed UniProt:Q23030_CAEEL protein_id:AAC69091.2
contig03572	ZK652.9	59.76	2e-84	locus:coq-5 status:Confirmed UniProt:P34666 protein_id:AAK93871.1
contig03573	K10D6.2c	44.68	4e-17	status:Confirmed UniProt:Q9NAP4_CAEEL protein_id:CAB54276.3
contig03579	F02A9.4b	52.58	7e-53	status:Confirmed UniProt:YLPD_CAEEL protein_id:CAA79619.2
contig03580	F54E2.3a	59.21	9e-59	locus:ketn-1 status:Partially_confirmed UniProt:A7DT47_CAEEL protein_id:ABS19464.1
contig03581	Y71H2B.5	58.79	3e-120	status:Partially_confirmed UniProt:Q9N4F1_CAEEL protein_id:AAK93869.3
contig03588	F52B11.2a	62.66	1e-85	Unkown function
contig03593	bmy:Bm1_27180		2e-38	hypothetical protein
contig03599	R08E3.3b	21.52	1e-07	status:Confirmed UniProt:Q7JP60_CAEEL protein_id:AAQ82846.1
contig03600	bmy:Bm1_06450		2e-60	Ubiquitin family protein
contig03608	F11G11.2	50.54	9e-48	locus:gst-7 glutathione S-transferase status:Confirmed UniProt:P91253 protein_id:AAB37846.1
contig03609	Y67A10A.7	54.7	4e-87	status:Partially_confirmed UniProt:Q9U1V2_CAEEL protein_id:CAB60448.2
contig03612	C05C8.2	64.48	2e-99	status:Confirmed UniProt:O16311_CAEEL protein_id:AAB65369.1
contig03615	T21H3.3	100	1e-80	locus:cmd-1 calmodulin status:Confirmed UniProt:O16305 protein_id:AAB65364.1
contig03617	B0491.1	49.16	2e-48	status:Partially_confirmed UniProt:Q17515_CAEEL protein_id:CAA90090.1
contig03621	Y51A2D.18	41.83	5e-32	Sugar (and other) transporter status:Partially_confirmed UniProt:Q9XXQ4_CAEEL protein_id:CAA16411.2
contig03622	B0222.5	31.97	7e-21	status:Partially_confirmed UniProt:Q17457_CAEEL protein_id:AAA92322.1
contig03625	Y92H12BR.6	45.97	4e-47	locus:set-29 status:Partially_confirmed UniProt:Q9BPP1_CAEEL protein_id:AAK09076.4
contig03629	ZC8.4d	40	4e-14	locus:lfi-1 status:Partially_confirmed UniProt:Q7JNN3_CAEEL protein_id:AAQ91890.1
contig03635	C33F10.7a	40.27	6e-28	locus:lact-5 esterase and beta-lactamase status:Partially_confirmed UniProt:Q18384_CAEEL protein_id:AAK31475.1
contig03641	Y80D3A.9	33.83	2e-29	status:Partially_confirmed UniProt:Q9U1Q8_CAEEL protein_id:CAB60443.1
contig03643	T13H5.2b	33.02	1e-10	retinal-binding like protein
contig03646	F57F4.1	38.84	6e-17	status:Partially_confirmed UniProt:Q94245_CAEEL protein_id:AAB09164.1
contig03647	B0272.1	96.34	3e-74	locus:tbb-4 tubulin beta chain status:Partially_confirmed UniProt:TBB4_CAEEL protein_id:CAA86310.1
contig03649	F32D1.3	31.05	3e-31	status:Partially_confirmed UniProt:O16296_CAEEL protein_id:AAB65353.1
contig03650	F26D10.3	98.68	2e-38	locus:hsp-1 HSP-1 heat shock 70kd protein A status:Confirmed UniProt:P09446 protein_id:CAB02319.1
contig03651	Y37E3.3	89.55	9e-32	locus:rpb-10 status:Confirmed UniProt:RPAB5_CAEEL protein_id:AAK27863.1
contig03657	C26D10.4	36.59	1e-51	status:Partially_confirmed UniProt:Q18214_CAEEL protein_id:CAA91122.2
contig03658	F13B12.4	49.04	8e-91	cysteine synthase like status:Partially_confirmed UniProt:YSL1_CAEEL protein_id:CAA94589.1
contig03661	F28B4.2b	47.49	8e-87	locus:rgl-1 status:Partially_confirmed
contig03662	mcc:713203		3e-10	hypothetical protein LOC713203
contig03675	C09H5.2b	54.78	2e-41	status:Partially_confirmed UniProt:Q8IA86_CAEEL protein_id:AAN84877.1
contig03677	F10B5.4	61.26	1e-99	locus:tub-1 Tub family protein tub-1 status:Confirmed UniProt:TUB1_CAEEL protein_id:CAB61010.2
contig03679	F17H10.1	50.52	4e-82	status:Confirmed UniProt:Q19534_CAEEL protein_id:CAA93682.1
contig03682	F54D8.4	42.41	7e-72	locus:cah-1 carbonic anhydrase I status:Predicted UniProt:Q20781 protein_id:AAA20616.1
contig03685	ZK1010.1	100	4e-23	locus:ubq-2 UBQ-2 ubiquitin\; 60S Ribosomal protein L40 status:Confirmed UniProt:UBIQ_CAEEL protein_id:CAB04967.1
contig03689	K07A1.9a	60.47	4e-21	arginyl-tRNA protein transferase like status:Confirmed UniProt:P90914_CAEEL protein_id:CAB03170.2
contig03690	bmy:Bm1_47960		1e-26	hypothetical protein
contig03693	ZC513.4	39.58	2e-84	locus:vrs-1 valyl-tRNA synthetase status:Partially_confirmed UniProt:Q23360_CAEEL protein_id:AAC48266.2
contig03694	R05F9.12	62.02	4e-98	glycosyl hydralase, sucrase-isomaltase status:Confirmed UniProt:Q21750_CAEEL protein_id:AAA83174.3
contig03697	C23H3.7	49.81	8e-156	locus:tre-5 trehalase status:Confirmed UniProt:Q9BI68_CAEEL protein_id:AAK31441.2
contig03700	D2013.8b	31.45	1e-46	locus:scp-1 status:Confirmed UniProt:Q5FC80_CAEEL protein_id:CAI46561.1
contig03703	C47E12.5c	61.96	0	ubiquitin-activating enzyme
contig03704	B0432.3	61.86	4e-26	status:Confirmed UniProt:RM41_CAEEL protein_id:AAB37899.1
contig03710	aag:AaeL_AAEL014510		2e-16	sprouty ; K04704 sprouty
contig03713	B0457.6	41.12	4e-11	status:Predicted UniProt:Q7YX77_CAEEL protein_id:CAE17716.1
contig03714	ZC196.7	40.48	1e-52	locus:glr-5 ligand-gated ionic channel protein status:Partially_confirmed UniProt:O01623_CAEEL protein_id:AAB52291.1
contig03720	F40F8.11	38.36	2e-39	status:Partially_confirmed UniProt:Q0G828_CAEEL protein_id:CAL36504.1
contig03721	ZK593.7	68.42	4e-34	locus:lsm-7 Yeast JTA107 like status:Confirmed UniProt:Q23543_CAEEL protein_id:CAA93428.1
contig03722	F12F6.6	67.02	2e-57	locus:sec-24.1 Yeast hypothetical YIK9 protein like status:Partially_confirmed UniProt:Q19371_CAEEL protein_id:CAA97788.1
contig03728	C43G2.1	65.13	1e-130	status:Partially_confirmed UniProt:Q94177 protein_id:AAB09107.2
contig03731	K07A3.1	63.46	4e-79	locus:fbp-1 fructose-bisphosphatase status:Confirmed UniProt:Q9N2M2_CAEEL protein_id:AAF39910.1
contig03735	H17B01.1b	52.72	4e-126	sugar transporter status:Partially_confirmed UniProt:O44827_CAEEL protein_id:AAK31540.1
contig03738	bmy:Bm1_56145		4e-13	hypothetical protein
contig03744	F46B6.12	57.59	1e-55	status:Confirmed UniProt:U587_CAEEL protein_id:CAC35815.1
contig03747	F33H2.6	40.54	2e-07	status:Confirmed UniProt:O62216_CAEEL protein_id:CAB04261.2
contig03749	bmy:Bm1_36265		3e-11	hypothetical protein
contig03755	K09H9.2	30.36	1e-31	status:Confirmed UniProt:O44992_CAEEL protein_id:AAB97569.2
contig03759	F52G2.1b	44.51	6e-39	locus:dcap-2 Bacterial mutT protein status:Partially_confirmed UniProt:O62255 protein_id:CAJ43919.1
contig03765	R05C11.1	50.4	4e-30	status:Partially_confirmed UniProt:Q9TYQ0_CAEEL protein_id:AAD12804.1
contig03768	Y95B8A.12f	62.81	9e-60	status:Partially_confirmed
contig03776	ZC101.2e	43.05	2e-26	locus:unc-52 IG (immunoglobulin) superfamily (17 domains), Low-density lipoprotein receptor domain class A (3 domains), Laminin EGF-like (Domains III and V) (5 domains), Laminin B (Domain IV) (2 domains), Laminin G domain status:Partially_confirmed UniProt:UNC52_CAEEL protein_id:CAB07708.1
contig03777	ZC376.3	43.59	1e-16	carboxylesterase status:Partially_confirmed UniProt:Q23267_CAEEL protein_id:CAB03277.2
contig03780	C14A6.1	42.37	3e-10	locus:clec-48 Lectin C-type domain short and long forms (2 domains) status:Partially_confirmed UniProt:Q9XVE1_CAEEL protein_id:CAB03881.1
contig03787	R13.3	47.47	2e-22	Putative membrane protein status:Confirmed UniProt:Q21973 protein_id:CAA97442.2
contig03789	M176.11	26.42	3e-14	status:Partially_confirmed UniProt:Q86NF6_CAEEL protein_id:CAD62041.1
contig03790	F38H4.8a	55.81	5e-77	enoyl-CoA hydratase
contig03792	B0035.1b	60	2e-08	status:Confirmed UniProt:Q9U3S8_CAEEL protein_id:CAB63428.1
contig03795	F57B9.8	36.59	9e-67	putative protein tyrosine kinase status:Partially_confirmed UniProt:Q20933_CAEEL protein_id:AAA21175.2
contig03796	bmy:Bm1_32755		1e-09	hypothetical protein
contig03802	bmy:Bm1_35650		5e-15	hypothetical protein
contig03804	K10B4.6a	35.77	4e-18	locus:cwn-1 status:Confirmed UniProt:WNT1_CAEEL protein_id:AAB71011.1
contig03807	T16G12.1	35.01	2e-167	Aminopeptidase status:Partially_confirmed UniProt:Q22531_CAEEL protein_id:CAA82971.4
contig03814	T12E12.1	28.57	3e-22	status:Confirmed UniProt:Q22431 protein_id:AAB03121.2
contig03815	Y1A5A.1	68.03	2e-55	LIM domain containing proteins (2 domains) status:Partially_confirmed UniProt:Q9XXT7_CAEEL protein_id:CAA15978.1
contig03819	T04G9.4	60.55	9e-103	B. subtilis sfp protein\; Anabaena sp. HETI protein status:Confirmed UniProt:Q22171_CAEEL protein_id:AAA82460.1
contig03820	R13.3	52.27	6e-26	Putative membrane protein status:Confirmed UniProt:Q21973 protein_id:CAA97442.2
contig03821	Y59A8B.23b	53.54	1e-28	Unkown function
[truncated: 10,418 more rows]
