# Supplementary material for: Comparative transcriptome sequencing of germline and somatic tissues of the Ascaris suum gonad
Source: BMC Genomics. 2011 Oct 1;12:481. doi: 10.1186/1471-2164-12-481 (PMC3203103; doi:10.1186/1471-2164-12-481)
Supplement: Additional file 3 — Metabolic pathway assignment of A. suum TES and VAS transcriptomes. [file 1471-2164-12-481-S3.XLS]

## Sheet: TES
A.suum ID	C.elegans homologue	Metabolic pathway
contig00018	B0041.4	Translation
contig00046	R10D12.12	Glycan Biosynthesis and Metabolism
contig00048	K10B3.7	Carbohydrate Metabolism
contig00052	R53.4	Energy Metabolism
contig00092	F11A3.1	Metabolism of Cofactors and Vitamins
contig00102	D2096.4	Metabolism of Terpenoids and Polyketides
contig00118	C02B10.1	Amino Acid Metabolism
contig00128	F49E10.5	Signal Transduction
contig00143	C36B1.4	Folding, Sorting and Degradation
contig00148	W09C5.8	Energy Metabolism
contig00160	F10F2.2	Nucleotide Metabolism
contig00166	Y65B4BL.5	Lipid Metabolism
contig00170	K07A1.8	Folding, Sorting and Degradation
contig00176	C18D11.4	Transcription
contig00179	T20G5.2	Carbohydrate Metabolism
contig00183	F49E8.4	Nucleotide Metabolism
contig00188	ZK829.4	Amino Acid Metabolism
contig00191	C54C6.2	Transport and Catabolism
contig00192	C49H3.11	Translation
contig00202	ZC373.1	Amino Acid Metabolism
contig00208	C23H3.7	Carbohydrate Metabolism
contig00219	ZC395.7	Nucleotide Metabolism
contig00223	T22D1.9	Folding, Sorting and Degradation
contig00224	C06H2.1	Energy Metabolism
contig00225	Y71H2AM.5	Energy Metabolism
contig00236	Y110A2AM.3	Folding, Sorting and Degradation
contig00244	W09C3.4	Nucleotide Metabolism
contig00256	F32D1.5	Nucleotide Metabolism
contig00264	C09H10.3	Energy Metabolism
contig00266	K03H1.1	Amino Acid Metabolism
contig00267	F22B5.2	Translation
contig00273	W02H5.8	Lipid Metabolism
contig00312	ZC416.6	Lipid Metabolism
contig00327	T06D8.8	Folding, Sorting and Degradation
contig00330	R06F6.9	Lipid Metabolism
contig00336	C03D6.8	Translation
contig00376	C15H9.6	Folding, Sorting and Degradation
contig00379	Y54G11A.5	Amino Acid Metabolism
contig00385	C44B11.3	Transport and Catabolism
contig00388	M7.1	Folding, Sorting and Degradation
contig00402	Y49F6B.1	Replication and Repair
contig00409	B0228.7	Amino Acid Metabolism
contig00429	F44G4.2	Energy Metabolism
contig00466	Y67D8C.5	Folding, Sorting and Degradation
contig00467	B0205.3	Folding, Sorting and Degradation
contig00469	T24H7.2	Folding, Sorting and Degradation
contig00487	R08D7.3	Translation
contig00488	T05H4.6	Translation
contig00501	ZK328.2	Transcription
contig00523	C18D11.4	Transcription
contig00540	B0205.7	Signal Transduction
contig00551	C50F7.10	Metabolism of Other Amino Acids
contig00556	W10C8.5	Amino Acid Metabolism
contig00577	C27A12.9	Glycan Biosynthesis and Metabolism
contig00579	T01B11.4	Signal Transduction
contig00580	Y111B2A.18	Transcription
contig00584	Y54G2A.18	Folding, Sorting and Degradation
contig00598	Y37E3.10	Translation
contig00600	F10F2.2	Nucleotide Metabolism
contig00627	F53B7.3	Transcription
contig00629	C45G3.3	Metabolism of Cofactors and Vitamins
contig00635	C07H6.4	Transcription
contig00649	D2045.6	Folding, Sorting and Degradation
contig00655	Y51H4A.3	Transport and Catabolism
contig00656	K07B1.2	Metabolism of Cofactors and Vitamins
contig00660	Y56A3A.20	Folding, Sorting and Degradation
contig00662	W03G11.3	Glycan Biosynthesis and Metabolism
contig00681	C16C10.7	Folding, Sorting and Degradation
contig00694	K01H12.2	Signal Transduction
contig00701	C30C11.2	Folding, Sorting and Degradation
contig00708	F40F8.1	Nucleotide Metabolism
contig00719	Y65B4BL.5	Lipid Metabolism
contig00738	B0205.3	Folding, Sorting and Degradation
contig00742	W08G11.4	Translation
contig00749	B0403.4	Folding, Sorting and Degradation
contig00776	F07A11.5	Carbohydrate Metabolism
contig00783	Y49E10.1	Folding, Sorting and Degradation
contig00797	Y65B4BL.5	Lipid Metabolism
contig00805	ZK180.4	Folding, Sorting and Degradation
contig00817	Y18D10A.5	Signal Transduction
contig00821	F55B11.1	Nucleotide Metabolism
contig00833	F42A8.2	Carbohydrate Metabolism
contig00842	F53G2.7	Replication and Repair
contig00855	C15C7.7	Glycan Biosynthesis and Metabolism
contig00876	F56G4.5	Folding, Sorting and Degradation
contig00881	T04C12.6	Transport and Catabolism
contig00885	K02D7.1	Nucleotide Metabolism
contig00887	T04C12.6	Transport and Catabolism
contig00889	Y17G7B.3	Carbohydrate Metabolism
contig00905	R53.2	Nucleotide Metabolism
contig00914	C34E10.6	Energy Metabolism
contig00925	C34E10.6	Energy Metabolism
contig00930	Y56A3A.2	Folding, Sorting and Degradation
contig00935	R107.7	Metabolism of Other Amino Acids
contig00942	F39H11.5	Folding, Sorting and Degradation
contig00943	Y48G8AL.11	Membrane Transport
contig00968	C47E8.5	Folding, Sorting and Degradation
contig00969	F32A5.6	Transport and Catabolism
contig00995	F39H11.5	Folding, Sorting and Degradation
contig01000	C54C6.2	Transport and Catabolism
contig01005	T25B9.1	Amino Acid Metabolism
contig01008	ZK829.4	Amino Acid Metabolism
contig01028	F56A8.6	Translation
contig01040	T22B11.5	Carbohydrate Metabolism
contig01050	F26E4.9	Energy Metabolism
contig01051	Y34D9A.10	Transport and Catabolism
contig01054	Y49A3A.2	Energy Metabolism
contig01061	F01G10.1	Carbohydrate Metabolism
contig01064	F56B3.5	Lipid Metabolism
contig01081	F56H1.4	Folding, Sorting and Degradation
contig01086	EEED8.5	Transcription
contig01091	C01F1.1	Transcription
contig01116	F44C4.5	Lipid Metabolism
contig01117	T04C12.5	Transport and Catabolism
contig01127	R12E2.3	Folding, Sorting and Degradation
contig01151	F26D11.1	Carbohydrate Metabolism
contig01154	C54G4.8	Energy Metabolism
contig01166	Y49A3A.2	Energy Metabolism
contig01173	C26E6.3	Folding, Sorting and Degradation
contig01176	T05F1.3	Translation
contig01180	T20D3.8	Glycan Biosynthesis and Metabolism
contig01184	C33A12.1	Energy Metabolism
contig01187	F26D10.3	Transcription
contig01197	C23G10.3	Translation
contig01201	K02F2.3	Transcription
contig01213	Y48A6B.9	Lipid Metabolism
contig01223	T09A5.11	Glycan Biosynthesis and Metabolism
contig01239	T04C12.5	Transport and Catabolism
contig01241	E04A4.8	Translation
contig01244	ZK1058.1	Amino Acid Metabolism
contig01246	R08D7.3	Translation
contig01248	T04C12.6	Transport and Catabolism
contig01251	Y65B4A.6	Translation
contig01261	T18D3.9	Transport and Catabolism
contig01266	F58A4.10	Folding, Sorting and Degradation
contig01274	T07C4.7	Carbohydrate Metabolism
contig01278	C18D11.4	Transcription
contig01297	Y32F6A.3	Translation
contig01315	F38B6.4	Nucleotide Metabolism
contig01329	Y111B2A.18	Transcription
contig01361	F27D4.5	Amino Acid Metabolism
contig01364	C44B11.3	Transport and Catabolism
contig01370	C30F12.7	Carbohydrate Metabolism
contig01400	C10F3.6	Glycan Biosynthesis and Metabolism
contig01409	K10B3.7	Carbohydrate Metabolism
contig01419	F47B10.2	Amino Acid Metabolism
contig01434	F35G12.9	Folding, Sorting and Degradation
contig01453	CD4.6	Folding, Sorting and Degradation
contig01454	T22B11.5	Carbohydrate Metabolism
contig01456	K11C4.4	Amino Acid Metabolism
contig01466	Y65B4BL.5	Lipid Metabolism
contig01477	ZK1058.5	Amino Acid Metabolism
contig01496	F48E8.5	Translation
contig01498	C14C10.5	Folding, Sorting and Degradation
contig01514	F46A9.5	Folding, Sorting and Degradation
contig01523	C34C6.4	Amino Acid Metabolism
contig01524	K06H7.9	Metabolism of Terpenoids and Polyketides
contig01550	ZK1127.10	Amino Acid Metabolism
contig01579	Y74C10AR.1	Translation
contig01580	K11C4.4	Amino Acid Metabolism
contig01582	F53A2.7	Lipid Metabolism
contig01601	F29C4.2	Energy Metabolism
contig01602	M18.5	Replication and Repair
contig01605	R04B3.2	Glycan Biosynthesis and Metabolism
contig01608	F54D7.3	Signaling Molecules and Interaction
contig01611	F10G7.8	Folding, Sorting and Degradation
contig01614	B0393.1	Translation
contig01615	R05G6.8	Carbohydrate Metabolism
contig01635	W03F9.10	Transcription
contig01729	F01F1.6	Carbohydrate Metabolism
contig01755	C03C10.1	Signal Transduction
contig01757	R74.6	Translation
contig01763	T01C3.6	Translation
contig01766	F13H8.9	Metabolism of Other Amino Acids
contig01780	Y50D7A.7	Lipid Metabolism
contig01790	B0205.7	Signal Transduction
contig01793	T02H6.11	Energy Metabolism
contig01820	F23F12.6	Folding, Sorting and Degradation
contig01821	F23F12.6	Folding, Sorting and Degradation
contig01825	F55D10.1	Glycan Biosynthesis and Metabolism
contig01833	T08G2.3	Lipid Metabolism
contig01840	T04C12.6	Transport and Catabolism
contig01851	F52D1.1	Glycan Biosynthesis and Metabolism
contig01858	Y113G7A.3	Folding, Sorting and Degradation
contig01862	Y66A7A.2	Translation
contig01874	R06C1.2	Metabolism of Terpenoids and Polyketides
contig01876	Y71H10A.2	Transport and Catabolism
contig01919	Y73B6A.4	Translation
contig01920	C27A12.9	Glycan Biosynthesis and Metabolism
contig01931	C31C9.2	Amino Acid Metabolism
contig01947	T05H4.5	Carbohydrate Metabolism
contig01952	F33H2.5	Nucleotide Metabolism
contig01953	D2096.3	Carbohydrate Metabolism
contig01957	C14C10.5	Folding, Sorting and Degradation
contig01961	C34C6.4	Amino Acid Metabolism
contig01972	T22D1.9	Folding, Sorting and Degradation
contig01975	C10H11.9	Signal Transduction
contig01983	C27D11.1	Translation
contig01996	T04C12.6	Transport and Catabolism
contig02005	F35H8.6	Carbohydrate Metabolism
contig02017	F48E8.5	Translation
contig02018	F32B6.3	Transcription
contig02022	W07E6.4	Transcription
contig02031	T28H10.3	Transport and Catabolism
contig02037	M7.5	Transport and Catabolism
contig02050	F44B9.8	Replication and Repair
contig02073	T22G5.5	Lipid Metabolism
contig02086	F25H2.9	Folding, Sorting and Degradation
contig02088	C43E11.1	Translation
contig02094	C39E9.13	Replication and Repair
contig02104	Y116A8C.12	Transport and Catabolism
contig02120	Y47D3A.16	Signal Transduction
contig02148	C04G2.6	Folding, Sorting and Degradation
contig02174	T22B11.5	Carbohydrate Metabolism
contig02185	C12C8.1	Transcription
contig02188	F08D12.1	Folding, Sorting and Degradation
contig02199	T25G3.3	Translation
contig02204	VF13D12L.1	Carbohydrate Metabolism
contig02208	Y67D8C.5	Folding, Sorting and Degradation
contig02209	Y48B6A.3	Folding, Sorting and Degradation
contig02226	C15F1.6	Lipid Metabolism
contig02231	C03C10.3	Nucleotide Metabolism
contig02239	C36A4.4	Carbohydrate Metabolism
contig02245	R11D1.11	Carbohydrate Metabolism
contig02267	F58A4.10	Folding, Sorting and Degradation
contig02279	F18A1.5	Replication and Repair
contig02284	T19B10.3	Carbohydrate Metabolism
contig02290	C07H6.4	Transcription
contig02313	K07C5.6	Transcription
contig02333	C15H9.1	Metabolism of Cofactors and Vitamins
contig02344	Y67D8C.5	Folding, Sorting and Degradation
contig02347	F36H1.6	Metabolism of Cofactors and Vitamins
contig02360	W07E6.4	Transcription
contig02377	T04C12.5	Transport and Catabolism
contig02387	T22D1.4	Glycan Biosynthesis and Metabolism
contig02396	Y65B4BL.5	Lipid Metabolism
contig02397	Y38F2AR.2	Folding, Sorting and Degradation
contig02408	Y34D9A.10	Transport and Catabolism
contig02420	C47B2.4	Folding, Sorting and Degradation
contig02422	F58A4.10	Folding, Sorting and Degradation
contig02453	K07A1.2	Nucleotide Metabolism
contig02464	C53B7.4	Energy Metabolism
contig02466	D2085.4	Folding, Sorting and Degradation
contig02478	Y94H6A.6	Folding, Sorting and Degradation
contig02485	Y71H2AM.4	Energy Metabolism
contig02501	ZK783.2	Nucleotide Metabolism
contig02516	F46A9.5	Folding, Sorting and Degradation
contig02573	R04F11.2	Energy Metabolism
contig02578	F23B12.5	Carbohydrate Metabolism
contig02594	F25E2.3	Transport and Catabolism
contig02600	B0286.3	Nucleotide Metabolism
contig02602	C54G7.2	Lipid Metabolism
contig02608	C18E9.1	Signal Transduction
contig02643	Y67D8C.5	Folding, Sorting and Degradation
contig02646	T05A12.2	Carbohydrate Metabolism
contig02650	E02H1.6	Transcription
contig02670	T07C4.1	Nucleotide Metabolism
contig02676	Y74C10AR.1	Translation
contig02680	Y116A8C.42	Transcription
contig02685	F41E6.9	Transport and Catabolism
contig02686	W08D2.7	Folding, Sorting and Degradation
contig02706	C14C10.5	Folding, Sorting and Degradation
contig02716	F10B5.6	Folding, Sorting and Degradation
contig02766	Y54G2A.18	Folding, Sorting and Degradation
contig02773	ZK652.4	Translation
contig02777	C14C10.5	Folding, Sorting and Degradation
contig02782	ZC155.7	Folding, Sorting and Degradation
contig02794	F01F1.6	Carbohydrate Metabolism
contig02797	F58A4.4	Nucleotide Metabolism
contig02809	C36B1.3	Nucleotide Metabolism
contig02814	C34E10.5	Translation
contig02857	K08D12.1	Folding, Sorting and Degradation
contig02876	ZK632.6	Folding, Sorting and Degradation
contig02881	C03G5.1	Carbohydrate Metabolism
contig02893	D2085.4	Folding, Sorting and Degradation
contig02903	F01G4.3	Folding, Sorting and Degradation
contig02917	ZC434.5	Metabolism of Cofactors and Vitamins
contig02966	F08B4.7	Transcription
contig02977	F46A9.5	Folding, Sorting and Degradation
contig02996	R07G3.1	Signal Transduction
contig02997	F54D5.11	Transcription
contig03016	C14C10.5	Folding, Sorting and Degradation
contig03021	F08B1.2	Nucleotide Metabolism
contig03030	F45E12.3	Replication and Repair
contig03038	H06H21.6	Folding, Sorting and Degradation
contig03059	F11A10.8	Translation
contig03077	W07G4.4	Metabolism of Other Amino Acids
contig03085	C15H11.8	Nucleotide Metabolism
contig03098	R04B3.2	Glycan Biosynthesis and Metabolism
contig03099	Y48G8AL.6	Translation
contig03112	ZK829.4	Amino Acid Metabolism
contig03121	R01H2.6	Folding, Sorting and Degradation
contig03134	R01H2.6	Folding, Sorting and Degradation
contig03144	T20F5.2	Folding, Sorting and Degradation
contig03157	Y111B2A.16	Transcription
contig03163	C29E4.8	Nucleotide Metabolism
contig03172	T04C12.5	Transport and Catabolism
contig03174	T14F9.3	Glycan Biosynthesis and Metabolism
contig03184	F58B3.7	Transcription
contig03186	F36A4.7	Nucleotide Metabolism
contig03213	C06G3.7	Nucleotide Metabolism
contig03215	F31D4.1	Folding, Sorting and Degradation
contig03218	ZC513.4	Amino Acid Metabolism
contig03219	D2030.4	Energy Metabolism
contig03233	C34B2.8	Energy Metabolism
contig03251	T25G3.2	Carbohydrate Metabolism
contig03262	F39B2.6	Translation
contig03273	ZK896.8	Nucleotide Metabolism
contig03277	K02F2.2	Amino Acid Metabolism
contig03283	F19F10.9	Transcription
contig03285	F31E3.4	Folding, Sorting and Degradation
contig03320	F07A11.5	Carbohydrate Metabolism
contig03334	M7.1	Folding, Sorting and Degradation
contig03355	C15H9.7	Amino Acid Metabolism
contig03379	F56H1.4	Folding, Sorting and Degradation
contig03393	K02A4.1	Amino Acid Metabolism
contig03396	C47E8.5	Folding, Sorting and Degradation
contig03418	F38B6.4	Nucleotide Metabolism
contig03455	B0035.16	Folding, Sorting and Degradation
contig03459	K04G2.1	Translation
contig03461	K05C4.1	Folding, Sorting and Degradation
contig03487	F22D6.4	Energy Metabolism
contig03499	C34D4.12	Transcription
contig03506	ZK20.5	Folding, Sorting and Degradation
contig03529	Y45G12B.3	Carbohydrate Metabolism
contig03533	C47E8.5	Folding, Sorting and Degradation
contig03537	T27F7.3	Translation
contig03572	ZK652.9	Metabolism of Cofactors and Vitamins
contig03595	ZK328.2	Transcription
contig03608	F11G11.2	Metabolism of Other Amino Acids
contig03615	T21H3.3	Signal Transduction
contig03617	B0491.1	Glycan Biosynthesis and Metabolism
contig03645	F36A4.7	Nucleotide Metabolism
contig03650	F26D10.3	Transcription
contig03651	Y37E3.3	Nucleotide Metabolism
contig03671	F54D7.2	Lipid Metabolism
contig03685	ZK1010.1	Translation
contig03693	ZC513.4	Amino Acid Metabolism
contig03697	C23H3.7	Carbohydrate Metabolism
contig03721	ZK593.7	Folding, Sorting and Degradation
contig03722	F12F6.6	Folding, Sorting and Degradation
contig03762	F29F11.1	Carbohydrate Metabolism
contig03824	E02H1.3	Nucleotide Metabolism
contig03841	T04C12.6	Transport and Catabolism
contig03852	F15A8.6	Xenobiotics Biodegradation and Metabolism
contig03861	F58A4.10	Folding, Sorting and Degradation
contig03883	F23B12.5	Carbohydrate Metabolism
contig03905	M05D6.7	Amino Acid Metabolism
contig03921	F54G8.2	Lipid Metabolism
contig03955	T22B11.5	Carbohydrate Metabolism
contig03995	C04C3.3	Carbohydrate Metabolism
contig04016	C03C10.3	Nucleotide Metabolism
contig04019	C07H6.4	Transcription
contig04030	Y48B6A.3	Folding, Sorting and Degradation
contig04048	K10C2.4	Amino Acid Metabolism
contig04055	C14F11.6	Metabolism of Terpenoids and Polyketides
contig04078	K12C11.2	Translation
contig04093	F26D10.3	Transcription
contig04095	F11A10.2	Transcription
contig04108	C05C10.3	Lipid Metabolism
contig04140	Y65B4BL.5	Lipid Metabolism
contig04146	C10F3.6	Glycan Biosynthesis and Metabolism
contig04159	T13B5.3	Metabolism of Cofactors and Vitamins
contig04188	F55D10.1	Glycan Biosynthesis and Metabolism
contig04190	Y71F9B.4	Transcription
contig04192	Y37D8A.14	Energy Metabolism
contig04196	C14C10.5	Folding, Sorting and Degradation
contig04222	F29G9.5	Folding, Sorting and Degradation
contig04228	F26D10.3	Transcription
contig04273	C54C6.2	Transport and Catabolism
contig04281	D2030.5	Amino Acid Metabolism
contig04285	K02D7.1	Nucleotide Metabolism
contig04290	C44B7.7	Metabolism of Other Amino Acids
contig04312	T04C12.6	Transport and Catabolism
contig04327	F54E7.2	Translation
contig04374	Y57G11C.16	Translation
contig04393	Y51H4A.3	Transport and Catabolism
contig04405	Y56A3A.2	Folding, Sorting and Degradation
contig04457	D2030.5	Amino Acid Metabolism
contig04501	C49H3.10	Translation
contig04535	R04B5.5	Carbohydrate Metabolism
contig04559	F54D8.2	Energy Metabolism
contig04566	C54C6.2	Transport and Catabolism
contig04598	C44B11.3	Transport and Catabolism
contig04629	C44B11.3	Transport and Catabolism
contig04640	D1007.6	Translation
contig04672	F36A2.6	Translation
contig04677	C54C6.2	Transport and Catabolism
contig04683	F56E10.4	Translation
contig04684	Y110A7A.4	Nucleotide Metabolism
contig04689	F26E4.6	Energy Metabolism
contig04690	T22G5.5	Lipid Metabolism
contig04699	T25B9.1	Amino Acid Metabolism
contig04707	M01F1.2	Translation
contig04711	C06G3.7	Nucleotide Metabolism
contig04713	Y46G5A.31	Carbohydrate Metabolism
contig04717	Y38A8.2	Folding, Sorting and Degradation
contig04749	T05D4.1	Carbohydrate Metabolism
contig04753	C10G11.8	Folding, Sorting and Degradation
contig04764	C14C10.5	Folding, Sorting and Degradation
contig04795	K01G5.5	Translation
contig04796	F49C12.8	Folding, Sorting and Degradation
contig04797	T05D4.1	Carbohydrate Metabolism
contig04803	F49C12.8	Folding, Sorting and Degradation
contig04871	Y82E9BR.15	Folding, Sorting and Degradation
contig04889	Y67D8C.5	Folding, Sorting and Degradation
contig04911	C36E8.5	Transport and Catabolism
contig04912	Y65B4BL.5	Lipid Metabolism
contig04945	T15B7.2	Lipid Metabolism
contig04963	T10H9.4	Folding, Sorting and Degradation
contig05009	D2085.6	Glycan Biosynthesis and Metabolism
contig05023	F10E7.7	Translation
contig05034	F26E4.12	Metabolism of Other Amino Acids
contig05054	M7.1	Folding, Sorting and Degradation
contig05069	W03F9.5	Transcription
contig05072	T05D4.1	Carbohydrate Metabolism
contig05075	R11F4.1	Lipid Metabolism
contig05085	F25G6.2	Translation
contig05108	T26C12.4	Nucleotide Metabolism
contig05131	C52E4.4	Folding, Sorting and Degradation
contig05175	C49H3.11	Translation
contig05190	F23B12.5	Carbohydrate Metabolism
contig05194	B0395.3	Transport and Catabolism
contig05196	ZK973.10	Energy Metabolism
contig05225	F30F8.2	Amino Acid Metabolism
contig05229	Y62E10A.2	Translation
contig05235	F30F8.2	Amino Acid Metabolism
contig05254	C36B1.4	Folding, Sorting and Degradation
contig05263	T04C12.5	Transport and Catabolism
contig05265	Y67D8C.5	Folding, Sorting and Degradation
contig05278	C04C3.3	Carbohydrate Metabolism
contig05282	F27D9.5	Amino Acid Metabolism
contig05294	K07D4.3	Folding, Sorting and Degradation
contig05319	W03D2.4	Replication and Repair
contig05325	T25G3.4	Lipid Metabolism
contig05333	R107.7	Metabolism of Other Amino Acids
contig05339	B0041.4	Translation
contig05341	T04C12.6	Transport and Catabolism
contig05423	C08B11.8	Glycan Biosynthesis and Metabolism
contig05429	T01C3.6	Translation
contig05434	Y67D8C.5	Folding, Sorting and Degradation
contig05446	F07D10.1	Translation
contig05460	T04C12.5	Transport and Catabolism
contig05476	ZK1058.1	Amino Acid Metabolism
contig05478	ZK1058.1	Amino Acid Metabolism
contig05485	Y17G7B.7	Carbohydrate Metabolism
contig05492	T05E11.3	Folding, Sorting and Degradation
contig05513	Y113G7A.3	Folding, Sorting and Degradation
contig05516	T04G9.3	Folding, Sorting and Degradation
contig05517	T01B11.4	Signal Transduction
contig05522	C05D11.9	Translation
contig05528	C54C6.2	Transport and Catabolism
contig05536	K01G5.7	Transport and Catabolism
contig05545	R07G3.1	Signal Transduction
contig05553	ZK829.4	Amino Acid Metabolism
contig05554	R09B3.4	Folding, Sorting and Degradation
contig05587	B0272.3	Lipid Metabolism
contig05598	C23H3.7	Carbohydrate Metabolism
contig05609	B0464.1	Translation
contig05620	C04C3.3	Carbohydrate Metabolism
contig05649	ZC262.5	Energy Metabolism
contig05662	F58A4.10	Folding, Sorting and Degradation
contig05687	ZK1058.1	Amino Acid Metabolism
contig05704	C14C10.5	Folding, Sorting and Degradation
contig05707	Y18D10A.5	Signal Transduction
contig05714	T04C12.5	Transport and Catabolism
contig05720	M01F1.3	Metabolism of Cofactors and Vitamins
contig05735	VW02B12L.1	Energy Metabolism
contig05743	F15A8.6	Xenobiotics Biodegradation and Metabolism
contig05751	F33A8.5	Carbohydrate Metabolism
contig05799	F08F8.7	Carbohydrate Metabolism
contig05808	Y38F2AL.4	Energy Metabolism
contig05824	C23H3.7	Carbohydrate Metabolism
contig05830	F58F6.4	Replication and Repair
contig05885	Y47H9C.7	Translation
contig05891	K02D10.5	Folding, Sorting and Degradation
contig05924	F42A8.2	Carbohydrate Metabolism
contig05984	C52E4.4	Folding, Sorting and Degradation
contig06005	T04C12.6	Transport and Catabolism
contig06017	F23B12.5	Carbohydrate Metabolism
contig06057	C16A3.9	Translation
contig06077	K04D7.3	Amino Acid Metabolism
contig06115	C09G12.9	Transport and Catabolism
contig06125	T05E11.1	Translation
contig06135	F35H12.3	Signal Transduction
contig06141	F32D1.5	Nucleotide Metabolism
contig06147	T04C12.6	Transport and Catabolism
contig06163	C42C1.14	Translation
contig06172	ZK455.1	Carbohydrate Metabolism
contig06181	C33G3.4	Glycan Biosynthesis and Metabolism
contig06182	F09E5.3	Carbohydrate Metabolism
contig06186	R04B5.5	Carbohydrate Metabolism
contig06202	C09H10.2	Translation
contig06235	Y65B4BL.5	Lipid Metabolism
contig06238	C04F12.4	Translation
contig06275	R11D1.8	Translation
contig06285	F35H12.3	Signal Transduction
contig06305	C26F1.4	Translation
contig06323	Y92H12A.2	Folding, Sorting and Degradation
contig06326	C09H10.2	Translation
contig06339	R01H2.6	Folding, Sorting and Degradation
contig06354	ZK455.1	Carbohydrate Metabolism
contig06376	T13B5.3	Metabolism of Cofactors and Vitamins
contig06425	F29G9.5	Folding, Sorting and Degradation
contig06439	T26A5.3	Energy Metabolism
contig06476	Y66H1A.2	Glycan Biosynthesis and Metabolism
contig06495	R08D7.3	Translation
contig06515	C54C6.2	Transport and Catabolism
contig06524	C16A3.5	Energy Metabolism
contig06534	R04B3.2	Glycan Biosynthesis and Metabolism
contig06567	B0250.1	Translation
contig06568	Y105E8B.9	Carbohydrate Metabolism
contig06594	K11H12.2	Translation
contig06609	Y94H6A.8	Energy Metabolism
contig06611	T10H9.3	Folding, Sorting and Degradation
contig06616	C14C10.5	Folding, Sorting and Degradation
contig06621	F07A11.5	Carbohydrate Metabolism
contig06643	Y87G2A.9	Folding, Sorting and Degradation
contig06702	C01F1.1	Transcription
contig06703	Y41C4A.10	Folding, Sorting and Degradation
contig06704	F08G12.4	Folding, Sorting and Degradation
contig06735	Y41D4B.5	Translation
contig06736	R08D7.7	Carbohydrate Metabolism
contig06765	F53G12.10	Translation
contig06776	C37A2.7	Translation
contig06800	C14C10.5	Folding, Sorting and Degradation
contig06858	F01G10.1	Carbohydrate Metabolism
contig06870	ZK287.5	Replication and Repair
contig06928	T14F9.3	Glycan Biosynthesis and Metabolism
contig06941	T04C12.6	Transport and Catabolism
contig06962	ZK524.1	Signal Transduction
contig06975	Y105E8A.16	Translation
contig06989	Y38A10A.5	Folding, Sorting and Degradation
contig07002	T05F1.3	Translation
contig07037	ZK507.6	Endocrine System
contig07043	F55A12.7	Transport and Catabolism
contig07051	F10B5.1	Translation
contig07055	F53H8.4	Lipid Metabolism
contig07081	D1007.12	Translation
contig07107	F13D12.2	Carbohydrate Metabolism
contig07124	C41C4.8	Folding, Sorting and Degradation
contig07131	F36A4.7	Nucleotide Metabolism
contig07188	C26E6.11	Metabolism of Cofactors and Vitamins
contig07235	ZK829.4	Amino Acid Metabolism
contig07239	R07G3.1	Signal Transduction
contig07242	T07A9.11	Translation
contig07243	F53H4.1	Replication and Repair
contig07266	C27A12.9	Glycan Biosynthesis and Metabolism
contig07280	C39E9.13	Replication and Repair
contig07284	T12A2.2	Glycan Biosynthesis and Metabolism
contig07287	F32D8.6	Folding, Sorting and Degradation
contig07303	K10C2.4	Amino Acid Metabolism
contig07320	T20G5.2	Carbohydrate Metabolism
contig07355	T21E12.4	Transport and Catabolism
contig07379	M01D7.4	Carbohydrate Metabolism
contig07389	F53H4.1	Replication and Repair
contig07409	ZK550.4	Transcription
contig07424	C50F2.3	Transcription
contig07434	T02G5.8	Lipid Metabolism
contig07435	Y67D8C.5	Folding, Sorting and Degradation
contig07438	C30F12.7	Carbohydrate Metabolism
contig07446	W10C6.1	Folding, Sorting and Degradation
contig07496	ZC434.2	Translation
contig07501	C47D2.2	Nucleotide Metabolism
contig07517	F36A4.7	Nucleotide Metabolism
contig07538	C05G5.4	Carbohydrate Metabolism
contig07541	C23H3.7	Carbohydrate Metabolism
contig07576	R05G6.7	Signal Transduction
contig07579	T12A2.2	Glycan Biosynthesis and Metabolism
contig07585	F26C11.1	Metabolism of Cofactors and Vitamins
contig07588	K02B2.1	Carbohydrate Metabolism
contig07592	K02B2.1	Carbohydrate Metabolism
contig07599	C30C11.2	Folding, Sorting and Degradation
contig07621	F10G8.7	Replication and Repair
contig07628	K08E3.7	Folding, Sorting and Degradation
contig07662	Y80D3A.1	Amino Acid Metabolism
contig07723	F36A4.7	Nucleotide Metabolism
contig07737	R173.1	Energy Metabolism
contig07771	C34B2.7	Carbohydrate Metabolism
contig07772	C03G5.1	Carbohydrate Metabolism
contig07789	T04C12.6	Transport and Catabolism
contig07825	K09H11.1	Lipid Metabolism
contig07849	C46F11.4	Transcription
contig07864	T20H4.5	Energy Metabolism
contig07883	T13B5.3	Metabolism of Cofactors and Vitamins
contig07885	F21H7.9	Nucleotide Metabolism
contig07889	F23B12.5	Carbohydrate Metabolism
contig07891	T04C12.5	Transport and Catabolism
contig07910	T28H10.3	Transport and Catabolism
contig07952	C47E8.5	Folding, Sorting and Degradation
contig07964	F57B9.2	Folding, Sorting and Degradation
contig08015	F59F4.1	Lipid Metabolism
contig08045	M18.5	Replication and Repair
contig08081	Y54E10BL.5	Energy Metabolism
contig08107	T22B11.5	Carbohydrate Metabolism
contig08116	Y65B4BL.5	Lipid Metabolism
contig08132	T05E11.3	Folding, Sorting and Degradation
contig08179	C15H11.7	Folding, Sorting and Degradation
contig08186	T04C12.5	Transport and Catabolism
contig08194	ZK1010.1	Translation
contig08211	Y39G10AR.8	Translation
contig08227	F23B12.5	Carbohydrate Metabolism
contig08271	K11C4.4	Amino Acid Metabolism
contig08307	T19B10.3	Carbohydrate Metabolism
contig08349	C14B9.7	Translation
contig08352	F57B9.1	Metabolism of Cofactors and Vitamins
contig08392	T10B10.2	Energy Metabolism
contig08393	W08E3.1	Transcription
contig08401	ZK829.4	Amino Acid Metabolism
contig08455	F28A10.6	Amino Acid Metabolism
contig08515	F26E4.11	Folding, Sorting and Degradation
contig08536	F46A9.5	Folding, Sorting and Degradation
contig08539	T02G5.8	Lipid Metabolism
contig08554	B0336.10	Translation
contig08603	C14C10.5	Folding, Sorting and Degradation
contig08616	F32A5.7	Folding, Sorting and Degradation
contig08636	R07E4.3	Energy Metabolism
contig08647	T04C12.6	Transport and Catabolism
contig08700	C17G1.7	Amino Acid Metabolism
contig08729	Y106G6H.3	Translation
contig08737	W01D2.1	Translation
contig08827	F10B5.1	Translation
contig08843	C18E9.4	Energy Metabolism
contig08852	F09G2.4	Translation
contig08878	C47E8.5	Folding, Sorting and Degradation
contig08982	F54E7.2	Translation
contig09070	F40G9.2	Energy Metabolism
contig09077	B0272.2	Folding, Sorting and Degradation
contig09095	T05D4.1	Carbohydrate Metabolism
contig09105	C06B8.8	Translation
contig09185	T04C12.6	Transport and Catabolism
contig09194	F26D10.3	Transcription
contig09337	K02D7.1	Nucleotide Metabolism
contig09350	Y22D7AL.8	Lipid Metabolism
contig09379	F54E7.2	Translation
contig09398	T05D4.1	Carbohydrate Metabolism
contig09435	Y62E10A.1	Translation
contig09453	K05G3.3	Energy Metabolism
contig09455	F40F8.10	Translation
contig09476	F23B2.13	Nucleotide Metabolism
contig09507	F37C12.9	Translation
contig09513	D2030.5	Amino Acid Metabolism
contig09537	T08B2.10	Translation
contig09561	F54C9.5	Translation
contig09578	F25H2.10	Translation
contig09588	T04C12.5	Transport and Catabolism
contig09594	C50F7.4	Carbohydrate Metabolism
contig09595	C09D4.5	Translation
contig09626	F25H2.10	Translation
contig09662	T04C12.6	Transport and Catabolism
contig09665	F28D1.7	Translation
contig09706	Y63D3A.7	Energy Metabolism
contig09719	F42A8.2	Carbohydrate Metabolism
contig09741	T04C12.6	Transport and Catabolism
contig09746	T01B11.4	Signal Transduction
contig09750	C15H11.7	Folding, Sorting and Degradation
contig09820	C04C3.3	Carbohydrate Metabolism
contig09825	ZK829.4	Amino Acid Metabolism
contig09922	T04C12.5	Transport and Catabolism
contig09935	F42A8.2	Carbohydrate Metabolism
contig09965	K02B2.5	Translation
contig09994	C54C6.2	Transport and Catabolism
contig10027	F28D1.7	Translation
contig10038	R08D7.7	Carbohydrate Metabolism
contig10044	ZK40.1	Lipid Metabolism
contig10067	T27E9.2	Energy Metabolism
contig10073	Y45F10D.12	Translation
contig10089	T04C12.6	Transport and Catabolism
contig10097	F02E8.1	Energy Metabolism
contig10101	F52B5.6	Translation
contig10121	Y56A3A.2	Folding, Sorting and Degradation
contig10191	B0205.3	Folding, Sorting and Degradation
contig10289	W05E10.4	Carbohydrate Metabolism
contig10311	F30F8.2	Amino Acid Metabolism
contig10313	R151.3	Translation
contig10331	T20G5.2	Carbohydrate Metabolism
contig10379	T20G5.2	Carbohydrate Metabolism
contig10403	W01A8.4	Energy Metabolism
contig10446	C36B1.4	Folding, Sorting and Degradation
contig10465	C04C3.3	Carbohydrate Metabolism
contig10474	F26D10.3	Transcription
contig10503	T04C12.6	Transport and Catabolism
contig10516	F42C5.8	Translation
contig10525	F26D10.3	Transcription
contig10538	T08B2.10	Translation
contig10595	F26D10.3	Transcription
contig10607	C53H9.1	Translation
contig10655	F26D10.3	Transcription
contig10656	F26D10.3	Transcription
contig10663	C54C6.2	Transport and Catabolism
contig10686	T04C12.6	Transport and Catabolism
contig10687	F26D10.3	Transcription
contig10701	C23H3.7	Carbohydrate Metabolism
contig10782	C30C11.2	Folding, Sorting and Degradation
contig10786	C49H3.11	Translation
contig10794	B0393.1	Translation
contig10805	ZC434.2	Translation
contig10834	F31D4.9	Energy Metabolism
contig10861	C15H11.7	Folding, Sorting and Degradation
contig10867	F37C12.4	Translation
contig10885	C54C6.2	Transport and Catabolism
contig10909	F11G11.2	Metabolism of Other Amino Acids
contig10947	F56F3.5	Translation
contig11005	Y37E3.7	Translation
contig11024	F26D10.3	Transcription
contig11050	Y43B11AR.4	Translation
contig11062	T04C12.5	Transport and Catabolism
contig11239	T04C12.6	Transport and Catabolism
contig11259	F25H2.10	Translation
contig11274	R107.7	Metabolism of Other Amino Acids
contig11421	F08F8.7	Carbohydrate Metabolism
contig11500	M01F1.2	Translation
contig11629	T04C12.6	Transport and Catabolism
contig11650	C04C3.3	Carbohydrate Metabolism
contig11660	W05E10.4	Carbohydrate Metabolism
contig11664	F40F11.1	Translation
contig11784	Y71A12B.1	Translation
contig11809	Y94H6A.6	Folding, Sorting and Degradation
contig11820	T05D4.1	Carbohydrate Metabolism
contig11854	F37C12.11	Translation
contig11903	F26D10.3	Transcription
contig11904	F26D10.3	Transcription
contig11921	Y56A3A.3	Amino Acid Metabolism
contig11978	Y45F10D.12	Translation
contig12028	T04C12.6	Transport and Catabolism
contig12070	R13A5.8	Translation
contig12107	B0393.1	Translation
contig12175	T04C12.6	Transport and Catabolism
contig12320	T04C12.6	Transport and Catabolism
contig12335	T04C12.5	Transport and Catabolism
contig12372	T04C12.6	Transport and Catabolism
contig12422	F37C12.11	Translation
contig12429	F26D10.3	Transcription
contig12521	F25H2.5	Nucleotide Metabolism
contig12589	T20G5.2	Carbohydrate Metabolism
contig12606	T04C12.5	Transport and Catabolism
contig12697	B0412.4	Translation
contig12818	F26D10.3	Transcription
contig12837	Y94H6A.8	Energy Metabolism
contig12839	T04C12.6	Transport and Catabolism
contig12863	F26D10.3	Transcription
contig12916	T04C12.6	Transport and Catabolism
contig12925	F25H2.10	Translation
contig12930	C30C11.2	Folding, Sorting and Degradation
contig12932	F25H2.10	Translation
contig12966	F26D10.3	Transcription
contig12967	F26D10.3	Transcription
contig12973	Y43B11AR.4	Translation
contig12977	Y10G11A.1	Nucleotide Metabolism
contig12979	T04C12.6	Transport and Catabolism
contig12990	T04C12.6	Transport and Catabolism
contig13246	T04C12.5	Transport and Catabolism
contig13265	ZK1010.1	Translation
contig13266	ZK1010.1	Translation
contig13272	Y43B11AR.4	Translation
contig13327	F25H2.10	Translation
contig13331	T04C12.6	Transport and Catabolism
contig13357	ZK1010.1	Translation
contig13478	T04C12.5	Transport and Catabolism
contig13481	T04C12.5	Transport and Catabolism
contig13542	K02A4.1	Amino Acid Metabolism
contig13828	F26D10.3	Transcription
contig13879	K02A4.1	Amino Acid Metabolism
contig14405	T04C12.5	Transport and Catabolism
contig14414	T04C12.6	Transport and Catabolism
contig14463	C54C6.2	Transport and Catabolism
contig14525	T20G5.2	Carbohydrate Metabolism
contig15768	Y71A12B.1	Translation
contig15833	T04C12.6	Transport and Catabolism
contig15877	T04C12.5	Transport and Catabolism
contig15904	T04C12.5	Transport and Catabolism
contig15907	T04C12.5	Transport and Catabolism
contig16123	C04C3.3	Carbohydrate Metabolism
contig16144	Y44A6D.5	Amino Acid Metabolism
GSY0GUD02F07G1	F26D10.3	Transcription
GSY0GUD02F0XBW	T09B4.10	Folding, Sorting and Degradation
GSY0GUD02F1C2Q	R01H10.1	Nucleotide Metabolism
GSY0GUD02F1E1A	T22B11.5	Carbohydrate Metabolism
GSY0GUD02F1O05	F26D10.3	Transcription
GSY0GUD02F23IW	F57B9.2	Folding, Sorting and Degradation
GSY0GUD02F2X8Z	K02F2.3	Transcription
GSY0GUD02F32WB	C50F2.3	Transcription
GSY0GUD02F3CM2	F18A1.5	Replication and Repair
GSY0GUD02F3IY0	F55A11.3	Folding, Sorting and Degradation
GSY0GUD02F3P60	BE0003N10.1	Nucleotide Metabolism
GSY0GUD02F3X2L	F08G12.2	Transcription
GSY0GUD02F4XDE	F26D10.3	Transcription
GSY0GUD02F5FL1	C07A9.2	Transcription
GSY0GUD02F5OHL	C47E8.5	Folding, Sorting and Degradation
GSY0GUD02F5PI5	T21E12.4	Transport and Catabolism
GSY0GUD02F5SMX	T13H5.7	Replication and Repair
GSY0GUD02F5XGT	Y47D3A.16	Signal Transduction
GSY0GUD02F62G3	T27F6.6	Lipid Metabolism
GSY0GUD02F6ABZ	F29G9.3	Transport and Catabolism
GSY0GUD02F6AW0	F26D10.3	Transcription
GSY0GUD02F7GEG	W02F12.5	Carbohydrate Metabolism
GSY0GUD02F7PXD	Y48G9A.8	Carbohydrate Metabolism
GSY0GUD02F875W	Y65B4A.8	Metabolism of Cofactors and Vitamins
GSY0GUD02F8FNF	F59E10.2	Folding, Sorting and Degradation
GSY0GUD02F953J	F39B2.10	Folding, Sorting and Degradation
GSY0GUD02F9559	Y48G8AL.6	Translation
GSY0GUD02F9BWC	F41C3.5	Transport and Catabolism
GSY0GUD02F9EQR	R151.3	Translation
GSY0GUD02FGBN7	F26D10.3	Transcription
GSY0GUD02FJU9O	F28D1.11	Glycan Biosynthesis and Metabolism
GSY0GUD02FKAI2	K07D4.3	Folding, Sorting and Degradation
GSY0GUD02FKJGO	EEED8.5	Transcription
GSY0GUD02FKRVK	C53A5.3	Signal Transduction
GSY0GUD02FL4OX	C34B2.7	Carbohydrate Metabolism
GSY0GUD02FLAIQ	F42C5.8	Translation
GSY0GUD02FLCSG	F26D10.3	Transcription
GSY0GUD02FLH8K	T05E11.6	Glycan Biosynthesis and Metabolism
GSY0GUD02FM16J	F39B1.1	Carbohydrate Metabolism
GSY0GUD02FM8K6	F32G8.6	Metabolism of Cofactors and Vitamins
GSY0GUD02FMN0Y	D2096.4	Metabolism of Terpenoids and Polyketides
GSY0GUD02FMXSK	F55A11.2	Folding, Sorting and Degradation
GSY0GUD02FN5F3	F23H12.6	Nucleotide Metabolism
GSY0GUD02FNI38	ZK154.3	Transport and Catabolism
GSY0GUD02FNPGH	T04C12.5	Transport and Catabolism
GSY0GUD02FON6E	F23B12.5	Carbohydrate Metabolism
GSY0GUD02FP1CI	F18F11.1	Transport and Catabolism
GSY0GUD02FP8U8	C15C6.4	Translation
GSY0GUD02FPJAU	T04A11.6	Replication and Repair
GSY0GUD02FPLFL	F44F4.11	Transport and Catabolism
GSY0GUD02FPTPM	C54C6.2	Transport and Catabolism
GSY0GUD02FQCZS	F26D10.3	Transcription
GSY0GUD02FQLJK	F36A4.7	Nucleotide Metabolism
GSY0GUD02FQVR6	R01H10.1	Nucleotide Metabolism
GSY0GUD02FR9M1	R11A8.6	Amino Acid Metabolism
GSY0GUD02FRGF3	ZK1307.8	Folding, Sorting and Degradation
GSY0GUD02FRV3U	F49D11.1	Transcription
GSY0GUD02FRXNK	F26D10.3	Transcription
GSY0GUD02FSJGZ	Y67D8C.5	Folding, Sorting and Degradation
GSY0GUD02FSK9C	F26D10.3	Transcription
GSY0GUD02FSTRG	C17H12.1	Transport and Catabolism
GSY0GUD02FSY5E	C53A5.3	Signal Transduction
GSY0GUD02FT5NK	K02A4.1	Amino Acid Metabolism
GSY0GUD02FTZVP	T04C12.5	Transport and Catabolism
GSY0GUD02FU0TL	F29B9.6	Translation
GSY0GUD02FU89U	T05H4.1	Lipid Metabolism
GSY0GUD02FUAGR	F33H2.5	Nucleotide Metabolism
GSY0GUD02FVTL8	F18F11.1	Transport and Catabolism
GSY0GUD02FW4X9	C47E8.5	Folding, Sorting and Degradation
GSY0GUD02FWPFR	F42A8.2	Carbohydrate Metabolism
GSY0GUD02FX0Y2	C54C6.2	Transport and Catabolism
GSY0GUD02FXAQV	C02B10.1	Amino Acid Metabolism
GSY0GUD02FXQ0A	C54C6.2	Transport and Catabolism
GSY0GUD02FXQS6	F26D10.3	Transcription
GSY0GUD02FXV8F	F54E7.2	Translation
GSY0GUD02FXWQE	C44B11.3	Transport and Catabolism
GSY0GUD02FXXCU	T03F1.3	Carbohydrate Metabolism
GSY0GUD02FYTGT	Y47G6A.6	Signal Transduction
GSY0GUD02FZ185	F08B4.7	Transcription
GSY0GUD02FZI4L	ZK154.3	Transport and Catabolism
GSY0GUD02G16UD	F36A4.7	Nucleotide Metabolism
GSY0GUD02G1OX3	C54C6.2	Transport and Catabolism
GSY0GUD02G1SEZ	K11D12.2	Transcription
GSY0GUD02G1UVO	F09G2.4	Translation
GSY0GUD02G1X49	ZK154.7	Signal Transduction
GSY0GUD02G220P	C54C6.2	Transport and Catabolism
GSY0GUD02G230T	C06A1.1	Folding, Sorting and Degradation
GSY0GUD02G2A3Y	W02B12.2	Transcription
GSY0GUD02G2SEB	F26D10.3	Transcription
GSY0GUD02G3GWX	T22B11.5	Carbohydrate Metabolism
GSY0GUD02G3LYI	C36E8.5	Transport and Catabolism
GSY0GUD02G3MZ3	C47E8.5	Folding, Sorting and Degradation
GSY0GUD02G4325	F26D10.3	Transcription
GSY0GUD02G4MQG	ZK328.2	Transcription
GSY0GUD02G4MU9	F26D10.3	Transcription
GSY0GUD02G4S9M	F26D10.3	Transcription
GSY0GUD02G55YN	Y57G11C.15	Folding, Sorting and Degradation
GSY0GUD02G5GLV	T14F9.1	Energy Metabolism
GSY0GUD02G61OJ	F15A8.6	Xenobiotics Biodegradation and Metabolism
GSY0GUD02G63L9	Y54G11A.5	Amino Acid Metabolism
GSY0GUD02G6BF6	F57B9.2	Folding, Sorting and Degradation
GSY0GUD02G6FSK	F26D10.3	Transcription
GSY0GUD02G6GBJ	F26D10.3	Transcription
GSY0GUD02G6YKJ	ZC412.2	Nucleotide Metabolism
GSY0GUD02G72ST	C14C10.5	Folding, Sorting and Degradation
GSY0GUD02G7ZTU	C29E4.8	Nucleotide Metabolism
GSY0GUD02G8588	R05G6.8	Carbohydrate Metabolism
GSY0GUD02G85FY	F57B9.2	Folding, Sorting and Degradation
GSY0GUD02G8Z7S	ZK154.3	Transport and Catabolism
GSY0GUD02G96KP	F26D10.3	Transcription
GSY0GUD02G9A85	B0035.14	Folding, Sorting and Degradation
GSY0GUD02GAB5G	F53G12.1	Transport and Catabolism
GSY0GUD02GASID	F57B9.2	Folding, Sorting and Degradation
GSY0GUD02GBCV0	Y46G5A.4	Transcription
GSY0GUD02GBRP6	C50F7.4	Carbohydrate Metabolism
GSY0GUD02GBVVV	Y65B4BL.5	Lipid Metabolism
GSY0GUD02GBZPM	W08D2.7	Folding, Sorting and Degradation
GSY0GUD02GC9NZ	F26D10.3	Transcription
GSY0GUD02GDAJZ	T19B4.3	Nucleotide Metabolism
GSY0GUD02GDHFX	Y37E11B.4	Transcription
GSY0GUD02GEQ55	K10G9.3	Glycan Biosynthesis and Metabolism
GSY0GUD02GFWLS	F29F11.1	Carbohydrate Metabolism
GSY0GUD02GGF6O	K07C5.6	Transcription
GSY0GUD02GGLXT	Y45G12B.3	Carbohydrate Metabolism
GSY0GUD02GGPAI	F45H10.3	Energy Metabolism
GSY0GUD02GH9K0	F36A4.7	Nucleotide Metabolism
GSY0GUD02GHOC2	W07E11.1	Amino Acid Metabolism
GSY0GUD02GI69L	K10G9.3	Glycan Biosynthesis and Metabolism
GSY0GUD02GI8WG	C05G5.4	Carbohydrate Metabolism
GSY0GUD02GJ1B9	Y74C10AR.3	Membrane Transport
GSY0GUD02GJ4Q6	C49H3.11	Translation
GSY0GUD02GJ50R	T19B10.3	Carbohydrate Metabolism
GSY0GUD02GJAON	C36E8.5	Transport and Catabolism
GSY0GUD02GJEY5	F26D10.3	Transcription
GSY0GUD02GJV3W	ZK1058.3	Carbohydrate Metabolism
GSY0GUD02GJVAK	F26D10.3	Transcription
GSY0GUD02GJYQI	T22D1.9	Folding, Sorting and Degradation
GSY0GUD02GK8HI	F45H11.4	Signal Transduction
GSY0GUD02GKENN	D1053.1	Amino Acid Metabolism
GSY0GUD02GKT5P	Y37E11AR.2	Folding, Sorting and Degradation
GSY0GUD02GKV0F	Y50D7A.2	Replication and Repair
GSY0GUD02GLA6V	F27D9.5	Amino Acid Metabolism
GSY0GUD02GLWOJ	ZK328.2	Transcription
GSY0GUD02GLZ3O	R11A8.6	Amino Acid Metabolism
GSY0GUD02GNH61	F28C6.3	Translation
GSY0GUD02GNP84	Y47G6A.11	Replication and Repair
GSY0GUD02GNUIE	D1054.14	Transcription
GSY0GUD02GO2H2	F28D9.1	Translation
GSY0GUD02GP5YS	R01H10.1	Nucleotide Metabolism
GSY0GUD02GPDBQ	F13H6.3	Xenobiotics Biodegradation and Metabolism
GSY0GUD02GPMXS	F26D10.3	Transcription
GSY0GUD02GPPRD	Y39A1C.4	Glycan Biosynthesis and Metabolism
GSY0GUD02GQ7MK	C54C6.2	Transport and Catabolism
GSY0GUD02GQCUP	C14C10.5	Folding, Sorting and Degradation
GSY0GUD02GQJTH	F26D10.3	Transcription
GSY0GUD02GR4EC	ZK669.4	Amino Acid Metabolism
GSY0GUD02GRAWE	W09B12.1	Lipid Metabolism
GSY0GUD02GRDM7	F20B6.2	Energy Metabolism
GSY0GUD02GRFJR	K04G7.11	Transcription
GSY0GUD02GRVR4	F33H2.5	Nucleotide Metabolism
GSY0GUD02GS0ZO	H19N07.4	Lipid Metabolism
GSY0GUD02GSCXB	T09F3.3	Carbohydrate Metabolism
GSY0GUD02GSIDF	F26D10.3	Transcription
GSY0GUD02GSZ6M	F49C12.8	Folding, Sorting and Degradation
GSY0GUD02GTIXF	F26D10.3	Transcription
GSY0GUD02GTJ9Y	B0393.1	Translation
GSY0GUD02GTQ9X	T20G5.1	Transport and Catabolism
GSY0GUD02GTXD7	C26E6.4	Nucleotide Metabolism
GSY0GUD02GU0AH	K10G9.3	Glycan Biosynthesis and Metabolism
GSY0GUD02GU0DC	T05H4.1	Lipid Metabolism
GSY0GUD02GU96J	Y37E11B.4	Transcription
GSY0GUD02GUL6T	F25B4.1	Amino Acid Metabolism
GSY0GUD02GUQOP	F54E7.2	Translation
GSY0GUD02GV5TP	F40F8.10	Translation
GSY0GUD02GV6M5	T03F1.3	Carbohydrate Metabolism
GSY0GUD02GW610	F26D10.3	Transcription
GSY0GUD02GWGHF	C53A5.3	Signal Transduction
GSY0GUD02GWKV0	F54C8.5	Signal Transduction
GSY0GUD02GWML4	ZK675.1	Signal Transduction
GSY0GUD02GWZRH	F11A10.8	Translation
GSY0GUD02GX2IF	B0361.8	Glycan Biosynthesis and Metabolism
GSY0GUD02GXMZI	C54G10.3	Membrane Transport
GSY0GUD02GY39B	C50F7.4	Carbohydrate Metabolism
GSY0GUD02GZZ3V	F26D10.3	Transcription
GSY0GUD02H06MM	C54C6.2	Transport and Catabolism
GSY0GUD02H0BUJ	C54C6.2	Transport and Catabolism
GSY0GUD02H0KDU	R07H5.1	Transport and Catabolism
GSY0GUD02H0WCB	F57B9.2	Folding, Sorting and Degradation
GSY0GUD02H14I8	Y34D9A.10	Transport and Catabolism
GSY0GUD02H1I4G	C38H2.2	Glycan Biosynthesis and Metabolism
GSY0GUD02H1LFA	Y46G5A.17	Lipid Metabolism
GSY0GUD02H25UA	Y95B8A.5	Endocrine System
GSY0GUD02H2M0R	Y97E10AR.5	Nucleotide Metabolism
GSY0GUD02H2T2W	C54C6.2	Transport and Catabolism
GSY0GUD02H35FN	B0272.2	Folding, Sorting and Degradation
GSY0GUD02H3KMS	Y55B1AL.2	Replication and Repair
GSY0GUD02H4KJ7	Y47G6A.11	Replication and Repair
GSY0GUD02H4OVY	T21D12.3	Transcription
GSY0GUD02H4W7R	F15A8.6	Xenobiotics Biodegradation and Metabolism
GSY0GUD02H4X28	H19N07.4	Lipid Metabolism
GSY0GUD02H51D5	F26D10.3	Transcription
GSY0GUD02H5LOM	C44B7.9	Membrane Transport
GSY0GUD02H5NN5	C54C6.2	Transport and Catabolism
GSY0GUD02H5SSH	K01G5.7	Transport and Catabolism
GSY0GUD02H639O	ZK1098.1	Transcription
GSY0GUD02H66NE	T22D1.9	Folding, Sorting and Degradation
GSY0GUD02H6AXP	C54C6.2	Transport and Catabolism
GSY0GUD02H6J3A	C54C6.2	Transport and Catabolism
GSY0GUD02H6TMM	F26D10.3	Transcription
GSY0GUD02H6UCX	T20G5.1	Transport and Catabolism
GSY0GUD02H8AKC	F26D10.3	Transcription
GSY0GUD02H8L0K	F26D10.3	Transcription
GSY0GUD02H9OUV	F26D10.3	Transcription
GSY0GUD02HA1VC	R04B5.6	Carbohydrate Metabolism
GSY0GUD02HA3HQ	C54C6.2	Transport and Catabolism
GSY0GUD02HAD64	K04G2.1	Translation
GSY0GUD02HAWBO	C54C6.2	Transport and Catabolism
GSY0GUD02HB5DQ	F26D10.3	Transcription
GSY0GUD02HB91W	ZK455.2	Nucleotide Metabolism
GSY0GUD02HBOY4	C02F5.9	Folding, Sorting and Degradation
GSY0GUD02HBSB4	T20G5.1	Transport and Catabolism
GSY0GUD02HCDHI	B0393.1	Translation
GSY0GUD02HD1OI	C54C6.2	Transport and Catabolism
GSY0GUD02HD9D6	F52H3.1	Amino Acid Metabolism
GSY0GUD02HDF8R	W02H5.8	Lipid Metabolism
GSY0GUD02HDROC	C04F6.3	Carbohydrate Metabolism
GSY0GUD02HECAR	Y59A8B.6	Transcription
GSY0GUD02HEICN	D2013.7	Translation
GSY0GUD02HEJPJ	F26D10.3	Transcription
GSY0GUD02HFB3W	ZK20.3	Replication and Repair
GSY0GUD02HFIDU	K02A4.1	Amino Acid Metabolism
GSY0GUD02HFNQU	Y44A6D.5	Amino Acid Metabolism
GSY0GUD02HFTCL	F36A4.7	Nucleotide Metabolism
GSY0GUD02HFXQD	T22D1.9	Folding, Sorting and Degradation
GSY0GUD02HG4EA	F10C2.5	Folding, Sorting and Degradation
GSY0GUD02HHCGF	ZK632.7	Folding, Sorting and Degradation
GSY0GUD02HHIOB	Y108G3AL.1	Folding, Sorting and Degradation
GSY0GUD02HHJCM	T27F6.6	Lipid Metabolism
GSY0GUD02HHLXL	R03D7.1	Amino Acid Metabolism
GSY0GUD02HHS5L	F13G3.11	Translation
GSY0GUD02HI0MM	K02A4.1	Amino Acid Metabolism
GSY0GUD02HI2Y4	F56B3.5	Lipid Metabolism
GSY0GUD02HI868	Y37E11B.4	Transcription
GSY0GUD02HISHT	C54C6.2	Transport and Catabolism
GSY0GUD02HJ2RH	F57B9.2	Folding, Sorting and Degradation
GSY0GUD02HJAW0	C54G10.3	Membrane Transport
GSY0GUD02HJDSU	T05H4.1	Lipid Metabolism
GSY0GUD02HK4PR	T04C12.5	Transport and Catabolism
GSY0GUD02HKIT8	F52H3.1	Amino Acid Metabolism
GSY0GUD02HLUTP	F26D10.3	Transcription
GSY0GUD02HM4KL	F54E7.2	Translation
GSY0GUD02HM66L	Y37E11B.4	Transcription
GSY0GUD02HNIDE	C54C6.2	Transport and Catabolism
GSY0GUD02HO0P8	K01G5.7	Transport and Catabolism
GSY0GUD02HO8I0	Y116A8C.35	Transcription
GSY0GUD02HODTM	C49H3.1	Nucleotide Metabolism
GSY0GUD02HOEN6	C14B9.2	Folding, Sorting and Degradation
GSY0GUD02HOMFF	K02A4.1	Amino Acid Metabolism
GSY0GUD02HOS4E	C54C6.2	Transport and Catabolism
GSY0GUD02HOSJD	R05G6.7	Signal Transduction
GSY0GUD02HP0YC	F57B9.2	Folding, Sorting and Degradation
GSY0GUD02HP7N4	T23D8.1	Signal Transduction
GSY0GUD02HQ2XY	C54G10.3	Membrane Transport
GSY0GUD02HQBCO	F26D10.3	Transcription
GSY0GUD02HQQ7K	K01G5.7	Transport and Catabolism
GSY0GUD02HQVF7	F26D10.3	Transcription
GSY0GUD02HQXO0	C36B1.5	Transcription
GSY0GUD02HQYNQ	ZK669.4	Amino Acid Metabolism
GSY0GUD02HRDCM	C07H6.5	Folding, Sorting and Degradation
GSY0GUD02HRGE1	D1005.1	Carbohydrate Metabolism
GSY0GUD02HRL4S	K01G5.7	Transport and Catabolism
GSY0GUD02HRROE	T08A11.2	Transcription
GSY0GUD02HS6A7	C09B8.1	Carbohydrate Metabolism
GSY0GUD02HSBF4	C04H5.6	Transcription
GSY0GUD02HSKJE	F46F11.5	Energy Metabolism
GSY0GUD02HTLJD	C54C6.2	Transport and Catabolism
GSY0GUD02HTZR3	W09B12.1	Lipid Metabolism
GSY0GUD02HU065	T04C12.5	Transport and Catabolism
GSY0GUD02HUAF7	F26D10.3	Transcription
GSY0GUD02HUP2O	T23D8.4	Translation
GSY0GUD02HV4PL	K02A4.1	Amino Acid Metabolism
GSY0GUD02HV6CS	T22B11.5	Carbohydrate Metabolism
GSY0GUD02HVADC	T04C12.6	Transport and Catabolism
GSY0GUD02HVCZW	ZK20.3	Replication and Repair
GSY0GUD02HVH7D	F46A9.5	Folding, Sorting and Degradation
GSY0GUD02HVN1K	F22B5.9	Translation
GSY0GUD02HVWF7	C50F7.10	Metabolism of Other Amino Acids
GSY0GUD02HWA7Q	D1054.2	Folding, Sorting and Degradation
GSY0GUD02HXHA7	H19N07.4	Lipid Metabolism
GSY0GUD02HY5GN	ZK154.3	Transport and Catabolism
GSY0GUD02HYAR7	B0393.1	Translation
GSY0GUD02HYJP7	C54C6.2	Transport and Catabolism
GSY0GUD02HYKXJ	F45D3.5	Folding, Sorting and Degradation
GSY0GUD02HYNRF	F26D10.3	Transcription
GSY0GUD02HYOKF	F21D5.7	Folding, Sorting and Degradation
GSY0GUD02HYOXT	Y59A8B.6	Transcription
GSY0GUD02HZMMG	C26F1.4	Translation
GSY0GUD02HZN5H	F54E7.2	Translation
GSY0GUD02HZUIU	ZK20.3	Replication and Repair
GSY0GUD02I19NJ	C54C6.2	Transport and Catabolism
GSY0GUD02I1G1A	ZK455.3	Signaling Molecules and Interaction
GSY0GUD02I1N02	T06A10.1	Translation
GSY0GUD02I2I4A	F26D10.3	Transcription
GSY0GUD02I31K8	ZK675.1	Signal Transduction
GSY0GUD02I3B0O	F55D10.1	Glycan Biosynthesis and Metabolism
GSY0GUD02I3W2W	R05H10.5	Metabolism of Other Amino Acids
GSY0GUD02I4OB4	B0240.4	Translation
GSY0GUD02I5311	Y39A1C.4	Glycan Biosynthesis and Metabolism
GSY0GUD02I56MM	Y67D8A.1	Signal Transduction
GSY0GUD02I58Z1	ZK1307.8	Folding, Sorting and Degradation
GSY0GUD02I5IB4	Y106G6E.6	Signal Transduction
GSY0GUD02I5OEY	F26D10.3	Transcription
GSY0GUD02I5UFT	F26D10.3	Transcription
GSY0GUD02I5YUU	F43G9.5	Translation
GSY0GUD02I6FV9	F26F4.11	Nucleotide Metabolism
GSY0GUD02I6ICU	F26D10.3	Transcription
GSY0GUD02I733E	W04A8.7	Transcription
GSY0GUD02I79F7	C54C6.2	Transport and Catabolism
GSY0GUD02I7IRG	F45H10.3	Energy Metabolism
GSY0GUD02I7LJR	T27F2.1	Transcription
GSY0GUD02I85M8	C54C6.2	Transport and Catabolism
GSY0GUD02I908T	ZK180.4	Folding, Sorting and Degradation
GSY0GUD02I97GX	F21D5.1	Carbohydrate Metabolism
GSY0GUD02IA2TC	Y71G12B.10	Lipid Metabolism
GSY0GUD02IAC4Y	F37C12.7	Lipid Metabolism
GSY0GUD02IB3YA	B0361.8	Glycan Biosynthesis and Metabolism
GSY0GUD02IBZGO	F26D10.3	Transcription
GSY0GUD02ICCHI	F26D10.3	Transcription
GSY0GUD02ICGQW	Y18D10A.5	Signal Transduction
GSY0GUD02ICZTE	T25G3.4	Lipid Metabolism
GSY0GUD02ID6VF	C54C6.2	Transport and Catabolism
GSY0GUD02IDXEW	Y71F9AM.6	Folding, Sorting and Degradation
GSY0GUD02IED3W	C34F6.8	Carbohydrate Metabolism
GSY0GUD02IEL3K	F26D10.3	Transcription
GSY0GUD02IEN17	K03A1.5	Carbohydrate Metabolism
GSY0GUD02IEQPZ	ZK930.1	Transport and Catabolism
GSY0GUD02IF0QD	F36A4.7	Nucleotide Metabolism
GSY0GUD02IF1HZ	R03D7.1	Amino Acid Metabolism
GSY0GUD02IF580	F27D9.5	Amino Acid Metabolism
GSY0GUD02IF7OE	F33H2.5	Nucleotide Metabolism
GSY0GUD02IFPAA	F23B12.5	Carbohydrate Metabolism
GSY0GUD02IFTIC	F42A8.2	Carbohydrate Metabolism
GSY0GUD02IG2F8	C36E8.5	Transport and Catabolism
GSY0GUD02IGD4D	ZK353.6	Metabolism of Other Amino Acids
GSY0GUD02IGL4C	R10E4.4	Replication and Repair
GSY0GUD02IGW5Z	B0285.5	Glycan Biosynthesis and Metabolism
GSY0GUD02IGY7R	Y46G5A.4	Transcription
GSY0GUD02IHKYO	K06A1.6	Lipid Metabolism
GSY0GUD02IIJPB	T09F3.3	Carbohydrate Metabolism
GSY0GUD02IJ43L	F26D10.3	Transcription
GSY0GUD02IJMB1	M18.5	Replication and Repair
GSY0GUD02IK1B8	T08B1.6	Lipid Metabolism
GSY0GUD02IK634	K01G5.7	Transport and Catabolism
GSY0GUD02IL6OR	F36A4.7	Nucleotide Metabolism
GSY0GUD02ILL21	T04C12.5	Transport and Catabolism
GSY0GUD02ILQ9D	C54C6.2	Transport and Catabolism
GSY0GUD02IM1ZC	F39B2.10	Folding, Sorting and Degradation
GSY0GUD02IM909	E01B7.1	Transport and Catabolism
GSY0GUD02IMBX2	F26D10.3	Transcription
GSY0GUD02IMCBS	C54C6.2	Transport and Catabolism
GSY0GUD02IMHJF	F52H3.1	Amino Acid Metabolism
GSY0GUD02IN7ZX	F42C5.8	Translation
GSY0GUD02ING12	B0001.4	Nucleotide Metabolism
GSY0GUD02INHV5	C54C6.2	Transport and Catabolism
GSY0GUD02IOVU2	C44B11.3	Transport and Catabolism
GSY0GUD02IOWK3	F46C3.1	Folding, Sorting and Degradation
GSY0GUD02IP5NR	EEED8.5	Transcription
GSY0GUD02IPG91	R04A9.4	Translation
GSY0GUD02IPYAC	F29G9.3	Transport and Catabolism
GSY0GUD02IQJ5K	C47E8.5	Folding, Sorting and Degradation
GSY0GUD02IQOK1	B0511.10	Translation
GSY0GUD02IQQIY	ZK1098.1	Transcription
GSY0GUD02IQVUW	F57B9.2	Folding, Sorting and Degradation
GSY0GUD02IQZAE	C09B8.1	Carbohydrate Metabolism
GSY0GUD02IQZEJ	F26D10.3	Transcription
GSY0GUD02IR0K3	C34F6.8	Carbohydrate Metabolism
GSY0GUD02IR2JV	K01G5.7	Transport and Catabolism
GSY0GUD02IRE3C	F52C9.3	Lipid Metabolism
GSY0GUD02IRKSD	C54C6.2	Transport and Catabolism
GSY0GUD02IRSHX	F26D10.3	Transcription
GSY0GUD02ITDTZ	F36A4.7	Nucleotide Metabolism
GSY0GUD02ITMK3	H06O01.1	Folding, Sorting and Degradation
GSY0GUD02ITMZR	K08F8.4	Amino Acid Metabolism
GSY0GUD02ITT35	C07H6.5	Folding, Sorting and Degradation
GSY0GUD02IUHWH	T28F12.3	Signal Transduction
GSY0GUD02IURE5	F26D10.3	Transcription
GSY0GUD02IV33V	Y110A7A.14	Folding, Sorting and Degradation
GSY0GUD02IV7QI	T21E12.4	Transport and Catabolism
GSY0GUD02IVIVO	T04C12.5	Transport and Catabolism
GSY0GUD02IW270	C36E8.5	Transport and Catabolism
GSY0GUD02IWB06	ZK856.8	Signal Transduction
GSY0GUD02IWHJV	F26D10.3	Transcription
GSY0GUD02IWSQE	D1005.1	Carbohydrate Metabolism
GSY0GUD02IX231	K02A4.1	Amino Acid Metabolism
GSY0GUD02IX526	F26D10.3	Transcription
GSY0GUD02IXCZL	C04F12.4	Translation
GSY0GUD02IXG6A	C54C6.2	Transport and Catabolism
GSY0GUD02IXJ1Q	Y74C10AR.3	Membrane Transport
GSY0GUD02IXRY1	F19F10.9	Transcription
GSY0GUD02IXZN6	T22A3.8	Signaling Molecules and Interaction
GSY0GUD02IZ08H	Y71F9AM.6	Folding, Sorting and Degradation
GSY0GUD02IZ0ZF	C54C6.2	Transport and Catabolism
GSY0GUD02IZ1DJ	C05C10.3	Lipid Metabolism
GSY0GUD02IZ8UZ	F26D10.3	Transcription
GSY0GUD02IZUCD	F26D10.3	Transcription
GSY0GUD02J0ABG	C54C6.2	Transport and Catabolism
GSY0GUD02J0IED	T07A9.2	Metabolism of Cofactors and Vitamins
GSY0GUD02J0VHC	R74.1	Amino Acid Metabolism
GSY0GUD02J10JR	F26D10.3	Transcription
GSY0GUD02J1AEW	C44B11.3	Transport and Catabolism
GSY0GUD02J1CB3	F21D5.7	Folding, Sorting and Degradation
GSY0GUD02J1O9M	F26D10.3	Transcription
GSY0GUD02J2CXR	D2013.7	Translation
GSY0GUD02J2YA0	R04B5.5	Carbohydrate Metabolism
GSY0GUD02J391S	C36E8.5	Transport and Catabolism
GSY0GUD02J3E2Y	F37C12.3	Energy Metabolism
GSY0GUD02J43QS	C54C6.2	Transport and Catabolism
GSY0GUD02J50ST	C54C6.2	Transport and Catabolism
GSY0GUD02J5N8Q	R01H10.1	Nucleotide Metabolism
GSY0GUD02J6ER3	ZK40.1	Lipid Metabolism
GSY0GUD02JADOT	R01H2.6	Folding, Sorting and Degradation
GSY0GUD02JAHGI	K01G5.7	Transport and Catabolism
GSY0GUD02JALOP	C14C10.5	Folding, Sorting and Degradation
GSY0GUD02JAW7X	F26D10.3	Transcription
GSY0GUD02JAZQ3	T04C12.5	Transport and Catabolism
GSY0GUD02JBW5O	Y108G3AL.1	Folding, Sorting and Degradation
GSY0GUD02JBXL8	F54C9.5	Translation
GSY0GUD02JCWJP	W07E11.1	Amino Acid Metabolism
GSY0GUD02JDMF8	W09B6.2	Transcription
GSY0GUD02JDW1I	F59B8.2	Carbohydrate Metabolism
GSY0GUD02JDYSO	C54C6.2	Transport and Catabolism
GSY0GUD02JEJH2	ZK154.3	Transport and Catabolism
GSY0GUD02JG231	D2023.2	Carbohydrate Metabolism
GSY0GUD02JG81G	C50D2.5	Transcription
GSY0GUD02JGOQ8	C50F2.3	Transcription
GSY0GUD02JGR0D	F28H1.3	Translation
GSY0GUD02JH1GV	T22D1.9	Folding, Sorting and Degradation
GSY0GUD02JH5MP	F26D10.3	Transcription
GSY0GUD02JHG2S	K03H1.2	Transcription
GSY0GUD02JHNOA	C42D4.8	Nucleotide Metabolism
GSY0GUD02JHUE7	D2045.6	Folding, Sorting and Degradation
GSY0GUD02JIAB0	H19N07.4	Lipid Metabolism
GSY0GUD02JIMD0	Y71F9AL.18	Replication and Repair
GSY0GUD02JIO5T	Y37E11B.4	Transcription
GSY0GUD02JJ70G	F55D10.1	Glycan Biosynthesis and Metabolism
GSY0GUD02JJESG	F45E12.3	Replication and Repair
GSY0GUD02JJMGH	ZK809.2	Lipid Metabolism
GSY0GUD02JJSNW	C08B11.6	Transcription
GSY0GUD02JK1MZ	C47E8.5	Folding, Sorting and Degradation
GSY0GUD02JKNO0	T21E12.4	Transport and Catabolism
GSY0GUD02JKQO5	K02A4.1	Amino Acid Metabolism
GSY0GUD02JKSEK	F46C3.1	Folding, Sorting and Degradation
GSY0GUD02JL7O5	F27D9.5	Amino Acid Metabolism
GSY0GUD02JLILX	C36E8.5	Transport and Catabolism
GSY0GUD02JMRC5	F49C12.8	Folding, Sorting and Degradation
GSY0GUD02JMW96	C24F3.4	Metabolism of Cofactors and Vitamins
GSY0GUD02JN0SA	C04C3.3	Carbohydrate Metabolism
GSY0GUD02JNG6V	F39B2.10	Folding, Sorting and Degradation
GSY0GUD02JNMC5	T22B11.5	Carbohydrate Metabolism
GSY0GUD02JNQF7	K01G5.7	Transport and Catabolism
GSY0GUD02JO521	ZK858.1	Folding, Sorting and Degradation
GSY0GUD02JO6IG	C44B7.9	Membrane Transport
GSY0GUD02JOLSE	Y54F10AM.5	Energy Metabolism
GSY0GUD02JOO1N	C29E4.8	Nucleotide Metabolism
GSY0GUD02JP6ND	EEED8.5	Transcription
GSY0GUD02JPL21	F26D10.3	Transcription
GSY0GUD02JQFAO	DH11.1	Amino Acid Metabolism
GSY0GUD02JQMT1	B0361.8	Glycan Biosynthesis and Metabolism
GSY0GUD02JQNPP	Y46G5A.5	Carbohydrate Metabolism
GSY0GUD02JRHH4	R05G6.8	Carbohydrate Metabolism
GSY0GUD02JRZ92	F26E4.12	Metabolism of Other Amino Acids
GSY0GUD02JSEZ6	F26D10.3	Transcription
GSY0GUD02JSGVU	F17C8.1	Nucleotide Metabolism
GSY0GUD02JSO50	T05H10.2	Replication and Repair
GSY0GUD02JSTGL	F07F6.4	Transport and Catabolism
GSY0GUD02JUJWT	R03D7.1	Amino Acid Metabolism
GSY0GUD02JUKI1	Y54G11A.5	Amino Acid Metabolism
GSY0GUD02JURK3	K04G7.11	Transcription
GSY0GUD02JURL2	Y45G12B.3	Carbohydrate Metabolism
GSY0GUD02JVFAB	Y54G2A.31	Folding, Sorting and Degradation
GSY0GUD02JVSYH	Y54F10AM.5	Energy Metabolism
GSY0GUD02JVZFH	C38H2.2	Glycan Biosynthesis and Metabolism
GSY0GUD02JWN9S	C09G12.9	Transport and Catabolism
GSY0GUD02JX5ME	C54C6.2	Transport and Catabolism
GSY0GUD02JXHP8	F26D10.3	Transcription
GSY0GUD02JY4XE	Y54G2A.31	Folding, Sorting and Degradation
GSY0GUD02JYB3U	Y65B4BL.5	Lipid Metabolism
GSY0GUD02JYQYR	K11C4.4	Amino Acid Metabolism
GSY0GUD02JZ3MT	T23D8.4	Translation
GSY0GUD02JZHIV	F26D10.3	Transcription
GSY0GUD02JZZ88	ZK1098.1	Transcription
GTBCVTC02F08R1	Y67H2A.1	Translation
GTBCVTC02F08ZU	B0336.8	Transport and Catabolism
GTBCVTC02F0JAZ	W10D5.2	Energy Metabolism
GTBCVTC02F103N	T01C8.5	Amino Acid Metabolism
GTBCVTC02F1WC3	F32G8.6	Metabolism of Cofactors and Vitamins
GTBCVTC02F2LGZ	T01H3.1	Energy Metabolism
GTBCVTC02F2XEQ	C26E6.4	Nucleotide Metabolism
GTBCVTC02F341Y	C54C6.2	Transport and Catabolism
GTBCVTC02F3IE8	F20B6.2	Energy Metabolism
GTBCVTC02F3RPT	F26D10.3	Transcription
GTBCVTC02F3WEN	F08F8.2	Metabolism of Terpenoids and Polyketides
GTBCVTC02F3WM9	C54C6.2	Transport and Catabolism
GTBCVTC02F4UGS	F46C3.1	Folding, Sorting and Degradation
GTBCVTC02F4XLG	F26D10.3	Transcription
GTBCVTC02F5H02	T08A11.2	Transcription
GTBCVTC02F5O0U	K10B2.1	Folding, Sorting and Degradation
GTBCVTC02F5OFD	Y46H3A.6	Glycan Biosynthesis and Metabolism
GTBCVTC02F5RNM	ZK154.3	Transport and Catabolism
GTBCVTC02F61Z0	C54C6.2	Transport and Catabolism
GTBCVTC02F6V9A	R05F9.6	Carbohydrate Metabolism
GTBCVTC02F7H33	F26D10.3	Transcription
GTBCVTC02F7LZV	B0464.4	Development
GTBCVTC02F88TA	C54C6.2	Transport and Catabolism
GTBCVTC02F893F	F08D12.1	Folding, Sorting and Degradation
GTBCVTC02F8ZES	C05D9.5	Translation
GTBCVTC02F9COM	C07G1.5	Transport and Catabolism
GTBCVTC02F9HJ1	F26D10.3	Transcription
GTBCVTC02FIMFM	T20G5.2	Carbohydrate Metabolism
GTBCVTC02FJ0OX	ZK455.2	Nucleotide Metabolism
GTBCVTC02FJBP0	F26E4.12	Metabolism of Other Amino Acids
GTBCVTC02FJH3W	K07G5.2	Replication and Repair
GTBCVTC02FJXUF	C04F6.3	Carbohydrate Metabolism
GTBCVTC02FK2L0	E01B7.1	Transport and Catabolism
GTBCVTC02FK97T	T20G5.2	Carbohydrate Metabolism
GTBCVTC02FL69X	R05F9.6	Carbohydrate Metabolism
GTBCVTC02FL77C	F26D10.3	Transcription
GTBCVTC02FLF7O	C54C6.2	Transport and Catabolism
GTBCVTC02FLI1Y	W07E11.1	Amino Acid Metabolism
GTBCVTC02FLR4H	F26D10.3	Transcription
GTBCVTC02FM3L9	W08D2.7	Folding, Sorting and Degradation
GTBCVTC02FM664	F26D10.3	Transcription
GTBCVTC02FM9VN	T22D1.9	Folding, Sorting and Degradation
GTBCVTC02FMB9B	K01G5.7	Transport and Catabolism
GTBCVTC02FMEE6	T04C12.5	Transport and Catabolism
GTBCVTC02FMJ8W	F26D10.3	Transcription
GTBCVTC02FN1TI	Y54G11A.6	Amino Acid Metabolism
GTBCVTC02FN73V	C10C5.3	Amino Acid Metabolism
GTBCVTC02FNABU	ZK792.6	Signal Transduction
GTBCVTC02FNF8J	F37B12.2	Metabolism of Other Amino Acids
GTBCVTC02FNIDC	K01G5.7	Transport and Catabolism
GTBCVTC02FOA2U	Y54E10BL.5	Energy Metabolism
GTBCVTC02FOVX9	C54C6.2	Transport and Catabolism
GTBCVTC02FPYQ4	Y47G6A.6	Signal Transduction
GTBCVTC02FQ64T	ZK1307.8	Folding, Sorting and Degradation
GTBCVTC02FQ9HG	F54C9.5	Translation
GTBCVTC02FQR60	C04F6.3	Carbohydrate Metabolism
GTBCVTC02FR3E0	C17E4.5	Translation
GTBCVTC02FRJJP	F26D10.3	Transcription
GTBCVTC02FROJC	F26E4.1	Translation
GTBCVTC02FRZTD	K02A4.1	Amino Acid Metabolism
GTBCVTC02FS2ZQ	F15A8.6	Xenobiotics Biodegradation and Metabolism
GTBCVTC02FS6PH	C54C6.2	Transport and Catabolism
GTBCVTC02FS6Y3	ZK154.3	Transport and Catabolism
GTBCVTC02FS9MS	C54C6.2	Transport and Catabolism
GTBCVTC02FSTGR	Y56A3A.27	Replication and Repair
GTBCVTC02FSXUR	T22B11.5	Carbohydrate Metabolism
GTBCVTC02FSZSP	C02F5.9	Folding, Sorting and Degradation
GTBCVTC02FTAYG	T22B11.5	Carbohydrate Metabolism
GTBCVTC02FTH38	W01A11.1	Xenobiotics Biodegradation and Metabolism
GTBCVTC02FTMK6	F26D10.3	Transcription
GTBCVTC02FTZT8	F26D10.3	Transcription
GTBCVTC02FU9RY	F09D1.1	Transcription
GTBCVTC02FUTF5	Y37E11AR.2	Folding, Sorting and Degradation
GTBCVTC02FUWP8	F26D10.3	Transcription
GTBCVTC02FVCRC	C04C3.3	Carbohydrate Metabolism
GTBCVTC02FVWX7	T20G5.1	Transport and Catabolism
GTBCVTC02FXIZT	F20B6.2	Energy Metabolism
GTBCVTC02FXSD4	T27F6.6	Lipid Metabolism
GTBCVTC02FYOUD	F52C9.3	Lipid Metabolism
GTBCVTC02FYZ6C	C15C6.4	Translation
GTBCVTC02FZ4AR	F35H8.6	Carbohydrate Metabolism
GTBCVTC02FZHDQ	F31E3.4	Folding, Sorting and Degradation
GTBCVTC02FZXPA	F26D10.3	Transcription
GTBCVTC02FZXY7	H43I07.2	Nucleotide Metabolism
GTBCVTC02G0JLN	Y22D7AR.13	Signaling Molecules and Interaction
GTBCVTC02G0JWO	T10B11.2	Lipid Metabolism
GTBCVTC02G0L4B	Y110A7A.14	Folding, Sorting and Degradation
GTBCVTC02G0OPI	T23D8.4	Translation
GTBCVTC02G0UJK	C14C10.5	Folding, Sorting and Degradation
GTBCVTC02G0XUJ	K02B12.7	Transport and Catabolism
GTBCVTC02G1G4Y	F26D10.3	Transcription
GTBCVTC02G27V0	C10H11.9	Signal Transduction
GTBCVTC02G2EOF	Y66D12A.15	Replication and Repair
GTBCVTC02G2O40	T04C12.6	Transport and Catabolism
GTBCVTC02G2UFK	F26D10.3	Transcription
GTBCVTC02G3FXM	C03G5.1	Carbohydrate Metabolism
GTBCVTC02G3JLW	F26D10.3	Transcription
GTBCVTC02G4QJM	Y38A10A.5	Folding, Sorting and Degradation
GTBCVTC02G5HGH	F35H8.6	Carbohydrate Metabolism
GTBCVTC02G5ZC2	F26D10.3	Transcription
GTBCVTC02G63Z2	F26D10.3	Transcription
GTBCVTC02G69SR	Y39A1C.4	Glycan Biosynthesis and Metabolism
GTBCVTC02G6PRM	F37B12.2	Metabolism of Other Amino Acids
GTBCVTC02G6X0G	Y56A3A.27	Replication and Repair
GTBCVTC02G7HTZ	T19B10.3	Carbohydrate Metabolism
GTBCVTC02G7LTS	Y46G5A.4	Transcription
GTBCVTC02G7R4A	T04C12.6	Transport and Catabolism
GTBCVTC02G7RXM	K10B2.1	Folding, Sorting and Degradation
GTBCVTC02G8OE2	T09F3.3	Carbohydrate Metabolism
GTBCVTC02G8QI4	Y18D10A.5	Signal Transduction
GTBCVTC02G908M	C37H5.8	Folding, Sorting and Degradation
GTBCVTC02G93FN	F10B5.1	Translation
GTBCVTC02G99J6	T04C12.6	Transport and Catabolism
GTBCVTC02G9ONL	ZK1307.8	Folding, Sorting and Degradation
GTBCVTC02G9Q1J	C50C3.6	Transcription
GTBCVTC02GA3RG	C54G4.8	Energy Metabolism
GTBCVTC02GA99P	K01G5.7	Transport and Catabolism
GTBCVTC02GAAC6	T04C12.6	Transport and Catabolism
GTBCVTC02GARR5	F23B12.5	Carbohydrate Metabolism
GTBCVTC02GB1QV	C54C6.2	Transport and Catabolism
GTBCVTC02GB7LR	Y47G6A.6	Signal Transduction
GTBCVTC02GBTDE	Y59A8B.6	Transcription
GTBCVTC02GC226	F01F1.7	Transcription
GTBCVTC02GCDV1	C24F3.4	Metabolism of Cofactors and Vitamins
GTBCVTC02GCEYH	F25B4.1	Amino Acid Metabolism
GTBCVTC02GCRRP	F59B2.3	Carbohydrate Metabolism
GTBCVTC02GCSXG	K12H4.4	Folding, Sorting and Degradation
GTBCVTC02GCTFD	ZK20.3	Replication and Repair
GTBCVTC02GCUIQ	Y46G5A.21	Lipid Metabolism
GTBCVTC02GD4XA	R01H10.1	Nucleotide Metabolism
GTBCVTC02GDRMZ	C07H6.5	Folding, Sorting and Degradation
GTBCVTC02GDTSO	ZK455.2	Nucleotide Metabolism
GTBCVTC02GEB4W	C54C6.2	Transport and Catabolism
GTBCVTC02GEKB0	C47E12.1	Translation
GTBCVTC02GEKQQ	T23D8.4	Translation
GTBCVTC02GEPWU	C14C10.5	Folding, Sorting and Degradation
GTBCVTC02GEQLF	ZK669.4	Amino Acid Metabolism
GTBCVTC02GFCCG	W09B12.1	Lipid Metabolism
GTBCVTC02GFFG2	K07C5.6	Transcription
GTBCVTC02GG240	F26D10.3	Transcription
GTBCVTC02GG2OL	C34C6.4	Amino Acid Metabolism
GTBCVTC02GG8RL	ZK792.6	Signal Transduction
GTBCVTC02GGE37	F26D10.3	Transcription
GTBCVTC02GH8ZY	F08B1.2	Nucleotide Metabolism
GTBCVTC02GHFB9	F33H2.5	Nucleotide Metabolism
GTBCVTC02GHFKU	EEED8.5	Transcription
GTBCVTC02GHUP7	C54C6.2	Transport and Catabolism
GTBCVTC02GHYL2	F26D10.3	Transcription
GTBCVTC02GIIKW	Y37E11AR.2	Folding, Sorting and Degradation
GTBCVTC02GJ8AA	F26D10.3	Transcription
GTBCVTC02GJMJG	F26D10.3	Transcription
GTBCVTC02GJQ1D	K01G5.7	Transport and Catabolism
GTBCVTC02GJSMP	F01F1.7	Transcription
GTBCVTC02GJZYM	F09G2.4	Translation
GTBCVTC02GKAE2	Y17G9B.5	Signal Transduction
GTBCVTC02GKBG8	T22B11.5	Carbohydrate Metabolism
GTBCVTC02GKIRW	T08A11.2	Transcription
GTBCVTC02GKJQX	K10G9.3	Glycan Biosynthesis and Metabolism
GTBCVTC02GKKXB	C47E8.5	Folding, Sorting and Degradation
GTBCVTC02GKPK0	C54C6.2	Transport and Catabolism
GTBCVTC02GL5F6	F26D10.3	Transcription
GTBCVTC02GLIR4	C04C3.3	Carbohydrate Metabolism
GTBCVTC02GLRAY	C13C4.4	Energy Metabolism
GTBCVTC02GMKWP	R03D7.1	Amino Acid Metabolism
GTBCVTC02GMRPS	F26D10.3	Transcription
GTBCVTC02GN4PL	F26D10.3	Transcription
GTBCVTC02GNG5G	C54C6.2	Transport and Catabolism
GTBCVTC02GNKBK	C14C10.5	Folding, Sorting and Degradation
GTBCVTC02GNMEY	F37B12.2	Metabolism of Other Amino Acids
GTBCVTC02GNPUJ	R74.1	Amino Acid Metabolism
GTBCVTC02GO3KF	F26D10.3	Transcription
GTBCVTC02GOR3V	C15H11.7	Folding, Sorting and Degradation
GTBCVTC02GOR8H	F45E12.3	Replication and Repair
GTBCVTC02GP3KA	F26D10.3	Transcription
GTBCVTC02GPBJS	T22D1.9	Folding, Sorting and Degradation
GTBCVTC02GPHEO	C06A6.3	Transport and Catabolism
GTBCVTC02GPKOW	F26D10.3	Transcription
GTBCVTC02GPT97	F26D10.3	Transcription
GTBCVTC02GPU31	T23D8.4	Translation
GTBCVTC02GPZSH	C13C4.4	Energy Metabolism
GTBCVTC02GQ06L	C36E8.5	Transport and Catabolism
GTBCVTC02GQG7N	ZK829.4	Amino Acid Metabolism
GTBCVTC02GQW5N	Y39G8C.1	Folding, Sorting and Degradation
GTBCVTC02GQXFD	C36B1.5	Transcription
GTBCVTC02GR1O5	Y59A8B.6	Transcription
GTBCVTC02GR266	D1054.2	Folding, Sorting and Degradation
GTBCVTC02GRRD9	B0393.1	Translation
GTBCVTC02GS5SS	F19F10.9	Transcription
GTBCVTC02GSERY	K01G5.7	Transport and Catabolism
GTBCVTC02GSLOS	F36A2.13	Folding, Sorting and Degradation
GTBCVTC02GSUCA	ZK154.3	Transport and Catabolism
GTBCVTC02GSZVV	F26D10.3	Transcription
GTBCVTC02GT5O3	C54C6.2	Transport and Catabolism
GTBCVTC02GT8O5	Y65B4BL.5	Lipid Metabolism
GTBCVTC02GTUX2	T04C12.6	Transport and Catabolism
GTBCVTC02GU1QT	T03F1.3	Carbohydrate Metabolism
GTBCVTC02GU8KC	B0205.6	Metabolism of Cofactors and Vitamins
GTBCVTC02GUN42	T01H3.1	Energy Metabolism
GTBCVTC02GUSZP	F28H1.3	Translation
GTBCVTC02GUWI3	C04C3.3	Carbohydrate Metabolism
GTBCVTC02GVK6Q	D1054.2	Folding, Sorting and Degradation
GTBCVTC02GVL0Y	C36E8.5	Transport and Catabolism
GTBCVTC02GW15O	Y37E11B.4	Transcription
GTBCVTC02GWH1M	ZK20.3	Replication and Repair
GTBCVTC02GX4S6	C54C6.2	Transport and Catabolism
GTBCVTC02GXHYK	T04C12.5	Transport and Catabolism
GTBCVTC02GXJDX	F26D10.3	Transcription
GTBCVTC02GXS17	B0395.2	Lipid Metabolism
GTBCVTC02GXX3C	Y49E10.20	Transport and Catabolism
GTBCVTC02GXXWF	F56B3.5	Lipid Metabolism
GTBCVTC02GYC9Q	T01C8.5	Amino Acid Metabolism
GTBCVTC02GYVPO	F26D10.3	Transcription
GTBCVTC02GZ4ZW	C54C6.2	Transport and Catabolism
GTBCVTC02GZTFP	F26D10.3	Transcription
GTBCVTC02H09FU	C04C3.3	Carbohydrate Metabolism
GTBCVTC02H0B0G	C42D4.8	Nucleotide Metabolism
GTBCVTC02H0JBY	K02F2.3	Transcription
GTBCVTC02H10L8	C14C10.5	Folding, Sorting and Degradation
GTBCVTC02H14S7	T22D1.9	Folding, Sorting and Degradation
GTBCVTC02H14YY	C37E2.1	Carbohydrate Metabolism
GTBCVTC02H1JVD	F21D5.1	Carbohydrate Metabolism
GTBCVTC02H1RVJ	F11H8.1	Folding, Sorting and Degradation
GTBCVTC02H1SF2	R03D7.1	Amino Acid Metabolism
GTBCVTC02H1ZP4	F46A9.4	Folding, Sorting and Degradation
GTBCVTC02H2QNZ	F26D10.3	Transcription
GTBCVTC02H3QRN	F58A4.10	Folding, Sorting and Degradation
GTBCVTC02H4F9L	K02A4.1	Amino Acid Metabolism
GTBCVTC02H4I73	D2030.5	Amino Acid Metabolism
GTBCVTC02H4JQS	F26D10.3	Transcription
GTBCVTC02H4K5A	T04C12.5	Transport and Catabolism
GTBCVTC02H4SMK	C14C10.5	Folding, Sorting and Degradation
GTBCVTC02H4ZKF	F26D10.3	Transcription
GTBCVTC02H55J9	C54C6.2	Transport and Catabolism
GTBCVTC02H55JV	F27D9.5	Amino Acid Metabolism
GTBCVTC02H55WP	F57B9.2	Folding, Sorting and Degradation
GTBCVTC02H56B4	Y87G2A.3	Transport and Catabolism
GTBCVTC02H5VJG	K12C11.2	Translation
GTBCVTC02H64KE	F26D10.3	Transcription
GTBCVTC02H69GQ	Y59A8B.6	Transcription
GTBCVTC02H6QGP	F26D10.3	Transcription
GTBCVTC02H6RC1	F08G12.2	Transcription
GTBCVTC02H6T32	W07E11.1	Amino Acid Metabolism
GTBCVTC02H7AS8	F35H8.6	Carbohydrate Metabolism
GTBCVTC02H7CD2	F26D10.3	Transcription
GTBCVTC02H7LPG	C04C3.3	Carbohydrate Metabolism
GTBCVTC02H8PL9	F26D10.3	Transcription
GTBCVTC02H8QFB	C54C6.2	Transport and Catabolism
GTBCVTC02H907T	F26D10.3	Transcription
GTBCVTC02H9SFQ	C54C6.2	Transport and Catabolism
GTBCVTC02HAQO5	T04A11.6	Replication and Repair
GTBCVTC02HASTX	Y80D3A.1	Amino Acid Metabolism
GTBCVTC02HAWGF	C47E12.1	Translation
GTBCVTC02HB2MO	F32H2.4	Translation
GTBCVTC02HB669	W08D2.7	Folding, Sorting and Degradation
GTBCVTC02HBE2A	F42D1.2	Metabolism of Cofactors and Vitamins
GTBCVTC02HC14F	C54C6.2	Transport and Catabolism
GTBCVTC02HDXBW	Y71F9B.7	Endocrine System
GTBCVTC02HE2MD	F10C5.1	Folding, Sorting and Degradation
GTBCVTC02HEOU0	ZK809.2	Lipid Metabolism
GTBCVTC02HEUCP	F36A2.13	Folding, Sorting and Degradation
GTBCVTC02HFFPS	F26D10.3	Transcription
GTBCVTC02HFWON	F54D5.7	Lipid Metabolism
GTBCVTC02HGY2K	Y48B6A.3	Folding, Sorting and Degradation
GTBCVTC02HHIMD	Y108G3AL.1	Folding, Sorting and Degradation
GTBCVTC02HHWNU	C47E8.5	Folding, Sorting and Degradation
GTBCVTC02HI9N2	F35H12.4	Carbohydrate Metabolism
GTBCVTC02HIGKT	C54C6.2	Transport and Catabolism
GTBCVTC02HIHOB	T05E11.6	Glycan Biosynthesis and Metabolism
GTBCVTC02HIKKR	VF11C1L.1	Carbohydrate Metabolism
GTBCVTC02HIT4A	F26D10.3	Transcription
GTBCVTC02HJ971	F59A6.1	Signal Transduction
GTBCVTC02HJH8S	Y110A7A.10	Signal Transduction
GTBCVTC02HJODP	C54C6.2	Transport and Catabolism
GTBCVTC02HJZMH	Y48B6A.7	Lipid Metabolism
GTBCVTC02HKJ8L	K02A4.1	Amino Acid Metabolism
GTBCVTC02HKK2I	K03H1.2	Transcription
GTBCVTC02HKWZO	C26E6.4	Nucleotide Metabolism
GTBCVTC02HLCBT	C23H3.7	Carbohydrate Metabolism
GTBCVTC02HLFMD	C50F7.4	Carbohydrate Metabolism
GTBCVTC02HLSI0	K02A4.1	Amino Acid Metabolism
GTBCVTC02HLT79	F26D10.3	Transcription
GTBCVTC02HM0IV	F26D10.3	Transcription
GTBCVTC02HMOXM	ZK1098.1	Transcription
GTBCVTC02HMU6G	F08F8.2	Metabolism of Terpenoids and Polyketides
GTBCVTC02HMXWR	R10E9.1	Translation
GTBCVTC02HNEMN	W08D2.7	Folding, Sorting and Degradation
GTBCVTC02HNNNM	F54C8.5	Signal Transduction
GTBCVTC02HOL3V	F26D10.3	Transcription
GTBCVTC02HOUAH	C02F5.9	Folding, Sorting and Degradation
GTBCVTC02HQ2XF	F25B4.7	Signal Transduction
GTBCVTC02HRE04	Y39G10AR.8	Translation
GTBCVTC02HREPQ	F25H9.6	Metabolism of Cofactors and Vitamins
GTBCVTC02HRHFF	R03D7.1	Amino Acid Metabolism
GTBCVTC02HRJLI	F26D10.3	Transcription
GTBCVTC02HSGBJ	F27D9.5	Amino Acid Metabolism
GTBCVTC02HT05W	F38B6.4	Nucleotide Metabolism
GTBCVTC02HTP4G	ZK154.3	Transport and Catabolism
GTBCVTC02HTXEV	T04C12.5	Transport and Catabolism
GTBCVTC02HUHIA	Y54G11A.13	Amino Acid Metabolism
GTBCVTC02HUK3N	C53A5.3	Signal Transduction
GTBCVTC02HUO9R	Y67H2A.1	Translation
GTBCVTC02HUX35	K01G5.7	Transport and Catabolism
GTBCVTC02HUYDJ	C44B11.3	Transport and Catabolism
GTBCVTC02HV9OY	C04F12.4	Translation
GTBCVTC02HVA91	M153.1	Amino Acid Metabolism
GTBCVTC02HVSHP	F35G2.4	Amino Acid Metabolism
GTBCVTC02HVVTY	F26D10.3	Transcription
GTBCVTC02HWOS0	C06A1.1	Folding, Sorting and Degradation
GTBCVTC02HX50O	C49H3.10	Translation
GTBCVTC02HXC6I	C47E8.5	Folding, Sorting and Degradation
GTBCVTC02HXIQQ	W06D4.6	Replication and Repair
GTBCVTC02HXJR7	T05G5.3	Endocrine System
GTBCVTC02HXTPC	F28D9.1	Translation
GTBCVTC02HXVOQ	T23H2.1	Translation
GTBCVTC02HXZOT	C54C6.2	Transport and Catabolism
GTBCVTC02HY22H	T01G1.4	Metabolism of Terpenoids and Polyketides
GTBCVTC02HY4XW	Y97E10AR.5	Nucleotide Metabolism
GTBCVTC02HYC7O	C54C6.2	Transport and Catabolism
GTBCVTC02HYY0V	F59E10.2	Folding, Sorting and Degradation
GTBCVTC02HZ95T	T10B9.7	Metabolism of Terpenoids and Polyketides
GTBCVTC02I04RT	M7.1	Folding, Sorting and Degradation
GTBCVTC02I161E	C54C6.2	Transport and Catabolism
GTBCVTC02I1627	ZK154.3	Transport and Catabolism
GTBCVTC02I16AS	Y67H2A.1	Translation
GTBCVTC02I1J6N	F26D10.3	Transcription
GTBCVTC02I1JI5	F26D10.3	Transcription
GTBCVTC02I1QOB	Y67H2A.1	Translation
GTBCVTC02I1U0R	F08B1.2	Nucleotide Metabolism
GTBCVTC02I1VXZ	F52C9.3	Lipid Metabolism
GTBCVTC02I1WVI	B0393.1	Translation
GTBCVTC02I1XNI	R04B5.5	Carbohydrate Metabolism
GTBCVTC02I26BA	F26D10.3	Transcription
GTBCVTC02I2BYY	F41C3.5	Transport and Catabolism
GTBCVTC02I2FB6	K01G5.7	Transport and Catabolism
GTBCVTC02I2QKP	F29B9.6	Translation
GTBCVTC02I3566	T12B3.3	Lipid Metabolism
GTBCVTC02I36MR	K09E4.2	Glycan Biosynthesis and Metabolism
GTBCVTC02I3AGF	C54C6.2	Transport and Catabolism
GTBCVTC02I3GBV	T04C12.6	Transport and Catabolism
GTBCVTC02I3HIN	F36A4.7	Nucleotide Metabolism
GTBCVTC02I4MYE	D1037.3	Metabolism of Cofactors and Vitamins
GTBCVTC02I5G09	ZK1307.6	Folding, Sorting and Degradation
GTBCVTC02I68QS	K02A4.1	Amino Acid Metabolism
GTBCVTC02I694K	C09B8.1	Carbohydrate Metabolism
GTBCVTC02I6C6Z	F26D10.3	Transcription
GTBCVTC02I6M73	F28D9.1	Translation
GTBCVTC02I73DQ	F15A8.6	Xenobiotics Biodegradation and Metabolism
GTBCVTC02I79IT	F26D10.3	Transcription
GTBCVTC02I7CFM	C14B9.2	Folding, Sorting and Degradation
GTBCVTC02I84XM	T04C12.5	Transport and Catabolism
GTBCVTC02I8L9T	D2013.7	Translation
GTBCVTC02I8VIJ	C54C6.2	Transport and Catabolism
GTBCVTC02I8ZD0	C54C6.2	Transport and Catabolism
GTBCVTC02I9H4E	Y108G3AL.1	Folding, Sorting and Degradation
GTBCVTC02IAHJV	C25A1.16	Translation
GTBCVTC02IAOM4	T05G5.3	Endocrine System
GTBCVTC02IBTL8	C50F7.4	Carbohydrate Metabolism
GTBCVTC02IC1BS	Y48B6A.12	Carbohydrate Metabolism
GTBCVTC02ICLH2	C54C6.2	Transport and Catabolism
GTBCVTC02ICPLI	F26D10.3	Transcription
GTBCVTC02IDA55	C42D8.3	Metabolism of Cofactors and Vitamins
GTBCVTC02IDCHO	T03D8.5	Nucleotide Metabolism
GTBCVTC02IDT3H	ZK1098.1	Transcription
GTBCVTC02IDW17	Y66D12A.15	Replication and Repair
GTBCVTC02IDYEW	Y45F10A.4	Metabolism of Other Amino Acids
GTBCVTC02IF3LW	F26D10.3	Transcription
GTBCVTC02IF5TI	F49C12.8	Folding, Sorting and Degradation
GTBCVTC02IFL6D	F26D10.3	Transcription
GTBCVTC02IG4UQ	C54C6.2	Transport and Catabolism
GTBCVTC02IGQ7W	F20H11.3	Carbohydrate Metabolism
GTBCVTC02IGQVX	F45D3.5	Folding, Sorting and Degradation
GTBCVTC02IHAS0	F55C10.1	Signal Transduction
GTBCVTC02IHHIK	C46F11.4	Transcription
GTBCVTC02II5W3	Y87G2A.3	Transport and Catabolism
GTBCVTC02IIDJT	D2085.1	Nucleotide Metabolism
GTBCVTC02IIPGT	F26D10.3	Transcription
GTBCVTC02IJ9DU	C49H3.10	Translation
GTBCVTC02IJ9MV	B0361.8	Glycan Biosynthesis and Metabolism
GTBCVTC02IJBO6	ZK455.2	Nucleotide Metabolism
GTBCVTC02IJNCN	B0393.1	Translation
GTBCVTC02IJU6W	F26D10.3	Transcription
GTBCVTC02IK19Y	F54F2.9	Folding, Sorting and Degradation
GTBCVTC02IKQ4W	C54C6.2	Transport and Catabolism
GTBCVTC02IKRP4	C07G1.5	Transport and Catabolism
GTBCVTC02ILH16	F29B9.6	Translation
GTBCVTC02ILHM3	F08D12.1	Folding, Sorting and Degradation
GTBCVTC02IM1I5	F26D10.3	Transcription
GTBCVTC02IMMSA	Y37E11AR.2	Folding, Sorting and Degradation
GTBCVTC02IMODK	C34C6.4	Amino Acid Metabolism
GTBCVTC02IMRZU	C54C6.2	Transport and Catabolism
GTBCVTC02IMV9I	F26D10.3	Transcription
GTBCVTC02IMZHS	F26D10.3	Transcription
GTBCVTC02IN1QP	F46A9.4	Folding, Sorting and Degradation
GTBCVTC02INAX6	F41C3.5	Transport and Catabolism
GTBCVTC02INM16	T25G3.2	Carbohydrate Metabolism
GTBCVTC02INTQK	C44B7.9	Membrane Transport
GTBCVTC02IO5OR	F26D10.3	Transcription
GTBCVTC02IO7BC	B0393.1	Translation
GTBCVTC02IO8GY	F26D10.3	Transcription
GTBCVTC02IOCFE	K01G5.7	Transport and Catabolism
GTBCVTC02IOM2U	F26D10.3	Transcription
GTBCVTC02IP6KC	F36D3.9	Transport and Catabolism
GTBCVTC02IPG4I	F26D10.3	Transcription
GTBCVTC02IPLMC	C54C6.2	Transport and Catabolism
GTBCVTC02IPOAV	Y108G3AL.2	Transcription
GTBCVTC02IPXSS	C54C6.2	Transport and Catabolism
GTBCVTC02IQ0ID	D2045.6	Folding, Sorting and Degradation
GTBCVTC02IQB6F	C31C9.2	Amino Acid Metabolism
GTBCVTC02IQBRI	C54C6.2	Transport and Catabolism
GTBCVTC02IQFB9	C41C4.8	Folding, Sorting and Degradation
GTBCVTC02IQFXI	F26D10.3	Transcription
GTBCVTC02IQNVZ	F41C3.5	Transport and Catabolism
GTBCVTC02IR1XB	F33H2.5	Nucleotide Metabolism
GTBCVTC02IR2QX	C54C6.2	Transport and Catabolism
GTBCVTC02IRJ9Q	W06B4.2	Carbohydrate Metabolism
GTBCVTC02IS2G4	Y69A2AR.6	Folding, Sorting and Degradation
GTBCVTC02ISFRM	C18D11.4	Transcription
GTBCVTC02ISJG4	C14C10.5	Folding, Sorting and Degradation
GTBCVTC02ITAIJ	Y66H1A.4	Translation
GTBCVTC02ITBN6	K01G5.7	Transport and Catabolism
GTBCVTC02ITFBZ	F58A4.10	Folding, Sorting and Degradation
GTBCVTC02ITORW	T05D4.1	Carbohydrate Metabolism
GTBCVTC02IUJ27	F26D10.3	Transcription
GTBCVTC02IUOKZ	ZK455.2	Nucleotide Metabolism
GTBCVTC02IUVXY	T22B11.5	Carbohydrate Metabolism
GTBCVTC02IVQA5	C54C6.2	Transport and Catabolism
GTBCVTC02IVR6K	Y37E11AR.2	Folding, Sorting and Degradation
GTBCVTC02IVW94	F26D10.3	Transcription
GTBCVTC02IW2YK	F26D10.3	Transcription
GTBCVTC02IW9ZO	W04A8.7	Transcription
GTBCVTC02IX6Y9	T23D8.4	Translation
GTBCVTC02IXCPB	K01G5.7	Transport and Catabolism
GTBCVTC02IY0AX	F22B5.2	Translation
GTBCVTC02IY5T4	Y39G10AR.8	Translation
GTBCVTC02IYKWP	F35H10.4	Energy Metabolism
GTBCVTC02IZJ36	K03H1.2	Transcription
GTBCVTC02IZLJ0	C01A2.3	Folding, Sorting and Degradation
GTBCVTC02IZNCT	F26D10.3	Transcription
GTBCVTC02IZXJK	F54D5.7	Lipid Metabolism
GTBCVTC02J006O	R01H10.1	Nucleotide Metabolism
GTBCVTC02J09C9	VF39H2L.1	Folding, Sorting and Degradation
GTBCVTC02J0G62	F26D10.3	Transcription
GTBCVTC02J0GIB	C50D2.5	Transcription
GTBCVTC02J0MVI	F26D10.3	Transcription
GTBCVTC02J0UOZ	C07H6.5	Folding, Sorting and Degradation
GTBCVTC02J0VAI	Y44A6D.5	Amino Acid Metabolism
GTBCVTC02J18Z7	F45H10.3	Energy Metabolism
GTBCVTC02J221H	E01G4.4	Translation
GTBCVTC02J241Q	K01G5.7	Transport and Catabolism
GTBCVTC02J25GJ	ZK154.3	Transport and Catabolism
GTBCVTC02J2D1I	C01F1.1	Transcription
GTBCVTC02J2JKD	F26D10.3	Transcription
GTBCVTC02J2N5Y	F26D10.3	Transcription
GTBCVTC02J2VS2	W06H3.3	Nucleotide Metabolism
GTBCVTC02J37X1	F26D10.3	Transcription
GTBCVTC02J3HII	Y51H4A.3	Transport and Catabolism
GTBCVTC02J3REG	F37E3.1	Translation
GTBCVTC02J3T1N	F26D10.3	Transcription
GTBCVTC02J6AR8	ZC434.5	Metabolism of Cofactors and Vitamins
GTBCVTC02JA0Y4	C07H6.1	Replication and Repair
GTBCVTC02JA2HE	C54C6.2	Transport and Catabolism
GTBCVTC02JAB1B	C44B11.3	Transport and Catabolism
GTBCVTC02JABZM	F26D10.3	Transcription
GTBCVTC02JB40Q	C36E8.5	Transport and Catabolism
GTBCVTC02JCDPF	C01A2.3	Folding, Sorting and Degradation
GTBCVTC02JCN47	F17C8.4	Signal Transduction
GTBCVTC02JCOEG	F27D9.5	Amino Acid Metabolism
GTBCVTC02JCPDG	F26D10.3	Transcription
GTBCVTC02JCTZC	F26D10.3	Transcription
GTBCVTC02JDBXJ	F26D10.3	Transcription
GTBCVTC02JDJ69	C36E8.5	Transport and Catabolism
GTBCVTC02JDPCL	W06B4.2	Carbohydrate Metabolism
GTBCVTC02JDRPH	F26D10.3	Transcription
GTBCVTC02JDU6A	K02F2.3	Transcription
GTBCVTC02JE8S3	F54C9.5	Translation
GTBCVTC02JEB0B	F26D10.3	Transcription
GTBCVTC02JEL7P	E01B7.1	Transport and Catabolism
GTBCVTC02JEQKT	F52C9.3	Lipid Metabolism
GTBCVTC02JERE2	C05C10.3	Lipid Metabolism
GTBCVTC02JEW0A	C13C4.4	Energy Metabolism
GTBCVTC02JEYVS	C47E12.1	Translation
GTBCVTC02JF7AX	R01H2.5	Carbohydrate Metabolism
GTBCVTC02JFHE2	F10C5.1	Folding, Sorting and Degradation
GTBCVTC02JFHIT	Y59A8B.6	Transcription
GTBCVTC02JFHYI	W04A8.7	Transcription
GTBCVTC02JFOL9	C54C6.2	Transport and Catabolism
GTBCVTC02JFP7Y	Y37E11AR.2	Folding, Sorting and Degradation
GTBCVTC02JG2R1	D1037.3	Metabolism of Cofactors and Vitamins
GTBCVTC02JG5FF	M18.5	Replication and Repair
GTBCVTC02JG5IP	Y54F10AM.5	Energy Metabolism
GTBCVTC02JGY8O	B0395.2	Lipid Metabolism
GTBCVTC02JHRK4	T12A2.2	Glycan Biosynthesis and Metabolism
GTBCVTC02JHVY3	K01G5.6	Glycan Biosynthesis and Metabolism
GTBCVTC02JI7R2	Y44A6D.5	Amino Acid Metabolism
GTBCVTC02JIBMG	R05H10.5	Metabolism of Other Amino Acids
GTBCVTC02JIIEN	Y116A8C.35	Transcription
GTBCVTC02JIKTY	Y48B6A.3	Folding, Sorting and Degradation
GTBCVTC02JJ1FT	VF11C1L.1	Carbohydrate Metabolism
GTBCVTC02JJ4F6	F37B12.2	Metabolism of Other Amino Acids
GTBCVTC02JJGY0	ZK856.8	Signal Transduction
GTBCVTC02JJJMR	C03C10.1	Signal Transduction
GTBCVTC02JKGO7	T22B11.5	Carbohydrate Metabolism
GTBCVTC02JKQZJ	F18A1.5	Replication and Repair
GTBCVTC02JLG8D	F26D10.3	Transcription
GTBCVTC02JM3VN	C25F6.3	Nucleotide Metabolism
GTBCVTC02JMFAP	C15H11.7	Folding, Sorting and Degradation
GTBCVTC02JMRXR	B0393.1	Translation
GTBCVTC02JMXX0	Y87G2A.3	Transport and Catabolism
GTBCVTC02JMYZO	Y39G8C.1	Folding, Sorting and Degradation
GTBCVTC02JNSVF	F26D10.3	Transcription
GTBCVTC02JO98X	F42C5.8	Translation
GTBCVTC02JOMKN	K12D12.2	Translation
GTBCVTC02JPQZJ	T04C12.5	Transport and Catabolism
GTBCVTC02JQXO8	C54C6.2	Transport and Catabolism
GTBCVTC02JRCL5	F26D10.3	Transcription
GTBCVTC02JRFNB	F37B12.2	Metabolism of Other Amino Acids
GTBCVTC02JRMG0	R04B5.6	Carbohydrate Metabolism
GTBCVTC02JRVLJ	F53H1.1	Transcription
GTBCVTC02JSC68	C06A6.3	Transport and Catabolism
GTBCVTC02JU14X	F28H1.3	Translation
GTBCVTC02JU5OK	F26D10.3	Transcription
GTBCVTC02JUWRP	K06H7.6	Folding, Sorting and Degradation
GTBCVTC02JVBFH	F55F8.4	Signal Transduction
GTBCVTC02JW4YH	R09B3.5	Translation
GTBCVTC02JWGRM	ZK154.3	Transport and Catabolism
GTBCVTC02JWLR3	F22B3.4	Amino Acid Metabolism
GTBCVTC02JWQ77	T06E8.1	Lipid Metabolism
GTBCVTC02JXEB6	C47E8.5	Folding, Sorting and Degradation
GTBCVTC02JYC41	D2013.7	Translation
GTBCVTC02JYGKC	Y53G8AL.2	Energy Metabolism
GTBCVTC02JYKDO	F42G8.6	Folding, Sorting and Degradation
GTBCVTC02JZCOM	F52C9.3	Lipid Metabolism

## Sheet: VAS
A.suum ID	C.elegans homologue	Metabolic pathway
contig00018	B0041.4	Translation
contig00046	R10D12.12	Glycan Biosynthesis and Metabolism
contig00048	K10B3.7	Carbohydrate Metabolism
contig00052	R53.4	Energy Metabolism
contig00092	F11A3.1	Metabolism of Cofactors and Vitamins
contig00101	K02A4.1	Amino Acid Metabolism
contig00102	D2096.4	Metabolism of Terpenoids and Polyketides
contig00118	C02B10.1	Amino Acid Metabolism
contig00128	F49E10.5	Signal Transduction
contig00136	T25G12.5	Lipid Metabolism
contig00148	W09C5.8	Energy Metabolism
contig00160	F10F2.2	Nucleotide Metabolism
contig00166	Y65B4BL.5	Lipid Metabolism
contig00170	K07A1.8	Folding, Sorting and Degradation
contig00176	C18D11.4	Transcription
contig00179	T20G5.2	Carbohydrate Metabolism
contig00188	ZK829.4	Amino Acid Metabolism
contig00191	C54C6.2	Transport and Catabolism
contig00202	ZC373.1	Amino Acid Metabolism
contig00219	ZC395.7	Nucleotide Metabolism
contig00224	C06H2.1	Energy Metabolism
contig00225	Y71H2AM.5	Energy Metabolism
contig00236	Y110A2AM.3	Folding, Sorting and Degradation
contig00244	W09C3.4	Nucleotide Metabolism
contig00256	F32D1.5	Nucleotide Metabolism
contig00264	C09H10.3	Energy Metabolism
contig00266	K03H1.1	Amino Acid Metabolism
contig00267	F22B5.2	Translation
contig00273	W02H5.8	Lipid Metabolism
contig00312	ZC416.6	Lipid Metabolism
contig00327	T06D8.8	Folding, Sorting and Degradation
contig00330	R06F6.9	Lipid Metabolism
contig00336	C03D6.8	Translation
contig00376	C15H9.6	Folding, Sorting and Degradation
contig00379	Y54G11A.5	Amino Acid Metabolism
contig00385	C44B11.3	Transport and Catabolism
contig00393	F07A11.5	Carbohydrate Metabolism
contig00402	Y49F6B.1	Replication and Repair
contig00409	B0228.7	Amino Acid Metabolism
contig00424	W05E10.4	Carbohydrate Metabolism
contig00429	F44G4.2	Energy Metabolism
contig00436	F15A8.6	Xenobiotics Biodegradation and Metabolism
contig00457	K07A3.1	Carbohydrate Metabolism
contig00466	Y67D8C.5	Folding, Sorting and Degradation
contig00469	T24H7.2	Folding, Sorting and Degradation
contig00487	R08D7.3	Translation
contig00488	T05H4.6	Translation
contig00498	Y65B4BL.5	Lipid Metabolism
contig00501	ZK328.2	Transcription
contig00523	C18D11.4	Transcription
contig00540	B0205.7	Signal Transduction
contig00551	C50F7.10	Metabolism of Other Amino Acids
contig00556	W10C8.5	Amino Acid Metabolism
contig00577	C27A12.9	Glycan Biosynthesis and Metabolism
contig00580	Y111B2A.18	Transcription
contig00584	Y54G2A.18	Folding, Sorting and Degradation
contig00598	Y37E3.10	Translation
contig00600	F10F2.2	Nucleotide Metabolism
contig00627	F53B7.3	Transcription
contig00629	C45G3.3	Metabolism of Cofactors and Vitamins
contig00635	C07H6.4	Transcription
contig00637	Y48B6A.12	Carbohydrate Metabolism
contig00649	D2045.6	Folding, Sorting and Degradation
contig00655	Y51H4A.3	Transport and Catabolism
contig00656	K07B1.2	Metabolism of Cofactors and Vitamins
contig00660	Y56A3A.20	Folding, Sorting and Degradation
contig00662	W03G11.3	Glycan Biosynthesis and Metabolism
contig00681	C16C10.7	Folding, Sorting and Degradation
contig00701	C30C11.2	Folding, Sorting and Degradation
contig00708	F40F8.1	Nucleotide Metabolism
contig00736	C07E3.9	Lipid Metabolism
contig00738	B0205.3	Folding, Sorting and Degradation
contig00742	W08G11.4	Translation
contig00749	B0403.4	Folding, Sorting and Degradation
contig00771	Y4C6B.6	Glycan Biosynthesis and Metabolism
contig00776	F07A11.5	Carbohydrate Metabolism
contig00783	Y49E10.1	Folding, Sorting and Degradation
contig00805	ZK180.4	Folding, Sorting and Degradation
contig00821	F55B11.1	Nucleotide Metabolism
contig00842	F53G2.7	Replication and Repair
contig00855	C15C7.7	Glycan Biosynthesis and Metabolism
contig00859	D2023.5	Amino Acid Metabolism
contig00876	F56G4.5	Folding, Sorting and Degradation
contig00881	T04C12.6	Transport and Catabolism
contig00885	K02D7.1	Nucleotide Metabolism
contig00887	T04C12.6	Transport and Catabolism
contig00889	Y17G7B.3	Carbohydrate Metabolism
contig00905	R53.2	Nucleotide Metabolism
contig00914	C34E10.6	Energy Metabolism
contig00919	T04C12.5	Transport and Catabolism
contig00925	C34E10.6	Energy Metabolism
contig00930	Y56A3A.2	Folding, Sorting and Degradation
contig00935	R107.7	Metabolism of Other Amino Acids
contig00940	F32B5.8	Transport and Catabolism
contig00942	F39H11.5	Folding, Sorting and Degradation
contig00943	Y48G8AL.11	Membrane Transport
contig00968	C47E8.5	Folding, Sorting and Degradation
contig00969	F32A5.6	Transport and Catabolism
contig00976	C54G10.3	Membrane Transport
contig00995	F39H11.5	Folding, Sorting and Degradation
contig01026	T04C12.5	Transport and Catabolism
contig01028	F56A8.6	Translation
contig01040	T22B11.5	Carbohydrate Metabolism
contig01050	F26E4.9	Energy Metabolism
contig01051	Y34D9A.10	Transport and Catabolism
contig01054	Y49A3A.2	Energy Metabolism
contig01061	F01G10.1	Carbohydrate Metabolism
contig01064	F56B3.5	Lipid Metabolism
contig01086	EEED8.5	Transcription
contig01091	C01F1.1	Transcription
contig01116	F44C4.5	Lipid Metabolism
contig01117	T04C12.5	Transport and Catabolism
contig01127	R12E2.3	Folding, Sorting and Degradation
contig01151	F26D11.1	Carbohydrate Metabolism
contig01154	C54G4.8	Energy Metabolism
contig01166	Y49A3A.2	Energy Metabolism
contig01173	C26E6.3	Folding, Sorting and Degradation
contig01180	T20D3.8	Glycan Biosynthesis and Metabolism
contig01184	C33A12.1	Energy Metabolism
contig01187	F26D10.3	Transcription
contig01197	C23G10.3	Translation
contig01201	K02F2.3	Transcription
contig01213	Y48A6B.9	Lipid Metabolism
contig01220	D2096.3	Carbohydrate Metabolism
contig01223	T09A5.11	Glycan Biosynthesis and Metabolism
contig01227	R12H7.2	Transport and Catabolism
contig01239	T04C12.5	Transport and Catabolism
contig01241	E04A4.8	Translation
contig01244	ZK1058.1	Amino Acid Metabolism
contig01248	T04C12.6	Transport and Catabolism
contig01251	Y65B4A.6	Translation
contig01266	F58A4.10	Folding, Sorting and Degradation
contig01274	T07C4.7	Carbohydrate Metabolism
contig01315	F38B6.4	Nucleotide Metabolism
contig01329	Y111B2A.18	Transcription
contig01344	T04C12.5	Transport and Catabolism
contig01364	C44B11.3	Transport and Catabolism
contig01370	C30F12.7	Carbohydrate Metabolism
contig01409	K10B3.7	Carbohydrate Metabolism
contig01419	F47B10.2	Amino Acid Metabolism
contig01434	F35G12.9	Folding, Sorting and Degradation
contig01456	K11C4.4	Amino Acid Metabolism
contig01466	Y65B4BL.5	Lipid Metabolism
contig01477	ZK1058.5	Amino Acid Metabolism
contig01490	Y55H10A.1	Energy Metabolism
contig01496	F48E8.5	Translation
contig01514	F46A9.5	Folding, Sorting and Degradation
contig01523	C34C6.4	Amino Acid Metabolism
contig01524	K06H7.9	Metabolism of Terpenoids and Polyketides
contig01550	ZK1127.10	Amino Acid Metabolism
contig01579	Y74C10AR.1	Translation
contig01580	K11C4.4	Amino Acid Metabolism
contig01600	T04C12.6	Transport and Catabolism
contig01601	F29C4.2	Energy Metabolism
contig01605	R04B3.2	Glycan Biosynthesis and Metabolism
contig01608	F54D7.3	Signaling Molecules and Interaction
contig01614	B0393.1	Translation
contig01615	R05G6.8	Carbohydrate Metabolism
contig01635	W03F9.10	Transcription
contig01708	T04C12.6	Transport and Catabolism
contig01729	F01F1.6	Carbohydrate Metabolism
contig01757	R74.6	Translation
contig01763	T01C3.6	Translation
contig01766	F13H8.9	Metabolism of Other Amino Acids
contig01780	Y50D7A.7	Lipid Metabolism
contig01793	T02H6.11	Energy Metabolism
contig01822	F26D10.3	Transcription
contig01825	F55D10.1	Glycan Biosynthesis and Metabolism
contig01833	T08G2.3	Lipid Metabolism
contig01840	T04C12.6	Transport and Catabolism
contig01851	F52D1.1	Glycan Biosynthesis and Metabolism
contig01862	Y66A7A.2	Translation
contig01874	R06C1.2	Metabolism of Terpenoids and Polyketides
contig01875	C03E10.4	Glycan Biosynthesis and Metabolism
contig01876	Y71H10A.2	Transport and Catabolism
contig01883	F13H8.7	Nucleotide Metabolism
contig01900	F55B11.1	Nucleotide Metabolism
contig01917	C34F6.4	Glycan Biosynthesis and Metabolism
contig01919	Y73B6A.4	Translation
contig01920	C27A12.9	Glycan Biosynthesis and Metabolism
contig01947	T05H4.5	Carbohydrate Metabolism
contig01961	C34C6.4	Amino Acid Metabolism
contig01975	C10H11.9	Signal Transduction
contig01983	C27D11.1	Translation
contig01996	T04C12.6	Transport and Catabolism
contig02010	F17C11.8	Transport and Catabolism
contig02018	F32B6.3	Transcription
contig02021	F41E6.6	Transport and Catabolism
contig02030	F55B11.1	Nucleotide Metabolism
contig02031	T28H10.3	Transport and Catabolism
contig02032	F36H9.3	Metabolism of Cofactors and Vitamins
contig02037	M7.5	Transport and Catabolism
contig02044	M01F1.1	Glycan Biosynthesis and Metabolism
contig02050	F44B9.8	Replication and Repair
contig02086	F25H2.9	Folding, Sorting and Degradation
contig02088	C43E11.1	Translation
contig02094	C39E9.13	Replication and Repair
contig02104	Y116A8C.12	Transport and Catabolism
contig02120	Y47D3A.16	Signal Transduction
contig02185	C12C8.1	Transcription
contig02199	T25G3.3	Translation
contig02204	VF13D12L.1	Carbohydrate Metabolism
contig02209	Y48B6A.3	Folding, Sorting and Degradation
contig02226	C15F1.6	Lipid Metabolism
contig02228	W09H1.5	Lipid Metabolism
contig02239	C36A4.4	Carbohydrate Metabolism
contig02245	R11D1.11	Carbohydrate Metabolism
contig02290	C07H6.4	Transcription
contig02313	K07C5.6	Transcription
contig02321	F59F4.1	Lipid Metabolism
contig02333	C15H9.1	Metabolism of Cofactors and Vitamins
contig02347	F36H1.6	Metabolism of Cofactors and Vitamins
contig02377	T04C12.5	Transport and Catabolism
contig02387	T22D1.4	Glycan Biosynthesis and Metabolism
contig02396	Y65B4BL.5	Lipid Metabolism
contig02397	Y38F2AR.2	Folding, Sorting and Degradation
contig02408	Y34D9A.10	Transport and Catabolism
contig02426	D2089.5	Amino Acid Metabolism
contig02453	K07A1.2	Nucleotide Metabolism
contig02464	C53B7.4	Energy Metabolism
contig02485	Y71H2AM.4	Energy Metabolism
contig02508	R12A1.4	Xenobiotics Biodegradation and Metabolism
contig02516	F46A9.5	Folding, Sorting and Degradation
contig02524	ZK112.1	Amino Acid Metabolism
contig02541	C44H4.5	Signal Transduction
contig02573	R04F11.2	Energy Metabolism
contig02578	F23B12.5	Carbohydrate Metabolism
contig02594	F25E2.3	Transport and Catabolism
contig02600	B0286.3	Nucleotide Metabolism
contig02602	C54G7.2	Lipid Metabolism
contig02608	C18E9.1	Signal Transduction
contig02646	T05A12.2	Carbohydrate Metabolism
contig02650	E02H1.6	Transcription
contig02670	T07C4.1	Nucleotide Metabolism
contig02680	Y116A8C.42	Transcription
contig02685	F41E6.9	Transport and Catabolism
contig02687	F55B11.1	Nucleotide Metabolism
contig02716	F10B5.6	Folding, Sorting and Degradation
contig02744	ZK112.1	Amino Acid Metabolism
contig02766	Y54G2A.18	Folding, Sorting and Degradation
contig02773	ZK652.4	Translation
contig02782	ZC155.7	Folding, Sorting and Degradation
contig02794	F01F1.6	Carbohydrate Metabolism
contig02809	C36B1.3	Nucleotide Metabolism
contig02857	K08D12.1	Folding, Sorting and Degradation
contig02881	C03G5.1	Carbohydrate Metabolism
contig02917	ZC434.5	Metabolism of Cofactors and Vitamins
contig02920	F47G4.7	Amino Acid Metabolism
contig02966	F08B4.7	Transcription
contig02997	F54D5.11	Transcription
contig03021	F08B1.2	Nucleotide Metabolism
contig03030	F45E12.3	Replication and Repair
contig03059	F11A10.8	Translation
contig03077	W07G4.4	Metabolism of Other Amino Acids
contig03085	C15H11.8	Nucleotide Metabolism
contig03112	ZK829.4	Amino Acid Metabolism
contig03144	T20F5.2	Folding, Sorting and Degradation
contig03174	T14F9.3	Glycan Biosynthesis and Metabolism
contig03184	F58B3.7	Transcription
contig03213	C06G3.7	Nucleotide Metabolism
contig03215	F31D4.1	Folding, Sorting and Degradation
contig03218	ZC513.4	Amino Acid Metabolism
contig03219	D2030.4	Energy Metabolism
contig03233	C34B2.8	Energy Metabolism
contig03262	F39B2.6	Translation
contig03277	K02F2.2	Amino Acid Metabolism
contig03283	F19F10.9	Transcription
contig03285	F31E3.4	Folding, Sorting and Degradation
contig03320	F07A11.5	Carbohydrate Metabolism
contig03334	M7.1	Folding, Sorting and Degradation
contig03348	F44E5.5	Transcription
contig03355	C15H9.7	Amino Acid Metabolism
contig03418	F38B6.4	Nucleotide Metabolism
contig03439	F39G3.1	Carbohydrate Metabolism
contig03455	B0035.16	Folding, Sorting and Degradation
contig03459	K04G2.1	Translation
contig03461	K05C4.1	Folding, Sorting and Degradation
contig03476	ZK1058.2	Transport and Catabolism
contig03487	F22D6.4	Energy Metabolism
contig03499	C34D4.12	Transcription
contig03533	C47E8.5	Folding, Sorting and Degradation
contig03537	T27F7.3	Translation
contig03572	ZK652.9	Metabolism of Cofactors and Vitamins
contig03608	F11G11.2	Metabolism of Other Amino Acids
contig03615	T21H3.3	Signal Transduction
contig03617	B0491.1	Glycan Biosynthesis and Metabolism
contig03647	B0272.1	Transport and Catabolism
contig03650	F26D10.3	Transcription
contig03651	Y37E3.3	Nucleotide Metabolism
contig03685	ZK1010.1	Translation
contig03693	ZC513.4	Amino Acid Metabolism
contig03697	C23H3.7	Carbohydrate Metabolism
contig03721	ZK593.7	Folding, Sorting and Degradation
contig03722	F12F6.6	Folding, Sorting and Degradation
contig03731	K07A3.1	Carbohydrate Metabolism
contig03777	ZC376.3	Xenobiotics Biodegradation and Metabolism
contig03824	E02H1.3	Nucleotide Metabolism
contig03841	T04C12.6	Transport and Catabolism
contig03872	C29H12.1	Translation
contig03888	B0272.3	Lipid Metabolism
contig03905	M05D6.7	Amino Acid Metabolism
contig03921	F54G8.2	Lipid Metabolism
contig03935	F10D2.9	Lipid Metabolism
contig03995	C04C3.3	Carbohydrate Metabolism
contig04030	Y48B6A.3	Folding, Sorting and Degradation
contig04048	K10C2.4	Amino Acid Metabolism
contig04055	C14F11.6	Metabolism of Terpenoids and Polyketides
contig04093	F26D10.3	Transcription
contig04095	F11A10.2	Transcription
contig04108	C05C10.3	Lipid Metabolism
contig04146	C10F3.6	Glycan Biosynthesis and Metabolism
contig04159	T13B5.3	Metabolism of Cofactors and Vitamins
contig04162	T04C12.6	Transport and Catabolism
contig04188	F55D10.1	Glycan Biosynthesis and Metabolism
contig04190	Y71F9B.4	Transcription
contig04192	Y37D8A.14	Energy Metabolism
contig04222	F29G9.5	Folding, Sorting and Degradation
contig04228	F26D10.3	Transcription
contig04273	C54C6.2	Transport and Catabolism
contig04281	D2030.5	Amino Acid Metabolism
contig04285	K02D7.1	Nucleotide Metabolism
contig04290	C44B7.7	Metabolism of Other Amino Acids
contig04312	T04C12.6	Transport and Catabolism
contig04327	F54E7.2	Translation
contig04374	Y57G11C.16	Translation
contig04393	Y51H4A.3	Transport and Catabolism
contig04405	Y56A3A.2	Folding, Sorting and Degradation
contig04457	D2030.5	Amino Acid Metabolism
contig04501	C49H3.10	Translation
contig04559	F54D8.2	Energy Metabolism
contig04566	C54C6.2	Transport and Catabolism
contig04598	C44B11.3	Transport and Catabolism
contig04625	Y46G5A.31	Carbohydrate Metabolism
contig04629	C44B11.3	Transport and Catabolism
contig04640	D1007.6	Translation
contig04672	F36A2.6	Translation
contig04677	C54C6.2	Transport and Catabolism
contig04683	F56E10.4	Translation
contig04684	Y110A7A.4	Nucleotide Metabolism
contig04689	F26E4.6	Energy Metabolism
contig04699	T25B9.1	Amino Acid Metabolism
contig04707	M01F1.2	Translation
contig04711	C06G3.7	Nucleotide Metabolism
contig04712	Y46G5A.31	Carbohydrate Metabolism
contig04713	Y46G5A.31	Carbohydrate Metabolism
contig04717	Y38A8.2	Folding, Sorting and Degradation
contig04749	T05D4.1	Carbohydrate Metabolism
contig04753	C10G11.8	Folding, Sorting and Degradation
contig04795	K01G5.5	Translation
contig04796	F49C12.8	Folding, Sorting and Degradation
contig04797	T05D4.1	Carbohydrate Metabolism
contig04803	F49C12.8	Folding, Sorting and Degradation
contig04889	Y67D8C.5	Folding, Sorting and Degradation
contig04911	C36E8.5	Transport and Catabolism
contig04912	Y65B4BL.5	Lipid Metabolism
contig04926	C53D5.5	Metabolism of Other Amino Acids
contig04928	T03E6.7	Transport and Catabolism
contig04945	T15B7.2	Lipid Metabolism
contig05009	D2085.6	Glycan Biosynthesis and Metabolism
contig05023	F10E7.7	Translation
contig05075	R11F4.1	Lipid Metabolism
contig05131	C52E4.4	Folding, Sorting and Degradation
contig05175	C49H3.11	Translation
contig05194	B0395.3	Transport and Catabolism
contig05196	ZK973.10	Energy Metabolism
contig05229	Y62E10A.2	Translation
contig05254	C36B1.4	Folding, Sorting and Degradation
contig05263	T04C12.5	Transport and Catabolism
contig05278	C04C3.3	Carbohydrate Metabolism
contig05282	F27D9.5	Amino Acid Metabolism
contig05284	T04C12.5	Transport and Catabolism
contig05294	K07D4.3	Folding, Sorting and Degradation
contig05319	W03D2.4	Replication and Repair
contig05325	T25G3.4	Lipid Metabolism
contig05333	R107.7	Metabolism of Other Amino Acids
contig05335	T04C12.6	Transport and Catabolism
contig05341	T04C12.6	Transport and Catabolism
contig05363	C24A11.9	Metabolism of Terpenoids and Polyketides
contig05423	C08B11.8	Glycan Biosynthesis and Metabolism
contig05429	T01C3.6	Translation
contig05446	F07D10.1	Translation
contig05460	T04C12.5	Transport and Catabolism
contig05485	Y17G7B.7	Carbohydrate Metabolism
contig05492	T05E11.3	Folding, Sorting and Degradation
contig05513	Y113G7A.3	Folding, Sorting and Degradation
contig05522	C05D11.9	Translation
contig05524	T04C12.6	Transport and Catabolism
contig05528	C54C6.2	Transport and Catabolism
contig05536	K01G5.7	Transport and Catabolism
contig05554	R09B3.4	Folding, Sorting and Degradation
contig05587	B0272.3	Lipid Metabolism
contig05609	B0464.1	Translation
contig05649	ZC262.5	Energy Metabolism
contig05684	M01F1.2	Translation
contig05687	ZK1058.1	Amino Acid Metabolism
contig05713	T04C12.6	Transport and Catabolism
contig05714	T04C12.5	Transport and Catabolism
contig05720	M01F1.3	Metabolism of Cofactors and Vitamins
contig05735	VW02B12L.1	Energy Metabolism
contig05743	F15A8.6	Xenobiotics Biodegradation and Metabolism
contig05751	F33A8.5	Carbohydrate Metabolism
contig05808	Y38F2AL.4	Energy Metabolism
contig05830	F58F6.4	Replication and Repair
contig05840	T04C12.6	Transport and Catabolism
contig05885	Y47H9C.7	Translation
contig05891	K02D10.5	Folding, Sorting and Degradation
contig05924	F42A8.2	Carbohydrate Metabolism
contig05984	C52E4.4	Folding, Sorting and Degradation
contig06005	T04C12.6	Transport and Catabolism
contig06016	C31C9.2	Amino Acid Metabolism
contig06057	C16A3.9	Translation
contig06077	K04D7.3	Amino Acid Metabolism
contig06115	C09G12.9	Transport and Catabolism
contig06125	T05E11.1	Translation
contig06135	F35H12.3	Signal Transduction
contig06141	F32D1.5	Nucleotide Metabolism
contig06147	T04C12.6	Transport and Catabolism
contig06163	C42C1.14	Translation
contig06172	ZK455.1	Carbohydrate Metabolism
contig06181	C33G3.4	Glycan Biosynthesis and Metabolism
contig06182	F09E5.3	Carbohydrate Metabolism
contig06186	R04B5.5	Carbohydrate Metabolism
contig06202	C09H10.2	Translation
contig06236	T04C12.6	Transport and Catabolism
contig06238	C04F12.4	Translation
contig06257	T20G5.2	Carbohydrate Metabolism
contig06275	R11D1.8	Translation
contig06285	F35H12.3	Signal Transduction
contig06305	C26F1.4	Translation
contig06323	Y92H12A.2	Folding, Sorting and Degradation
contig06326	C09H10.2	Translation
contig06354	ZK455.1	Carbohydrate Metabolism
contig06376	T13B5.3	Metabolism of Cofactors and Vitamins
contig06396	ZK930.1	Transport and Catabolism
contig06425	F29G9.5	Folding, Sorting and Degradation
contig06439	T26A5.3	Energy Metabolism
contig06476	Y66H1A.2	Glycan Biosynthesis and Metabolism
contig06515	C54C6.2	Transport and Catabolism
contig06524	C16A3.5	Energy Metabolism
contig06531	T04C12.6	Transport and Catabolism
contig06534	R04B3.2	Glycan Biosynthesis and Metabolism
contig06567	B0250.1	Translation
contig06568	Y105E8B.9	Carbohydrate Metabolism
contig06594	K11H12.2	Translation
contig06609	Y94H6A.8	Energy Metabolism
contig06611	T10H9.3	Folding, Sorting and Degradation
contig06621	F07A11.5	Carbohydrate Metabolism
contig06643	Y87G2A.9	Folding, Sorting and Degradation
contig06702	C01F1.1	Transcription
contig06703	Y41C4A.10	Folding, Sorting and Degradation
contig06704	F08G12.4	Folding, Sorting and Degradation
contig06735	Y41D4B.5	Translation
contig06736	R08D7.7	Carbohydrate Metabolism
contig06742	R05G6.8	Carbohydrate Metabolism
contig06765	F53G12.10	Translation
contig06776	C37A2.7	Translation
contig06858	F01G10.1	Carbohydrate Metabolism
contig06899	Y4C6B.6	Glycan Biosynthesis and Metabolism
contig06926	T04C12.5	Transport and Catabolism
contig06928	T14F9.3	Glycan Biosynthesis and Metabolism
contig06941	T04C12.6	Transport and Catabolism
contig06975	Y105E8A.16	Translation
contig06989	Y38A10A.5	Folding, Sorting and Degradation
contig06992	T04C12.5	Transport and Catabolism
contig07002	T05F1.3	Translation
contig07017	F55B11.1	Nucleotide Metabolism
contig07037	ZK507.6	Endocrine System
contig07043	F55A12.7	Transport and Catabolism
contig07081	D1007.12	Translation
contig07107	F13D12.2	Carbohydrate Metabolism
contig07188	C26E6.11	Metabolism of Cofactors and Vitamins
contig07235	ZK829.4	Amino Acid Metabolism
contig07239	R07G3.1	Signal Transduction
contig07242	T07A9.11	Translation
contig07243	F53H4.1	Replication and Repair
contig07266	C27A12.9	Glycan Biosynthesis and Metabolism
contig07280	C39E9.13	Replication and Repair
contig07284	T12A2.2	Glycan Biosynthesis and Metabolism
contig07287	F32D8.6	Folding, Sorting and Degradation
contig07303	K10C2.4	Amino Acid Metabolism
contig07320	T20G5.2	Carbohydrate Metabolism
contig07355	T21E12.4	Transport and Catabolism
contig07379	M01D7.4	Carbohydrate Metabolism
contig07389	F53H4.1	Replication and Repair
contig07391	T25G12.5	Lipid Metabolism
contig07409	ZK550.4	Transcription
contig07424	C50F2.3	Transcription
contig07434	T02G5.8	Lipid Metabolism
contig07435	Y67D8C.5	Folding, Sorting and Degradation
contig07438	C30F12.7	Carbohydrate Metabolism
contig07446	W10C6.1	Folding, Sorting and Degradation
contig07496	ZC434.2	Translation
contig07501	C47D2.2	Nucleotide Metabolism
contig07526	T04C12.5	Transport and Catabolism
contig07576	R05G6.7	Signal Transduction
contig07585	F26C11.1	Metabolism of Cofactors and Vitamins
contig07588	K02B2.1	Carbohydrate Metabolism
contig07592	K02B2.1	Carbohydrate Metabolism
contig07599	C30C11.2	Folding, Sorting and Degradation
contig07621	F10G8.7	Replication and Repair
contig07662	Y80D3A.1	Amino Acid Metabolism
contig07737	R173.1	Energy Metabolism
contig07771	C34B2.7	Carbohydrate Metabolism
contig07789	T04C12.6	Transport and Catabolism
contig07825	K09H11.1	Lipid Metabolism
contig07864	T20H4.5	Energy Metabolism
contig07883	T13B5.3	Metabolism of Cofactors and Vitamins
contig07890	T04C12.6	Transport and Catabolism
contig07891	T04C12.5	Transport and Catabolism
contig07910	T28H10.3	Transport and Catabolism
contig07952	C47E8.5	Folding, Sorting and Degradation
contig08015	F59F4.1	Lipid Metabolism
contig08061	C07E3.9	Lipid Metabolism
contig08081	Y54E10BL.5	Energy Metabolism
contig08116	Y65B4BL.5	Lipid Metabolism
contig08132	T05E11.3	Folding, Sorting and Degradation
contig08179	C15H11.7	Folding, Sorting and Degradation
contig08186	T04C12.5	Transport and Catabolism
contig08194	ZK1010.1	Translation
contig08224	T04C12.6	Transport and Catabolism
contig08271	K11C4.4	Amino Acid Metabolism
contig08294	Y73E7A.7	Glycan Biosynthesis and Metabolism
contig08349	C14B9.7	Translation
contig08392	T10B10.2	Energy Metabolism
contig08393	W08E3.1	Transcription
contig08401	ZK829.4	Amino Acid Metabolism
contig08427	T04C12.6	Transport and Catabolism
contig08455	F28A10.6	Amino Acid Metabolism
contig08497	Y65B4BL.5	Lipid Metabolism
contig08515	F26E4.11	Folding, Sorting and Degradation
contig08536	F46A9.5	Folding, Sorting and Degradation
contig08539	T02G5.8	Lipid Metabolism
contig08554	B0336.10	Translation
contig08616	F32A5.7	Folding, Sorting and Degradation
contig08636	R07E4.3	Energy Metabolism
contig08647	T04C12.6	Transport and Catabolism
contig08700	C17G1.7	Amino Acid Metabolism
contig08729	Y106G6H.3	Translation
contig08737	W01D2.1	Translation
contig08827	F10B5.1	Translation
contig08843	C18E9.4	Energy Metabolism
contig08878	C47E8.5	Folding, Sorting and Degradation
contig08982	F54E7.2	Translation
contig09026	D2096.3	Carbohydrate Metabolism
contig09070	F40G9.2	Energy Metabolism
contig09077	B0272.2	Folding, Sorting and Degradation
contig09079	T04C12.6	Transport and Catabolism
contig09095	T05D4.1	Carbohydrate Metabolism
contig09105	C06B8.8	Translation
contig09185	T04C12.6	Transport and Catabolism
contig09194	F26D10.3	Transcription
contig09337	K02D7.1	Nucleotide Metabolism
contig09379	F54E7.2	Translation
contig09398	T05D4.1	Carbohydrate Metabolism
contig09435	Y62E10A.1	Translation
contig09453	K05G3.3	Energy Metabolism
contig09455	F40F8.10	Translation
contig09476	F23B2.13	Nucleotide Metabolism
contig09507	F37C12.9	Translation
contig09513	D2030.5	Amino Acid Metabolism
contig09537	T08B2.10	Translation
contig09561	F54C9.5	Translation
contig09578	F25H2.10	Translation
contig09588	T04C12.5	Transport and Catabolism
contig09594	C50F7.4	Carbohydrate Metabolism
contig09595	C09D4.5	Translation
contig09626	F25H2.10	Translation
contig09629	T04C12.6	Transport and Catabolism
contig09662	T04C12.6	Transport and Catabolism
contig09665	F28D1.7	Translation
contig09706	Y63D3A.7	Energy Metabolism
contig09741	T04C12.6	Transport and Catabolism
contig09746	T01B11.4	Signal Transduction
contig09750	C15H11.7	Folding, Sorting and Degradation
contig09820	C04C3.3	Carbohydrate Metabolism
contig09825	ZK829.4	Amino Acid Metabolism
contig09922	T04C12.5	Transport and Catabolism
contig09935	F42A8.2	Carbohydrate Metabolism
contig09965	K02B2.5	Translation
contig09994	C54C6.2	Transport and Catabolism
contig10027	F28D1.7	Translation
contig10038	R08D7.7	Carbohydrate Metabolism
contig10067	T27E9.2	Energy Metabolism
contig10073	Y45F10D.12	Translation
contig10089	T04C12.6	Transport and Catabolism
contig10097	F02E8.1	Energy Metabolism
contig10101	F52B5.6	Translation
contig10121	Y56A3A.2	Folding, Sorting and Degradation
contig10313	R151.3	Translation
contig10331	T20G5.2	Carbohydrate Metabolism
contig10379	T20G5.2	Carbohydrate Metabolism
contig10403	W01A8.4	Energy Metabolism
contig10446	C36B1.4	Folding, Sorting and Degradation
contig10474	F26D10.3	Transcription
contig10503	T04C12.6	Transport and Catabolism
contig10516	F42C5.8	Translation
contig10525	F26D10.3	Transcription
contig10535	C49F5.1	Amino Acid Metabolism
contig10538	T08B2.10	Translation
contig10595	F26D10.3	Transcription
contig10607	C53H9.1	Translation
contig10655	F26D10.3	Transcription
contig10656	F26D10.3	Transcription
contig10663	C54C6.2	Transport and Catabolism
contig10686	T04C12.6	Transport and Catabolism
contig10687	F26D10.3	Transcription
contig10701	C23H3.7	Carbohydrate Metabolism
contig10782	C30C11.2	Folding, Sorting and Degradation
contig10786	C49H3.11	Translation
contig10794	B0393.1	Translation
contig10805	ZC434.2	Translation
contig10834	F31D4.9	Energy Metabolism
contig10861	C15H11.7	Folding, Sorting and Degradation
contig10865	T04C12.6	Transport and Catabolism
contig10867	F37C12.4	Translation
contig10885	C54C6.2	Transport and Catabolism
contig10909	F11G11.2	Metabolism of Other Amino Acids
contig10947	F56F3.5	Translation
contig11005	Y37E3.7	Translation
contig11024	F26D10.3	Transcription
contig11050	Y43B11AR.4	Translation
contig11062	T04C12.5	Transport and Catabolism
contig11239	T04C12.6	Transport and Catabolism
contig11259	F25H2.10	Translation
contig11274	R107.7	Metabolism of Other Amino Acids
contig11500	M01F1.2	Translation
contig11598	T04C12.6	Transport and Catabolism
contig11629	T04C12.6	Transport and Catabolism
contig11650	C04C3.3	Carbohydrate Metabolism
contig11664	F40F11.1	Translation
contig11784	Y71A12B.1	Translation
contig11809	Y94H6A.6	Folding, Sorting and Degradation
contig11820	T05D4.1	Carbohydrate Metabolism
contig11854	F37C12.11	Translation
contig11903	F26D10.3	Transcription
contig11904	F26D10.3	Transcription
contig11921	Y56A3A.3	Amino Acid Metabolism
contig11978	Y45F10D.12	Translation
contig12028	T04C12.6	Transport and Catabolism
contig12070	R13A5.8	Translation
contig12107	B0393.1	Translation
contig12161	T04C12.6	Transport and Catabolism
contig12174	T04C12.6	Transport and Catabolism
contig12175	T04C12.6	Transport and Catabolism
contig12314	T04C12.6	Transport and Catabolism
contig12320	T04C12.6	Transport and Catabolism
contig12321	T04C12.6	Transport and Catabolism
contig12327	T04C12.5	Transport and Catabolism
contig12335	T04C12.5	Transport and Catabolism
contig12372	T04C12.6	Transport and Catabolism
contig12413	T04C12.6	Transport and Catabolism
contig12422	F37C12.11	Translation
contig12429	F26D10.3	Transcription
contig12521	F25H2.5	Nucleotide Metabolism
contig12589	T20G5.2	Carbohydrate Metabolism
contig12606	T04C12.5	Transport and Catabolism
contig12697	B0412.4	Translation
contig12818	F26D10.3	Transcription
contig12837	Y94H6A.8	Energy Metabolism
contig12839	T04C12.6	Transport and Catabolism
contig12863	F26D10.3	Transcription
contig12886	T04C12.5	Transport and Catabolism
contig12916	T04C12.6	Transport and Catabolism
contig12925	F25H2.10	Translation
contig12930	C30C11.2	Folding, Sorting and Degradation
contig12932	F25H2.10	Translation
contig12966	F26D10.3	Transcription
contig12967	F26D10.3	Transcription
contig12973	Y43B11AR.4	Translation
contig12977	Y10G11A.1	Nucleotide Metabolism
contig12979	T04C12.6	Transport and Catabolism
contig12990	T04C12.6	Transport and Catabolism
contig13220	T04C12.5	Transport and Catabolism
contig13236	T04C12.5	Transport and Catabolism
contig13245	T04C12.6	Transport and Catabolism
contig13246	T04C12.5	Transport and Catabolism
contig13247	T04C12.5	Transport and Catabolism
contig13258	B0393.1	Translation
contig13265	ZK1010.1	Translation
contig13266	ZK1010.1	Translation
contig13272	Y43B11AR.4	Translation
contig13312	T04C12.6	Transport and Catabolism
contig13327	F25H2.10	Translation
contig13331	T04C12.6	Transport and Catabolism
contig13334	T04C12.5	Transport and Catabolism
contig13357	ZK1010.1	Translation
contig13362	T04C12.6	Transport and Catabolism
contig13403	T04C12.6	Transport and Catabolism
contig13449	Y46G5A.31	Carbohydrate Metabolism
contig13464	T04C12.6	Transport and Catabolism
contig13478	T04C12.5	Transport and Catabolism
contig13481	T04C12.5	Transport and Catabolism
contig13487	T04C12.6	Transport and Catabolism
contig13554	T04C12.5	Transport and Catabolism
contig13600	T04C12.6	Transport and Catabolism
contig13713	T04C12.6	Transport and Catabolism
contig13828	F26D10.3	Transcription
contig14139	T04C12.5	Transport and Catabolism
contig14405	T04C12.5	Transport and Catabolism
contig14414	T04C12.6	Transport and Catabolism
contig14463	C54C6.2	Transport and Catabolism
contig14525	T20G5.2	Carbohydrate Metabolism
contig14860	T04C12.6	Transport and Catabolism
contig15768	Y71A12B.1	Translation
contig15830	F26D10.3	Transcription
contig15833	T04C12.6	Transport and Catabolism
contig15855	T04C12.6	Transport and Catabolism
contig15877	T04C12.5	Transport and Catabolism
contig15902	T04C12.6	Transport and Catabolism
contig15904	T04C12.5	Transport and Catabolism
contig15907	T04C12.5	Transport and Catabolism
contig15926	T04C12.6	Transport and Catabolism
contig16144	Y44A6D.5	Amino Acid Metabolism
contig16167	T04C12.6	Transport and Catabolism
contig16260	F26D10.3	Transcription
contig16391	C54C6.2	Transport and Catabolism
contig16882	T04C12.6	Transport and Catabolism
contig16884	T04C12.6	Transport and Catabolism
GSY0GUD01A02H6	D2023.5	Amino Acid Metabolism
GSY0GUD01A053W	C54C6.2	Transport and Catabolism
GSY0GUD01A074F	B0393.1	Translation
GSY0GUD01A07BQ	C54C6.2	Transport and Catabolism
GSY0GUD01A0AG3	C54C6.2	Transport and Catabolism
GSY0GUD01A0BSG	F26D10.3	Transcription
GSY0GUD01A0HKC	C54C6.2	Transport and Catabolism
GSY0GUD01A0IIJ	C54C6.2	Transport and Catabolism
GSY0GUD01A0Q20	F26D10.3	Transcription
GSY0GUD01A0SLJ	C54C6.2	Transport and Catabolism
GSY0GUD01A0X1N	ZK154.3	Transport and Catabolism
GSY0GUD01A0XUP	C54C6.2	Transport and Catabolism
GSY0GUD01A15T2	K01G5.7	Transport and Catabolism
GSY0GUD01A1932	C54C6.2	Transport and Catabolism
GSY0GUD01A1D81	C54C6.2	Transport and Catabolism
GSY0GUD01A1QOD	C54C6.2	Transport and Catabolism
GSY0GUD01A1QT3	C54C6.2	Transport and Catabolism
GSY0GUD01A1QWS	C54C6.2	Transport and Catabolism
GSY0GUD01A1XMK	K01G5.7	Transport and Catabolism
GSY0GUD01A217S	F26D10.3	Transcription
GSY0GUD01A25ZO	C54C6.2	Transport and Catabolism
GSY0GUD01A2ECS	C54C6.2	Transport and Catabolism
GSY0GUD01A2GH5	K01G5.7	Transport and Catabolism
GSY0GUD01A2HE4	C54C6.2	Transport and Catabolism
GSY0GUD01A2KNR	F26D10.3	Transcription
GSY0GUD01A2L89	C54C6.2	Transport and Catabolism
GSY0GUD01A2LLT	F26D10.3	Transcription
GSY0GUD01A2OOF	C54C6.2	Transport and Catabolism
GSY0GUD01A2X6R	C54C6.2	Transport and Catabolism
GSY0GUD01A31QQ	C54C6.2	Transport and Catabolism
GSY0GUD01A34MM	F26D10.3	Transcription
GSY0GUD01A37LP	ZK154.3	Transport and Catabolism
GSY0GUD01A3DZR	C54C6.2	Transport and Catabolism
GSY0GUD01A3GRI	C54C6.2	Transport and Catabolism
GSY0GUD01A3KCB	C54C6.2	Transport and Catabolism
GSY0GUD01A3P96	C54C6.2	Transport and Catabolism
GSY0GUD01A3RR3	C54C6.2	Transport and Catabolism
GSY0GUD01A3TUA	Y56A3A.13	Nucleotide Metabolism
GSY0GUD01A494S	K01G5.7	Transport and Catabolism
GSY0GUD01A4KSU	C54C6.2	Transport and Catabolism
GSY0GUD01A4LV7	C54C6.2	Transport and Catabolism
GSY0GUD01A4XV3	F26D10.3	Transcription
GSY0GUD01A51Y9	F57B10.7	Carbohydrate Metabolism
GSY0GUD01A52IF	C54C6.2	Transport and Catabolism
GSY0GUD01A53C5	C54C6.2	Transport and Catabolism
GSY0GUD01A59EQ	C54C6.2	Transport and Catabolism
GSY0GUD01A5EEA	C54C6.2	Transport and Catabolism
GSY0GUD01A5GIP	F26D10.3	Transcription
GSY0GUD01A5PZ8	C54C6.2	Transport and Catabolism
GSY0GUD01A5QF8	C54C6.2	Transport and Catabolism
GSY0GUD01A5ZFR	C54C6.2	Transport and Catabolism
GSY0GUD01A6B3P	ZK154.3	Transport and Catabolism
GSY0GUD01A6G07	F26D10.3	Transcription
GSY0GUD01A6I8G	K01G5.7	Transport and Catabolism
GSY0GUD01A6OG7	K01G5.7	Transport and Catabolism
GSY0GUD01A6OUA	F26D10.3	Transcription
GSY0GUD01A6QZL	F26D10.3	Transcription
GSY0GUD01A6SHJ	C54C6.2	Transport and Catabolism
GSY0GUD01A6T9U	C54C6.2	Transport and Catabolism
GSY0GUD01A6W0H	C54C6.2	Transport and Catabolism
GSY0GUD01A6XYS	K01G5.7	Transport and Catabolism
GSY0GUD01A75SA	F26D10.3	Transcription
GSY0GUD01A76XZ	C36E8.5	Transport and Catabolism
GSY0GUD01A77O7	K01G5.7	Transport and Catabolism
GSY0GUD01A7H8H	T04C12.5	Transport and Catabolism
GSY0GUD01A7JSP	ZK154.3	Transport and Catabolism
GSY0GUD01A7LP1	K01G5.7	Transport and Catabolism
GSY0GUD01A7MOI	C54C6.2	Transport and Catabolism
GSY0GUD01A7Q05	C54C6.2	Transport and Catabolism
GSY0GUD01A7Z7L	C54C6.2	Transport and Catabolism
GSY0GUD01A7ZDX	F26D10.3	Transcription
GSY0GUD01A80FQ	C54C6.2	Transport and Catabolism
GSY0GUD01A854K	F26D10.3	Transcription
GSY0GUD01A879K	C54C6.2	Transport and Catabolism
GSY0GUD01A8H1U	C54C6.2	Transport and Catabolism
GSY0GUD01A8J5U	C36E8.5	Transport and Catabolism
GSY0GUD01A8QQP	F26D10.3	Transcription
GSY0GUD01A8QYB	C54C6.2	Transport and Catabolism
GSY0GUD01A9372	T01B11.4	Signal Transduction
GSY0GUD01A93OC	C36E8.5	Transport and Catabolism
GSY0GUD01A9CRA	C54C6.2	Transport and Catabolism
GSY0GUD01A9DJ1	F26D10.3	Transcription
GSY0GUD01A9GYM	C54C6.2	Transport and Catabolism
GSY0GUD01A9HX6	B0041.4	Translation
GSY0GUD01A9SZ7	C36E8.5	Transport and Catabolism
GSY0GUD01A9T3T	C36E8.5	Transport and Catabolism
GSY0GUD01A9WM2	C54C6.2	Transport and Catabolism
GSY0GUD01AE7IN	C36E8.5	Transport and Catabolism
GSY0GUD01AF1DA	C36E8.5	Transport and Catabolism
GSY0GUD01AF3AX	C54C6.2	Transport and Catabolism
GSY0GUD01AF417	C36E8.5	Transport and Catabolism
GSY0GUD01AF4I4	C54C6.2	Transport and Catabolism
GSY0GUD01AF4QS	C36E8.5	Transport and Catabolism
GSY0GUD01AF59E	C36E8.5	Transport and Catabolism
GSY0GUD01AF5JU	K01G5.7	Transport and Catabolism
GSY0GUD01AF6O2	K01G5.7	Transport and Catabolism
GSY0GUD01AF71C	C36E8.5	Transport and Catabolism
GSY0GUD01AF79B	K01G5.7	Transport and Catabolism
GSY0GUD01AF8F5	C54C6.2	Transport and Catabolism
GSY0GUD01AF92D	C54C6.2	Transport and Catabolism
GSY0GUD01AF9HW	C54C6.2	Transport and Catabolism
GSY0GUD01AFGZN	C36E8.5	Transport and Catabolism
GSY0GUD01AFH0N	K01G5.7	Transport and Catabolism
GSY0GUD01AFI1Y	K01G5.7	Transport and Catabolism
GSY0GUD01AFPHX	K01G5.7	Transport and Catabolism
GSY0GUD01AFPSG	C36E8.5	Transport and Catabolism
GSY0GUD01AFQG1	K01G5.7	Transport and Catabolism
GSY0GUD01AFR9V	K01G5.7	Transport and Catabolism
GSY0GUD01AFSRF	C36E8.5	Transport and Catabolism
GSY0GUD01AFT6F	C54C6.2	Transport and Catabolism
GSY0GUD01AFUA5	C54C6.2	Transport and Catabolism
GSY0GUD01AFVQH	C36E8.5	Transport and Catabolism
GSY0GUD01AFYTQ	K01G5.7	Transport and Catabolism
GSY0GUD01AFZDZ	K01G5.7	Transport and Catabolism
GSY0GUD01AG23E	F26D10.3	Transcription
GSY0GUD01AG5UV	F28H1.3	Translation
GSY0GUD01AG6HH	C54C6.2	Transport and Catabolism
GSY0GUD01AG7GV	F26D10.3	Transcription
GSY0GUD01AGA44	K01G5.7	Transport and Catabolism
GSY0GUD01AGABK	C54C6.2	Transport and Catabolism
GSY0GUD01AGCLS	F26D10.3	Transcription
GSY0GUD01AGCT2	C36E8.5	Transport and Catabolism
GSY0GUD01AGCW8	K01G5.7	Transport and Catabolism
GSY0GUD01AGD7U	F26D10.3	Transcription
GSY0GUD01AGG9O	K01G5.7	Transport and Catabolism
GSY0GUD01AGGZB	K01G5.7	Transport and Catabolism
GSY0GUD01AGH7T	C54C6.2	Transport and Catabolism
GSY0GUD01AGHFA	K01G5.7	Transport and Catabolism
GSY0GUD01AGKTK	C54C6.2	Transport and Catabolism
GSY0GUD01AGMYY	C36E8.5	Transport and Catabolism
GSY0GUD01AGNF0	F26D10.3	Transcription
GSY0GUD01AGOIA	F26D10.3	Transcription
GSY0GUD01AGPM1	C54C6.2	Transport and Catabolism
GSY0GUD01AGQZB	C36E8.5	Transport and Catabolism
GSY0GUD01AGS2Z	K01G5.7	Transport and Catabolism
GSY0GUD01AGTDA	K01G5.7	Transport and Catabolism
GSY0GUD01AGUT2	K01G5.7	Transport and Catabolism
GSY0GUD01AGWTP	F26D10.3	Transcription
GSY0GUD01AH10T	C54C6.2	Transport and Catabolism
GSY0GUD01AH2WO	K01G5.7	Transport and Catabolism
GSY0GUD01AH7MW	B0393.1	Translation
GSY0GUD01AHG1F	C54C6.2	Transport and Catabolism
GSY0GUD01AHJKE	K01G5.7	Transport and Catabolism
GSY0GUD01AHK5B	C54C6.2	Transport and Catabolism
GSY0GUD01AHKS3	F54C9.5	Translation
GSY0GUD01AHPQN	C54C6.2	Transport and Catabolism
GSY0GUD01AHQ7O	C54C6.2	Transport and Catabolism
GSY0GUD01AHQRV	K01G5.7	Transport and Catabolism
GSY0GUD01AHUHL	K01G5.7	Transport and Catabolism
GSY0GUD01AHUIE	F26D10.3	Transcription
GSY0GUD01AHWRC	C54C6.2	Transport and Catabolism
GSY0GUD01AHZEO	C54C6.2	Transport and Catabolism
GSY0GUD01AI4UV	F26D10.3	Transcription
GSY0GUD01AI6SR	C36E8.5	Transport and Catabolism
GSY0GUD01AI70Y	T04C12.5	Transport and Catabolism
GSY0GUD01AIQWP	F26D10.3	Transcription
GSY0GUD01AIWG2	F26D10.3	Transcription
GSY0GUD01AIXIQ	C36E8.5	Transport and Catabolism
GSY0GUD01AIXV5	K01G5.7	Transport and Catabolism
GSY0GUD01AIXVK	C36E8.5	Transport and Catabolism
GSY0GUD01AIYXU	C36E8.5	Transport and Catabolism
GSY0GUD01AJ33P	C54C6.2	Transport and Catabolism
GSY0GUD01AJBMG	C54C6.2	Transport and Catabolism
GSY0GUD01AJC27	F26D10.3	Transcription
GSY0GUD01AJDZJ	C54C6.2	Transport and Catabolism
GSY0GUD01AJK14	C36E8.5	Transport and Catabolism
GSY0GUD01AJLGN	C54C6.2	Transport and Catabolism
GSY0GUD01AJRPC	C36E8.5	Transport and Catabolism
GSY0GUD01AJVSK	F26D10.3	Transcription
GSY0GUD01AK10J	K01G5.7	Transport and Catabolism
GSY0GUD01AK3RM	C54C6.2	Transport and Catabolism
GSY0GUD01AK43T	F26D10.3	Transcription
GSY0GUD01AK51N	C54C6.2	Transport and Catabolism
GSY0GUD01AKCL6	T22A3.8	Signaling Molecules and Interaction
GSY0GUD01AKI5G	C36E8.5	Transport and Catabolism
GSY0GUD01AKUYX	Y67D8A.1	Signal Transduction
GSY0GUD01AKY3N	C36E8.5	Transport and Catabolism
GSY0GUD01AKZ0B	F26D10.3	Transcription
GSY0GUD01AL1JW	C54C6.2	Transport and Catabolism
GSY0GUD01AL5MY	C36E8.5	Transport and Catabolism
GSY0GUD01AL6QV	C54C6.2	Transport and Catabolism
GSY0GUD01AL7UC	C54C6.2	Transport and Catabolism
GSY0GUD01ALE2L	C54C6.2	Transport and Catabolism
GSY0GUD01ALM5P	C54C6.2	Transport and Catabolism
GSY0GUD01ALM6D	Y75B8A.24	Carbohydrate Metabolism
GSY0GUD01ALPSR	C54C6.2	Transport and Catabolism
GSY0GUD01ALVUX	F26D10.3	Transcription
GSY0GUD01AM06Y	F26D10.3	Transcription
GSY0GUD01AM09Z	K01G5.7	Transport and Catabolism
GSY0GUD01AM0GB	C36E8.5	Transport and Catabolism
GSY0GUD01AM3EW	C54C6.2	Transport and Catabolism
GSY0GUD01AM3JY	C54C6.2	Transport and Catabolism
GSY0GUD01AM5AU	C54C6.2	Transport and Catabolism
GSY0GUD01AMAZA	F26D10.3	Transcription
GSY0GUD01AMB9H	K01G5.7	Transport and Catabolism
GSY0GUD01AMFEE	C54C6.2	Transport and Catabolism
GSY0GUD01AMQRA	C54C6.2	Transport and Catabolism
GSY0GUD01AMTUY	F26D10.3	Transcription
GSY0GUD01AMU52	K01G5.7	Transport and Catabolism
GSY0GUD01AN7GZ	C54C6.2	Transport and Catabolism
GSY0GUD01AN8G0	F26D10.3	Transcription
GSY0GUD01ANB6C	R06F6.9	Lipid Metabolism
GSY0GUD01ANDPE	C54C6.2	Transport and Catabolism
GSY0GUD01ANG2Y	F26D10.3	Transcription
GSY0GUD01ANJE4	K01G5.7	Transport and Catabolism
GSY0GUD01ANJY0	F47G6.2	Lipid Metabolism
GSY0GUD01ANLBK	C54C6.2	Transport and Catabolism
GSY0GUD01ANN7E	K01G5.7	Transport and Catabolism
GSY0GUD01ANO3Q	C36E8.5	Transport and Catabolism
GSY0GUD01ANTW1	F26D10.3	Transcription
GSY0GUD01ANZ69	C54C6.2	Transport and Catabolism
GSY0GUD01AO19T	R173.1	Energy Metabolism
GSY0GUD01AO3WE	W02B3.2	Transport and Catabolism
GSY0GUD01AO42T	T04C12.6	Transport and Catabolism
GSY0GUD01AO4HZ	T04A8.5	Nucleotide Metabolism
GSY0GUD01AOB3W	K01G5.7	Transport and Catabolism
GSY0GUD01AODQR	F08B1.2	Nucleotide Metabolism
GSY0GUD01AOKSL	T04C12.6	Transport and Catabolism
GSY0GUD01AOM6E	C54C6.2	Transport and Catabolism
GSY0GUD01AOZ0I	K01G5.7	Transport and Catabolism
GSY0GUD01AP2PS	C36E8.5	Transport and Catabolism
GSY0GUD01AP84I	C54C6.2	Transport and Catabolism
GSY0GUD01APL8Q	K01G5.7	Transport and Catabolism
GSY0GUD01APQF5	K01G5.7	Transport and Catabolism
GSY0GUD01APSKS	F26D10.3	Transcription
GSY0GUD01APW4M	K01G5.7	Transport and Catabolism
GSY0GUD01APXLW	F26D10.3	Transcription
GSY0GUD01APYRZ	C54C6.2	Transport and Catabolism
GSY0GUD01APYZ7	F26D10.3	Transcription
GSY0GUD01AQ54B	K01G5.7	Transport and Catabolism
GSY0GUD01AQ8QX	C54C6.2	Transport and Catabolism
GSY0GUD01AQA04	F26D10.3	Transcription
GSY0GUD01AQAFB	C54C6.2	Transport and Catabolism
GSY0GUD01AQMPZ	K01G5.7	Transport and Catabolism
GSY0GUD01AR4AM	F26D10.3	Transcription
GSY0GUD01AR6XH	C36E8.5	Transport and Catabolism
GSY0GUD01ARGG8	T12A2.7	Transcription
GSY0GUD01ARKOC	K01G5.7	Transport and Catabolism
GSY0GUD01ARNU3	K01G5.7	Transport and Catabolism
GSY0GUD01ARZP7	F26D10.3	Transcription
GSY0GUD01AS0PS	C54C6.2	Transport and Catabolism
GSY0GUD01AS3F7	C54C6.2	Transport and Catabolism
GSY0GUD01AS3WM	C41C4.8	Folding, Sorting and Degradation
GSY0GUD01AS5HK	F26D10.3	Transcription
GSY0GUD01AS79C	C36E8.5	Transport and Catabolism
GSY0GUD01AS9PP	F26D10.3	Transcription
GSY0GUD01ASA8J	C54C6.2	Transport and Catabolism
GSY0GUD01ASB1F	C54C6.2	Transport and Catabolism
GSY0GUD01ASF82	C36E8.5	Transport and Catabolism
GSY0GUD01ASG7S	C54C6.2	Transport and Catabolism
GSY0GUD01ASGCY	C54C6.2	Transport and Catabolism
GSY0GUD01ASK00	C54C6.2	Transport and Catabolism
GSY0GUD01ASM9Z	F26D10.3	Transcription
GSY0GUD01ASMXT	C54C6.2	Transport and Catabolism
GSY0GUD01ASOA4	F26D10.3	Transcription
GSY0GUD01ASTBZ	C54C6.2	Transport and Catabolism
GSY0GUD01ASTLR	F26D10.3	Transcription
GSY0GUD01ASY7V	K01G5.7	Transport and Catabolism
GSY0GUD01ASZ0Y	T03F1.3	Carbohydrate Metabolism
GSY0GUD01AT7L3	K01G5.7	Transport and Catabolism
GSY0GUD01AT818	K01G5.7	Transport and Catabolism
GSY0GUD01ATBYO	C54C6.2	Transport and Catabolism
GSY0GUD01ATHWD	C54C6.2	Transport and Catabolism
GSY0GUD01ATKYM	C54C6.2	Transport and Catabolism
GSY0GUD01ATLJC	K01G5.7	Transport and Catabolism
GSY0GUD01ATMYY	C54C6.2	Transport and Catabolism
GSY0GUD01ATTBA	B0272.1	Transport and Catabolism
GSY0GUD01ATYX6	F26D10.3	Transcription
GSY0GUD01AU5MW	C54C6.2	Transport and Catabolism
GSY0GUD01AUASV	F26D10.3	Transcription
GSY0GUD01AUG9S	F26D10.3	Transcription
GSY0GUD01AUGRS	C54C6.2	Transport and Catabolism
GSY0GUD01AUKN9	C54C6.2	Transport and Catabolism
GSY0GUD01AUMUE	K01G5.7	Transport and Catabolism
GSY0GUD01AUTIM	T04C12.6	Transport and Catabolism
GSY0GUD01AUULA	K04D7.3	Amino Acid Metabolism
GSY0GUD01AUVPG	C36E8.5	Transport and Catabolism
GSY0GUD01AV080	T04C12.5	Transport and Catabolism
GSY0GUD01AV0VF	K01G5.7	Transport and Catabolism
GSY0GUD01AV15R	B0393.1	Translation
GSY0GUD01AV3G1	F55A12.3	Carbohydrate Metabolism
GSY0GUD01AV6ME	C54C6.2	Transport and Catabolism
GSY0GUD01AVBMK	C54C6.2	Transport and Catabolism
GSY0GUD01AVDW7	C54C6.2	Transport and Catabolism
GSY0GUD01AVFVD	K01G5.7	Transport and Catabolism
GSY0GUD01AVHC8	ZK154.3	Transport and Catabolism
GSY0GUD01AWATH	T04C12.5	Transport and Catabolism
GSY0GUD01AWCNV	F26D10.3	Transcription
GSY0GUD01AWE92	C54C6.2	Transport and Catabolism
GSY0GUD01AWFT1	C54C6.2	Transport and Catabolism
GSY0GUD01AWGUP	ZK154.3	Transport and Catabolism
GSY0GUD01AWJ8I	C54C6.2	Transport and Catabolism
GSY0GUD01AWJJY	T24D1.4	Glycan Biosynthesis and Metabolism
GSY0GUD01AWX51	F26D10.3	Transcription
GSY0GUD01AX2J7	C54C6.2	Transport and Catabolism
GSY0GUD01AX4KT	C54C6.2	Transport and Catabolism
GSY0GUD01AX9K9	K01G5.7	Transport and Catabolism
GSY0GUD01AXH8X	C54C6.2	Transport and Catabolism
GSY0GUD01AXMTU	C54C6.2	Transport and Catabolism
GSY0GUD01AXS7M	C54C6.2	Transport and Catabolism
GSY0GUD01AXURV	C54C6.2	Transport and Catabolism
GSY0GUD01AXUZB	F26D10.3	Transcription
GSY0GUD01AXWXL	K01G5.7	Transport and Catabolism
GSY0GUD01AY0O7	C54C6.2	Transport and Catabolism
GSY0GUD01AY4IG	T28F2.5	Signal Transduction
GSY0GUD01AY5PP	C54C6.2	Transport and Catabolism
GSY0GUD01AY5Z4	C54C6.2	Transport and Catabolism
GSY0GUD01AYFVP	C54C6.2	Transport and Catabolism
GSY0GUD01AYI2J	K01G5.7	Transport and Catabolism
GSY0GUD01AYS92	C54C6.2	Transport and Catabolism
GSY0GUD01AYYAZ	K01G5.7	Transport and Catabolism
GSY0GUD01AYYBD	C36E8.5	Transport and Catabolism
GSY0GUD01AZI43	C54C6.2	Transport and Catabolism
GSY0GUD01AZNGL	C54C6.2	Transport and Catabolism
GSY0GUD01AZNPN	C54C6.2	Transport and Catabolism
GSY0GUD01B026M	T21E12.4	Transport and Catabolism
GSY0GUD01B036V	Y75B8A.24	Carbohydrate Metabolism
GSY0GUD01B04S0	K01G5.7	Transport and Catabolism
GSY0GUD01B092I	ZK154.3	Transport and Catabolism
GSY0GUD01B0AGH	C54C6.2	Transport and Catabolism
GSY0GUD01B0BQB	T13H5.4	Transcription
GSY0GUD01B0D08	C54C6.2	Transport and Catabolism
GSY0GUD01B0DUF	B0272.1	Transport and Catabolism
GSY0GUD01B0FS6	F26D10.3	Transcription
GSY0GUD01B0H6Y	ZK154.3	Transport and Catabolism
GSY0GUD01B0JL9	F26D10.3	Transcription
GSY0GUD01B0LY9	F26D10.3	Transcription
GSY0GUD01B0MB3	C54C6.2	Transport and Catabolism
GSY0GUD01B0TWZ	C54C6.2	Transport and Catabolism
GSY0GUD01B0VA8	C36E8.5	Transport and Catabolism
GSY0GUD01B18D2	C54C6.2	Transport and Catabolism
GSY0GUD01B1CAS	C54C6.2	Transport and Catabolism
GSY0GUD01B1CPT	T01H3.1	Energy Metabolism
GSY0GUD01B1DQ3	F28H1.3	Translation
GSY0GUD01B1I1C	F26D10.3	Transcription
GSY0GUD01B1M6Z	C54C6.2	Transport and Catabolism
GSY0GUD01B1O61	C54C6.2	Transport and Catabolism
GSY0GUD01B1P6B	K01G5.7	Transport and Catabolism
GSY0GUD01B1XXN	ZK154.3	Transport and Catabolism
GSY0GUD01B1YC3	ZC506.3	Lipid Metabolism
GSY0GUD01B1ZNE	C54C6.2	Transport and Catabolism
GSY0GUD01B22KC	K01G5.7	Transport and Catabolism
GSY0GUD01B25YT	K01G5.7	Transport and Catabolism
GSY0GUD01B26UL	F26D10.3	Transcription
GSY0GUD01B2BI5	C54C6.2	Transport and Catabolism
GSY0GUD01B2D8L	C54C6.2	Transport and Catabolism
GSY0GUD01B2EXX	F26D10.3	Transcription
GSY0GUD01B2IGI	C54C6.2	Transport and Catabolism
GSY0GUD01B2O6Z	C54C6.2	Transport and Catabolism
GSY0GUD01B2WLU	C54C6.2	Transport and Catabolism
GSY0GUD01B2XYR	F14F3.3	Lipid Metabolism
GSY0GUD01B3DEY	H19N07.1	Translation
GSY0GUD01B3FYH	C54C6.2	Transport and Catabolism
GSY0GUD01B3HHM	T20G5.2	Carbohydrate Metabolism
GSY0GUD01B3JZC	K01G5.7	Transport and Catabolism
GSY0GUD01B3L16	B0272.1	Transport and Catabolism
GSY0GUD01B3QE3	F28H1.3	Translation
GSY0GUD01B3S1Q	C54C6.2	Transport and Catabolism
GSY0GUD01B3VFE	F44F4.11	Transport and Catabolism
GSY0GUD01B3VZF	T04C12.6	Transport and Catabolism
GSY0GUD01B40J7	C54C6.2	Transport and Catabolism
GSY0GUD01B45UR	C36E8.5	Transport and Catabolism
GSY0GUD01B4BUL	F26D10.3	Transcription
GSY0GUD01B4D8P	B0272.1	Transport and Catabolism
GSY0GUD01B4DOV	C54C6.2	Transport and Catabolism
GSY0GUD01B4ELB	C54C6.2	Transport and Catabolism
GSY0GUD01B4NDZ	C54C6.2	Transport and Catabolism
GSY0GUD01B4R2C	C54C6.2	Transport and Catabolism
GSY0GUD01B4R2O	C54C6.2	Transport and Catabolism
GSY0GUD01B4VFB	K01G5.7	Transport and Catabolism
GSY0GUD01B527Z	C54C6.2	Transport and Catabolism
GSY0GUD01B53RT	C54C6.2	Transport and Catabolism
GSY0GUD01B5755	C54C6.2	Transport and Catabolism
GSY0GUD01B5EK1	C54C6.2	Transport and Catabolism
GSY0GUD01B5G7J	C54C6.2	Transport and Catabolism
GSY0GUD01B5KRH	T04C12.5	Transport and Catabolism
GSY0GUD01B5L7O	C54C6.2	Transport and Catabolism
GSY0GUD01B5TSM	F26D10.3	Transcription
GSY0GUD01B5TWK	C36E8.5	Transport and Catabolism
GSY0GUD01B5XSW	F26D10.3	Transcription
GSY0GUD01B5ZKU	F26D10.3	Transcription
GSY0GUD01B618E	K01G5.7	Transport and Catabolism
GSY0GUD01B644K	F26D10.3	Transcription
GSY0GUD01B65IO	C54C6.2	Transport and Catabolism
GSY0GUD01B696T	K01G5.7	Transport and Catabolism
GSY0GUD01B6FDQ	F26D10.3	Transcription
GSY0GUD01B6KVK	Y49E10.20	Transport and Catabolism
GSY0GUD01B6MOC	F57B10.7	Carbohydrate Metabolism
GSY0GUD01B6O5I	C54C6.2	Transport and Catabolism
GSY0GUD01B6ONY	C54C6.2	Transport and Catabolism
GSY0GUD01B6OUP	C54C6.2	Transport and Catabolism
GSY0GUD01B6UQC	F26D10.3	Transcription
GSY0GUD01B6YAP	F26D10.3	Transcription
GSY0GUD01B73HG	C54C6.2	Transport and Catabolism
GSY0GUD01B74LM	ZK154.3	Transport and Catabolism
GSY0GUD01B768K	Y71G12B.10	Lipid Metabolism
GSY0GUD01B76FB	F26D10.3	Transcription
GSY0GUD01B7BIR	Y42H9AR.3	Transport and Catabolism
GSY0GUD01B7CCU	K01G5.7	Transport and Catabolism
GSY0GUD01B7GFY	C54C6.2	Transport and Catabolism
GSY0GUD01B7IA2	C54C6.2	Transport and Catabolism
GSY0GUD01B7JS4	ZK154.3	Transport and Catabolism
GSY0GUD01B7PH7	C54C6.2	Transport and Catabolism
GSY0GUD01B7QF9	C54C6.2	Transport and Catabolism
GSY0GUD01B7ZQR	C54C6.2	Transport and Catabolism
GSY0GUD01B8888	F26D10.3	Transcription
GSY0GUD01B8G08	C33G3.4	Glycan Biosynthesis and Metabolism
GSY0GUD01B8JGT	Y38F1A.5	Signal Transduction
GSY0GUD01B8NFD	C54C6.2	Transport and Catabolism
GSY0GUD01B8OK0	C36E8.5	Transport and Catabolism
GSY0GUD01B8STU	C34C6.4	Amino Acid Metabolism
GSY0GUD01B8YP5	C54C6.2	Transport and Catabolism
GSY0GUD01B9APG	F28H1.3	Translation
GSY0GUD01B9EBX	K01G5.7	Transport and Catabolism
GSY0GUD01B9GAV	K01G5.7	Transport and Catabolism
GSY0GUD01B9I7Z	F26D10.3	Transcription
GSY0GUD01B9MM8	F26D10.3	Transcription
GSY0GUD01B9N7F	C54C6.2	Transport and Catabolism
GSY0GUD01B9UNL	C54C6.2	Transport and Catabolism
GSY0GUD01B9X94	F26D10.3	Transcription
GSY0GUD01BAAG9	K01G5.7	Transport and Catabolism
GSY0GUD01BAAYQ	C54C6.2	Transport and Catabolism
GSY0GUD01BAH1T	C54C6.2	Transport and Catabolism
GSY0GUD01BAISM	C54C6.2	Transport and Catabolism
GSY0GUD01BAVRA	T04C12.5	Transport and Catabolism
GSY0GUD01BAWPR	C54C6.2	Transport and Catabolism
GSY0GUD01BAYDI	C54C6.2	Transport and Catabolism
GSY0GUD01BB1MK	C54C6.2	Transport and Catabolism
GSY0GUD01BB3YQ	C36E8.5	Transport and Catabolism
GSY0GUD01BBOAJ	F26D10.3	Transcription
GSY0GUD01BBR8H	C54C6.2	Transport and Catabolism
GSY0GUD01BBRIV	D1037.3	Metabolism of Cofactors and Vitamins
GSY0GUD01BBT6X	C14B9.8	Signal Transduction
GSY0GUD01BBUXG	K01G5.7	Transport and Catabolism
GSY0GUD01BC1HD	C54C6.2	Transport and Catabolism
GSY0GUD01BC347	C54C6.2	Transport and Catabolism
GSY0GUD01BC975	Y17G7B.7	Carbohydrate Metabolism
GSY0GUD01BCI7J	ZK154.3	Transport and Catabolism
GSY0GUD01BCQJQ	K01G5.7	Transport and Catabolism
GSY0GUD01BCRGI	T04C12.5	Transport and Catabolism
GSY0GUD01BCSQG	C54C6.2	Transport and Catabolism
GSY0GUD01BD4HZ	C54C6.2	Transport and Catabolism
GSY0GUD01BDBHU	C54C6.2	Transport and Catabolism
GSY0GUD01BDDVE	C54C6.2	Transport and Catabolism
GSY0GUD01BDHJT	C54C6.2	Transport and Catabolism
GSY0GUD01BDK9Z	C54C6.2	Transport and Catabolism
GSY0GUD01BDQD1	ZK154.3	Transport and Catabolism
GSY0GUD01BDS2T	F26D10.3	Transcription
GSY0GUD01BE60X	C54C6.2	Transport and Catabolism
GSY0GUD01BEDRN	B0272.1	Transport and Catabolism
GSY0GUD01BENPY	C54C6.2	Transport and Catabolism
GSY0GUD01BESJW	C54C6.2	Transport and Catabolism
GSY0GUD01BEU9E	C36E8.5	Transport and Catabolism
GSY0GUD01BEZ3L	C54C6.2	Transport and Catabolism
GSY0GUD01BFBO3	C54C6.2	Transport and Catabolism
GSY0GUD01BFDV8	C54C6.2	Transport and Catabolism
GSY0GUD01BFG6I	C54C6.2	Transport and Catabolism
GSY0GUD01BFGZ6	C54C6.2	Transport and Catabolism
GSY0GUD01BFL3I	F26D10.3	Transcription
GSY0GUD01BFO8R	F26D10.3	Transcription
GSY0GUD01BFOV2	C54C6.2	Transport and Catabolism
GSY0GUD01BFPPA	C54C6.2	Transport and Catabolism
GSY0GUD01BFSXA	F26D10.3	Transcription
GSY0GUD01BFZK6	C36E8.5	Transport and Catabolism
GSY0GUD01BGIU6	C54C6.2	Transport and Catabolism
GSY0GUD01BGK9I	F26D10.3	Transcription
GSY0GUD01BGKUE	C36E8.5	Transport and Catabolism
GSY0GUD01BGTAD	C54C6.2	Transport and Catabolism
GSY0GUD01BGWPI	T01C8.5	Amino Acid Metabolism
GSY0GUD01BH1HI	K01G5.7	Transport and Catabolism
GSY0GUD01BH8HW	K03H1.13	Carbohydrate Metabolism
GSY0GUD01BH9UF	C54C6.2	Transport and Catabolism
GSY0GUD01BHBVB	C36E8.5	Transport and Catabolism
GSY0GUD01BHDI3	C54C6.2	Transport and Catabolism
GSY0GUD01BHEHW	C54C6.2	Transport and Catabolism
GSY0GUD01BHKB1	C54C6.2	Transport and Catabolism
GSY0GUD01BHOCX	C54C6.2	Transport and Catabolism
GSY0GUD01BHVTX	C54C6.2	Transport and Catabolism
GSY0GUD01BI12C	F26D10.3	Transcription
GSY0GUD01BI46L	C54C6.2	Transport and Catabolism
GSY0GUD01BIIOP	K01G5.7	Transport and Catabolism
GSY0GUD01BIPCZ	C54C6.2	Transport and Catabolism
GSY0GUD01BIPEJ	ZK154.3	Transport and Catabolism
GSY0GUD01BIRHJ	C54C6.2	Transport and Catabolism
GSY0GUD01BIT41	C54C6.2	Transport and Catabolism
GSY0GUD01BIZGK	K01G5.7	Transport and Catabolism
GSY0GUD01BJ7G4	F26D10.3	Transcription
GSY0GUD01BJG74	ZK154.3	Transport and Catabolism
GSY0GUD01BJHH9	C54C6.2	Transport and Catabolism
GSY0GUD01BJJBT	F47G6.2	Lipid Metabolism
GSY0GUD01BJL6L	C54C6.2	Transport and Catabolism
GSY0GUD01BJO9S	B0393.1	Translation
GSY0GUD01BJOK4	C54C6.2	Transport and Catabolism
GSY0GUD01BJPWD	C54C6.2	Transport and Catabolism
GSY0GUD01BJQIZ	C54C6.2	Transport and Catabolism
GSY0GUD01BJSU1	C54C6.2	Transport and Catabolism
GSY0GUD01BJTE0	C14C11.3	Glycan Biosynthesis and Metabolism
GSY0GUD01BJU6N	C54C6.2	Transport and Catabolism
GSY0GUD01BK5D3	C54C6.2	Transport and Catabolism
GSY0GUD01BK7C2	D2085.1	Nucleotide Metabolism
GSY0GUD01BKE60	C54C6.2	Transport and Catabolism
GSY0GUD01BKF1Z	F26D10.3	Transcription
GSY0GUD01BKF4I	C54C6.2	Transport and Catabolism
GSY0GUD01BL1RH	C54C6.2	Transport and Catabolism
GSY0GUD01BL3Z7	C54C6.2	Transport and Catabolism
GSY0GUD01BLB63	F08F8.7	Carbohydrate Metabolism
GSY0GUD01BLB7G	F26D10.3	Transcription
GSY0GUD01BLB9F	F26D10.3	Transcription
GSY0GUD01BLUXZ	T04C12.6	Transport and Catabolism
GSY0GUD01BLVCO	T04C12.5	Transport and Catabolism
GSY0GUD01BLWSK	C54C6.2	Transport and Catabolism
GSY0GUD01BM2BN	C54C6.2	Transport and Catabolism
GSY0GUD01BM2UT	F26D10.3	Transcription
GSY0GUD01BM5FO	F54F2.8	Transport and Catabolism
GSY0GUD01BM5SM	C34C6.4	Amino Acid Metabolism
GSY0GUD01BM879	F26D10.3	Transcription
GSY0GUD01BMBSQ	C54C6.2	Transport and Catabolism
GSY0GUD01BMFO6	C54C6.2	Transport and Catabolism
GSY0GUD01BMGSR	C54C6.2	Transport and Catabolism
GSY0GUD01BMH9K	F26D10.3	Transcription
GSY0GUD01BMRKU	Y67D8A.1	Signal Transduction
GSY0GUD01BMTU5	C54C6.2	Transport and Catabolism
GSY0GUD01BMXRE	K01G5.7	Transport and Catabolism
GSY0GUD01BN22X	C54C6.2	Transport and Catabolism
GSY0GUD01BN5M8	C54C6.2	Transport and Catabolism
GSY0GUD01BN9TK	C36E8.5	Transport and Catabolism
GSY0GUD01BNDPA	K01G5.7	Transport and Catabolism
GSY0GUD01BNP76	F44F4.11	Transport and Catabolism
GSY0GUD01BNPPS	F26D10.3	Transcription
GSY0GUD01BNRVE	F26D10.3	Transcription
GSY0GUD01BNTIL	F18G5.3	Signal Transduction
GSY0GUD01BNU3P	F26D10.3	Transcription
GSY0GUD01BNULN	ZK154.3	Transport and Catabolism
GSY0GUD01BNW3R	C54C6.2	Transport and Catabolism
GSY0GUD01BNXEK	B0272.1	Transport and Catabolism
GSY0GUD01BO3NT	C54C6.2	Transport and Catabolism
GSY0GUD01BO4I2	C54C6.2	Transport and Catabolism
GSY0GUD01BO61Z	C54C6.2	Transport and Catabolism
GSY0GUD01BO6M7	F26D10.3	Transcription
GSY0GUD01BOD0U	C54C6.2	Transport and Catabolism
GSY0GUD01BOI8E	K01G5.7	Transport and Catabolism
GSY0GUD01BOR9F	C54C6.2	Transport and Catabolism
GSY0GUD01BORGU	F26D10.3	Transcription
GSY0GUD01BP8KA	C54C6.2	Transport and Catabolism
GSY0GUD01BPA56	K01G5.7	Transport and Catabolism
GSY0GUD01BPEAJ	F52C9.3	Lipid Metabolism
GSY0GUD01BPGRV	ZK154.3	Transport and Catabolism
GSY0GUD01BPN1F	C54C6.2	Transport and Catabolism
GSY0GUD01BPQOK	K01G5.7	Transport and Catabolism
GSY0GUD01BPV76	T04C12.5	Transport and Catabolism
GSY0GUD01BQ08W	C54C6.2	Transport and Catabolism
GSY0GUD01BQA2V	C54C6.2	Transport and Catabolism
GSY0GUD01BQBPF	C54C6.2	Transport and Catabolism
GSY0GUD01BQC1F	F26D10.3	Transcription
GSY0GUD01BQIVY	C54C6.2	Transport and Catabolism
GSY0GUD01BQKLV	C36E8.5	Transport and Catabolism
GSY0GUD01BQLWF	T03F1.3	Carbohydrate Metabolism
GSY0GUD01BQN5J	K11G12.3	Transport and Catabolism
GSY0GUD01BQROX	C36E8.5	Transport and Catabolism
GSY0GUD01BQU2M	C36E8.5	Transport and Catabolism
GSY0GUD01BQWVT	K01G5.7	Transport and Catabolism
GSY0GUD01BR7R1	C36E8.5	Transport and Catabolism
GSY0GUD01BR7UH	F35C8.4	Folding, Sorting and Degradation
GSY0GUD01BR8BY	F26D10.3	Transcription
GSY0GUD01BR9SP	C54C6.2	Transport and Catabolism
GSY0GUD01BRAY3	F26D10.3	Transcription
GSY0GUD01BREN1	C54C6.2	Transport and Catabolism
GSY0GUD01BRLBY	F26D10.3	Transcription
GSY0GUD01BROI2	C54C6.2	Transport and Catabolism
GSY0GUD01BROKW	K01G5.7	Transport and Catabolism
GSY0GUD01BROU1	C36E8.5	Transport and Catabolism
GSY0GUD01BRTMM	W10C6.1	Folding, Sorting and Degradation
GSY0GUD01BRUZ2	C54C6.2	Transport and Catabolism
GSY0GUD01BRV07	C54C6.2	Transport and Catabolism
GSY0GUD01BRXZI	K01G5.7	Transport and Catabolism
GSY0GUD01BS76Y	C54C6.2	Transport and Catabolism
GSY0GUD01BS99O	C54C6.2	Transport and Catabolism
GSY0GUD01BSG95	C54C6.2	Transport and Catabolism
GSY0GUD01BSGG7	C54C6.2	Transport and Catabolism
GSY0GUD01BSKIF	C36E8.5	Transport and Catabolism
GSY0GUD01BSP27	C54C6.2	Transport and Catabolism
GSY0GUD01BT2JP	F26D10.3	Transcription
GSY0GUD01BT6NN	K01G5.7	Transport and Catabolism
GSY0GUD01BTLCE	T04C12.6	Transport and Catabolism
GSY0GUD01BTPLP	C54C6.2	Transport and Catabolism
GSY0GUD01BTS6W	F26D10.3	Transcription
GSY0GUD01BTV8T	F26D10.3	Transcription
GSY0GUD01BU2H1	K01G5.7	Transport and Catabolism
GSY0GUD01BUBAI	C54C6.2	Transport and Catabolism
GSY0GUD01BUFZ5	F26D10.3	Transcription
GSY0GUD01BUGFU	F26D10.3	Transcription
GSY0GUD01BUO5X	C54C6.2	Transport and Catabolism
GSY0GUD01BUPYS	C36E8.5	Transport and Catabolism
GSY0GUD01BV115	F26D10.3	Transcription
GSY0GUD01BV4U8	C54C6.2	Transport and Catabolism
GSY0GUD01BV8E3	C54C6.2	Transport and Catabolism
GSY0GUD01BV8RY	F26D10.3	Transcription
GSY0GUD01BVH16	C36E8.5	Transport and Catabolism
GSY0GUD01BVLHX	F35C8.4	Folding, Sorting and Degradation
GSY0GUD01BW57B	C54C6.2	Transport and Catabolism
GSY0GUD01BW9WP	K01G5.7	Transport and Catabolism
GSY0GUD01BWEFN	F26D10.3	Transcription
GSY0GUD01BWJ1Q	B0272.1	Transport and Catabolism
GSY0GUD01BWRQI	C54C6.2	Transport and Catabolism
GSY0GUD01BX4OV	C54C6.2	Transport and Catabolism
GSY0GUD01BX6WG	F26D10.3	Transcription
GSY0GUD01BXFVH	F26D10.3	Transcription
GSY0GUD01BXJ4Y	C54C6.2	Transport and Catabolism
GSY0GUD01BXLU1	C54C6.2	Transport and Catabolism
GSY0GUD01BXRD1	C54C6.2	Transport and Catabolism
GSY0GUD01BXZOP	F26D10.3	Transcription
GSY0GUD01BY0JQ	C54C6.2	Transport and Catabolism
GSY0GUD01BY5HK	C54C6.2	Transport and Catabolism
GSY0GUD01BY7C9	K01G5.7	Transport and Catabolism
GSY0GUD01BY9DD	C36E8.5	Transport and Catabolism
GSY0GUD01BY9SL	F26D10.3	Transcription
GSY0GUD01BYAQ2	ZK154.3	Transport and Catabolism
GSY0GUD01BYB0S	C54C6.2	Transport and Catabolism
GSY0GUD01BYFLL	C54C6.2	Transport and Catabolism
GSY0GUD01BYKN7	F26D10.3	Transcription
GSY0GUD01BYMW8	C54C6.2	Transport and Catabolism
GSY0GUD01BZ0N9	C14B9.8	Signal Transduction
GSY0GUD01BZ5A1	C54C6.2	Transport and Catabolism
GSY0GUD01BZ6ZC	D2096.3	Carbohydrate Metabolism
GSY0GUD01BZ8NB	C54C6.2	Transport and Catabolism
GSY0GUD01BZEX6	F26D10.3	Transcription
GSY0GUD01BZG8F	C54C6.2	Transport and Catabolism
GSY0GUD01BZKVA	C54C6.2	Transport and Catabolism
GSY0GUD01C07QI	C29F3.1	Lipid Metabolism
GSY0GUD01C085W	C54C6.2	Transport and Catabolism
GSY0GUD01C0C1P	T04C12.6	Transport and Catabolism
GSY0GUD01C0GAW	C54C6.2	Transport and Catabolism
GSY0GUD01C0IPS	F55B11.1	Nucleotide Metabolism
GSY0GUD01C0IZ6	C54C6.2	Transport and Catabolism
GSY0GUD01C0NME	C54C6.2	Transport and Catabolism
GSY0GUD01C0SJW	T08B1.6	Lipid Metabolism
GSY0GUD01C0YAF	F26D10.3	Transcription
GSY0GUD01C12N5	K02B2.5	Translation
GSY0GUD01C17XP	C54C6.2	Transport and Catabolism
GSY0GUD01C1BS8	C54C6.2	Transport and Catabolism
GSY0GUD01C1DPP	C54C6.2	Transport and Catabolism
GSY0GUD01C1DZK	C36E8.5	Transport and Catabolism
GSY0GUD01C1JWK	C54C6.2	Transport and Catabolism
GSY0GUD01C1MGN	C36E8.5	Transport and Catabolism
GSY0GUD01C1MWJ	C54C6.2	Transport and Catabolism
GSY0GUD01C1ODF	C54C6.2	Transport and Catabolism
GSY0GUD01C1RYE	F26D10.3	Transcription
GSY0GUD01C1SVA	K01G5.7	Transport and Catabolism
GSY0GUD01C1VB7	F26D10.3	Transcription
GSY0GUD01C1ZL0	C54C6.2	Transport and Catabolism
GSY0GUD01C25JA	ZK154.3	Transport and Catabolism
GSY0GUD01C26P2	C54C6.2	Transport and Catabolism
GSY0GUD01C2BDO	F26D10.3	Transcription
GSY0GUD01C2C7S	C54C6.2	Transport and Catabolism
GSY0GUD01C2GHJ	F26D10.3	Transcription
GSY0GUD01C2IXZ	C54C6.2	Transport and Catabolism
GSY0GUD01C2N6J	C54C6.2	Transport and Catabolism
GSY0GUD01C2NOT	C54C6.2	Transport and Catabolism
GSY0GUD01C2PZ3	F26D10.3	Transcription
GSY0GUD01C2QZH	C54C6.2	Transport and Catabolism
GSY0GUD01C2TJ3	C54C6.2	Transport and Catabolism
GSY0GUD01C2USQ	K01G5.7	Transport and Catabolism
GSY0GUD01C2WAM	F26D10.3	Transcription
GSY0GUD01C2WQ6	R05G6.8	Carbohydrate Metabolism
GSY0GUD01C2XFI	C54C6.2	Transport and Catabolism
GSY0GUD01C2XWY	C54C6.2	Transport and Catabolism
GSY0GUD01C33Z0	C54C6.2	Transport and Catabolism
GSY0GUD01C36TS	ZK154.3	Transport and Catabolism
GSY0GUD01C3CA1	F26D10.3	Transcription
GSY0GUD01C3E0K	C54C6.2	Transport and Catabolism
GSY0GUD01C3LSK	B0272.1	Transport and Catabolism
GSY0GUD01C3MA4	K01G5.7	Transport and Catabolism
GSY0GUD01C3MNN	C54C6.2	Transport and Catabolism
GSY0GUD01C3NR8	C54C6.2	Transport and Catabolism
GSY0GUD01C43Z2	C54C6.2	Transport and Catabolism
GSY0GUD01C4BBB	C54C6.2	Transport and Catabolism
GSY0GUD01C4G5E	B0272.1	Transport and Catabolism
GSY0GUD01C4J3Q	C54C6.2	Transport and Catabolism
GSY0GUD01C4KHV	C54C6.2	Transport and Catabolism
GSY0GUD01C4MS6	ZK154.3	Transport and Catabolism
GSY0GUD01C4OD2	C54C6.2	Transport and Catabolism
GSY0GUD01C4R9J	K01G5.7	Transport and Catabolism
GSY0GUD01C4V8E	C54C6.2	Transport and Catabolism
GSY0GUD01C4VIG	C54C6.2	Transport and Catabolism
GSY0GUD01C513U	F26D10.3	Transcription
GSY0GUD01C54G2	C36E8.5	Transport and Catabolism
GSY0GUD01C55XD	C54C6.2	Transport and Catabolism
GSY0GUD01C57QE	C54C6.2	Transport and Catabolism
GSY0GUD01C58KT	C54C6.2	Transport and Catabolism
GSY0GUD01C5BCR	T04C12.5	Transport and Catabolism
GSY0GUD01C5HBX	F26D10.3	Transcription
GSY0GUD01C5MW5	C54C6.2	Transport and Catabolism
GSY0GUD01C5N2M	C54C6.2	Transport and Catabolism
GSY0GUD01C5XB8	K01G5.7	Transport and Catabolism
GSY0GUD01C5YAF	C54C6.2	Transport and Catabolism
GSY0GUD01C5YN0	C54C6.2	Transport and Catabolism
GSY0GUD01C5YNP	K01G5.7	Transport and Catabolism
GSY0GUD01C5YO8	F44E5.5	Transcription
GSY0GUD01C5ZFG	K01G5.7	Transport and Catabolism
GSY0GUD01C62IA	C54C6.2	Transport and Catabolism
GSY0GUD01C63TN	C54C6.2	Transport and Catabolism
GSY0GUD01C64PK	F26D10.3	Transcription
GSY0GUD01C67DG	C54C6.2	Transport and Catabolism
GSY0GUD01C6HPY	C54C6.2	Transport and Catabolism
GSY0GUD01C6LIL	T04C12.5	Transport and Catabolism
GSY0GUD01C6N3D	C54C6.2	Transport and Catabolism
GSY0GUD01C6YA2	C54C6.2	Transport and Catabolism
GSY0GUD01C717O	C54C6.2	Transport and Catabolism
GSY0GUD01C7NRQ	C54C6.2	Transport and Catabolism
GSY0GUD01C7Q00	C54C6.2	Transport and Catabolism
GSY0GUD01C7TYG	C54C6.2	Transport and Catabolism
GSY0GUD01C85DE	ZK154.3	Transport and Catabolism
GSY0GUD01C88MR	C54C6.2	Transport and Catabolism
GSY0GUD01C88PX	F26D10.3	Transcription
GSY0GUD01C8948	C54C6.2	Transport and Catabolism
GSY0GUD01C8DU1	C54C6.2	Transport and Catabolism
GSY0GUD01C8JTQ	K01G5.7	Transport and Catabolism
GSY0GUD01C8L1U	C54C6.2	Transport and Catabolism
GSY0GUD01C8N9Y	C54C6.2	Transport and Catabolism
GSY0GUD01C8RSU	K01G5.7	Transport and Catabolism
GSY0GUD01C8XIU	T04C12.5	Transport and Catabolism
GSY0GUD01C989K	F26D10.3	Transcription
GSY0GUD01C99NF	C54C6.2	Transport and Catabolism
GSY0GUD01C9BLT	ZK154.3	Transport and Catabolism
GSY0GUD01C9NZD	F13G3.11	Translation
GSY0GUD01C9S7S	C54C6.2	Transport and Catabolism
GSY0GUD01C9SNV	F55C10.1	Signal Transduction
GSY0GUD01C9VXS	C54C6.2	Transport and Catabolism
GSY0GUD01CA9YB	T04C12.6	Transport and Catabolism
GSY0GUD01CAD1D	K01G5.7	Transport and Catabolism
GSY0GUD01CAD2W	F26D10.3	Transcription
GSY0GUD01CADL7	C54C6.2	Transport and Catabolism
GSY0GUD01CAZYV	C54C6.2	Transport and Catabolism
GSY0GUD01CB2L7	F01F1.7	Transcription
GSY0GUD01CB650	C36E8.5	Transport and Catabolism
GSY0GUD01CBFCI	B0272.1	Transport and Catabolism
GSY0GUD01CBFD5	K01G5.7	Transport and Catabolism
GSY0GUD01CBJ52	F26D10.3	Transcription
GSY0GUD01CBPF0	C36E8.5	Transport and Catabolism
GSY0GUD01CBQOU	C36E8.5	Transport and Catabolism
GSY0GUD01CBZ6P	C54C6.2	Transport and Catabolism
GSY0GUD01CC3TM	C05D9.5	Translation
GSY0GUD01CC4AL	C54C6.2	Transport and Catabolism
GSY0GUD01CC827	C54C6.2	Transport and Catabolism
GSY0GUD01CCDUI	C54C6.2	Transport and Catabolism
GSY0GUD01CCHP7	ZK154.3	Transport and Catabolism
GSY0GUD01CCT5U	F56F3.5	Translation
GSY0GUD01CCZSE	C54C6.2	Transport and Catabolism
GSY0GUD01CD4JV	C54C6.2	Transport and Catabolism
GSY0GUD01CD5A7	C54C6.2	Transport and Catabolism
GSY0GUD01CD68W	F28H1.3	Translation
GSY0GUD01CDA5V	C54C6.2	Transport and Catabolism
GSY0GUD01CDKZB	C54C6.2	Transport and Catabolism
GSY0GUD01CDPTX	T04C12.6	Transport and Catabolism
GSY0GUD01CDUOD	C54C6.2	Transport and Catabolism
GSY0GUD01CE1TC	C54C6.2	Transport and Catabolism
GSY0GUD01CE2ND	C54C6.2	Transport and Catabolism
GSY0GUD01CE3S2	F26D10.3	Transcription
GSY0GUD01CE5ME	C54C6.2	Transport and Catabolism
GSY0GUD01CEP2X	Y67D8C.5	Folding, Sorting and Degradation
GSY0GUD01CER43	C54C6.2	Transport and Catabolism
GSY0GUD01CEXGO	C54C6.2	Transport and Catabolism
GSY0GUD01CEZH1	C54C6.2	Transport and Catabolism
GSY0GUD01CF17I	K01G5.7	Transport and Catabolism
GSY0GUD01CF1PY	ZK154.3	Transport and Catabolism
GSY0GUD01CF236	C54C6.2	Transport and Catabolism
GSY0GUD01CF7I3	C54C6.2	Transport and Catabolism
GSY0GUD01CF7Q7	ZK154.3	Transport and Catabolism
GSY0GUD01CFCRP	F26D10.3	Transcription
GSY0GUD01CFFEV	F26D10.3	Transcription
GSY0GUD01CFJWA	C54C6.2	Transport and Catabolism
GSY0GUD01CFK0C	C54C6.2	Transport and Catabolism
GSY0GUD01CFP1X	C54C6.2	Transport and Catabolism
GSY0GUD01CFSAL	T22A3.8	Signaling Molecules and Interaction
GSY0GUD01CFVNX	C54C6.2	Transport and Catabolism
GSY0GUD01CFVUA	F26D10.3	Transcription
GSY0GUD01CFYO3	F26D10.3	Transcription
GSY0GUD01CG7NC	F26D10.3	Transcription
GSY0GUD01CGIES	T03F1.3	Carbohydrate Metabolism
GSY0GUD01CGKHH	ZK858.1	Folding, Sorting and Degradation
GSY0GUD01CGQ7O	C54C6.2	Transport and Catabolism
GSY0GUD01CGRZH	C54C6.2	Transport and Catabolism
GSY0GUD01CGWN8	F55C10.1	Signal Transduction
GSY0GUD01CGWUE	F02E8.6	Transport and Catabolism
GSY0GUD01CGXKT	C54C6.2	Transport and Catabolism
GSY0GUD01CGXRJ	C54C6.2	Transport and Catabolism
GSY0GUD01CGZVR	C54C6.2	Transport and Catabolism
GSY0GUD01CH0N3	K01G5.7	Transport and Catabolism
GSY0GUD01CH1GG	R06A10.2	Signal Transduction
GSY0GUD01CH8GH	K01G5.7	Transport and Catabolism
GSY0GUD01CHC3Z	C36E8.5	Transport and Catabolism
GSY0GUD01CHFXQ	C54C6.2	Transport and Catabolism
GSY0GUD01CHGS3	ZK154.3	Transport and Catabolism
GSY0GUD01CHMAR	K01G5.7	Transport and Catabolism
GSY0GUD01CHRYJ	K01G5.7	Transport and Catabolism
GSY0GUD01CHSRD	C54C6.2	Transport and Catabolism
GSY0GUD01CHZLL	C54C6.2	Transport and Catabolism
GSY0GUD01CI578	C54C6.2	Transport and Catabolism
GSY0GUD01CI9HT	C54C6.2	Transport and Catabolism
GSY0GUD01CI9VP	K01G5.7	Transport and Catabolism
GSY0GUD01CIEJI	F26D10.3	Transcription
GSY0GUD01CIIAM	K01G5.7	Transport and Catabolism
GSY0GUD01CIK0S	C54C6.2	Transport and Catabolism
GSY0GUD01CIQD7	K01G5.7	Transport and Catabolism
GSY0GUD01CITSE	C54C6.2	Transport and Catabolism
GSY0GUD01CIY0F	C54C6.2	Transport and Catabolism
GSY0GUD01CIZ7S	K01G5.7	Transport and Catabolism
GSY0GUD01CJ1WH	F26D10.3	Transcription
GSY0GUD01CJ2GX	C05D9.5	Translation
GSY0GUD01CJ4KD	K01G5.7	Transport and Catabolism
GSY0GUD01CJ4T4	K01G5.7	Transport and Catabolism
GSY0GUD01CJDYU	C54C6.2	Transport and Catabolism
GSY0GUD01CJIE2	C54C6.2	Transport and Catabolism
GSY0GUD01CJPE4	K01G5.7	Transport and Catabolism
GSY0GUD01CK5X1	C54C6.2	Transport and Catabolism
GSY0GUD01CK9CK	F26D10.3	Transcription
GSY0GUD01CK9S8	C54C6.2	Transport and Catabolism
GSY0GUD01CKCMI	T04C12.6	Transport and Catabolism
GSY0GUD01CKIL2	C54C6.2	Transport and Catabolism
GSY0GUD01CKJ16	F26D10.3	Transcription
GSY0GUD01CKJ6I	C54C6.2	Transport and Catabolism
GSY0GUD01CKKKX	C54C6.2	Transport and Catabolism
GSY0GUD01CKLDC	C54C6.2	Transport and Catabolism
GSY0GUD01CKMEK	C54C6.2	Transport and Catabolism
GSY0GUD01CKRXO	C54C6.2	Transport and Catabolism
GSY0GUD01CKWF2	C54C6.2	Transport and Catabolism
GSY0GUD01CKWO4	F26D10.3	Transcription
GSY0GUD01CKZ06	C54C6.2	Transport and Catabolism
GSY0GUD01CL3EM	Y38F2AL.4	Energy Metabolism
GSY0GUD01CL3S0	F26D10.3	Transcription
GSY0GUD01CL43X	C54C6.2	Transport and Catabolism
GSY0GUD01CL5P4	C54C6.2	Transport and Catabolism
GSY0GUD01CL7XG	C54C6.2	Transport and Catabolism
GSY0GUD01CL92V	C54C6.2	Transport and Catabolism
GSY0GUD01CLCHW	B0035.16	Folding, Sorting and Degradation
GSY0GUD01CLDVD	C54C6.2	Transport and Catabolism
GSY0GUD01CLIXF	F26D10.3	Transcription
GSY0GUD01CLJQE	C54C6.2	Transport and Catabolism
GSY0GUD01CLKW3	K01G5.7	Transport and Catabolism
GSY0GUD01CLNIG	K01G5.7	Transport and Catabolism
GSY0GUD01CLO97	C54C6.2	Transport and Catabolism
GSY0GUD01CLOZ1	K01G5.7	Transport and Catabolism
GSY0GUD01CLTRP	C54C6.2	Transport and Catabolism
GSY0GUD01CLW79	C54C6.2	Transport and Catabolism
GSY0GUD01CLWHV	K01G5.7	Transport and Catabolism
GSY0GUD01CLWZ3	C54C6.2	Transport and Catabolism
GSY0GUD01CLXAJ	C54C6.2	Transport and Catabolism
GSY0GUD01CLXU9	F26D10.3	Transcription
GSY0GUD01CM3NC	C54C6.2	Transport and Catabolism
GSY0GUD01CM3RU	C54C6.2	Transport and Catabolism
GSY0GUD01CM6J6	C54C6.2	Transport and Catabolism
GSY0GUD01CMELQ	F26D10.3	Transcription
GSY0GUD01CMGSZ	C54C6.2	Transport and Catabolism
GSY0GUD01CMQI4	F26D10.3	Transcription
GSY0GUD01CMQM6	C54C6.2	Transport and Catabolism
GSY0GUD01CMVP8	K01G5.7	Transport and Catabolism
GSY0GUD01CN2CG	F26D10.3	Transcription
GSY0GUD01CN5AD	K01G5.7	Transport and Catabolism
GSY0GUD01CN5BO	T03F1.3	Carbohydrate Metabolism
GSY0GUD01CN8F7	K01G5.7	Transport and Catabolism
GSY0GUD01CN9FT	C54C6.2	Transport and Catabolism
GSY0GUD01CN9PA	C54C6.2	Transport and Catabolism
GSY0GUD01CNANZ	C54C6.2	Transport and Catabolism
GSY0GUD01CNERE	F53B1.4	Metabolism of Terpenoids and Polyketides
GSY0GUD01CNG0L	T04C12.6	Transport and Catabolism
GSY0GUD01CNHQV	F26D10.3	Transcription
GSY0GUD01CNJZ9	C54C6.2	Transport and Catabolism
GSY0GUD01CNM4H	C54C6.2	Transport and Catabolism
GSY0GUD01CNTFC	C54C6.2	Transport and Catabolism
GSY0GUD01CNTFY	C54C6.2	Transport and Catabolism
GSY0GUD01CNUAG	T04C12.6	Transport and Catabolism
GSY0GUD01CNZN0	C36E8.5	Transport and Catabolism
GSY0GUD01COC7M	F26D10.3	Transcription
GSY0GUD01COECK	C54C6.2	Transport and Catabolism
GSY0GUD01COMHC	C54C6.2	Transport and Catabolism
GSY0GUD01COYBY	C54C6.2	Transport and Catabolism
GSY0GUD01COYQ1	C54C6.2	Transport and Catabolism
GSY0GUD01CP11Z	C54C6.2	Transport and Catabolism
GSY0GUD01CP3NY	F26D10.3	Transcription
GSY0GUD01CP450	C54C6.2	Transport and Catabolism
GSY0GUD01CPAD6	F26D10.3	Transcription
GSY0GUD01CPD54	C54C6.2	Transport and Catabolism
GSY0GUD01CPSMI	C54C6.2	Transport and Catabolism
GSY0GUD01CPUWO	K01G5.7	Transport and Catabolism
GSY0GUD01CPZ3N	C54C6.2	Transport and Catabolism
GSY0GUD01CQ42S	C54C6.2	Transport and Catabolism
GSY0GUD01CQB44	C54C6.2	Transport and Catabolism
GSY0GUD01CQHKG	C54C6.2	Transport and Catabolism
GSY0GUD01CQO4W	C54C6.2	Transport and Catabolism
GSY0GUD01CQOZZ	C54C6.2	Transport and Catabolism
GSY0GUD01CQZ0O	C54C6.2	Transport and Catabolism
GSY0GUD01CR2BN	C36E8.5	Transport and Catabolism
GSY0GUD01CR855	Y42H9AR.3	Transport and Catabolism
GSY0GUD01CR89J	C54C6.2	Transport and Catabolism
GSY0GUD01CRCQ8	F26D10.3	Transcription
GSY0GUD01CRKXI	C54C6.2	Transport and Catabolism
GSY0GUD01CRLA0	C54C6.2	Transport and Catabolism
GSY0GUD01CRT6I	C54C6.2	Transport and Catabolism
GSY0GUD01CRWF4	F26D10.3	Transcription
GSY0GUD01CRZ5D	C54C6.2	Transport and Catabolism
GSY0GUD01CS4CI	C36E8.5	Transport and Catabolism
GSY0GUD01CS652	T04C12.5	Transport and Catabolism
GSY0GUD01CS9QL	K01G5.7	Transport and Catabolism
GSY0GUD01CSAG0	C54C6.2	Transport and Catabolism
GSY0GUD01CSG9A	K01G5.7	Transport and Catabolism
GSY0GUD01CSJDI	F26D10.3	Transcription
GSY0GUD01CSM70	K01G5.7	Transport and Catabolism
GSY0GUD01CSO1K	K01G5.7	Transport and Catabolism
GSY0GUD01CSPO6	K01G5.7	Transport and Catabolism
GSY0GUD01CSU04	C54C6.2	Transport and Catabolism
GSY0GUD01CSUZ7	F26D10.3	Transcription
GSY0GUD01CSV3L	C54C6.2	Transport and Catabolism
GSY0GUD01CSV3Y	C36E8.5	Transport and Catabolism
GSY0GUD01CT9UE	C54C6.2	Transport and Catabolism
GSY0GUD01CTDOB	C54C6.2	Transport and Catabolism
GSY0GUD01CTH5M	C54C6.2	Transport and Catabolism
GSY0GUD01CTOYR	C54C6.2	Transport and Catabolism
GSY0GUD01CTP9P	C36E8.5	Transport and Catabolism
GSY0GUD01CTRVU	C36E8.5	Transport and Catabolism
GSY0GUD01CU4WO	ZK154.3	Transport and Catabolism
GSY0GUD01CU7WG	K01G5.7	Transport and Catabolism
GSY0GUD01CUO34	T03F1.3	Carbohydrate Metabolism
GSY0GUD01CUX14	C54C6.2	Transport and Catabolism
GSY0GUD01CUYKJ	K01G5.7	Transport and Catabolism
GSY0GUD01CVGNE	T28H10.3	Transport and Catabolism
GSY0GUD01CVISP	C54C6.2	Transport and Catabolism
GSY0GUD01CVKA6	F26D10.3	Transcription
GSY0GUD01CVP4A	ZK154.3	Transport and Catabolism
GSY0GUD01CVW2D	K05G3.3	Energy Metabolism
GSY0GUD01CW0A3	C54C6.2	Transport and Catabolism
GSY0GUD01CW5VN	K01G5.7	Transport and Catabolism
GSY0GUD01CW6HS	C54C6.2	Transport and Catabolism
GSY0GUD01CWETT	K01G5.7	Transport and Catabolism
GSY0GUD01CWFCX	K01G5.7	Transport and Catabolism
GSY0GUD01CWGBM	C54C6.2	Transport and Catabolism
GSY0GUD01CWJQS	T21C12.2	Metabolism of Cofactors and Vitamins
GSY0GUD01CWLV8	C54C6.2	Transport and Catabolism
GSY0GUD01CWLZA	T04C12.6	Transport and Catabolism
GSY0GUD01CWN31	T22A3.8	Signaling Molecules and Interaction
GSY0GUD01CWWAH	F26D10.3	Transcription
GSY0GUD01CWXDC	F26D10.3	Transcription
GSY0GUD01CWZ4M	W10C6.1	Folding, Sorting and Degradation
GSY0GUD01CX6JG	C36E8.5	Transport and Catabolism
GSY0GUD01CX98S	F26D10.3	Transcription
GSY0GUD01CXBVX	Y39A1C.4	Glycan Biosynthesis and Metabolism
GSY0GUD01CXC54	F26D10.3	Transcription
GSY0GUD01CXFRP	C54C6.2	Transport and Catabolism
GSY0GUD01CXFXG	C54C6.2	Transport and Catabolism
GSY0GUD01CXM0S	C54C6.2	Transport and Catabolism
GSY0GUD01CXNWO	F26D10.3	Transcription
GSY0GUD01CXR9S	C54C6.2	Transport and Catabolism
GSY0GUD01CXTQI	C54C6.2	Transport and Catabolism
GSY0GUD01CXVJP	C54C6.2	Transport and Catabolism
GSY0GUD01CY3YG	C54C6.2	Transport and Catabolism
GSY0GUD01CYE3W	C54C6.2	Transport and Catabolism
GSY0GUD01CYIKB	C36E8.5	Transport and Catabolism
GSY0GUD01CYXX6	C54C6.2	Transport and Catabolism
GSY0GUD01CZ0AA	C54C6.2	Transport and Catabolism
GSY0GUD01CZ62Q	Y67D8A.1	Signal Transduction
GSY0GUD01CZ8MQ	C54C6.2	Transport and Catabolism
GSY0GUD01CZCHO	F26D10.3	Transcription
GSY0GUD01CZEEG	K01G5.7	Transport and Catabolism
GSY0GUD01CZHHI	C54C6.2	Transport and Catabolism
GSY0GUD01CZMH4	C54C6.2	Transport and Catabolism
GSY0GUD01CZMXB	K01G5.7	Transport and Catabolism
GSY0GUD01CZP49	K01G5.7	Transport and Catabolism
GSY0GUD01CZQ99	C54C6.2	Transport and Catabolism
GSY0GUD01CZVDV	C54C6.2	Transport and Catabolism
GSY0GUD01CZXD5	C36E8.5	Transport and Catabolism
GSY0GUD01CZY8P	K01G5.7	Transport and Catabolism
GSY0GUD01CZZVK	C54C6.2	Transport and Catabolism
GSY0GUD01D021L	T04C12.6	Transport and Catabolism
GSY0GUD01D068V	C54C6.2	Transport and Catabolism
GSY0GUD01D0E89	C54C6.2	Transport and Catabolism
GSY0GUD01D0LH2	C54C6.2	Transport and Catabolism
GSY0GUD01D0O92	C54C6.2	Transport and Catabolism
GSY0GUD01D0OG8	T04C12.6	Transport and Catabolism
GSY0GUD01D0T2N	C54C6.2	Transport and Catabolism
GSY0GUD01D0U8G	C54C6.2	Transport and Catabolism
GSY0GUD01D16IP	K01G5.7	Transport and Catabolism
GSY0GUD01D17UF	ZK154.3	Transport and Catabolism
GSY0GUD01D1C4W	C54C6.2	Transport and Catabolism
GSY0GUD01D1D0Y	C54C6.2	Transport and Catabolism
GSY0GUD01D1E72	K01G5.7	Transport and Catabolism
GSY0GUD01D1HAK	K01G5.7	Transport and Catabolism
GSY0GUD01D1JEQ	C54C6.2	Transport and Catabolism
GSY0GUD01D1MV9	F26D10.3	Transcription
GSY0GUD01D1S85	C54C6.2	Transport and Catabolism
GSY0GUD01D1SNA	C54C6.2	Transport and Catabolism
GSY0GUD01D1UDX	C54C6.2	Transport and Catabolism
GSY0GUD01D1WEH	F26D10.3	Transcription
GSY0GUD01D1X9D	F26D10.3	Transcription
GSY0GUD01D1YR8	C36E8.5	Transport and Catabolism
GSY0GUD01D2282	F26D10.3	Transcription
GSY0GUD01D24NS	C54C6.2	Transport and Catabolism
GSY0GUD01D268A	C54C6.2	Transport and Catabolism
GSY0GUD01D2F6N	K01G5.7	Transport and Catabolism
GSY0GUD01D2H9W	F26D10.3	Transcription
GSY0GUD01D2KIN	K01G5.7	Transport and Catabolism
GSY0GUD01D2M9S	F26D10.3	Transcription
GSY0GUD01D2Q5W	C54C6.2	Transport and Catabolism
GSY0GUD01D2QLF	K01G5.7	Transport and Catabolism
GSY0GUD01D2SWO	C36E8.5	Transport and Catabolism
GSY0GUD01D2YJ8	C54C6.2	Transport and Catabolism
GSY0GUD01D3281	C54C6.2	Transport and Catabolism
GSY0GUD01D3E82	K01G5.7	Transport and Catabolism
GSY0GUD01D3M9A	C54C6.2	Transport and Catabolism
GSY0GUD01D3SF5	K01G5.7	Transport and Catabolism
GSY0GUD01D3V4P	F26D10.3	Transcription
GSY0GUD01D3VU0	B0393.1	Translation
GSY0GUD01D3XBB	C54C6.2	Transport and Catabolism
GSY0GUD01D3XC3	C36E8.5	Transport and Catabolism
GSY0GUD01D47PA	C54C6.2	Transport and Catabolism
GSY0GUD01D4F5Q	C54C6.2	Transport and Catabolism
GSY0GUD01D4FJ1	C54C6.2	Transport and Catabolism
GSY0GUD01D4LQ1	F53B1.4	Metabolism of Terpenoids and Polyketides
GSY0GUD01D4RZP	ZK154.3	Transport and Catabolism
GSY0GUD01D4T2H	C36E8.5	Transport and Catabolism
GSY0GUD01D4TBM	C54C6.2	Transport and Catabolism
GSY0GUD01D53EP	C54C6.2	Transport and Catabolism
GSY0GUD01D5JM7	K01G5.7	Transport and Catabolism
GSY0GUD01D5MLM	C54C6.2	Transport and Catabolism
GSY0GUD01D5NF0	K01G5.7	Transport and Catabolism
GSY0GUD01D5U9Q	C36E8.5	Transport and Catabolism
GSY0GUD01D5VD9	C36E8.5	Transport and Catabolism
GSY0GUD01D5XZZ	C14B9.8	Signal Transduction
GSY0GUD01D618U	C54C6.2	Transport and Catabolism
GSY0GUD01D61BJ	ZK154.3	Transport and Catabolism
GSY0GUD01D66NS	F26D10.3	Transcription
GSY0GUD01D672O	F26D10.3	Transcription
GSY0GUD01D6EXS	R74.1	Amino Acid Metabolism
GSY0GUD01D6IXM	C54C6.2	Transport and Catabolism
GSY0GUD01D6KLN	R12A1.4	Xenobiotics Biodegradation and Metabolism
GSY0GUD01D6LTY	C54C6.2	Transport and Catabolism
GSY0GUD01D6NRD	F26D10.3	Transcription
GSY0GUD01D6U5H	C54C6.2	Transport and Catabolism
GSY0GUD01D6WTQ	F08F8.2	Metabolism of Terpenoids and Polyketides
GSY0GUD01D7173	T04C12.6	Transport and Catabolism
GSY0GUD01D739Z	C54C6.2	Transport and Catabolism
GSY0GUD01D73BD	F26D10.3	Transcription
GSY0GUD01D75IQ	ZK154.3	Transport and Catabolism
GSY0GUD01D7744	F28H1.3	Translation
GSY0GUD01D780T	K01G5.7	Transport and Catabolism
GSY0GUD01D7DQ7	K01G5.7	Transport and Catabolism
GSY0GUD01D7FTS	R06F6.9	Lipid Metabolism
GSY0GUD01D7GAI	C54C6.2	Transport and Catabolism
GSY0GUD01D7S87	C54C6.2	Transport and Catabolism
GSY0GUD01D7ZTD	C54C6.2	Transport and Catabolism
GSY0GUD01D83UG	C54C6.2	Transport and Catabolism
GSY0GUD01D8MHB	C54C6.2	Transport and Catabolism
GSY0GUD01D8O1A	W10C6.1	Folding, Sorting and Degradation
GSY0GUD01D8V5P	C54C6.2	Transport and Catabolism
GSY0GUD01D8W87	C54C6.2	Transport and Catabolism
GSY0GUD01D8XZ7	F26D10.3	Transcription
GSY0GUD01D8Y7C	C54C6.2	Transport and Catabolism
GSY0GUD01D93UU	K01G5.7	Transport and Catabolism
GSY0GUD01D992C	T04C12.6	Transport and Catabolism
GSY0GUD01D9A2X	F26D10.3	Transcription
GSY0GUD01D9ALQ	C36E8.5	Transport and Catabolism
GSY0GUD01D9EAI	D1054.2	Folding, Sorting and Degradation
GSY0GUD01D9HF4	C54C6.2	Transport and Catabolism
GSY0GUD01D9I2N	K01G5.7	Transport and Catabolism
GSY0GUD01D9OYV	T04C12.5	Transport and Catabolism
GSY0GUD01D9P1A	F26D10.3	Transcription
GSY0GUD01D9QDL	K01G5.7	Transport and Catabolism
GSY0GUD01D9TXA	C54C6.2	Transport and Catabolism
GSY0GUD01D9XLE	C54C6.2	Transport and Catabolism
GSY0GUD01D9ZYV	C54C6.2	Transport and Catabolism
GSY0GUD01DA39W	C54C6.2	Transport and Catabolism
GSY0GUD01DA7RM	K01G5.7	Transport and Catabolism
GSY0GUD01DADGA	T03F1.3	Carbohydrate Metabolism
GSY0GUD01DAJBA	F26D10.3	Transcription
GSY0GUD01DAK9W	K01G5.7	Transport and Catabolism
GSY0GUD01DAKZH	F26D10.3	Transcription
GSY0GUD01DALMM	Y56A3A.13	Nucleotide Metabolism
GSY0GUD01DAMXB	C54C6.2	Transport and Catabolism
GSY0GUD01DAPBR	C54C6.2	Transport and Catabolism
GSY0GUD01DAPNC	C54C6.2	Transport and Catabolism
GSY0GUD01DAXL1	F26D10.3	Transcription
GSY0GUD01DAZQG	F10B5.1	Translation
GSY0GUD01DBBR6	F26D10.3	Transcription
GSY0GUD01DBD78	C54C6.2	Transport and Catabolism
GSY0GUD01DBEUU	C54C6.2	Transport and Catabolism
GSY0GUD01DBF56	R74.1	Amino Acid Metabolism
GSY0GUD01DBHLZ	C14C11.3	Glycan Biosynthesis and Metabolism
GSY0GUD01DBHSS	C54C6.2	Transport and Catabolism
GSY0GUD01DBJ2X	C54C6.2	Transport and Catabolism
GSY0GUD01DBLC8	C54C6.2	Transport and Catabolism
GSY0GUD01DBQWO	T04C12.6	Transport and Catabolism
GSY0GUD01DBRGQ	K01G5.7	Transport and Catabolism
GSY0GUD01DBSZE	C54C6.2	Transport and Catabolism
GSY0GUD01DBUV7	C54C6.2	Transport and Catabolism
GSY0GUD01DBWZ8	C54C6.2	Transport and Catabolism
GSY0GUD01DC5HM	C54C6.2	Transport and Catabolism
GSY0GUD01DCCOR	F26D10.3	Transcription
GSY0GUD01DCJ38	C54C6.2	Transport and Catabolism
GSY0GUD01DCR2C	F26D10.3	Transcription
GSY0GUD01DCSDW	C54C6.2	Transport and Catabolism
GSY0GUD01DD10I	T04C12.5	Transport and Catabolism
GSY0GUD01DD26H	K01G5.7	Transport and Catabolism
GSY0GUD01DD4GZ	K01G5.7	Transport and Catabolism
GSY0GUD01DD7EK	K01G5.7	Transport and Catabolism
GSY0GUD01DD96D	C54C6.2	Transport and Catabolism
GSY0GUD01DDCDT	F26D10.3	Transcription
GSY0GUD01DDFNT	F26D10.3	Transcription
GSY0GUD01DDHJ7	C54C6.2	Transport and Catabolism
GSY0GUD01DENLZ	C36E8.5	Transport and Catabolism
GSY0GUD01DERVC	C54C6.2	Transport and Catabolism
GSY0GUD01DF039	C54C6.2	Transport and Catabolism
GSY0GUD01DF1A4	ZK154.3	Transport and Catabolism
GSY0GUD01DF3V6	C54C6.2	Transport and Catabolism
GSY0GUD01DF6M4	Y56A3A.13	Nucleotide Metabolism
GSY0GUD01DF72C	C54C6.2	Transport and Catabolism
GSY0GUD01DF8DR	T04C12.6	Transport and Catabolism
GSY0GUD01DFCRI	F26D10.3	Transcription
GSY0GUD01DFGH3	C54C6.2	Transport and Catabolism
GSY0GUD01DFGWC	D2089.5	Amino Acid Metabolism
GSY0GUD01DFI1E	C54C6.2	Transport and Catabolism
GSY0GUD01DFIS9	T28F2.5	Signal Transduction
GSY0GUD01DFOQS	F26D10.3	Transcription
GSY0GUD01DFS1Z	F26D10.3	Transcription
GSY0GUD01DFXZU	C54C6.2	Transport and Catabolism
GSY0GUD01DFYO7	F02E8.6	Transport and Catabolism
GSY0GUD01DG2KD	C54C6.2	Transport and Catabolism
GSY0GUD01DG4BV	C54C6.2	Transport and Catabolism
GSY0GUD01DG6HO	T03F1.3	Carbohydrate Metabolism
GSY0GUD01DGJ9I	C54C6.2	Transport and Catabolism
GSY0GUD01DGKHP	F26D10.3	Transcription
GSY0GUD01DGKQ8	C36E8.5	Transport and Catabolism
GSY0GUD01DGSLJ	T22A3.8	Signaling Molecules and Interaction
GSY0GUD01DGVUY	T04C12.6	Transport and Catabolism
GSY0GUD01DGW55	C54C6.2	Transport and Catabolism
GSY0GUD01DH3OP	C54C6.2	Transport and Catabolism
GSY0GUD01DH8C4	F26D10.3	Transcription
GSY0GUD01DHHKF	C54C6.2	Transport and Catabolism
GSY0GUD01DHK44	C36E8.5	Transport and Catabolism
GSY0GUD01DHKQ9	B0272.1	Transport and Catabolism
GSY0GUD01DHNRJ	C54C6.2	Transport and Catabolism
GSY0GUD01DHO03	F54F2.8	Transport and Catabolism
GSY0GUD01DI2LA	C54C6.2	Transport and Catabolism
GSY0GUD01DI5NO	C54C6.2	Transport and Catabolism
GSY0GUD01DI85Q	F07A11.5	Carbohydrate Metabolism
GSY0GUD01DIAEQ	R151.3	Translation
GSY0GUD01DIH94	K01G5.7	Transport and Catabolism
GSY0GUD01DINZO	C54C6.2	Transport and Catabolism
GSY0GUD01DJ1D4	C54C6.2	Transport and Catabolism
GSY0GUD01DJC4W	F26D10.3	Transcription
GSY0GUD01DJD6H	C54C6.2	Transport and Catabolism
GSY0GUD01DJE76	C54C6.2	Transport and Catabolism
GSY0GUD01DJEB5	F26D10.3	Transcription
GSY0GUD01DJIET	C54C6.2	Transport and Catabolism
GSY0GUD01DJKII	K01G5.7	Transport and Catabolism
GSY0GUD01DJLLF	C54C6.2	Transport and Catabolism
GSY0GUD01DJOBU	C54C6.2	Transport and Catabolism
GSY0GUD01DJOHH	C54C6.2	Transport and Catabolism
GSY0GUD01DJPUE	C54C6.2	Transport and Catabolism
GSY0GUD01DJPVO	C54C6.2	Transport and Catabolism
GSY0GUD01DJRMN	C36E8.5	Transport and Catabolism
GSY0GUD01DJSBW	F26D10.3	Transcription
GSY0GUD01DJUO0	C54C6.2	Transport and Catabolism
GSY0GUD01DJUV5	C54C6.2	Transport and Catabolism
GSY0GUD01DJW7B	C54C6.2	Transport and Catabolism
GSY0GUD01DJY9F	C54C6.2	Transport and Catabolism
GSY0GUD01DJYX6	R03D7.1	Amino Acid Metabolism
GSY0GUD01DK0BZ	R03D7.1	Amino Acid Metabolism
GSY0GUD01DK20H	F26D10.3	Transcription
GSY0GUD01DK651	C54C6.2	Transport and Catabolism
GSY0GUD01DKCD5	C54C6.2	Transport and Catabolism
GSY0GUD01DKE5X	F26D10.3	Transcription
GSY0GUD01DKK4P	ZK154.3	Transport and Catabolism
GSY0GUD01DKL7I	C54C6.2	Transport and Catabolism
GSY0GUD01DKY0D	K01G5.7	Transport and Catabolism
GSY0GUD01DL7V4	F26D10.3	Transcription
GSY0GUD01DL9LY	C54C6.2	Transport and Catabolism
GSY0GUD01DLH5F	F26D10.3	Transcription
GSY0GUD01DLIR1	K01G5.7	Transport and Catabolism
GSY0GUD01DLKH4	C54C6.2	Transport and Catabolism
GSY0GUD01DM2OQ	K01G5.7	Transport and Catabolism
GSY0GUD01DM3CE	C54C6.2	Transport and Catabolism
GSY0GUD01DM73F	C54C6.2	Transport and Catabolism
GSY0GUD01DM9AP	F26D10.3	Transcription
GSY0GUD01DM9ZF	F26D10.3	Transcription
GSY0GUD01DMD64	B0272.1	Transport and Catabolism
GSY0GUD01DMFIF	C54C6.2	Transport and Catabolism
GSY0GUD01DMLF5	C54C6.2	Transport and Catabolism
GSY0GUD01DMQMU	C54C6.2	Transport and Catabolism
GSY0GUD01DMTFO	ZK154.3	Transport and Catabolism
GSY0GUD01DMXP7	K01G5.7	Transport and Catabolism
GSY0GUD01DN0BC	C54C6.2	Transport and Catabolism
GSY0GUD01DN21I	C54C6.2	Transport and Catabolism
GSY0GUD01DN380	C54C6.2	Transport and Catabolism
GSY0GUD01DN3CQ	C54C6.2	Transport and Catabolism
GSY0GUD01DN6TG	C54C6.2	Transport and Catabolism
GSY0GUD01DN9CL	C54C6.2	Transport and Catabolism
GSY0GUD01DNB54	C54C6.2	Transport and Catabolism
GSY0GUD01DNBDF	C54C6.2	Transport and Catabolism
GSY0GUD01DNDUF	C54C6.2	Transport and Catabolism
GSY0GUD01DNE7J	C54C6.2	Transport and Catabolism
GSY0GUD01DNF6K	C54C6.2	Transport and Catabolism
GSY0GUD01DNLFC	C36E8.5	Transport and Catabolism
GSY0GUD01DNLK8	C54C6.2	Transport and Catabolism
GSY0GUD01DNOIM	K01G5.7	Transport and Catabolism
GSY0GUD01DNVN8	C54C6.2	Transport and Catabolism
GSY0GUD01DNWAV	F47B10.2	Amino Acid Metabolism
GSY0GUD01DO2JL	C54C6.2	Transport and Catabolism
GSY0GUD01DO31W	ZK154.3	Transport and Catabolism
GSY0GUD01DO4JR	C54C6.2	Transport and Catabolism
GSY0GUD01DOTYA	C54C6.2	Transport and Catabolism
GSY0GUD01DOU0P	F26D10.3	Transcription
GSY0GUD01DPE6F	C54C6.2	Transport and Catabolism
GSY0GUD01DPGP4	C54C6.2	Transport and Catabolism
GSY0GUD01DPL2F	C54C6.2	Transport and Catabolism
GSY0GUD01DPMHB	C54C6.2	Transport and Catabolism
GSY0GUD01DPMS9	C54C6.2	Transport and Catabolism
GSY0GUD01DPNE9	C54C6.2	Transport and Catabolism
GSY0GUD01DPVKV	C54C6.2	Transport and Catabolism
GSY0GUD01DPY9G	C54C6.2	Transport and Catabolism
GSY0GUD01DPZW9	T03G6.3	Lipid Metabolism
GSY0GUD01DQ310	C54C6.2	Transport and Catabolism
GSY0GUD01DQ7LY	C54C6.2	Transport and Catabolism
GSY0GUD01DQ8Q6	ZK154.3	Transport and Catabolism
GSY0GUD01DQ97O	C54C6.2	Transport and Catabolism
GSY0GUD01DQ9ER	C54C6.2	Transport and Catabolism
GSY0GUD01DQBGC	K01G5.7	Transport and Catabolism
GSY0GUD01DQSMB	C54C6.2	Transport and Catabolism
GSY0GUD01DQXK6	C54C6.2	Transport and Catabolism
GSY0GUD01DR9WH	K01G5.7	Transport and Catabolism
GSY0GUD01DRGZ6	ZK154.3	Transport and Catabolism
GSY0GUD01DRI9X	F26D10.3	Transcription
GSY0GUD01DRK7N	C54C6.2	Transport and Catabolism
GSY0GUD01DRL7V	K01G5.7	Transport and Catabolism
GSY0GUD01DRRAZ	C54C6.2	Transport and Catabolism
GSY0GUD01DRYER	C54C6.2	Transport and Catabolism
GSY0GUD01DS2VB	C54C6.2	Transport and Catabolism
GSY0GUD01DS8GX	C54C6.2	Transport and Catabolism
GSY0GUD01DSSIX	F26D10.3	Transcription
GSY0GUD01DSYXV	B0393.1	Translation
GSY0GUD01DT5RO	ZK930.1	Transport and Catabolism
GSY0GUD01DT8H5	F26D10.3	Transcription
GSY0GUD01DTCTZ	F26D10.3	Transcription
GSY0GUD01DTFF0	C54C6.2	Transport and Catabolism
GSY0GUD01DTNAX	F26D10.3	Transcription
GSY0GUD01DTSMA	ZK154.3	Transport and Catabolism
GSY0GUD01DTT2X	C54C6.2	Transport and Catabolism
GSY0GUD01DTXVD	C54C6.2	Transport and Catabolism
GSY0GUD01DU3NH	Y71A12B.1	Translation
GSY0GUD01DU8TQ	T04C12.5	Transport and Catabolism
GSY0GUD01DUDI8	C36E8.5	Transport and Catabolism
GSY0GUD01DUHS2	C54C6.2	Transport and Catabolism
GSY0GUD01DV1EL	F26D10.3	Transcription
GSY0GUD01DV350	C54C6.2	Transport and Catabolism
GSY0GUD01DV83P	C54C6.2	Transport and Catabolism
GSY0GUD01DV8PR	F28H1.3	Translation
GSY0GUD01DVA0Q	D2089.5	Amino Acid Metabolism
GSY0GUD01DVCJ7	C54C6.2	Transport and Catabolism
GSY0GUD01DVEOO	C54C6.2	Transport and Catabolism
GSY0GUD01DVEU8	ZK154.3	Transport and Catabolism
GSY0GUD01DVQ3X	C54C6.2	Transport and Catabolism
GSY0GUD01DVQCG	C54C6.2	Transport and Catabolism
GSY0GUD01DVSU3	C54C6.2	Transport and Catabolism
GSY0GUD01DVT8D	C54C6.2	Transport and Catabolism
GSY0GUD01DW3RF	C54C6.2	Transport and Catabolism
GSY0GUD01DW6QU	ZK154.3	Transport and Catabolism
GSY0GUD01DW7Q3	C54C6.2	Transport and Catabolism
GSY0GUD01DWKHP	K01G5.7	Transport and Catabolism
GSY0GUD01DWQ5X	C54C6.2	Transport and Catabolism
GSY0GUD01DWQ6B	C36E8.5	Transport and Catabolism
GSY0GUD01DWUM8	K01G5.7	Transport and Catabolism
GSY0GUD01DWWID	F26D10.3	Transcription
GSY0GUD01DWX90	C54C6.2	Transport and Catabolism
GSY0GUD01DX9L5	T25B9.9	Carbohydrate Metabolism
GSY0GUD01DXI2I	C36E8.5	Transport and Catabolism
GSY0GUD01DXNS2	F26D10.3	Transcription
GSY0GUD01DXUYV	K01G5.7	Transport and Catabolism
GSY0GUD01DXY9C	T04C12.6	Transport and Catabolism
GSY0GUD01DY0BH	C54C6.2	Transport and Catabolism
GSY0GUD01DYJ68	T04C12.6	Transport and Catabolism
GSY0GUD01DYLAJ	C36E8.5	Transport and Catabolism
GSY0GUD01DYQLD	F26D10.3	Transcription
GSY0GUD01DYVB4	C36E8.5	Transport and Catabolism
GSY0GUD01DYWVT	C54C6.2	Transport and Catabolism
[truncated: 2,230 more rows]
