# Supplementary material for: Comparative transcriptome sequencing of germline and somatic tissues of the Ascaris suum gonad
Source: BMC Genomics. 2011 Oct 1;12:481. doi: 10.1186/1471-2164-12-481 (PMC3203103; doi:10.1186/1471-2164-12-481)
Supplement: Additional file 4 — Transcripts with relatively high expression levels in TES and VAS. Sheet TES summarizes transcripts having a 10-fold or higher level of expression in TES compared with VAS; Sheet VAS summarizes transcripts having a 10-fold or higher level of expression in VAS compared with TES. [file 1471-2164-12-481-S4.XLS]

## Sheet: TES
A.suum Contig ID	TES/VAS Exp. Ratio	Annotation
contig03770	2841.15	N.A.
contig12755	1972.1	status:Confirmed UniProt:O45006_CAEEL protein_id:AAK21499.1
contig08926	1807.16	locus:ssp-11 status:Confirmed UniProt:SSP9_CAEEL protein_id:AAB04599.1
contig00315	1743.25	status:Confirmed UniProt:Q17633_CAEEL protein_id:CAA94678.2
contig05021	1693.76	status:Confirmed UniProt:Q8I111_CAEEL protein_id:CAD59156.1
contig00481	1610.26	status:Confirmed UniProt:Q7JKI2_CAEEL protein_id:CAF31483.1
contig10978	1558.71	N.A.
contig05716	1556.65	status:Confirmed UniProt:Q94401_CAEEL protein_id:CAB03515.1
contig11768	1506.14	N.A.
contig00875	1420.57	PDZ domain (Also known as DHR or GLGF). (2 domains) status:Confirmed UniProt:Q18167_CAEEL protein_id:CAA94569.1
contig10608	1413.36	N.A.
contig05187	1289.65	status:Partially_confirmed UniProt:Q9N2L4_CAEEL protein_id:AAF60821.1
contig09966	1230.89	N.A.
contig01083	1224.7	status:Confirmed UniProt:O45006_CAEEL protein_id:AAK21499.1
contig16013	1174.19	N.A.
contig10126	1170.07	N.A.
contig16050	1154.6	N.A.
contig15938	1149.45	N.A.
contig00303	1145.33	status:Partially_confirmed UniProt:Q9N2L4_CAEEL protein_id:AAF60821.1
contig11753	1105.12	N.A.
contig12610	1094.81	N.A.
contig09808	1053.58	status:Confirmed UniProt:Q94401_CAEEL protein_id:CAB03515.1
contig11850	1035.02	status:Confirmed UniProt:Q8ITY0_CAEEL protein_id:AAN65288.1
contig09464	1029.87	N.A.
contig11955	1023.68	hypothetical protein
contig04793	1014.4	status:Confirmed UniProt:O45386_CAEEL protein_id:CAB07588.1
contig05027	989.66	N.A.
contig11394	968.011	N.A.
contig11650	956.671	pyruvate dehydrogenase status:Confirmed UniProt:ODPB_CAEEL protein_id:AAB92024.2
contig10626	952.548	locus:msp-76 major sperm protein (MSP1) status:Confirmed UniProt:P05634 protein_id:CAA92502.1
contig00359	949.455	N.A.
contig04548	944.301	serine\/threonine kinase status:Partially_confirmed UniProt:Q23566_CAEEL protein_id:CAA88987.1
contig14203	923.683	N.A.
contig12354	909.25	N.A.
contig13158	891.725	hypothetical protein
contig13030	885.54	N.A.
contig09126	885.54	N.A.
contig10603	885.54	N.A.
contig11964	880.385	N.A.
contig13974	876.262	serine\/threonine kinase status:Partially_confirmed UniProt:Q18984_CAEEL protein_id:CAA84694.1
contig11438	863.891	status:Confirmed UniProt:Q7JKI2_CAEEL protein_id:CAF31483.1
contig04729	860.798	locus:gsp-3 serine\/threonine protein phosphatase PP1 status:Partially_confirmed UniProt:O02658_CAEEL protein_id:AAC24414.1
contig05498	856.675	locus:mmaa-1 status:Confirmed UniProt:YC5D_CAEEL protein_id:AAA82408.2
contig09581	845.335	major sperm protein
contig12241	844.304	N.A.
contig12218	826.779	locus:msp-78 major sperm protein status:Confirmed UniProt:Q94053 protein_id:CAB03362.1
contig14769	817.5	N.A.
contig10951	813.377	N.A.
contig05881	812.346	N.A.
contig12905	794.821	N.A.
contig09533	792.759	N.A.
contig10083	791.728	N.A.
contig11909	791.728	N.A.
contig13016	790.182	N.A.
contig06576	785.543	N.A.
contig13039	769.048	N.A.
contig05620	769.048	pyruvate dehydrogenase status:Confirmed UniProt:ODPB_CAEEL protein_id:AAB92024.2
contig11721	763.894	N.A.
contig07959	763.894	status:Confirmed UniProt:Q17633_CAEEL protein_id:CAA94678.2
contig06437	757.709	locus:dhs-20 retinol dehydrogenase like status:Confirmed UniProt:Q20012_CAEEL protein_id:CAA98465.3
contig10627	752.554	N.A.
contig12828	744.307	N.A.
contig13869	742.245	protein kinase status:Partially_confirmed UniProt:O44751_CAEEL protein_id:AAB96740.1
contig11787	740.183	N.A.
contig04484	737.091	N.A.
contig05433	732.967	locus:tag-164 status:Partially_confirmed UniProt:Q9XWB4_CAEEL protein_id:CAA21771.1
contig08687	718.534	PDZ domain (Also known as DHR or GLGF). (2 domains) status:Confirmed UniProt:Q18167_CAEEL protein_id:CAA94569.1
contig14911	713.38	status:Confirmed UniProt:Q8MNU1_CAEEL protein_id:AAM22057.1
contig04497	696.886	N.A.
contig10937	696.886	status:Confirmed UniProt:Q17633_CAEEL protein_id:CAA94678.2
contig12401	695.855	N.A.
contig11699	685.546	status:Partially_confirmed UniProt:Q8WQD3_CAEEL protein_id:CAD21647.2
contig10004	685.546	status:Partially_confirmed UniProt:O61923_CAEEL protein_id:AAC17761.2
contig09299	671.113	N.A.
contig09815	670.082	locus:cdc-37 status:Partially_confirmed UniProt:Q336L8_CAEEL protein_id:ABB51177.1
contig05178	669.051	N.A.
contig08672	668.708	status:Confirmed UniProt:Q94401_CAEEL protein_id:CAB03515.1
contig04876	656.681	status:Confirmed UniProt:Q20393_CAEEL protein_id:CAA92600.2
contig08805	644.31	N.A.
contig05255	644.31	status:Partially_confirmed UniProt:Q93289_CAEEL protein_id:CAB02262.1
contig00300	643.279	locus:msp-51 major sperm protein (MSP-51) status:Confirmed UniProt:P53017 protein_id:AAB42254.1
contig09398	643.279	Fructose-bisphosphate aldolase class-I status:Confirmed UniProt:P54216 protein_id:CAB03291.1
contig00223	641.217	locus:rpn-1 status:Confirmed UniProt:Q9GZH5_CAEEL protein_id:AAF98630.1
contig05235	641.217	glutaminase status:Partially_confirmed UniProt:Q93650 protein_id:CAC70084.1
contig09557	635.032	N.A.
contig05610	631.939	N.A.
contig09431	629.877	MFP2
contig04457	628.847	locus:mce-1 B.subtilis YQJC protein like status:Confirmed UniProt:P90791_CAEEL protein_id:CAA98118.1
contig06017	626.785	dihyrolipoamide acetyltransferase component (pyruvate dehydrogenase complex) status:Confirmed UniProt:Q19749 protein_id:CAB01163.1
contig13306	624.723	N.A.
contig10750	623.692	locus:glt-1 status:Confirmed UniProt:Q10901 protein_id:AAL00858.1
contig08894	621.63	status:Partially_confirmed UniProt:Q23330_CAEEL protein_id:AAK39385.1
contig10352	620.599	locus:msp-78 major sperm protein status:Confirmed UniProt:Q94053 protein_id:CAB03362.1
contig08417	619.568	N.A.
contig13275	615.445	N.A.
contig05082	615.445	locus:pccb-1 status:Confirmed UniProt:Q8WQF1_CAEEL protein_id:AAL65786.1
contig09970	610.29	locus:aqp-3 Major intrinsic protein status:Predicted UniProt:Q9XW36_CAEEL protein_id:CAA22259.1
contig04285	601.012	phosphorylase status:Confirmed UniProt:O61217_CAEEL protein_id:AAC02605.1
contig11262	593.796	P40
contig16065	593.796	locus:tpst-1 protein-tyrosine sulphotransferase status:Confirmed UniProt:TPSTA_CAEEL protein_id:CAC35844.1
contig07350	592.765	N.A.
contig12349	591.219	N.A.
contig10839	586.58	N.A.
contig09989	582.456	N.A.
contig11836	582.456	hypothetical protein
contig11646	580.394	locus:gsp-3 serine\/threonine protein phosphatase PP1 status:Partially_confirmed UniProt:O02658_CAEEL protein_id:AAC24414.1
contig14848	579.364	N.A.
contig10611	579.364	N.A.
contig02262	577.302	N.A.
contig05553	571.116	glutamate dehydrogenase status:Confirmed UniProt:Q23621_CAEEL protein_id:CAA98074.1
contig12743	570.085	N.A.
contig04063	569.055	Protein kinase status:Partially_confirmed UniProt:Q21026_CAEEL protein_id:AAK31524.1
contig12193	565.962	N.A.
contig09211	563.9	locus:spe-15 status:Partially_confirmed UniProt:Q9TZI9_CAEEL protein_id:AAK18955.1
contig05758	561.838	status:Confirmed UniProt:Q6BET1_CAEEL protein_id:CAH04733.1
contig08878	561.838	locus:daf-21 heat shock protein (HSP90) status:Confirmed UniProt:Q18688 protein_id:CAA99793.1
contig05411	560.807	Protein phosphatase-1 (PP1) status:Predicted UniProt:Q9XVD6_CAEEL protein_id:CAB03908.1
contig09820	559.777	pyruvate dehydrogenase status:Confirmed UniProt:ODPB_CAEEL protein_id:AAB92024.2
contig11820	557.715	Fructose-bisphosphate aldolase class-I status:Confirmed UniProt:P54216 protein_id:CAB03291.1
contig05481	554.622	locus:misc-1 mitochrondrial 2-oxoglutarate\/malate carrier protein status:Partially_confirmed UniProt:P90992_CAEEL protein_id:AAB37890.2
contig13495	553.591	N.A.
contig01761	553.591	locus:tdc-1 aromatic-L-amino-acid decarboxylase status:Partially_confirmed UniProt:Q95ZS2_CAEEL protein_id:CAC42319.1
contig11003	553.076	N.A.
contig04444	552.56	casein kinase status:Confirmed UniProt:Q18553_CAEEL protein_id:AAB00674.1
contig11616	545.344	N.A.
contig10856	543.798	N.A.
contig00277	538.128	status:Confirmed UniProt:O45386_CAEEL protein_id:CAB07588.1
contig03100	537.097	hypothetical protein
contig04838	532.973	Src homology domain 2, tyrosine-protein kinase (FES/FPS subfamily)
contig09503	529.365	status:Confirmed UniProt:Q9XW38_CAEEL protein_id:CAA22257.1
contig10009	528.85	Protein kinase domain containing protein
contig06418	527.819	N.A.
contig00851	526.788	status:Predicted UniProt:Q18305_CAEEL protein_id:AAC46822.1
contig00205	526.788	status:Partially_confirmed UniProt:P91498_CAEEL protein_id:AAB42298.3
contig10291	525.757	N.A.
contig13878	522.664	N.A.
contig10592	520.602	N.A.
contig04015	520.602	N.A.
contig12652	519.056	N.A.
contig11188	518.541	N.A.
contig10756	517.51	protein-tyrosine kinase status:Partially_confirmed UniProt:O01774_CAEEL protein_id:AAB54145.2
contig11883	517.51	Protein phosphatase-1 (PP1) status:Predicted UniProt:Q9XVD6_CAEEL protein_id:CAB03908.1
contig02937	514.417	N.A.
contig10736	512.355	N.A.
contig09624	511.324	N.A.
contig03954	509.263	status:Partially_confirmed UniProt:Q22323_CAEEL protein_id:AAA68419.2
contig01273	509.263	status:Confirmed UniProt:Q4A1S8_CAEEL protein_id:CAJ21557.1
contig08829	505.139	status:Predicted UniProt:O45178_CAEEL protein_id:AAC04424.1
contig14053	504.108	N.A.
contig09819	499.985	ligD; ATP-dependent DNA ligase; K01971 DNA ligase (ATP) [EC:6.5.1.1]
contig10745	493.799	N.A.
contig08973	493.799	locus:misc-1 mitochrondrial 2-oxoglutarate\/malate carrier protein status:Partially_confirmed UniProt:P90992_CAEEL protein_id:AAB37890.2
contig10565	487.614	N.A.
contig05842	484.521	status:Partially_confirmed UniProt:Q8WQD3_CAEEL protein_id:CAD21647.2
contig00511	484.521	locus:pph-1 serine\/threonine protein phosphatase status:Confirmed UniProt:O18148_CAEEL protein_id:CAA98291.2
contig08416	484.006	serine\/threonine protein phosphatase status:Partially_confirmed UniProt:Q21840_CAEEL protein_id:AAC48076.1
contig09513	483.49	locus:mce-1 B.subtilis YQJC protein like status:Confirmed UniProt:P90791_CAEEL protein_id:CAA98118.1
contig09343	482.975	N.A.
contig10480	480.398	N.A.
contig07251	477.82	N.A.
contig00051	477.305	serine\/threonine protein phosphatase status:Predicted UniProt:Q27495_CAEEL protein_id:CAB01164.1
contig09575	476.274	N.A.
contig15002	476.274	N.A.
contig04635	475.243	status:Partially_confirmed UniProt:P91567_CAEEL protein_id:AAB42259.1
contig11417	470.089	N.A.
contig13049	470.089	status:Partially_confirmed UniProt:Q27475_CAEEL protein_id:AAB00704.2
contig07332	457.718	N.A.
contig05469	454.625	protein-tyrosine phosphatase status:Partially_confirmed UniProt:P91345_CAEEL protein_id:AAB37811.1
contig11970	453.079	N.A.
contig05489	452.563	locus:glt-1 status:Confirmed UniProt:Q10901 protein_id:AAL00858.1
contig13068	451.532	N.A.
contig07218	449.471	status:Partially_confirmed UniProt:Q9XVQ1_CAEEL protein_id:CAB02959.1
contig05415	449.471	locus:dhs-20 retinol dehydrogenase like status:Confirmed UniProt:Q20012_CAEEL protein_id:CAA98465.3
contig12914	447.924	N.A.
contig04399	447.409	protein kinase status:Partially_confirmed UniProt:Q9GZG1_CAEEL protein_id:AAF98610.2
contig01194	445.347	N.A.
contig07543	444.316	N.A.
contig07967	444.316	N.A.
contig08769	444.316	N.A.
contig11073	440.193	N.A.
contig11821	439.162	N.A.
contig00833	439.162	locus:sdhb-1 succinate dehydrogenase (ubiquinone) iron sulphur protein status:Confirmed UniProt:Q09545 protein_id:CAA87780.1
contig07443	439.162	locus:kel-10 MIPP repeats status:Partially_confirmed UniProt:P34569 protein_id:CAA83141.2
contig09705	434.007	locus:ssp-31 status:Confirmed UniProt:SSP31_CAEEL protein_id:CAA18373.1
contig09719	434.007	locus:sdhb-1 succinate dehydrogenase (ubiquinone) iron sulphur protein status:Confirmed UniProt:Q09545 protein_id:CAA87780.1
contig12180	432.976	P40
contig06957	429.196	status:Confirmed UniProt:O45462_CAEEL protein_id:CAB04318.1
contig09672	424.729	N.A.
contig12081	419.575	status:Confirmed UniProt:Q8ITY0_CAEEL protein_id:AAN65288.1
contig10968	418.544	N.A.
contig00895	418.544	locus:gsp-4 serine\/threonine protein phosphatase PP1 status:Confirmed UniProt:P91420_CAEEL protein_id:AAB42233.1
contig05644	416.482	N.A.
contig09459	414.42	N.A.
contig10647	413.389	status:Partially_confirmed UniProt:Q95XP0_CAEEL protein_id:AAK73916.2
contig00554	413.389	locus:spe-15 status:Partially_confirmed UniProt:Q9TZI9_CAEEL protein_id:AAK18955.1
contig10003	411.327	status:Partially_confirmed UniProt:A5Z2U6_CAEEL protein_id:CAN99675.1
contig05849	408.235	status:Confirmed UniProt:Q9XW44_CAEEL protein_id:CAA22250.2
contig05156	406.173	status:Confirmed UniProt:Q7YTG7_CAEEL protein_id:CAE45047.1
contig05245	406.173	protein-tyrosine phosphatase status:Partially_confirmed UniProt:O45085_CAEEL protein_id:AAC02582.1
contig09209	405.915	N.A.
contig04935	405.142	status:Partially_confirmed UniProt:Q9XVN1_CAEEL protein_id:CAB03117.1
contig09301	402.049	N.A.
contig12254	401.019	N.A.
contig09296	396.895	N.A.
contig00414	395.864	status:Confirmed UniProt:Q8IA49_CAEEL protein_id:AAO12427.1
contig03937	394.833	N.A.
contig09243	394.833	N.A.
contig00480	393.802	locus:tag-164 status:Partially_confirmed UniProt:Q9XWB4_CAEEL protein_id:CAA21771.1
contig07152	393.802	locus:ftt-2 14-3-3 protein status:Confirmed UniProt:Q20655 protein_id:CAA91474.1
contig10086	391.74	N.A.
contig03979	391.74	status:Confirmed UniProt:O02063_CAEEL protein_id:AAB52899.1
contig08399	389.679	N.A.
contig05024	389.679	N.A.
contig11101	389.679	locus:kin-5 Src homology domain 2, tyrosine-protein kinase (FES\/FPS subfamily) status:Partially_confirmed UniProt:Q18684_CAEEL protein_id:CAA93289.1
contig05173	386.586	Protein-tyrosine phosphatase containing protein
contig06475	386.586	locus:far-1 O. volvulus 20Kd antigenic peptide status:Confirmed UniProt:P34382 protein_id:CAA79616.1
contig00898	384.524	locus:iff-2 initiation factor 5A status:Confirmed UniProt:Q20751 protein_id:CAA90247.1
contig00496	383.493	serine\/threonine protein phosphatase status:Partially_confirmed UniProt:YT91_CAEEL protein_id:CAA90052.1
contig05432	383.493	locus:fpn-1.2 status:Predicted UniProt:O44607_CAEEL protein_id:AAB94213.1
contig09852	383.493	hypothetical protein
contig06696	382.462	Src homology domain 2, tyrosine-protein kinase (FES/FPS subfamily)
contig10057	381.432	N.A.
contig13520	381.432	N.A.
contig11950	381.432	N.A.
contig00476	379.37	N.A.
contig00619	378.339	F-box domain containing protein
contig00396	377.823	status:Confirmed UniProt:Q8I111_CAEEL protein_id:CAD59156.1
contig04604	377.308	serine\/threonine kinase status:Partially_confirmed UniProt:Q17825_CAEEL protein_id:CAA97422.1
contig12366	376.277	N.A.
contig13164	374.215	N.A.
contig10704	373.184	status:Partially_confirmed UniProt:Q8WQD3_CAEEL protein_id:CAD21647.2
contig11395	370.092	N.A.
contig08311	369.061	hypothetical protein
contig04840	365.968	tyrosine specific protein phosphatase status:Partially_confirmed UniProt:Q22668_CAEEL protein_id:CAA99930.1
contig04721	365.968	hypothetical protein ; K03260 translation initiation factor eIF-4F
contig06056	364.937	N.A.
contig06085	364.937	serine\/threonine protein phosphatase status:Partially_confirmed UniProt:YY06_CAEEL protein_id:CAA90981.3
contig12391	362.875	N.A.
contig04414	361.844	casein kinase status:Confirmed UniProt:Q18553_CAEEL protein_id:AAB00674.1
contig06746	359.783	status:Partially_confirmed UniProt:Q9XVN0_CAEEL protein_id:CAB03118.2
contig07755	358.752	status:Partially_confirmed UniProt:A5Z2U6_CAEEL protein_id:CAN99675.1
contig04507	357.721	N.A.
contig09839	357.721	N.A.
contig04947	357.721	Unkown function
contig11145	357.721	Unkown function
contig10109	356.69	N.A.
contig14071	355.144	N.A.
contig09586	353.597	N.A.
contig13948	351.536	N.A.
contig04478	351.536	locus:tdc-1 aromatic-L-amino-acid decarboxylase status:Partially_confirmed UniProt:Q95ZS2_CAEEL protein_id:CAC42319.1
contig12094	350.505	protein kinase status:Partially_confirmed UniProt:Q9GZG1_CAEEL protein_id:AAF98610.2
contig04589	350.505	locus:pph-1 serine\/threonine protein phosphatase status:Confirmed UniProt:O18148_CAEEL protein_id:CAA98291.2
contig09284	348.443	N.A.
contig02422	348.443	locus:ubc-7 Ubiquitin conjugating enzyme status:Confirmed UniProt:UBC7_CAEEL protein_id:CAA80166.1
contig07126	347.412	N.A.
contig04480	345.35	status:Predicted UniProt:P90772_CAEEL protein_id:CAB05721.1
contig11683	344.319	status:Confirmed UniProt:O45462_CAEEL protein_id:CAB04318.1
contig11468	344.319	serine\/threonine protein phosphatase status:Partially_confirmed UniProt:Q27496_CAEEL protein_id:CAA94756.2
contig09671	344.319	locus:tag-164 status:Partially_confirmed UniProt:Q9XWB4_CAEEL protein_id:CAA21771.1
contig13018	343.804	Major sperm protein status:Partially_confirmed UniProt:Q23524_CAEEL protein_id:AAA68736.1
contig07819	342.601	status:Predicted UniProt:Q7YX19_CAEEL protein_id:CAE17819.1
contig11766	342.257	N.A.
contig10082	342.257	status:Partially_confirmed UniProt:Q8WQD3_CAEEL protein_id:CAD21647.2
contig01088	342	status:Confirmed UniProt:Q94401_CAEEL protein_id:CAB03515.1
contig06511	338.134	status:Partially_confirmed UniProt:Q95XP0_CAEEL protein_id:AAK73916.2
contig09632	337.103	hypothetical protein
contig04983	336.072	N.A.
contig11082	336.072	N.A.
contig10448	336.072	N.A.
contig11640	335.041	Src homology domain 2, tyrosine-protein kinase (FES/FPS subfamily)
contig02501	335.041	locus:upp-1 tyrosine phosphatase status:Confirmed UniProt:Q23588_CAEEL protein_id:AAP68930.1
contig13154	334.01	N.A.
contig00671	332.979	N.A.
contig12165	332.979	N.A.
contig12185	331.433	N.A.
contig12937	330.918	N.A.
contig13645	330.918	N.A.
contig04302	329.887	N.A.
contig04600	329.887	N.A.
contig13025	328.856	N.A.
contig04120	328.856	locus:cpb-1 Ovarian protein (fly) status:Partially_confirmed UniProt:Q03571 protein_id:CAA79552.2
contig12993	327.825	N.A.
contig06996	326.794	status:Confirmed UniProt:O02063_CAEEL protein_id:AAB52899.1
contig08678	325.763	transport protein status:Partially_confirmed UniProt:P91993_CAEEL protein_id:CAB04250.1
contig10185	325.763	status:Predicted UniProt:P90772_CAEEL protein_id:CAB05721.1
contig05055	325.763	status:Partially_confirmed UniProt:O45886_CAEEL protein_id:AAC24439.1
contig07155	324.732	serine\/threonine kinase status:Partially_confirmed UniProt:Q17825_CAEEL protein_id:CAA97422.1
contig05048	324.732	locus:rpn-6 status:Confirmed UniProt:Q5DX45_CAEEL protein_id:AAW88394.1
contig06142	324.732	LIM domain containing proteins (2 domains) status:Partially_confirmed UniProt:Q9XXT7_CAEEL protein_id:CAA15978.1
contig08239	323.701	N.A.
contig05028	322.67	N.A.
contig06855	322.67	N.A.
contig05428	321.64	N.A.
contig10512	320.609	N.A.
contig05123	320.609	N.A.
contig00537	320.609	hypothetical protein
contig05771	319.578	N.A.
contig12919	319.578	N.A.
contig07663	318.547	N.A.
contig00015	318.547	status:Partially_confirmed UniProt:Q9U2T8_CAEEL protein_id:CAB55139.2
contig12189	318.547	Protein-tyrosine phosphatase containing protein
contig04238	317.516	status:Partially_confirmed UniProt:Q18997_CAEEL protein_id:CAA85409.1
contig03396	317.516	locus:daf-21 heat shock protein (HSP90) status:Confirmed UniProt:Q18688 protein_id:CAA99793.1
contig12333	314.423	N.A.
contig05534	314.423	hypothetical protein
contig07362	312.361	N.A.
contig12099	312.361	N.A.
contig09993	311.331	N.A.
contig06089	311.331	serine\/threonine protein phosphatase status:Partially_confirmed UniProt:Q9U395_CAEEL protein_id:CAB57902.2
contig12418	309.269	N.A.
contig08928	309.269	Ser\/Thr protein phosphatase status:Partially_confirmed UniProt:Q9XW30_CAEEL protein_id:CAA22302.2
contig06901	309.269	hypothetical protein
contig13427	308.238	N.A.
contig06026	307.207	Helix-loop-helix DNA-binding domain, serine\/threonine kinase status:Partially_confirmed UniProt:Q9N667_CAEEL protein_id:CAB76732.1
contig12757	306.52	N.A.
contig00578	306.176	locus:dhs-2 status:Partially_confirmed UniProt:Q86NJ7_CAEEL protein_id:AAO38639.1
contig09810	305.145	N.A.
contig10784	303.083	N.A.
contig11645	303.083	status:Partially_confirmed UniProt:Q9U2A7_CAEEL protein_id:CAB54441.1
contig13328	302.053	N.A.
contig11209	302.053	N.A.
contig11946	302.053	MSP domain containing protein
contig06383	301.022	casein kinase status:Partially_confirmed UniProt:Q22203_CAEEL protein_id:AAA81115.1
contig12229	298.96	N.A.
contig06557	297.929	locus:spe-15 status:Partially_confirmed UniProt:Q9TZI9_CAEEL protein_id:AAK18955.1
contig08628	296.898	N.A.
contig05594	296.898	locus:gsp-1 serine\/threonine protein phosphatase status:Confirmed UniProt:Q27497 protein_id:CAA98273.1
contig01000	296.898	locus:ben-1 tubulin status:Partially_confirmed UniProt:Q18817_CAEEL protein_id:CAB00853.4
contig08652	294.836	N.A.
contig09648	294.836	N.A.
contig05860	294.836	locus:rmd-2 status:Confirmed UniProt:B2D6P1_CAEEL protein_id:CAQ35019.1
contig00348	293.805	N.A.
contig08949	293.805	N.A.
contig10499	293.805	N.A.
contig07036	293.805	serine\/threonine protein phosphatase status:Partially_confirmed UniProt:YT91_CAEEL protein_id:CAA90052.1
contig16144	292.774	Aminotransferase class IV status:Partially_confirmed UniProt:Q9XXD8_CAEEL protein_id:CAA19519.1
contig09623	291.744	N.A.
contig06545	291.744	status:Partially_confirmed UniProt:Q7YWW5_CAEEL protein_id:CAE17904.1
contig13669	291.056	N.A.
contig06330	290.713	tau-tubulin kinase
contig05890	287.62	GL24320 gene product from transcript GL24320-RA
contig07841	284.527	N.A.
contig04642	284.527	N.A.
contig07412	284.527	status:Confirmed UniProt:Q9NAP8_CAEEL protein_id:CAB70168.1
contig05556	284.527	locus:tdc-1 aromatic-L-amino-acid decarboxylase status:Partially_confirmed UniProt:Q95ZS2_CAEEL protein_id:CAC42319.1
contig00809	282.465	hypothetical protein
contig08101	281.95	hypothetical protein
contig04283	281.435	N.A.
contig03017	280.404	SER\/THR protein kinase status:Confirmed UniProt:O01733_CAEEL protein_id:AAB53978.2
contig03407	279.373	N.A.
contig09715	279.373	N.A.
contig06640	279.373	locus:ima-2 importin alpha, nuclear transport factor status:Confirmed UniProt:P91276 protein_id:AAB37790.1
contig00465	278.342	status:Confirmed UniProt:Q20815_CAEEL protein_id:CAB01566.1
contig00352	278.342	locus:pab-1 RNA recognition motif. (aka RRM, RBD, or RNP domain) \; Poly-adenylate binding protein, unique domain. status:Confirmed UniProt:Q9U302_CAEEL protein_id:CAA21572.1
contig00328	277.311	N.A.
contig01235	277.311	N.A.
contig05760	273.187	N.A.
contig00582	272.157	N.A.
contig06390	272.157	SER\/THR protein kinase status:Confirmed UniProt:O01733_CAEEL protein_id:AAB53978.2
contig04412	271.126	status:Confirmed UniProt:Q9NES7_CAEEL protein_id:CAC51077.1
contig04814	269.407	phosphofructokinase status:Confirmed UniProt:Q9TZL8_CAEEL protein_id:AAC67416.2
contig00084	269.064	hypothetical protein
contig09167	268.033	N.A.
contig05568	268.033	hypothetical protein
contig05271	267.002	serine\/threonine kinase status:Partially_confirmed UniProt:Q23566_CAEEL protein_id:CAA88987.1
contig00347	267.002	serine\/threonine kinase status:Partially_confirmed UniProt:Q18984_CAEEL protein_id:CAA84694.1
contig02227	267.002	casein kinase status:Partially_confirmed UniProt:O18107_CAEEL protein_id:CAB16921.1
contig00723	265.971	Src homology domain 2, tyrosine-protein kinase (FES/FPS subfamily)
contig13492	264.94	N.A.
contig05340	263.909	N.A.
contig10912	263.909	N.A.
contig00378	263.909	sugar transporter status:Confirmed UniProt:O44826_CAEEL protein_id:AAK31539.1
contig05614	263.909	protein-tyrosine phosphatase status:Partially_confirmed UniProt:Q966M2_CAEEL protein_id:AAK68274.1
contig11248	262.878	N.A.
contig10511	262.878	N.A.
contig05225	262.878	glutaminase status:Partially_confirmed UniProt:Q93650 protein_id:CAC70084.1
contig05467	260.817	N.A.
contig10218	260.817	N.A.
contig05264	259.786	N.A.
contig06738	259.786	serine\/threonine kinase status:Partially_confirmed UniProt:Q21590_CAEEL protein_id:CAA92744.1
contig04653	258.755	status:Predicted UniProt:O02308_CAEEL protein_id:CAB03535.2
contig10817	258.411	phosphoenolpyruvate carboxykinase status:Confirmed UniProt:O02286_CAEEL protein_id:CAB05600.1
contig10333	257.724	N.A.
contig06427	256.693	N.A.
contig08320	256.693	locus:fog-3 status:Confirmed UniProt:Q9XTH6_CAEEL protein_id:CAB02725.1
contig07196	255.662	N.A.
contig10977	255.662	N.A.
contig05294	255.662	locus:rpn-11 status:Confirmed UniProt:PSDE_CAEEL protein_id:AAC26287.1
contig15834	254.631	N.A.
contig15980	254.631	N.A.
contig05247	254.631	locus:msp-78 major sperm protein status:Confirmed UniProt:Q94053 protein_id:CAB03362.1
contig04464	254.631	hypothetical protein
contig10476	252.57	N.A.
contig01094	252.57	locus:iff-2 initiation factor 5A status:Confirmed UniProt:Q20751 protein_id:CAA90247.1
contig10001	251.539	Ubiquitin family status:Confirmed UniProt:Q20899_CAEEL protein_id:CAA83606.1
contig02475	250.508	N.A.
contig11045	250.508	N.A.
contig11959	249.477	N.A.
contig11698	249.477	N.A.
contig09594	249.133	succinyl-CoA synthetase beta chain status:Partially_confirmed UniProt:SUCB2_CAEEL protein_id:AAA83304.1
contig02326	248.446	N.A.
contig09959	248.446	N.A.
contig09603	246.384	N.A.
contig05900	246.384	N.A.
contig11079	245.353	N.A.
contig08834	245.353	serine\/threonine protein phosphatase status:Predicted UniProt:Q27495_CAEEL protein_id:CAB01164.1
contig10710	245.353	locus:obr-1 status:Partially_confirmed UniProt:A7DTF3_CAEEL protein_id:CAO82060.1
contig04957	243.291	status:Partially_confirmed UniProt:Q8WQD3_CAEEL protein_id:CAD21647.2
contig06183	242.261	N.A.
contig10549	242.261	N.A.
contig00143	242.261	locus:pas-4 proteasome A-type submit status:Confirmed UniProt:Q95005 protein_id:CAB02269.1
contig05218	241.23	protein-tyrosine kinase status:Partially_confirmed UniProt:O01774_CAEEL protein_id:AAB54145.2
contig06212	239.168	N.A.
contig09565	239.168	N.A.
contig10020	239.168	N.A.
contig06687	238.137	status:Partially_confirmed UniProt:Q65ZK4_CAEEL protein_id:AAU20827.1
contig00215	237.106	N.A.
contig11203	237.106	N.A.
contig04124	237.106	N.A.
contig09469	237.106	N.A.
contig05348	237.106	casein kinase status:Partially_confirmed UniProt:O18107_CAEEL protein_id:CAB16921.1
contig13642	235.044	N.A.
contig06138	234.013	N.A.
contig12420	234.013	N.A.
contig09252	232.982	hypothetical protein
contig03114	231.952	N.A.
contig09782	231.952	N.A.
contig09059	230.921	N.A.
contig15787	230.921	N.A.
contig04933	230.921	status:Partially_confirmed UniProt:P91567_CAEEL protein_id:AAB42259.1
contig07814	230.921	serine\/threonine-protein kinase status:Partially_confirmed UniProt:O01429_CAEEL protein_id:AAB52455.1
contig05135	229.89	N.A.
contig06145	229.89	status:Partially_confirmed UniProt:Q95XP0_CAEEL protein_id:AAK73916.2
contig04764	229.89	Human mRNA (KIAA0077) product like status:Partially_confirmed UniProt:Q17971_CAEEL protein_id:CAA98425.1
contig00817	228.859	locus:gsk-3 Eukaryotic protein kinase domain status:Confirmed UniProt:Q9U2Q9_CAEEL protein_id:CAA22311.1
contig01986	228.859	hypothetical protein
contig16227	226.797	N.A.
contig08816	226.797	status:Partially_confirmed UniProt:Q93289_CAEEL protein_id:CAB02262.1
contig11221	225.766	N.A.
contig05632	225.766	status:Partially_confirmed UniProt:Q22323_CAEEL protein_id:AAA68419.2
contig05212	225.766	serine\/threonine kinase status:Partially_confirmed UniProt:Q23566_CAEEL protein_id:CAA88987.1
contig00053	225.766	hypothetical protein
contig04655	225.766	hypothetical protein
contig13998	224.735	N.A.
contig12076	224.735	N.A.
contig06156	224.735	status:Partially_confirmed UniProt:Q9XTC9_CAEEL protein_id:CAB03098.1
contig04388	224.735	Src homology domain 2, tyrosine-protein kinase (FES/FPS subfamily)
contig05171	224.735	locus:spe-42 status:Partially_confirmed UniProt:Q17461_CAEEL protein_id:CAA98416.5
contig06033	223.704	N.A.
contig11855	223.704	N.A.
contig07283	223.704	status:Partially_confirmed UniProt:O01556_CAEEL protein_id:AAB52362.1
contig04798	223.704	1-aminocyclopropane-1-carboxylate synthase status:Partially_confirmed UniProt:Q17464_CAEEL protein_id:CAA98419.3
contig05128	221.643	N.A.
contig04446	220.612	status:Confirmed UniProt:Q17633_CAEEL protein_id:CAA94678.2
contig05545	219.581	locus:cdc-42 RAS protein status:Confirmed UniProt:Q05062 protein_id:AAK31543.1
contig00797	219.581	locus:acs-1 status:Confirmed UniProt:Q9N302_CAEEL protein_id:AAF60848.1
contig05923	218.55	N.A.
contig04535	218.55	sorbitol dehydrogenase status:Partially_confirmed UniProt:Q21702_CAEEL protein_id:CAA94841.1
contig00579	218.55	locus:ant-1.44 ADP\/ATP translocase status:Partially_confirmed UniProt:P91410_CAEEL protein_id:AAB38001.1
contig10832	217.519	N.A.
contig10715	217.519	N.A.
contig15827	217.519	N.A.
contig00353	217.519	status:Partially_confirmed UniProt:Q9U2A7_CAEEL protein_id:CAB54441.1
contig13093	217.519	hypothetical protein
contig07949	216.488	N.A.
contig05098	216.488	status:Confirmed UniProt:O01340_CAEEL protein_id:CAB03167.1
contig04888	216.488	protein-tyrosine phosphatase status:Partially_confirmed UniProt:Q966M2_CAEEL protein_id:AAK68274.1
contig06319	215.457	status:Partially_confirmed UniProt:Q7YZG5_CAEEL protein_id:AAP86612.1
contig04435	215.457	protein-tyrosine phosphatase status:Partially_confirmed UniProt:Q22852_CAEEL protein_id:CAA96694.1
contig00677	214.426	locus:gsp-2 status:Confirmed UniProt:P48727 protein_id:AAK18957.1
contig04801	213.395	status:Predicted UniProt:Q4U220_CAEEL protein_id:AAY55860.1
contig05674	213.395	serine\/threonine kinase status:Partially_confirmed UniProt:Q17825_CAEEL protein_id:CAA97422.1
contig12387	212.365	N.A.
contig14885	212.365	N.A.
contig06815	212.365	status:Partially_confirmed UniProt:B2D6L6_CAEEL protein_id:CAQ35048.1
contig00486	212.365	status:Confirmed UniProt:O02063_CAEEL protein_id:AAB52899.1
contig02235	211.334	N.A.
contig06954	211.334	N.A.
contig08124	210.303	N.A.
contig11456	209.272	N.A.
contig11233	209.272	locus:ssq-3 status:Confirmed UniProt:Q23347_CAEEL protein_id:AAK19014.2
contig09470	208.241	N.A.
contig06822	208.241	locus:clec-49 Lectin C-type domain short and long forms (2 domains) status:Confirmed UniProt:Q9XUL6_CAEEL protein_id:CAB04910.1
contig08746	207.21	N.A.
contig10810	207.21	N.A.
contig07342	207.21	status:Partially_confirmed UniProt:O76615_CAEEL protein_id:AAC64629.1
contig00744	207.21	hypothetical protein
contig09724	206.179	status:Confirmed UniProt:A8WFI4_CAEEL protein_id:ABW70224.1
contig00080	205.148	N.A.
contig07154	205.148	vesicle-associated membrane protein\/synaptobrevin binding protein (weak) status:Partially_confirmed UniProt:P91330_CAEEL protein_id:AAB38093.1
contig09801	205.148	status:Partially_confirmed UniProt:Q22660_CAEEL protein_id:CAA92617.1
contig00753	205.148	status:Confirmed UniProt:Q9XVA7_CAEEL protein_id:CAB04043.1
contig14530	205.148	GM13087 gene product from transcript GM13087-RA
contig03091	204.117	N.A.
contig05186	204.117	N.A.
contig07105	204.117	N.A.
contig05365	204.117	status:Partially_confirmed UniProt:O62323_CAEEL protein_id:CAB01436.2
contig08657	204.117	protein-tyrosine phosphatase status:Predicted UniProt:O01557_CAEEL protein_id:AAB52356.1
contig02394	204.117	locus:cpb-2 C. elegans protein C40H1.1 status:Confirmed UniProt:Q18317 protein_id:AAK31467.2
contig11908	203.602	N.A.
contig10739	203.087	N.A.
contig00034	203.087	putative protein tyrosine kinase status:Partially_confirmed UniProt:Q20933_CAEEL protein_id:AAA21175.2
contig05185	202.056	hypothetical protein
contig12184	201.025	N.A.
contig11080	201.025	N.A.
contig00192	201.025	locus:rps-2 status:Confirmed UniProt:RS2_CAEEL protein_id:AAF99899.1
contig05825	201.025	locus:hsp-17 status:Confirmed UniProt:Q7JP52_CAEEL protein_id:AAQ62453.1
contig04104	199.994	N.A.
contig01377	198.963	N.A.
contig05266	198.963	LIM domain containing proteins (2 domains) status:Partially_confirmed UniProt:Q9XXT7_CAEEL protein_id:CAA15978.1
contig11807	197.932	N.A.
contig12957	197.932	N.A.
contig12173	197.932	N.A.
contig00773	197.932	Unkown function
contig05338	197.932	status:Confirmed UniProt:Q17692_CAEEL protein_id:AAA81047.1
contig04702	197.932	putative protein tyrosine kinase status:Partially_confirmed UniProt:Q20933_CAEEL protein_id:AAA21175.2
contig12216	196.901	N.A.
contig06518	196.901	N.A.
contig01332	196.901	status:Partially_confirmed UniProt:Q95X21_CAEEL protein_id:AAK68587.1
contig06939	196.901	locus:ssp-19 status:Confirmed UniProt:SSP19_CAEEL protein_id:AAB54194.1
contig04511	195.87	N.A.
contig04662	195.87	N.A.
contig10892	195.87	N.A.
contig11069	195.87	N.A.
contig05466	194.839	N.A.
contig07209	194.839	N.A.
contig07575	194.839	N.A.
contig11979	194.839	status:Predicted UniProt:P90772_CAEEL protein_id:CAB05721.1
contig03795	194.839	putative protein tyrosine kinase status:Partially_confirmed UniProt:Q20933_CAEEL protein_id:AAA21175.2
contig06334	194.839	dentin sialophosphoprotein precursor
contig00139	193.808	N.A.
contig07519	193.808	N.A.
contig11411	193.808	N.A.
contig04893	193.808	N.A.
contig03948	193.808	status:Partially_confirmed UniProt:Q9XW43_CAEEL protein_id:CAA22251.1
contig05517	193.808	locus:ant-1.44 ADP\/ATP translocase status:Partially_confirmed UniProt:P91410_CAEEL protein_id:AAB38001.1
contig06036	192.778	N.A.
contig10081	192.778	N.A.
contig00631	192.778	locus:rmd-1 status:Partially_confirmed UniProt:YNP7_CAEEL protein_id:CAA81592.1
contig04878	191.747	N.A.
contig00467	191.747	locus:rpn-10 status:Confirmed UniProt:O61742_CAEEL protein_id:AAK66019.1
contig07237	191.747	hypothetical protein
contig08903	190.716	N.A.
contig11105	190.716	N.A.
contig04718	190.716	hypothetical protein
contig08992	189.685	N.A.
contig02591	189.685	serine\/threonine protein phosphatase status:Partially_confirmed UniProt:Q27496_CAEEL protein_id:CAA94756.2
contig00544	188.654	status:Partially_confirmed UniProt:P90926_CAEEL protein_id:CAA91288.1
contig03044	188.654	locus:tag-164 status:Partially_confirmed UniProt:Q9XWB4_CAEEL protein_id:CAA21771.1
contig14574	187.623	serine/threonine protein phosphatase PP1 (EC:3.1.3.16)
contig05689	187.623	locus:hsp-17 heat shock protein status:Confirmed UniProt:Q20660_CAEEL protein_id:AAB37035.1
contig04826	185.561	N.A.
contig05675	185.561	N.A.
contig02897	185.561	status:Partially_confirmed UniProt:Q22846_CAEEL protein_id:CAA90996.2
contig05403	185.561	protein kinase status:Partially_confirmed UniProt:O61768_CAEEL protein_id:AAC17526.1
contig10962	185.561	hypothetical protein
contig05386	185.561	Casein kinase status:Partially_confirmed UniProt:Q18882_CAEEL protein_id:AAA68774.2
contig07064	184.53	N.A.
contig13314	184.53	N.A.
contig13335	184.53	N.A.
contig00056	184.53	status:Partially_confirmed UniProt:O02157_CAEEL protein_id:AAB53009.1
contig06369	183.499	N.A.
contig10638	183.499	status:Confirmed UniProt:Q8ITY0_CAEEL protein_id:AAN65288.1
contig00922	183.499	status:Confirmed UniProt:O02063_CAEEL protein_id:AAB52899.1
contig03343	183.499	casein kinase status:Partially_confirmed UniProt:Q22203_CAEEL protein_id:AAA81115.1
contig02436	182.469	N.A.
contig12952	182.469	N.A.
contig00837	181.438	N.A.
contig07880	181.438	status:Partially_confirmed UniProt:Q9BL52_CAEEL protein_id:AAK31567.2
contig07331	181.438	protein tyrosine phosphatase status:Predicted UniProt:Q22158_CAEEL protein_id:CAA96670.2
contig08643	179.376	protein-tyrosine phosphatase status:Partially_confirmed UniProt:P91345_CAEEL protein_id:AAB37811.1
contig01910	179.376	phosphate carrier protein precursor status:Confirmed UniProt:P40614 protein_id:CAA97430.1
contig04971	179.376	locus:gska-3 serine\/threonine kinase status:Confirmed UniProt:Q93344_CAEEL protein_id:CAB02275.1
contig07815	178.345	N.A.
contig06008	178.345	hypothetical protein
contig05501	178.001	N.A.
contig10319	177.314	N.A.
contig10838	176.283	N.A.
contig05065	176.283	ser/thr protein phosphatase
contig01611	176.283	locus:rpn-5 status:Confirmed UniProt:Q19324_CAEEL protein_id:AAA81126.1
contig06381	176.283	locus:obr-1 status:Partially_confirmed UniProt:A7DTF2_CAEEL protein_id:CAO82059.1
contig10013	175.596	status:Confirmed UniProt:Q95X24_CAEEL protein_id:AAL27269.2
contig05821	175.252	N.A.
contig05882	175.252	tyrosine-protein kinase status:Partially_confirmed UniProt:O02064_CAEEL protein_id:AAB52900.3
contig00959	175.252	locus:tag-76 status:Partially_confirmed UniProt:TAG76_CAEEL protein_id:CAB54514.1
contig05129	174.221	N.A.
contig04114	174.221	status:Partially_confirmed UniProt:O45886_CAEEL protein_id:AAC24439.1
contig09350	174.221	locus:sms-3 status:Partially_confirmed UniProt:SMS3_CAEEL protein_id:AAK84597.1
contig05373	174.221	locus:gsp-2 status:Confirmed UniProt:P48727 protein_id:AAK18957.1
contig03093	174.221	hypothetical protein
contig06758	173.191	status:Confirmed UniProt:Q9XW44_CAEEL protein_id:CAA22250.2
contig04772	173.191	hypothetical protein
contig13881	172.16	N.A.
contig15179	172.16	N.A.
contig00016	172.16	status:Partially_confirmed UniProt:YS14_CAEEL protein_id:CAA87432.2
contig04557	172.16	status:Partially_confirmed UniProt:Q93289_CAEEL protein_id:CAB02262.1
contig02922	172.16	locus:cpb-1 Ovarian protein (fly) status:Partially_confirmed UniProt:Q03571 protein_id:CAA79552.2
contig06717	171.129	N.A.
contig11968	171.129	N.A.
contig04884	171.129	N.A.
contig05504	171.129	tyrosine-protein kinase
contig01599	171.129	protein kinase status:Partially_confirmed UniProt:Q9TXU0_CAEEL protein_id:AAC67453.2
contig04696	171.129	hypothetical protein LOC702215
contig06040	170.613	N.A.
contig00142	170.098	N.A.
contig03870	170.098	N.A.
contig08622	170.098	N.A.
contig09738	170.098	N.A.
contig04777	170.098	N.A.
contig06349	170.098	serine\/threonine kinase status:Partially_confirmed UniProt:Q17825_CAEEL protein_id:CAA97422.1
contig05601	169.067	N.A.
contig05887	168.036	status:Partially_confirmed UniProt:O02157_CAEEL protein_id:AAB53009.1
contig08586	168.036	status:Confirmed UniProt:Q4A1S8_CAEEL protein_id:CAJ21557.1
contig06592	167.005	N.A.
contig14400	167.005	N.A.
contig03548	167.005	locus:sup-17 Zinc-binding metalloprotease domain status:Confirmed UniProt:O46354_CAEEL protein_id:CAB09416.1
contig06927	167.005	hypothetical protein
contig07363	164.943	N.A.
contig10543	164.943	N.A.
contig10037	163.912	N.A.
contig10228	163.912	N.A.
contig04628	163.912	status:Confirmed UniProt:Q9U2E7_CAEEL protein_id:CAB60364.1
contig04454	163.912	casein Kinase I status:Partially_confirmed UniProt:Q22033_CAEEL protein_id:CAA99911.1
contig00824	163.912	2-oxo acid dehydrogenases acyltransferase (catalytic domain)
contig00129	162.882	N.A.
contig12190	162.882	N.A.
contig00317	162.882	Ubiquitin family status:Confirmed UniProt:Q20899_CAEEL protein_id:CAA83606.1
contig06582	162.882	status:Partially_confirmed UniProt:Q8I4I0_CAEEL protein_id:CAD56588.1
contig07626	162.882	Src homology domain 2, tyrosine-protein kinase (FES\/FPS subfamily) status:Partially_confirmed UniProt:O01325_CAEEL protein_id:CAB03003.2
contig05582	162.882	Protein kinase status:Partially_confirmed UniProt:Q21026_CAEEL protein_id:AAK31524.1
contig05824	162.882	locus:tre-5 trehalase status:Confirmed UniProt:Q9BI68_CAEEL protein_id:AAK31441.2
contig09566	161.851	N.A.
contig07911	161.851	status:Partially_confirmed UniProt:Q27475_CAEEL protein_id:AAB00704.2
contig00283	161.851	locus:rme-1 status:Confirmed UniProt:Q86S80_CAEEL protein_id:AAO25981.1
contig06178	161.851	hypothetical protein
contig04466	160.82	N.A.
contig05399	160.82	N.A.
contig05845	160.82	N.A.
contig00121	160.82	status:Predicted UniProt:P90772_CAEEL protein_id:CAB05721.1
contig06208	160.82	status:Partially_confirmed UniProt:P91498_CAEEL protein_id:AAB42298.3
contig10811	159.789	N.A.
contig11437	159.789	N.A.
contig05325	159.789	mitochondrial glycerol-3-phosphate dehydrogenase status:Confirmed UniProt:P90795 protein_id:CAA98123.1
contig06700	158.758	status:Confirmed UniProt:Q94211_CAEEL protein_id:AAB09150.1
contig07451	158.758	locus:ife-3 translation initiation factor status:Confirmed UniProt:O61955 protein_id:AAC17807.1
contig01677	157.727	N.A.
contig00819	157.727	Src homology domain 2, tyrosine-protein kinase (FES/FPS subfamily)
contig10524	157.727	locus:gsp-3 serine\/threonine protein phosphatase PP1 status:Partially_confirmed UniProt:O02658_CAEEL protein_id:AAC24414.1
contig02353	157.727	hypothetical protein
contig05631	157.727	hypothetical protein
contig05809	156.696	N.A.
contig10325	156.696	status:Partially_confirmed UniProt:Q95XP0_CAEEL protein_id:AAK73916.2
contig00815	155.665	N.A.
contig04787	155.665	N.A.
contig09668	155.665	N.A.
contig12344	155.665	N.A.
contig05613	155.665	status:Partially_confirmed UniProt:Q8IG34_CAEEL protein_id:AAN63411.1
contig06321	155.665	status:Confirmed UniProt:Q7JKI2_CAEEL protein_id:CAF31483.1
contig09677	155.665	LIM domain containing proteins (2 domains) status:Partially_confirmed UniProt:Q9XXT7_CAEEL protein_id:CAA15978.1
contig04599	155.665	hypothetical protein
contig05189	154.634	N.A.
contig08901	154.634	N.A.
contig11956	154.634	N.A.
contig13870	154.634	tau-tubulin kinase
contig07371	154.634	status:Confirmed UniProt:Q7JKI2_CAEEL protein_id:CAF31483.1
contig08030	154.634	serine\/threonine kinase status:Partially_confirmed UniProt:Q17825_CAEEL protein_id:CAA97422.1
contig04885	154.634	protein kinase status:Partially_confirmed UniProt:O44192_CAEEL protein_id:AAB88557.3
contig03406	153.603	N.A.
contig01937	153.603	serine\/threonine kinase status:Partially_confirmed UniProt:Q17825_CAEEL protein_id:CAA97422.1
contig09835	153.088	N.A.
contig04122	152.573	N.A.
contig05142	152.573	N.A.
contig10461	152.573	N.A.
contig05598	152.573	locus:tre-5 trehalase status:Confirmed UniProt:Q9BI68_CAEEL protein_id:AAK31441.2
contig06198	151.542	locus:glt-1 status:Confirmed UniProt:Q10901 protein_id:AAL00858.1
contig02201	150.511	Unkown function
contig11391	149.995	N.A.
contig05250	149.48	N.A.
contig05745	149.48	N.A.
contig11671	149.48	N.A.
contig09178	149.48	N.A.
contig01774	149.48	protein-tyrosine phosphatase status:Partially_confirmed UniProt:Q22852_CAEEL protein_id:CAA96694.1
contig00054	148.449	putative protein tyrosine kinase status:Partially_confirmed UniProt:Q20933_CAEEL protein_id:AAA21175.2
contig04348	147.934	N.A.
contig02168	147.418	N.A.
contig06588	147.418	N.A.
contig15558	147.418	N.A.
contig06151	147.418	Src homology domain 2, tyrosine-protein kinase (FES\/FPS subfamily) status:Partially_confirmed UniProt:O01325_CAEEL protein_id:CAB03003.2
contig06426	147.418	hypothetical protein
contig05672	146.387	status:Partially_confirmed UniProt:Q6A4Q6_CAEEL protein_id:CAH10788.1
contig07055	146.387	locus:sms-2 status:Partially_confirmed UniProt:SMS2_CAEEL protein_id:AAA82341.1
contig00394	145.356	locus:ent-2 status:Confirmed UniProt:Q93871_CAEEL protein_id:CAB01882.1
contig05231	145.356	hypothetical protein
contig11195	144.325	N.A.
contig11847	144.325	N.A.
contig00719	144.325	locus:acs-1 status:Confirmed UniProt:Q9N302_CAEEL protein_id:AAF60848.1
contig04592	144.325	hypothetical protein
contig04530	143.295	N.A.
contig05935	143.295	N.A.
contig13108	143.295	N.A.
contig05928	143.295	N.A.
contig06000	143.295	locus:rpn-6 status:Confirmed UniProt:Q5DX45_CAEEL protein_id:AAW88394.1
contig03467	142.264	protein-tyrosine kinase status:Partially_confirmed UniProt:Q18142_CAEEL protein_id:AAB03183.1
contig06308	142.264	locus:cpb-1 Ovarian protein (fly) status:Partially_confirmed UniProt:Q03571 protein_id:CAA79552.2
contig06284	142.264	hypothetical protein
contig06527	141.233	N.A.
contig08487	141.233	N.A.
contig05533	140.202	N.A.
contig06689	140.202	N.A.
contig00614	139.171	serine\/threonine protein phosphatase status:Predicted UniProt:Q27495_CAEEL protein_id:CAB01164.1
contig02525	139.171	Protein kinase status:Partially_confirmed UniProt:Q21026_CAEEL protein_id:AAK31524.1
contig02267	139.171	locus:ubc-7 Ubiquitin conjugating enzyme status:Confirmed UniProt:UBC7_CAEEL protein_id:CAA80166.1
contig05662	139.171	locus:ubc-7 Ubiquitin conjugating enzyme status:Confirmed UniProt:UBC7_CAEEL protein_id:CAA80166.1
contig11715	138.965	N.A.
contig04667	138.14	N.A.
contig06165	138.14	Casein kinase status:Partially_confirmed UniProt:Q18882_CAEEL protein_id:AAA68774.2
contig03126	137.109	N.A.
contig08912	137.109	N.A.
contig05604	137.109	status:Confirmed UniProt:Q17692_CAEEL protein_id:AAA81047.1
contig00710	137.109	serine\/threonine kinase status:Partially_confirmed UniProt:Q23566_CAEEL protein_id:CAA88987.1
contig00558	137.109	serine\/threonine kinase status:Partially_confirmed UniProt:O45897_CAEEL protein_id:CAB05829.1
contig09727	137.109	Serine/threonine protein phosphatase PP1 isozyme 1, putative
contig05607	136.078	N.A.
contig09496	136.078	N.A.
contig01218	136.078	Src homology domain 2, tyrosine-protein kinase (FES/FPS subfamily)
contig06152	136.078	locus:spe-8 protein-tyrosine kinase status:Partially_confirmed UniProt:O01798_CAEEL protein_id:AAB54162.2
contig05942	136.078	hypothetical protein
contig00823	135.047	N.A.
contig07175	135.047	N.A.
contig11334	135.047	N.A.
contig06407	135.047	Tudor domain containing protein
contig05304	135.047	status:Confirmed UniProt:Q8IA50_CAEEL protein_id:AAO12428.1
contig00271	135.047	locus:tlf-1 status:Confirmed UniProt:B2D6P4_CAEEL protein_id:CAQ35044.1
contig09525	134.016	N.A.
contig10301	134.016	N.A.
contig11639	134.016	N.A.
contig17211	134.016	N.A.
contig03424	134.016	status:Partially_confirmed UniProt:Q27475_CAEEL protein_id:AAB00704.2
contig00603	134.016	status:Partially_confirmed UniProt:Q22522_CAEEL protein_id:CAB00877.2
contig06340	134.016	protein-tyrosine phosphatase status:Partially_confirmed UniProt:Q966M2_CAEEL protein_id:AAK68274.1
contig01734	134.016	protein kinase status:Partially_confirmed UniProt:O44192_CAEEL protein_id:AAB88557.3
contig11755	134.016	hypothetical protein
contig05846	132.986	N.A.
contig06714	132.986	N.A.
contig10048	132.986	N.A.
contig05145	132.986	Unkown function
contig00221	132.986	status:Predicted UniProt:Q7YX19_CAEEL protein_id:CAE17819.1
contig09666	132.986	Protein-tyrosine phosphatase containing protein
contig12970	132.986	Protein kinase domain containing protein
contig04753	132.986	ATPase status:Partially_confirmed UniProt:P91025_CAEEL protein_id:AAB42248.2
contig01509	131.955	N.A.
contig06886	131.955	N.A.
contig09100	131.955	N.A.
contig11118	131.955	N.A.
contig13346	131.955	N.A.
contig06429	131.955	status:Partially_confirmed UniProt:Q9U2A7_CAEEL protein_id:CAB54441.1
contig09767	131.955	status:Confirmed UniProt:Q94401_CAEEL protein_id:CAB03515.1
contig04984	131.955	serine\/threonine kinase status:Partially_confirmed UniProt:Q23546_CAEEL protein_id:CAA93431.1
contig12907	130.924	N.A.
contig00583	130.924	status:Partially_confirmed UniProt:O44196_CAEEL protein_id:AAB88559.2
contig05509	130.924	SER\/THR-protein kinase status:Partially_confirmed UniProt:O02156_CAEEL protein_id:AAB53008.1
contig02155	130.408	Src homology domain 2, tyrosine-protein kinase (FES/FPS subfamily)
contig06631	129.893	N.A.
contig12087	129.893	N.A.
contig07488	129.893	N.A.
contig00734	129.893	status:Partially_confirmed UniProt:Q95QR5_CAEEL protein_id:AAL16320.2
contig00592	128.862	N.A.
contig02203	128.862	N.A.
contig10136	128.862	N.A.
contig11806	128.862	N.A.
contig14485	128.862	N.A.
contig08302	128.862	status:Partially_confirmed UniProt:Q9TZQ1_CAEEL protein_id:AAC26934.1
contig11997	128.862	status:Partially_confirmed UniProt:Q6A4Q6_CAEEL protein_id:CAH10788.1
contig03069	128.862	serine\/threonine kinase status:Confirmed UniProt:Q93288_CAEEL protein_id:CAB05633.1
contig11986	128.862	Protein-tyrosine phosphatase status:Partially_confirmed UniProt:O17840_CAEEL protein_id:CAB02988.1
contig06078	128.862	phosphoenolpyruvate carboxykinase status:Confirmed UniProt:O02286_CAEEL protein_id:CAB05600.1
contig00818	128.862	hypothetical protein
contig02327	127.831	N.A.
contig06195	127.831	N.A.
contig07484	127.831	N.A.
contig12004	127.831	N.A.
contig10959	127.831	Unkown function
contig04029	127.831	status:Partially_confirmed UniProt:YR47_CAEEL protein_id:AAK20068.1
contig04979	127.831	protein kinase status:Partially_confirmed UniProt:Q9TYX4_CAEEL protein_id:AAK39263.2
contig06970	127.831	locus:gsp-1 serine\/threonine protein phosphatase status:Confirmed UniProt:Q27497 protein_id:CAA98273.1
contig11709	126.8	hypothetical protein
contig05666	125.769	status:Predicted UniProt:Q19653_CAEEL protein_id:AAB37048.1
contig00920	125.769	locus:wht-8 status:Partially_confirmed UniProt:Q9U2D0_CAEEL protein_id:CAB57891.1
contig03225	125.769	locus:rmd-2 status:Confirmed UniProt:B2D6P1_CAEEL protein_id:CAQ35019.1
contig06581	125.769	locus:fut-1 fucosyltransferase status:Confirmed UniProt:Q21362_CAEEL protein_id:CAA91285.2
contig02603	124.738	N.A.
contig05407	124.738	N.A.
contig10066	124.738	N.A.
contig11673	124.738	N.A.
contig05391	124.738	N.A.
contig06155	124.738	serine\/threonine kinase status:Confirmed UniProt:Q93288_CAEEL protein_id:CAB05633.1
contig03486	124.738	protein-tyrosine phosphatase status:Partially_confirmed UniProt:Q966M2_CAEEL protein_id:AAK68274.1
contig05233	124.738	locus:hmg-4 status:Confirmed UniProt:SSP1A_CAEEL protein_id:AAA19061.1
contig04533	123.708	N.A.
contig11913	123.708	N.A.
contig00490	123.708	sugar transporter status:Partially_confirmed UniProt:O01927_CAEEL protein_id:CAB07311.1
contig11084	123.708	status:Partially_confirmed UniProt:Q22660_CAEEL protein_id:CAA92617.1
contig05280	123.708	Src homology domain 2, tyrosine-protein kinase (FES/FPS subfamily)
contig05159	123.708	serine\/threonine kinase status:Confirmed UniProt:Q93288_CAEEL protein_id:CAB05633.1
contig07281	123.708	locus:tag-120 N-methyl-D-aspartate receptor associated protein status:Confirmed UniProt:Q20241_CAEEL protein_id:CAA94766.1
contig06289	123.708	hypothetical protein
contig09371	123.45	status:Partially_confirmed UniProt:P91567_CAEEL protein_id:AAB42259.1
contig05639	123.192	protein-tyrosine phosphatase status:Predicted UniProt:O01557_CAEEL protein_id:AAB52356.1
contig03851	122.677	N.A.
contig09140	122.677	N.A.
contig10033	122.677	N.A.
contig12307	122.677	N.A.
contig07189	122.677	N.A.
contig11614	122.677	N.A.
contig04844	122.677	status:Predicted UniProt:P91332_CAEEL protein_id:AAB38092.1
contig04981	122.677	status:Partially_confirmed UniProt:Q9XVN1_CAEEL protein_id:CAB03117.1
contig06226	122.677	hypothetical protein
contig10913	122.677	hypothetical protein
contig03735	122.161	sugar transporter status:Partially_confirmed UniProt:O44827_CAEEL protein_id:AAK31540.1
contig06196	121.646	N.A.
contig07330	121.646	N.A.
contig10008	121.646	N.A.
contig10957	121.646	N.A.
contig05727	121.646	status:Partially_confirmed UniProt:P91498_CAEEL protein_id:AAB42298.3
contig05478	121.646	locus:mmcm-1 Methylmalonyl-coA mutase status:Confirmed UniProt:Q23381 protein_id:CAA84676.2
contig02706	121.646	Human mRNA (KIAA0077) product like status:Partially_confirmed UniProt:Q17971_CAEEL protein_id:CAA98425.1
contig05190	121.646	dihyrolipoamide acetyltransferase component (pyruvate dehydrogenase complex) status:Confirmed UniProt:Q19749 protein_id:CAB01163.1
contig07602	120.615	N.A.
contig11027	120.615	N.A.
contig11058	120.615	N.A.
contig01881	120.615	status:Partially_confirmed UniProt:Q9TZQ1_CAEEL protein_id:AAC26934.1
contig05075	120.615	Glycerol kinase status:Confirmed UniProt:Q21944 protein_id:AAA79749.1
contig00985	119.584	N.A.
contig05077	119.584	N.A.
contig05814	119.584	N.A.
contig05913	119.584	N.A.
contig11432	119.584	N.A.
contig12658	119.584	N.A.
contig13359	119.584	N.A.
contig09499	119.584	N.A.
contig12479	119.584	similar to MtN3-like protein
contig06775	119.584	locus:spe-41 calmodulin-binding trp1 like protein status:Confirmed UniProt:Q21070_CAEEL protein_id:CAA91343.1
contig08475	119.584	locus:fpn-1.2 status:Predicted UniProt:O44607_CAEEL protein_id:AAB94213.1
contig04097	119.584	hypothetical protein
contig00521	118.553	N.A.
contig06934	118.553	N.A.
contig10900	118.553	N.A.
contig11115	118.553	N.A.
contig11704	118.553	N.A.
contig07553	118.553	status:Partially_confirmed UniProt:Q18686_CAEEL protein_id:CAA99791.2
contig00191	118.553	locus:ben-1 tubulin status:Partially_confirmed UniProt:Q18817_CAEEL protein_id:CAB00853.4
contig00073	118.553	hypothetical protein
contig00503	117.522	N.A.
contig08376	117.522	N.A.
contig15555	117.522	N.A.
contig15803	117.522	N.A.
contig04861	117.522	N.A.
contig10825	117.522	N.A.
contig00835	117.522	status:Partially_confirmed UniProt:O44448_CAEEL protein_id:AAK68680.1
contig01155	117.522	serine\/threonine kinase status:Confirmed UniProt:Q93288_CAEEL protein_id:CAB05633.1
contig04467	117.522	locus:gsp-3 serine\/threonine protein phosphatase PP1 status:Partially_confirmed UniProt:O02658_CAEEL protein_id:AAC24414.1
contig07517	117.522	locus:ama-1 RNA polymerase II status:Partially_confirmed UniProt:RPB1_CAEEL protein_id:AAA96158.2
contig00775	117.522	hypothetical protein
contig10311	117.522	glutaminase status:Partially_confirmed UniProt:Q93650 protein_id:CAC70084.1
contig01561	116.491	N.A.
contig12276	116.491	N.A.
contig11951	116.491	N.A.
contig05671	116.491	status:Partially_confirmed UniProt:Q6A4Q6_CAEEL protein_id:CAH10788.1
contig00278	116.491	status:Partially_confirmed UniProt:O76711_CAEEL protein_id:AAC26933.1
contig04310	116.491	status:Confirmed UniProt:Q94401_CAEEL protein_id:CAB03515.1
contig09889	115.976	N.A.
contig04131	115.46	N.A.
contig06007	115.46	N.A.
contig11098	115.46	N.A.
contig10529	115.46	N.A.
contig04700	115.46	status:Partially_confirmed UniProt:P91498_CAEEL protein_id:AAB42298.3
contig06660	115.46	protein-tyrosine phosphatase status:Partially_confirmed UniProt:Q966M2_CAEEL protein_id:AAK68274.1
contig12541	115.46	locus:ife-3 status:Partially_confirmed UniProt:O61955 protein_id:AAM22022.1
contig05707	115.46	locus:gsk-3 Eukaryotic protein kinase domain status:Confirmed UniProt:Q9U2Q9_CAEEL protein_id:CAA22311.1
contig00694	115.46	locus:ant-1.3 ADP\/ATP carrier protein status:Partially_confirmed UniProt:Q21103_CAEEL protein_id:CAA92472.1
contig01585	115.46	locus:abch-1 ATP-binding status:Partially_confirmed UniProt:Q18900_CAEEL protein_id:AAA81092.1
contig10155	114.429	N.A.
contig15389	114.429	N.A.
contig01670	114.429	status:Partially_confirmed UniProt:Q8WQD3_CAEEL protein_id:CAD21647.2
contig06239	114.429	serine threonine protein phosphatase status:Confirmed UniProt:O01550_CAEEL protein_id:AAC24292.1
contig03648	113.399	N.A.
contig08682	113.399	N.A.
contig10883	113.399	N.A.
contig12318	113.399	N.A.
contig09937	113.399	status:Confirmed UniProt:Q9XWU2_CAEEL protein_id:CAA21550.1
contig00664	113.399	serine\/threonine kinase status:Partially_confirmed UniProt:Q21521_CAEEL protein_id:CAA91411.1
contig04357	113.399	locus:wht-8 status:Partially_confirmed UniProt:Q9U2D0_CAEEL protein_id:CAB57891.1
contig06724	113.399	locus:tsp-18 transpanin status:Partially_confirmed UniProt:Q21052_CAEEL protein_id:AAK31532.1
contig07560	113.399	locus:tag-164 status:Partially_confirmed UniProt:Q9XWB4_CAEEL protein_id:CAA21771.1
contig09713	113.399	locus:dhs-2 status:Partially_confirmed UniProt:Q86NJ7_CAEEL protein_id:AAO38639.1
contig00323	112.368	N.A.
contig04643	112.368	N.A.
contig04704	112.368	N.A.
contig04705	112.368	N.A.
contig05500	112.368	N.A.
contig05424	112.368	zinc finger protein status:Partially_confirmed UniProt:Q9N5Y3_CAEEL protein_id:AAF39758.2
contig17572	111.337	N.A.
contig05184	111.337	N.A.
contig03471	111.337	hypothetical protein
contig00974	110.306	N.A.
contig02490	110.306	N.A.
contig05070	110.306	N.A.
contig12570	110.306	N.A.
contig03983	110.306	N.A.
contig04937	110.306	locus:scl-22 testes-specific protein like status:Partially_confirmed UniProt:P90958_CAEEL protein_id:CAA92136.1
contig02830	110.306	locus:pes-9 Yeast hypothetical 52.9 KD protein like status:Confirmed UniProt:O18000_CAEEL protein_id:CAB07646.1
contig09881	109.275	N.A.
contig12104	109.275	N.A.
contig12507	109.275	N.A.
contig16119	109.275	N.A.
contig05201	109.275	serine\/threonine kinase status:Partially_confirmed UniProt:Q21521_CAEEL protein_id:CAA91411.1
contig07086	109.275	locus:his-12 histone H2A status:Predicted UniProt:P09588 protein_id:CAB05836.1
contig03771	109.275	casein kinase status:Partially_confirmed UniProt:Q22203_CAEEL protein_id:AAA81115.1
contig05155	108.244	N.A.
contig05833	108.244	N.A.
contig13237	108.244	N.A.
contig16187	108.244	N.A.
contig10071	108.244	status:Partially_confirmed UniProt:Q93893_CAEEL protein_id:CAB03203.1
contig05449	108.244	locus:aakb-1 status:Confirmed UniProt:Q9XUY2_CAEEL protein_id:CAB04480.1
contig05040	107.213	N.A.
contig05097	107.213	N.A.
contig08523	107.213	N.A.
contig10226	107.213	N.A.
contig06359	107.213	N.A.
contig10753	107.213	tyrosine-protein kinase
contig06175	107.213	status:Partially_confirmed UniProt:Q18097_CAEEL protein_id:CAA93857.1
contig11165	107.213	locus:cyn-1 Peptidyl-prolyl cis-trans isomerase status:Confirmed UniProt:P52009 protein_id:CAA22075.1
contig10946	107.213	hypothetical protein
contig03067	107.213	Glycosyl hydrolases family 31 protein; K01187 alpha-glucosidase [EC:3.2.1.20]
contig06216	106.182	N.A.
contig06636	106.182	N.A.
contig06819	106.182	N.A.
contig08161	106.182	N.A.
contig11785	106.182	N.A.
contig12921	106.182	N.A.
contig05520	106.182	status:Partially_confirmed UniProt:P91498_CAEEL protein_id:AAB42298.3
contig04058	106.182	status:Partially_confirmed UniProt:O45684_CAEEL protein_id:CAB05783.1
contig06637	106.182	Src homology domain 2, tyrosine-protein kinase (FES/FPS subfamily)
contig12176	106.182	hypothetical protein
contig00167	106.182	Ank repeat (4 domains) status:Confirmed UniProt:Q8I0Q6_CAEEL protein_id:CAD54166.1
contig00435	105.358	hypothetical protein
contig03132	105.151	N.A.
contig04558	105.151	N.A.
contig05983	105.151	N.A.
contig09707	105.151	N.A.
contig00873	105.151	locus:spe-6 status:Partially_confirmed UniProt:Q95PZ9_CAEEL protein_id:CAC70138.1
contig12195	105.151	hypothetical protein
contig00265	104.12	N.A.
contig11773	104.12	N.A.
contig11808	104.12	N.A.
contig12975	104.12	N.A.
contig05269	104.12	sugar transporter status:Partially_confirmed UniProt:O01927_CAEEL protein_id:CAB07311.1
contig00489	104.12	protein kinase status:Partially_confirmed UniProt:O44751_CAEEL protein_id:AAB96740.1
contig04393	104.12	locus:rho-1 p21 ras-related rho (RhoA) status:Confirmed UniProt:RHO1_CAEEL protein_id:CAB63379.1
contig01006	104.12	locus:gip-1 status:Partially_confirmed UniProt:Q8ITY3_CAEEL protein_id:AAN63399.1
contig03852	104.12	esterase status:Partially_confirmed UniProt:O02147_CAEEL protein_id:AAB52848.3
contig11095	104.12	casein kinase status:Partially_confirmed UniProt:Q22203_CAEEL protein_id:AAA81115.1
contig05551	103.09	N.A.
contig08206	103.09	N.A.
contig10772	103.09	N.A.
contig01217	103.09	N.A.
contig10795	103.09	Src homology domain 2, tyrosine-protein kinase (FES/FPS subfamily)
contig02695	103.09	hypothetical protein
contig06578	103.09	hypothetical protein
contig01710	102.059	N.A.
contig04856	102.059	N.A.
contig06977	102.059	N.A.
contig11271	102.059	N.A.
contig14388	102.059	N.A.
contig05944	102.059	N.A.
contig00342	102.059	status:Partially_confirmed UniProt:Q20324_CAEEL protein_id:AAA81481.1
contig05203	102.059	status:Confirmed UniProt:Q8ITY1_CAEEL protein_id:AAN65287.1
contig06261	101.028	N.A.
contig04948	101.028	N.A.
contig09016	101.028	status:Confirmed UniProt:Q94401_CAEEL protein_id:CAB03515.1
contig11054	101.028	Src homology domain 2, tyrosine-protein kinase (FES\/FPS subfamily) status:Partially_confirmed UniProt:O01325_CAEEL protein_id:CAB03003.2
contig00987	101.028	serine\/threonine kinase status:Partially_confirmed UniProt:YRL5_CAEEL protein_id:CAA86858.2
contig04161	101.028	serine\/threonine kinase status:Partially_confirmed UniProt:Q23103_CAEEL protein_id:CAA92625.1
contig06301	101.028	protein kinase status:Partially_confirmed UniProt:Q9N3T7_CAEEL protein_id:AAF60673.1
contig00089	101.028	hypothetical protein
contig05101	101.028	hypothetical protein
contig02674	99.9969	N.A.
contig04661	99.9969	N.A.
contig11812	99.9969	N.A.
contig15971	99.9969	N.A.
contig00926	99.9969	Unkown function
contig05076	99.9969	sugar transporter status:Partially_confirmed UniProt:O01927_CAEEL protein_id:CAB07311.1
contig03802	99.9969	hypothetical protein
contig07796	98.966	N.A.
contig08661	98.966	N.A.
contig07759	98.966	status:Predicted UniProt:Q9N4M8_CAEEL protein_id:AAF60944.1
contig05291	98.966	serine\/threonine kinase status:Partially_confirmed UniProt:Q23103_CAEEL protein_id:CAA92625.1
contig05343	98.4506	N.A.
contig10762	97.9351	N.A.
contig07225	97.9351	status:Partially_confirmed UniProt:Q8IG34_CAEEL protein_id:AAN63411.1
contig00464	97.9351	serine\/threonine kinase status:Partially_confirmed UniProt:Q17631_CAEEL protein_id:CAA94676.1
contig10280	97.9351	Protein-tyrosine phosphatase containing protein
contig09674	97.9351	locus:rme-1 status:Confirmed UniProt:Q86S80_CAEEL protein_id:AAO25981.1
contig03815	97.9351	LIM domain containing proteins (2 domains) status:Partially_confirmed UniProt:Q9XXT7_CAEEL protein_id:CAA15978.1
contig03032	97.9351	hypothetical protein; K03112 DamX protein
contig08562	97.9351	hypothetical protein
contig03252	96.9042	N.A.
contig04651	96.9042	N.A.
contig06720	96.9042	N.A.
contig10781	96.9042	N.A.
contig11052	96.9042	N.A.
contig16146	96.9042	N.A.
contig00260	96.9042	protein-tyrosine-phosphatase status:Partially_confirmed UniProt:Q21522_CAEEL protein_id:CAA91412.1
contig00814	96.9042	locus:pes-9 Yeast hypothetical 52.9 KD protein like status:Confirmed UniProt:O18000_CAEEL protein_id:CAB07646.1
contig05647	96.9042	hypothetical protein
contig01014	96.9042	hypothetical protein
contig10016	96.217	status:Confirmed UniProt:O02063_CAEEL protein_id:AAB52899.1
contig14522	96.0022	N.A.
contig04788	95.8733	N.A.
contig04966	95.8733	N.A.
contig05086	95.8733	N.A.
contig07603	95.8733	status:Confirmed UniProt:O45432_CAEEL protein_id:CAB03040.1
contig05679	95.8733	Src homology domain 2, protein tyrosine kinase (ABL subfamily) status:Predicted UniProt:Q22766_CAEEL protein_id:CAA94373.1
contig05339	95.8733	locus:rpl-4 ribosomal protein L1 status:Confirmed UniProt:RL4_CAEEL protein_id:AAC24253.1
contig08241	95.8733	locus:pph-6 PROTEIN PHOSPHATASE status:Confirmed UniProt:Q09496 protein_id:CAA87100.2
contig05629	95.8733	locus:cyn-3 Peptidyl-prolyl cis-trans isomerases status:Confirmed UniProt:P52011 protein_id:CAA21762.1
contig01709	95.8733	hypothetical protein
contig10024	95.8733	hypothetical protein
contig07413	95.8733	hypothetical protein
contig10808	95.3579	N.A.
contig00778	94.8424	N.A.
contig08226	94.8424	N.A.
contig11451	94.8424	N.A.
contig16182	94.8424	N.A.
contig12201	94.8424	N.A.
contig10211	94.8424	sugar transporter status:Partially_confirmed UniProt:O01927_CAEEL protein_id:CAB07311.1
contig00787	94.8424	status:Partially_confirmed UniProt:Q9NAC0_CAEEL protein_id:CAB61081.1
contig02269	94.8424	status:Partially_confirmed UniProt:O16485_CAEEL protein_id:AAB65988.2
contig05437	94.8424	locus:twk-35 status:Partially_confirmed UniProt:O45422_CAEEL protein_id:CAB07375.2
contig05314	94.8424	locus:rme-1 status:Confirmed UniProt:Q86S80_CAEEL protein_id:AAO25981.1
contig05516	94.8424	locus:ile-2 similar to mammalian lectin VIP36 status:Confirmed UniProt:Q22170_CAEEL protein_id:AAD50512.1
contig05818	93.8115	N.A.
contig08979	93.8115	N.A.
contig07497	93.8115	N.A.
contig00605	93.8115	Unkown function
contig00039	93.8115	tyrosine-protein kinase status:Partially_confirmed UniProt:YS3J_CAEEL protein_id:CAA93646.1
contig08818	93.8115	status:Confirmed UniProt:SSPZC_CAEEL protein_id:CAA94382.1
contig02704	93.8115	Src homology domain 2, tyrosine-protein kinase (FES/FPS subfamily)
contig10208	93.8115	locus:gfl-1 Human AF-9 protein like status:Partially_confirmed UniProt:Q21501_CAEEL protein_id:CAB01234.1
contig03602	93.8115	locus:gex-2 status:Confirmed UniProt:O44518 protein_id:AAB92078.6
contig10793	93.8115	hypothetical protein
contig00120	92.7806	N.A.
contig01198	92.7806	N.A.
contig01492	92.7806	N.A.
contig03229	92.7806	N.A.
contig06558	92.7806	N.A.
contig07681	92.7806	N.A.
contig09285	92.7806	N.A.
contig10507	92.7806	N.A.
contig11758	92.7806	N.A.
contig10259	92.7806	zinc finger protein status:Partially_confirmed UniProt:Q9N5Y3_CAEEL protein_id:AAF39758.2
contig09844	92.7806	status:Partially_confirmed UniProt:YMPB_CAEEL protein_id:AAP68960.1
contig05163	92.7806	sodium\/potassium transporting ATPase beta chain status:Confirmed UniProt:Q93235 protein_id:CAB02752.1
contig00628	92.7806	locus:unc-89 status:Partially_confirmed UniProt:UNC89_CAEEL protein_id:AAV34801.1
contig00426	92.7806	locus:gld-1 female germline-specific tumor suppressor status:Confirmed UniProt:Q17339 protein_id:CAB03417.1
contig06803	92.7806	hypothetical protein
contig00688	91.7497	N.A.
contig00785	91.7497	N.A.
contig03616	91.7497	N.A.
contig12108	91.7497	N.A.
contig10416	91.7497	status:Confirmed UniProt:Q17692_CAEEL protein_id:AAA81047.1
contig00233	90.7188	N.A.
contig00801	90.7188	N.A.
contig06543	90.7188	N.A.
contig10694	90.7188	N.A.
contig10747	90.7188	N.A.
contig11176	90.7188	N.A.
contig00878	90.7188	Sugar (and other) transporters status:Partially_confirmed UniProt:Q8I4F6_CAEEL protein_id:CAD56246.1
contig02450	90.7188	status:Partially_confirmed UniProt:P91915_CAEEL protein_id:CAB07129.3
contig05910	90.7188	status:Confirmed UniProt:Q7JKI2_CAEEL protein_id:CAF31483.1
contig13879	90.7188	locus:bcat-1 twt1 like protein status:Confirmed UniProt:P54688 protein_id:CAA91805.1
contig07306	89.6879	N.A.
contig09529	89.6879	N.A.
contig10652	89.6879	status:Partially_confirmed UniProt:Q9XVN1_CAEEL protein_id:CAB03117.1
contig01440	89.6879	status:Confirmed UniProt:Q7JMK7_CAEEL protein_id:CAE48507.1
contig00670	89.6879	hypothetical protein
contig06922	88.6571	N.A.
contig08199	88.6571	N.A.
contig09967	88.6571	N.A.
contig10031	88.6571	N.A.
contig10884	88.6571	N.A.
contig07367	88.6571	N.A.
contig06597	88.6571	status:Partially_confirmed UniProt:P91498_CAEEL protein_id:AAB42298.3
contig00555	88.6571	status:Confirmed UniProt:Q9XW38_CAEEL protein_id:CAA22257.1
contig04943	88.6571	status:Confirmed UniProt:Q21354_CAEEL protein_id:CAA93085.1
contig00746	88.6571	Protein kinase status:Partially_confirmed UniProt:Q21026_CAEEL protein_id:AAK31524.1
contig00243	87.6262	N.A.
contig01238	87.6262	N.A.
contig07384	87.6262	N.A.
contig10002	87.6262	N.A.
contig10948	87.6262	N.A.
contig13058	87.6262	N.A.
contig15120	87.6262	N.A.
contig11718	87.6262	N.A.
contig00373	87.6262	status:Partially_confirmed UniProt:YMX8_CAEEL protein_id:AAF99989.1
contig03222	87.6262	status:Partially_confirmed UniProt:Q23136_CAEEL protein_id:AAL02528.2
contig09872	87.6262	status:Partially_confirmed UniProt:O02157_CAEEL protein_id:AAB53009.1
contig02648	87.6262	status:Confirmed UniProt:Q4TT89_CAEEL protein_id:AAY55858.3
contig07600	87.6262	locus:sut-1 status:Partially_confirmed UniProt:A9D649_CAEEL protein_id:ABY48805.1
contig02420	87.6262	locus:pbs-2 Proteasome A-type and B-type status:Confirmed UniProt:O62102_CAEEL protein_id:CAB16855.1
contig04434	86.5953	N.A.
contig08659	86.5953	N.A.
contig11723	86.5953	N.A.
contig11786	86.5953	N.A.
contig09924	86.5953	status:Partially_confirmed UniProt:O01556_CAEEL protein_id:AAB52362.1
contig06482	86.5953	hypothetical protein
contig12487	86.5953	hypothetical protein
contig04569	86.0798	protein-tyrosine phosphatase status:Partially_confirmed UniProt:O45085_CAEEL protein_id:AAC02582.1
contig00518	85.5644	N.A.
contig04609	85.5644	N.A.
contig05625	85.5644	N.A.
contig06019	85.5644	N.A.
contig09957	85.5644	N.A.
contig11132	85.5644	N.A.
contig16677	85.5644	N.A.
contig00204	85.5644	status:Partially_confirmed UniProt:Q9U2A7_CAEEL protein_id:CAB54441.1
contig05799	85.5644	status:Confirmed UniProt:Q95ZW2_CAEEL protein_id:AAK68310.1
contig07733	85.5644	locus:ath-1 esterase status:Confirmed UniProt:Q21224_CAEEL protein_id:CAB00042.2
contig06055	85.5644	hypothetical protein
contig01016	84.9916	status:Partially_confirmed UniProt:Q8WQD3_CAEEL protein_id:CAD21647.2
contig01017	84.5335	N.A.
contig04652	84.5335	N.A.
contig11142	84.5335	N.A.
contig07563	84.5335	N.A.
contig07205	84.5335	status:Predicted UniProt:Q4U220_CAEEL protein_id:AAY55860.1
contig01711	84.5335	status:Predicted UniProt:Q19653_CAEEL protein_id:AAB37048.1
contig07781	84.5335	status:Partially_confirmed UniProt:Q9XVN1_CAEEL protein_id:CAB03117.1
contig01156	83.5026	N.A.
contig04474	83.5026	N.A.
contig06090	83.5026	N.A.
contig06379	83.5026	N.A.
contig07857	83.5026	N.A.
contig11066	83.5026	N.A.
contig11933	83.5026	N.A.
contig05709	83.5026	status:Partially_confirmed UniProt:Q9XUB1_CAEEL protein_id:CAB05311.2
contig11687	83.5026	status:Partially_confirmed UniProt:Q9U2C5_CAEEL protein_id:CAB57896.3
contig07104	83.5026	serine\/threonine kinase status:Partially_confirmed UniProt:Q23546_CAEEL protein_id:CAA93431.1
contig01005	83.5026	glycine C-acetyltransferase status:Partially_confirmed UniProt:Q22768_CAEEL protein_id:CAA94376.2
contig01427	83.5026	casein Kinase I status:Partially_confirmed UniProt:Q22033_CAEEL protein_id:CAA99911.1
contig00998	82.9871	N.A.
contig05197	82.4717	N.A.
contig05262	82.4717	N.A.
contig05300	82.4717	N.A.
contig06863	82.4717	N.A.
contig07244	82.4717	N.A.
contig11185	82.4717	N.A.
contig11668	82.4717	N.A.
contig10345	82.4717	N.A.
contig02709	82.4717	similar to C. elegans proteins B0280.5, R02F2.4 and C07G2.1 status:Partially_confirmed UniProt:Q18529_CAEEL protein_id:AAK39209.2
contig10923	82.4717	locus:scl-22 testes-specific protein like status:Partially_confirmed UniProt:P90958_CAEEL protein_id:CAA92136.1
contig05207	82.4717	hypothetical protein
contig07482	81.4408	N.A.
contig12324	81.4408	N.A.
contig05441	81.4408	Unkown function
contig04999	81.4408	status:Partially_confirmed UniProt:Q965Q9_CAEEL protein_id:AAK68508.1
contig11112	81.4408	status:Confirmed UniProt:Q21246_CAEEL protein_id:AAA68716.1
contig03269	81.4408	Sodium and potassium ATPases status:Partially_confirmed UniProt:Q9XUG9_CAEEL protein_id:CAB05149.1
contig00923	81.4408	putative protein tyrosine kinase status:Partially_confirmed UniProt:Q20933_CAEEL protein_id:AAA21175.2
contig04904	81.4408	putative protein tyrosine kinase status:Partially_confirmed UniProt:Q20933_CAEEL protein_id:AAA21175.2
contig05552	81.4408	protein-tyrosine kinase status:Partially_confirmed UniProt:Q18142_CAEEL protein_id:AAB03183.1
contig05088	81.4408	hypothetical protein
contig03460	80.4099	N.A.
contig06972	80.4099	N.A.
contig10776	80.4099	N.A.
contig11116	80.4099	N.A.
contig14464	80.4099	N.A.
contig00428	80.4099	status:Partially_confirmed UniProt:O76711_CAEEL protein_id:AAC26933.1
contig08915	80.4099	status:Confirmed UniProt:SSPZC_CAEEL protein_id:CAA94382.1
contig03157	80.4099	locus:taf-7.2 status:Confirmed UniProt:Q9NEW8_CAEEL protein_id:CAC35845.1
contig02962	79.379	N.A.
contig07323	79.379	N.A.
contig06265	79.379	Hypothetical protein CBG20828
contig04186	78.3481	N.A.
contig06490	78.3481	N.A.
contig06572	78.3481	N.A.
contig08286	78.3481	N.A.
contig10894	78.3481	N.A.
contig12301	78.3481	N.A.
contig16231	78.3481	N.A.
contig02637	78.3481	status:Predicted UniProt:Q7YX19_CAEEL protein_id:CAE17819.1
contig08208	78.3481	Src homology domain 2, tyrosine-protein kinase (FES\/FPS subfamily) status:Partially_confirmed UniProt:O01325_CAEEL protein_id:CAB03003.2
contig00458	78.3481	protein-tyrosine phosphatase status:Partially_confirmed UniProt:P91345_CAEEL protein_id:AAB37811.1
contig07541	78.3481	locus:tre-5 trehalase status:Confirmed UniProt:Q9BI68_CAEEL protein_id:AAK31441.2
contig00702	78.3481	locus:kin-5 Src homology domain 2, tyrosine-protein kinase (FES\/FPS subfamily) status:Partially_confirmed UniProt:Q18684_CAEEL protein_id:CAA93289.1
contig07580	78.3481	locus:bir-2 Inhibitor of Apoptosis domain. status:Confirmed UniProt:Q18727_CAEEL protein_id:CAB01130.1
contig06117	78.3481	hypothetical protein
contig07485	78.3481	hypothetical protein
contig07577	78.3481	hypothetical protein
contig06615	78.3481	AGAP002737-PA
contig01193	77.3172	N.A.
contig04894	77.3172	N.A.
contig04896	77.3172	N.A.
contig05586	77.3172	N.A.
contig10287	77.3172	N.A.
contig16137	77.3172	N.A.
contig08333	77.3172	N.A.
contig02352	77.3172	Unkown function
contig01678	77.3172	status:Partially_confirmed UniProt:O01556_CAEEL protein_id:AAB52362.1
contig05937	77.3172	Ser\/Thr protein phosphatase status:Partially_confirmed UniProt:Q9XW30_CAEEL protein_id:CAA22302.2
contig01446	77.3172	locus:spe-41 calmodulin-binding trp1 like protein status:Confirmed UniProt:Q21070_CAEEL protein_id:CAA91343.1
contig06985	77.3172	locus:smc-3 status:Partially_confirmed UniProt:B2FDA8_CAEEL protein_id:CAQ48406.1
contig07529	77.3172	hypothetical protein
contig07636	77.3172	hypothetical protein
contig03908	76.544	N.A.
contig01435	76.2863	N.A.
contig10724	76.2863	N.A.
contig14710	76.2863	N.A.
contig04143	76.2863	sugar transporter status:Partially_confirmed UniProt:O01927_CAEEL protein_id:CAB07311.1
contig06347	76.2863	status:Partially_confirmed UniProt:P91915_CAEEL protein_id:CAB07129.3
contig11421	76.2863	status:Confirmed UniProt:Q95ZW2_CAEEL protein_id:AAK68310.1
contig00651	76.2863	serine\/threonine kinase status:Partially_confirmed UniProt:Q21590_CAEEL protein_id:CAA92744.1
contig00479	75.2554	N.A.
contig04582	75.2554	N.A.
contig04895	75.2554	N.A.
contig06610	75.2554	N.A.
contig14447	75.2554	N.A.
contig11431	75.2554	N.A.
contig04426	75.2554	status:Partially_confirmed UniProt:Q23363_CAEEL protein_id:AAC48265.1
contig04695	75.2554	status:Confirmed UniProt:Q6BET1_CAEEL protein_id:CAH04733.1
contig06213	75.2554	protein kinase status:Partially_confirmed UniProt:Q9TYX4_CAEEL protein_id:AAK39263.2
contig01687	75.2554	locus:ceh-18 status:Confirmed UniProt:Q8MPS1_CAEEL protein_id:AAM69077.1
contig04483	74.2245	N.A.
contig04851	74.2245	N.A.
contig05643	74.2245	N.A.
contig05740	74.2245	N.A.
contig06652	74.2245	N.A.
contig07784	74.2245	N.A.
contig10196	74.2245	N.A.
contig11724	74.2245	N.A.
contig07091	74.2245	N.A.
contig05691	74.2245	status:Partially_confirmed UniProt:Q18097_CAEEL protein_id:CAA93857.1
contig01989	74.2245	status:Partially_confirmed UniProt:O01553_CAEEL protein_id:AAB52359.1
contig03128	74.2245	locus:ssp-31 status:Confirmed UniProt:SSP31_CAEEL protein_id:CAA18373.1
contig05064	73.1936	N.A.
contig06160	73.1936	N.A.
contig09490	73.1936	N.A.
contig00362	73.1936	N.A.
contig11707	73.1936	N.A.
contig03176	73.1936	Rat insulin-like growth factor binding protien complex acid labile chain like status:Partially_confirmed UniProt:P90920_CAEEL protein_id:CAB03182.1
contig00463	73.1936	protein-tyrosine kinase status:Partially_confirmed UniProt:Q18142_CAEEL protein_id:AAB03183.1
contig08583	73.1936	Protein phosphatase status:Partially_confirmed UniProt:Q95Y86_CAEEL protein_id:AAK84462.2
contig07649	73.1936	KH domain containing protein
contig04413	73.1936	hypothetical protein
contig03806	72.1627	N.A.
contig06833	72.1627	N.A.
contig08087	72.1627	N.A.
contig09547	72.1627	N.A.
contig10312	72.1627	N.A.
contig05356	72.1627	Src homology domain 2, tyrosine-protein kinase (FES/FPS subfamily)
contig00737	72.1627	hypothetical protein
contig03113	71.1318	N.A.
contig05279	71.1318	N.A.
contig08740	71.1318	N.A.
contig09619	71.1318	N.A.
contig13418	71.1318	N.A.
contig15767	71.1318	N.A.
contig11791	71.1318	status:Partially_confirmed UniProt:Q6A4Q6_CAEEL protein_id:CAH10788.1
contig01260	71.1318	status:Partially_confirmed UniProt:Q21600_CAEEL protein_id:CAA84333.1
contig01964	71.1318	hypothetical protein
contig11801	70.9027	Protein phosphatase-1 (PP1) status:Predicted UniProt:Q9XVD6_CAEEL protein_id:CAB03908.1
contig00329	70.6164	hypothetical protein
contig00061	70.1009	N.A.
contig03463	70.1009	N.A.
contig05822	70.1009	N.A.
contig06405	70.1009	N.A.
contig09739	70.1009	N.A.
contig11265	70.1009	N.A.
contig12086	70.1009	N.A.
contig09535	70.1009	N.A.
contig12245	70.1009	N.A.
contig03434	70.1009	status:Partially_confirmed UniProt:O01556_CAEEL protein_id:AAB52362.1
contig00793	70.1009	locus:lov-1 polycistic kidney disease protein 1 like with repeated domains at the N-terminus status:Partially_confirmed UniProt:YS89_CAEEL protein_id:CAB70201.2
contig01390	70.1009	BTB (also known as BR-C\/Ttk) domain. status:Partially_confirmed UniProt:Q19838_CAEEL protein_id:CAA92463.2
contig04042	69.07	N.A.
contig05828	69.07	N.A.
contig06264	69.07	N.A.
contig07673	69.07	N.A.
contig10763	69.07	N.A.
contig00497	69.07	status:Partially_confirmed UniProt:P91498_CAEEL protein_id:AAB42298.3
contig03004	69.07	status:Confirmed UniProt:Q9XU63 protein_id:CAB05639.1
contig08861	69.07	Protein phosphatase status:Partially_confirmed UniProt:Q95Y86_CAEEL protein_id:AAK84462.2
contig01992	69.07	alcohl dehydrogenase like status:Confirmed UniProt:Q23624_CAEEL protein_id:CAA98080.1
contig01021	68.0391	N.A.
contig04982	68.0391	N.A.
contig08377	68.0391	N.A.
contig08845	68.0391	N.A.
contig09690	68.0391	N.A.
contig10903	68.0391	N.A.
contig11043	68.0391	N.A.
contig14055	68.0391	N.A.
contig01532	68.0391	status:Partially_confirmed UniProt:Q7JKI1_CAEEL protein_id:CAF31484.1
contig05317	68.0391	RNase H family protein
contig01773	68.0391	major sperm protein like status:Partially_confirmed UniProt:Q18503_CAEEL protein_id:CAA93481.1
contig06211	68.0391	locus:str-87 7TM chemoreceptor, str family status:Partially_confirmed UniProt:Q9GUE1_CAEEL protein_id:AAG24149.1
contig00405	68.0391	locus:hrp-2 status:Confirmed UniProt:Q9NLD1_CAEEL protein_id:CAB70238.2
contig05628	68.0391	locus:cyn-7 Peptidyl-prolyl cis-trans isomerases status:Confirmed UniProt:P52015 protein_id:CAA21760.1
contig02216	68.0391	locus:clc-1 status:Confirmed UniProt:Q93198_CAEEL protein_id:CAB01719.1
contig01846	68.0391	hypothetical protein
contig03610	68.0391	hypothetical protein
contig12530	68.0391	hypothetical protein
contig01552	67.5237	serine\/threonine kinase status:Partially_confirmed UniProt:Q23566_CAEEL protein_id:CAA88987.1
contig06314	67.0082	N.A.
contig08658	67.0082	N.A.
contig13360	67.0082	N.A.
contig09583	67.0082	N.A.
contig01160	67.0082	status:Confirmed UniProt:Q8IA51_CAEEL protein_id:AAN39673.1
contig06962	67.0082	locus:spe-4 integral membrane protein SPE-4 status:Confirmed UniProt:SPE4_CAEEL protein_id:CAA98145.1
contig06235	67.0082	locus:acs-1 status:Confirmed UniProt:Q9N302_CAEEL protein_id:AAF60848.1
contig03388	67.0082	hypothetical protein
contig04767	65.9773	N.A.
contig05398	65.9773	N.A.
contig07811	65.9773	N.A.
contig12287	65.9773	N.A.
contig15247	65.9773	N.A.
contig06149	65.9773	status:Partially_confirmed UniProt:Q9NAC0_CAEEL protein_id:CAB61081.1
contig06952	65.9773	status:Partially_confirmed UniProt:Q20324_CAEEL protein_id:AAA81481.1
contig07246	65.9773	protein kinase status:Partially_confirmed UniProt:Q9TXI1_CAEEL protein_id:AAD03136.1
contig05029	65.9773	locus:hmg-1.1 status:Confirmed UniProt:Q9U2A0_CAEEL protein_id:CAB54448.2
contig04550	65.9773	hypothetical protein
contig02145	64.9464	N.A.
contig03965	64.9464	N.A.
contig04774	64.9464	N.A.
contig05192	64.9464	N.A.
contig07172	64.9464	N.A.
contig07279	64.9464	N.A.
contig07562	64.9464	N.A.
contig10526	64.9464	N.A.
contig11774	64.9464	N.A.
contig07365	64.9464	N.A.
contig07722	64.9464	status:Partially_confirmed UniProt:Q9U1V6_CAEEL protein_id:CAC35858.1
contig01666	64.9464	locus:cpb-1 Ovarian protein (fly) status:Partially_confirmed UniProt:Q03571 protein_id:CAA79552.2
contig09998	64.9464	hypothetical protein
contig04587	64.9464	Aspartate aminotransferase status:Confirmed UniProt:Q17994_CAEEL protein_id:AAA80361.1
contig15196	64.3021	N.A.
contig04668	63.9155	N.A.
contig05899	63.9155	N.A.
contig06371	63.9155	N.A.
contig11031	63.9155	N.A.
contig16170	63.9155	N.A.
contig04956	63.9155	N.A.
contig00827	63.9155	status:Partially_confirmed UniProt:Q9N3L7_CAEEL protein_id:AAF60724.1
contig07347	63.9155	status:Partially_confirmed UniProt:Q8WQF9_CAEEL protein_id:CAD21703.2
contig03697	63.9155	locus:tre-5 trehalase status:Confirmed UniProt:Q9BI68_CAEEL protein_id:AAK31441.2
contig05238	63.9155	locus:tdc-1 aromatic-L-amino-acid decarboxylase status:Partially_confirmed UniProt:Q95ZS2_CAEEL protein_id:CAC42319.1
contig06127	63.9155	hypothetical protein
contig03593	63.5719	hypothetical protein
contig07381	62.8847	N.A.
contig07820	62.8847	N.A.
contig13316	62.8847	N.A.
contig12191	62.8847	N.A.
contig01845	62.8847	protein kinase status:Partially_confirmed UniProt:Q9TXU0_CAEEL protein_id:AAC67453.2
contig05054	62.8847	locus:let-70 ubiquitin-conjugating enzyme E2-17 KD status:Confirmed UniProt:UBC2_CAEEL protein_id:CAA92745.1
contig01699	62.8847	locus:fer-1 C2 domain (2 domains) status:Partially_confirmed UniProt:Q17388 protein_id:CAB02109.1
contig03636	62.8847	hypothetical protein
contig05895	62.3692	Aspartate aminotransferase status:Confirmed UniProt:Q17994_CAEEL protein_id:AAA80361.1
contig04883	61.8538	N.A.
contig04986	61.8538	N.A.
contig05042	61.8538	N.A.
contig07001	61.8538	N.A.
contig10104	61.8538	N.A.
contig12598	61.8538	N.A.
contig05137	61.3383	hypothetical protein
contig04154	60.8229	N.A.
contig04799	60.8229	N.A.
contig05638	60.8229	N.A.
contig06205	60.8229	N.A.
contig07176	60.8229	N.A.
contig10130	60.8229	N.A.
contig10673	60.8229	N.A.
contig11383	60.8229	N.A.
contig11601	60.8229	N.A.
contig13117	60.8229	N.A.
contig10496	60.8229	N.A.
contig04953	60.8229	status:Partially_confirmed UniProt:Q23136_CAEEL protein_id:AAL02528.2
contig05904	60.8229	status:Partially_confirmed UniProt:Q18675_CAEEL protein_id:CAA93102.1
contig11507	60.8229	locus:spe-6 status:Partially_confirmed UniProt:Q95PZ9_CAEEL protein_id:CAC70138.1
contig01008	60.8229	glutamate dehydrogenase status:Confirmed UniProt:Q23621_CAEEL protein_id:CAA98074.1
contig01212	60.8229	F-box domain containing protein
contig00731	60.4105	status:Partially_confirmed UniProt:O01434_CAEEL protein_id:AAB52464.1
contig04519	60.3074	N.A.
contig01784	59.792	N.A.
contig03686	59.792	N.A.
contig05775	59.792	N.A.
contig08985	59.792	N.A.
contig10045	59.792	N.A.
contig10266	59.792	N.A.
contig03360	59.792	status:Confirmed UniProt:YS13_CAEEL protein_id:CAA87431.1
contig00841	59.792	status:Confirmed UniProt:Q22659_CAEEL protein_id:AAA98709.2
contig01978	59.792	locus:kcc-3 Bumetanide-sensitive Na-K-C1 cotransporter status:Partially_confirmed UniProt:Q09573 protein_id:AAC46706.1
contig06729	59.792	hypothetical protein
contig00232	59.1047	phosphofructokinase status:Confirmed UniProt:Q9TZL8_CAEEL protein_id:AAC67416.2
contig00730	59.0188	protein kinase status:Partially_confirmed UniProt:Q9N3T7_CAEEL protein_id:AAF60673.1
contig03142	58.7611	N.A.
contig03309	58.7611	N.A.
contig06958	58.7611	N.A.
contig07173	58.7611	N.A.
contig07686	58.7611	N.A.
contig08898	58.7611	N.A.
contig12164	58.7611	N.A.
contig09180	58.7611	N.A.
contig03490	58.7611	protein-tyrosine kinase status:Partially_confirmed UniProt:O01774_CAEEL protein_id:AAB54145.2
contig10701	58.7611	locus:tre-5 trehalase status:Confirmed UniProt:Q9BI68_CAEEL protein_id:AAK31441.2
contig10179	58.7611	locus:spe-8 protein-tyrosine kinase status:Partially_confirmed UniProt:O01798_CAEEL protein_id:AAB54162.2
contig06555	58.7611	hypothetical protein
contig01362	57.7302	N.A.
contig02565	57.7302	N.A.
contig06528	57.7302	N.A.
contig10217	57.7302	N.A.
contig11544	57.7302	N.A.
contig13509	57.7302	N.A.
contig14595	57.7302	N.A.
contig06995	57.7302	Unkown function
contig02389	57.7302	status:Confirmed UniProt:Q20815_CAEEL protein_id:CAB01566.1
contig04649	57.7302	serine\/threonine kinase status:Confirmed UniProt:Q93288_CAEEL protein_id:CAB05633.1
contig10465	57.7302	pyruvate dehydrogenase status:Confirmed UniProt:ODPB_CAEEL protein_id:AAB92024.2
contig02016	57.7302	Probable tyrosine-protein kinase kin-31
contig01506	57.7302	hypothetical protein
contig01684	56.6993	N.A.
contig05532	56.6993	N.A.
contig06520	56.6993	N.A.
contig07004	56.6993	N.A.
contig07329	56.6993	N.A.
contig08505	56.6993	N.A.
contig10691	56.6993	N.A.
contig12379	56.6993	N.A.
contig07578	56.6993	similar to predicted protein
contig06469	56.6993	locus:ptr-13 status:Partially_confirmed UniProt:Q09934_CAEEL protein_id:CAA87375.2
contig05694	56.6993	hypothetical protein
contig06875	56.6993	hypothetical protein
contig10146	56.6993	hypothetical protein
contig01396	55.6684	N.A.
contig04328	55.6684	N.A.
contig05096	55.6684	N.A.
contig07800	55.6684	N.A.
contig11947	55.6684	N.A.
contig01724	55.6684	locus:spe-41 calmodulin-binding trp1 like protein status:Confirmed UniProt:Q21070_CAEEL protein_id:CAA91343.1
contig00183	55.6684	locus:cdd-2 cytidine deaminase status:Confirmed UniProt:Q20628_CAEEL protein_id:AAB03151.1
contig05714	55.6684	locus:act-2 actin status:Confirmed UniProt:P10984 protein_id:CAB04675.1
contig10711	55.6684	hypothetical protein
contig10038	55.3247	Carbohydrate kinase status:Partially_confirmed UniProt:YNE7_CAEEL protein_id:CAA78053.1
contig00825	54.6375	N.A.
contig02505	54.6375	N.A.
contig05990	54.6375	N.A.
contig06096	54.6375	N.A.
contig08182	54.6375	N.A.
contig15801	54.6375	N.A.
contig09712	54.6375	N.A.
contig00115	54.6375	sugar transporter status:Partially_confirmed UniProt:O01927_CAEEL protein_id:CAB07311.1
contig00902	54.6375	status:Partially_confirmed UniProt:Q9BH94_CAEEL protein_id:CAC35863.4
contig02395	54.6375	hypothetical protein
contig05953	54.3798	N.A.
contig13063	54.122	N.A.
contig02826	54.122	glycosyl hydralase, sucrase-isomaltase status:Confirmed UniProt:Q21750_CAEEL protein_id:AAA83174.3
contig03145	53.6066	N.A.
contig03190	53.6066	N.A.
contig05324	53.6066	N.A.
contig06648	53.6066	N.A.
contig07201	53.6066	N.A.
contig07939	53.6066	N.A.
contig06440	53.6066	N.A.
contig04082	53.6066	status:Partially_confirmed UniProt:A6PVB0_CAEEL protein_id:ABR92608.1
contig04724	53.6066	protein-tyrosine kinase status:Partially_confirmed UniProt:Q18142_CAEEL protein_id:AAB03183.1
contig05563	53.6066	hypothetical protein
contig07695	53.6066	hypothetical protein
contig07858	53.6066	hypothetical protein
contig07883	52.9193	acid phosphatase status:Partially_confirmed UniProt:O17373_CAEEL protein_id:AAB71294.1
contig01258	52.5757	N.A.
contig02577	52.5757	N.A.
contig05768	52.5757	N.A.
contig06372	52.5757	N.A.
contig06546	52.5757	N.A.
contig06849	52.5757	N.A.
contig07199	52.5757	N.A.
contig07942	52.5757	N.A.
contig03295	52.5757	status:Partially_confirmed UniProt:YMPB_CAEEL protein_id:AAP68960.1
contig00860	52.5757	status:Partially_confirmed UniProt:Q18471_CAEEL protein_id:CAA94905.2
contig05766	52.5757	protein kinase status:Partially_confirmed UniProt:Q9BHK8_CAEEL protein_id:CAC35855.1
contig07386	52.5757	locus:scl-11 testis-specific protein TPX-1 like status:Partially_confirmed UniProt:Q93746_CAEEL protein_id:CAA94350.1
contig10222	52.5757	locus:rnh-1.1 status:Partially_confirmed UniProt:Q09633_CAEEL protein_id:AAB93313.3
contig00553	51.5448	N.A.
contig01759	51.5448	N.A.
contig02522	51.5448	N.A.
contig04916	51.5448	N.A.
contig07842	51.5448	N.A.
contig08590	51.5448	N.A.
contig11649	51.5448	N.A.
contig12590	51.5448	N.A.
contig09611	51.5448	N.A.
contig04812	51.5448	status:Partially_confirmed UniProt:Q9XTI9_CAEEL protein_id:CAB16920.1
contig04291	51.5448	status:Partially_confirmed UniProt:Q18237_CAEEL protein_id:AAK31464.1
contig04730	51.5448	serine \/threonine-protein kinase status:Partially_confirmed UniProt:Q20160_CAEEL protein_id:AAA83477.1
contig05998	51.5448	locus:mrp-7 ABC transporter status:Partially_confirmed UniProt:Q9U2G5_CAEEL protein_id:CAA21622.3
contig04841	51.5448	locus:kin-14 Src homology domain 2, tyrosine-protein kinase (FES\/FPS subfamily) status:Partially_confirmed UniProt:Q19726_CAEEL protein_id:CAA95813.1
contig01931	51.5448	D-3-Phosphoglycerate dehydrogenase status:Confirmed UniProt:O17626_CAEEL protein_id:CAB05694.1
contig05177	51.5448	Casein kinase status:Partially_confirmed UniProt:Q18882_CAEEL protein_id:AAA68774.2
contig01568	50.5139	N.A.
contig07439	50.5139	N.A.
contig08868	50.5139	N.A.
contig12518	50.5139	N.A.
contig12901	50.5139	N.A.
contig13483	50.5139	N.A.
contig13582	50.5139	N.A.
contig08260	50.5139	N.A.
contig09734	50.5139	N.A.
contig01868	50.5139	status:Partially_confirmed UniProt:YQP1_CAEEL protein_id:AAC46775.1
contig01358	50.5139	status:Partially_confirmed UniProt:Q8MNT2_CAEEL protein_id:AAM22066.1
contig05258	50.5139	status:Partially_confirmed UniProt:Q7YZG5_CAEEL protein_id:AAP86612.1
contig06982	50.5139	status:Partially_confirmed UniProt:O16382_CAEEL protein_id:AAB65917.2
contig01406	50.5139	status:Confirmed UniProt:Q6BET1_CAEEL protein_id:CAH04733.1
contig06561	50.5139	locus:tba-2 Tubulin status:Confirmed UniProt:TBA2_CAEEL protein_id:CAB16856.1
contig00450	50.5139	locus:rme-1 status:Confirmed UniProt:Q86S80_CAEEL protein_id:AAO25981.1
contig01625	49.9985	status:Partially_confirmed UniProt:P91498_CAEEL protein_id:AAB42298.3
contig03090	49.483	N.A.
contig04375	49.483	N.A.
contig05329	49.483	N.A.
contig07935	49.483	N.A.
contig10059	49.483	N.A.
contig11435	49.483	N.A.
contig13315	49.483	N.A.
contig06693	49.483	tyrosine-protein kinase status:Partially_confirmed UniProt:O02064_CAEEL protein_id:AAB52900.3
contig01176	49.483	locus:rps-19 Ribosomal protein S19e status:Confirmed UniProt:RS19_CAEEL protein_id:CAB04689.1
contig00652	48.4521	N.A.
contig00977	48.4521	N.A.
contig04502	48.4521	N.A.
contig05753	48.4521	N.A.
contig06296	48.4521	N.A.
contig08125	48.4521	N.A.
contig08470	48.4521	N.A.
contig12546	48.4521	N.A.
contig05734	48.4521	status:Partially_confirmed UniProt:Q95XP0_CAEEL protein_id:AAK73916.2
contig01139	48.4521	protein-tyrosine kinase status:Partially_confirmed UniProt:O01774_CAEEL protein_id:AAB54145.2
contig11471	48.4521	locus:ssq-1 status:Partially_confirmed UniProt:Q21294_CAEEL protein_id:CAA94280.1
contig07900	48.4521	locus:ssp-31 status:Confirmed UniProt:SSP31_CAEEL protein_id:CAA18373.1
contig00284	48.4521	locus:kin-26 tyosine-protein kinase status:Partially_confirmed UniProt:Q22245_CAEEL protein_id:AAA82302.1
contig04817	47.7648	status:Partially_confirmed UniProt:P91498_CAEEL protein_id:AAB42298.3
contig00077	47.4212	N.A.
contig00779	47.4212	N.A.
contig01402	47.4212	N.A.
contig02296	47.4212	N.A.
contig09029	47.4212	N.A.
contig09338	47.4212	N.A.
contig11144	47.4212	N.A.
contig05688	47.4212	N.A.
contig04068	47.4212	status:Predicted UniProt:Q27317_CAEEL protein_id:CAA92603.1
contig02071	47.4212	status:Confirmed UniProt:A5JYY2_CAEEL protein_id:CAN86628.1
contig00152	47.4212	protein-tyrosine kinase status:Partially_confirmed UniProt:O01774_CAEEL protein_id:AAB54145.2
contig03963	46.9058	locus:myo-5 myosin status:Partially_confirmed UniProt:Q21000_CAEEL protein_id:AAG24132.1
contig04372	46.5965	tyrosine-protein kinase
contig07751	46.3903	N.A.
contig10483	46.3903	N.A.
contig01517	46.3903	N.A.
contig05061	46.3903	N.A.
contig04967	46.3903	status:Partially_confirmed UniProt:Q965Q9_CAEEL protein_id:AAK68508.1
contig05731	46.3903	status:Partially_confirmed UniProt:O45866_CAEEL protein_id:CAB04881.3
contig00340	46.3903	status:Confirmed UniProt:Q21354_CAEEL protein_id:CAA93085.1
contig01297	46.3903	locus:pap-1 POLY(A) POLYMERASE (EC 2.7.7.19) (PAP) (POLYNUCLEOTIDE ADENYLYLTRANSFERASE) status:Confirmed UniProt:Q9U2P3_CAEEL protein_id:CAA16309.3
contig02635	46.3903	locus:fut-3 status:Confirmed UniProt:O01906_CAEEL protein_id:AAB54261.2
contig10214	46.3903	hypothetical protein
contig01957	46.3903	Human mRNA (KIAA0077) product like status:Partially_confirmed UniProt:Q17971_CAEEL protein_id:CAA98425.1
contig01438	46.3903	alcohl dehydrogenase like status:Confirmed UniProt:Q23624_CAEEL protein_id:CAA98080.1
contig00911	45.3594	N.A.
contig01852	45.3594	N.A.
contig04485	45.3594	N.A.
contig07604	45.3594	N.A.
contig08027	45.3594	N.A.
contig12425	45.3594	N.A.
contig14597	45.3594	N.A.
contig11327	45.3594	N.A.
contig00774	45.3594	status:Confirmed UniProt:Q94401_CAEEL protein_id:CAB03515.1
contig03480	45.3594	locus:spe-9 EGF-like domain (2 domains) status:Confirmed UniProt:Q9TVY6_CAEEL protein_id:CAB61013.2
contig08536	45.3594	locus:skr-1 cyclin A\/CDK2-associated protein P19 like status:Confirmed UniProt:Q93647_CAEEL protein_id:CAB03110.1
contig03723	45.3594	locus:ned-8 ubiquitin status:Partially_confirmed UniProt:Q93725 protein_id:CAB01708.1
contig03970	45.3594	locus:kin-5 Src homology domain 2, tyrosine-protein kinase (FES\/FPS subfamily) status:Partially_confirmed UniProt:Q18684_CAEEL protein_id:CAA93289.1
contig00484	44.3285	N.A.
contig04430	44.3285	N.A.
contig04654	44.3285	N.A.
contig04782	44.3285	N.A.
contig05217	44.3285	N.A.
contig08283	44.3285	N.A.
contig09531	44.3285	N.A.
contig09655	44.3285	N.A.
contig10767	44.3285	N.A.
contig12158	44.3285	N.A.
contig12471	44.3285	N.A.
contig12984	44.3285	N.A.
contig05584	44.3285	N.A.
contig06718	44.3285	Unkown function
contig02670	44.3285	UMP synthase status:Confirmed UniProt:Q18516_CAEEL protein_id:CAA84708.1
contig08812	44.3285	tau-tubulin kinase
contig04941	44.3285	status:Partially_confirmed UniProt:P91567_CAEEL protein_id:AAB42259.1
contig07418	44.3285	status:Partially_confirmed UniProt:O45235_CAEEL protein_id:CAB03814.1
contig04333	44.3285	status:Confirmed UniProt:Q94401_CAEEL protein_id:CAB03515.1
contig07029	44.3285	status:Confirmed UniProt:O61795_CAEEL protein_id:AAC17022.1
contig00141	44.3285	serine\/threonine kinase status:Partially_confirmed UniProt:O45897_CAEEL protein_id:CAB05829.1
contig02743	44.3285	SER\/THR protein kinase status:Confirmed UniProt:O01733_CAEEL protein_id:AAB53978.2
contig03066	44.3285	protein kinase status:Partially_confirmed UniProt:Q9GZG1_CAEEL protein_id:AAF98610.2
contig01848	44.3285	locus:tag-164 status:Partially_confirmed UniProt:Q9XWB4_CAEEL protein_id:CAA21771.1
contig04690	44.3285	locus:sptl-3 serine palmitoyltransferase status:Confirmed UniProt:Q9XVI6_CAEEL protein_id:CAB03390.2
contig02688	44.3285	locus:rgs-5 status:Partially_confirmed UniProt:A9Z1K0_CAEEL protein_id:ABY48808.1
contig06241	44.3285	DKFZp564C0469 protein
contig01851	44.3285	acid alpha-glucosidase status:Partially_confirmed UniProt:O17352_CAEEL protein_id:AAB71267.3
contig02656	43.2976	N.A.
contig04745	43.2976	N.A.
contig06074	43.2976	N.A.
contig06442	43.2976	N.A.
contig06854	43.2976	N.A.
contig09731	43.2976	N.A.
contig09944	43.2976	N.A.
contig11302	43.2976	N.A.
contig10783	43.2976	N.A.
contig06295	43.2976	tyrosine-protein kinase status:Predicted UniProt:Q23554_CAEEL protein_id:AAA81104.1
contig00012	43.2976	status:Confirmed UniProt:Q20815_CAEEL protein_id:CAB01566.1
contig10501	43.2976	protein-tyrosine kinase status:Partially_confirmed UniProt:Q18142_CAEEL protein_id:AAB03183.1
contig02723	43.2976	locus:usp-14 Queuine trna-ribosyltransferase status:Confirmed UniProt:UBP14_CAEEL protein_id:CAB05785.1
contig06285	43.2976	locus:sel-12 status:Confirmed UniProt:PSN_CAEEL protein_id:AAK39230.1
contig08649	43.2976	LIM domain containing proteins (2 domains) status:Partially_confirmed UniProt:Q9XXT7_CAEEL protein_id:CAA15978.1
contig05561	42.954	status:Confirmed UniProt:Q7JMK7_CAEEL protein_id:CAE48507.1
contig00686	42.2667	N.A.
contig01162	42.2667	N.A.
contig05090	42.2667	N.A.
contig05848	42.2667	N.A.
contig05854	42.2667	N.A.
contig07254	42.2667	N.A.
contig07548	42.2667	N.A.
contig10506	42.2667	N.A.
contig10862	42.2667	N.A.
contig11329	42.2667	N.A.
contig12346	42.2667	N.A.
contig12982	42.2667	N.A.
contig13118	42.2667	N.A.
contig13404	42.2667	N.A.
contig15964	42.2667	N.A.
contig05461	42.2667	N.A.
contig08205	42.2667	N.A.
contig02546	42.2667	status:Partially_confirmed UniProt:YMPB_CAEEL protein_id:AAP68960.1
contig05547	42.2667	status:Confirmed UniProt:SSPZC_CAEEL protein_id:CAA94382.1
contig01697	42.2667	replication factor C 140 KD subunit like
contig07221	42.2667	protein-tyrosine phosphatase status:Partially_confirmed UniProt:O45085_CAEEL protein_id:AAC02582.1
contig00945	42.2667	protein-tyrosine phosphatase status:Partially_confirmed UniProt:O45085_CAEEL protein_id:AAC02582.1
contig00174	42.2667	locus:stam-1 status:Confirmed UniProt:Q8I7I2_CAEEL protein_id:AAN84851.1
contig06075	42.2667	locus:lbp-3 status:Confirmed UniProt:Q27GU2_CAEEL protein_id:ABD63223.1
contig10729	42.2667	locus:fpn-1.1 status:Confirmed UniProt:Q8IA95_CAEEL protein_id:AAO12401.2
contig02251	42.2667	locus:dre-1 status:Partially_confirmed UniProt:Q94251_CAEEL protein_id:AAC48052.3
contig04534	42.2667	hypothetical protein
contig10295	42.2667	hypothetical protein
contig10014	41.4077	locus:sulp-5 sulphate transporter status:Confirmed UniProt:O17951_CAEEL protein_id:CAB04607.2
contig00291	41.2358	N.A.
contig02956	41.2358	N.A.
contig03897	41.2358	N.A.
contig04056	41.2358	N.A.
contig05663	41.2358	N.A.
contig05739	41.2358	N.A.
contig07065	41.2358	N.A.
contig07953	41.2358	N.A.
contig08904	41.2358	N.A.
contig09592	41.2358	N.A.
contig10769	41.2358	N.A.
contig13496	41.2358	N.A.
contig04481	41.2358	N.A.
contig06293	41.2358	N.A.
contig08641	41.2358	N.A.
contig10294	41.2358	N.A.
contig11756	41.2358	status:Confirmed UniProt:Q9N443_CAEEL protein_id:AAF59454.2
contig09559	41.2358	status:Confirmed UniProt:O45386_CAEEL protein_id:CAB07588.1
contig00676	41.2358	locus:kel-3 ring canal protein like status:Partially_confirmed UniProt:Q8WQC4_CAEEL protein_id:CAC42351.2
contig01872	41.2358	locus:his-13 histone H3 status:Predicted UniProt:P08898 protein_id:CAB05834.1
contig01246	41.2358	locus:eif-3.D status:Confirmed UniProt:P30642 protein_id:CAA78049.1
contig00970	41.2358	hypothetical protein
contig15970	40.5486	N.A.
contig00552	40.2049	N.A.
contig00611	40.2049	N.A.
contig03431	40.2049	N.A.
contig05872	40.2049	N.A.
contig07947	40.2049	N.A.
contig08532	40.2049	N.A.
contig11135	40.2049	N.A.
contig12381	40.2049	N.A.
contig10893	40.2049	similar to Lipid phosphate phosphohydrolase 1; K01080 phosphatidate phosphatase [EC:3.1.3.4]
contig01823	40.2049	protein-tyrosine phosphatase status:Partially_confirmed UniProt:Q966M2_CAEEL protein_id:AAK68274.1
contig06339	40.2049	locus:ubc-18 status:Confirmed UniProt:Q21633_CAEEL protein_id:AAA50648.2
contig02040	40.2049	locus:let-75 myosin heavy chain status:Partially_confirmed UniProt:P02567 protein_id:CAA95848.1
contig01890	40.2049	hypothetical protein
contig05958	40.2049	hypothetical protein
contig05034	40.2049	glutathione peroxidase status:Partially_confirmed UniProt:O02621 protein_id:CAB03004.1
contig01025	39.6895	N.A.
contig00358	39.174	N.A.
contig01317	39.174	N.A.
contig04545	39.174	N.A.
contig04769	39.174	N.A.
contig05955	39.174	N.A.
contig06222	39.174	N.A.
contig06268	39.174	N.A.
contig07286	39.174	N.A.
contig11810	39.174	N.A.
contig10221	39.174	N.A.
contig08071	39.174	status:Partially_confirmed UniProt:Q6A4Q6_CAEEL protein_id:CAH10788.1
contig06870	39.174	locus:rbx-1 Zinc finger, C3HC4 type (RING finger) status:Confirmed UniProt:RBX1_CAEEL protein_id:CAA94801.1
contig00214	39.174	hypothetical protein
contig05940	39.174	hypothetical protein
contig08237	39.174	C2H2-type zinc fingers status:Predicted UniProt:Q20537_CAEEL protein_id:AAA81086.1
contig11037	38.6189	N.A.
contig02392	38.1432	N.A.
contig05896	38.1432	N.A.
contig08248	38.1432	N.A.
contig11539	38.1432	N.A.
contig11627	38.1432	N.A.
contig11861	38.1432	N.A.
contig13284	38.1432	N.A.
contig15655	38.1432	N.A.
contig12972	38.1432	N.A.
contig05172	38.1432	status:Partially_confirmed UniProt:YMPB_CAEEL protein_id:AAP68960.1
contig08372	38.1432	status:Partially_confirmed UniProt:Q9U3P3_CAEEL protein_id:CAB02771.1
contig09308	38.1432	major sperm protein
contig01342	38.1432	locus:fer-1 status:Partially_confirmed UniProt:B2D6N9_CAEEL protein_id:CAQ35045.1
contig06116	38.1432	hypothetical protein
contig01191	37.1123	N.A.
contig03783	37.1123	N.A.
contig03825	37.1123	N.A.
contig04448	37.1123	N.A.
contig06260	37.1123	N.A.
contig07704	37.1123	N.A.
contig08828	37.1123	N.A.
contig10688	37.1123	N.A.
contig12281	37.1123	N.A.
contig13280	37.1123	N.A.
contig06336	37.1123	N.A.
contig14288	37.1123	N.A.
contig07187	37.1123	status:Predicted UniProt:Q9XTW0_CAEEL protein_id:CAB07580.1
contig09497	37.1123	MGC79044 protein
contig02686	37.1123	locus:mtr-4 Human myeloid cell line protein 2 like status:Confirmed UniProt:YH2O_CAEEL protein_id:CAA94235.1
contig04556	37.1123	locus:kin-5 Src homology domain 2, tyrosine-protein kinase (FES\/FPS subfamily) status:Partially_confirmed UniProt:Q18684_CAEEL protein_id:CAA93289.1
contig06335	37.1123	locus:inx-1 status:Confirmed UniProt:Q17394_CAEEL protein_id:AAN71842.1
contig02823	37.1123	Kringle domain containing protein
contig02373	37.1123	hypothetical protein
contig03568	37.1123	Human GC-rich sequence DNA-binding factor (GCF) like status:Partially_confirmed UniProt:O01989_CAEEL protein_id:CAB10727.1
contig05011	36.9404	N.A.
contig05388	36.3391	status:Confirmed UniProt:Q22945_CAEEL protein_id:AAN84827.1
contig11443	36.2532	hypothetical protein
contig04204	36.0814	N.A.
contig06092	36.0814	N.A.
contig06487	36.0814	N.A.
contig07450	36.0814	N.A.
contig07561	36.0814	N.A.
contig08874	36.0814	N.A.
contig11992	36.0814	N.A.
contig12031	36.0814	N.A.
contig12545	36.0814	N.A.
contig12933	36.0814	N.A.
contig13083	36.0814	N.A.
contig16171	36.0814	N.A.
contig05136	36.0814	N.A.
contig08983	36.0814	N.A.
contig00532	36.0814	N.A.
contig01588	36.0814	status:Predicted UniProt:Q9TZI0_CAEEL protein_id:AAC67464.2
contig07547	36.0814	status:Confirmed UniProt:YPT1_CAEEL protein_id:AAA50629.1
contig08356	36.0814	status:Confirmed UniProt:Q9N443_CAEEL protein_id:AAF59454.2
contig05049	36.0814	phophatase status:Partially_confirmed UniProt:O16334_CAEEL protein_id:AAB65386.2
contig04356	36.0814	locus:wht-2 ATP binding transport protein status:Partially_confirmed UniProt:P90746_CAEEL protein_id:CAB05682.3
contig01114	36.0814	locus:ubxn-3 status:Partially_confirmed UniProt:Q6A589_CAEEL protein_id:AAT81192.1
contig05069	36.0814	locus:ttb-1 transcription factor status:Confirmed UniProt:TF2B_CAEEL protein_id:AAG24202.2
contig11660	36.0814	locus:tre-3 trehalase status:Confirmed UniProt:Q23176_CAEEL protein_id:CAB01250.1
contig07779	36.0814	locus:osm-5 status:Confirmed UniProt:Q9N4Z9_CAEEL protein_id:AAF60551.2
contig03019	36.0814	locus:cho-1 choline transporter status:Confirmed UniProt:SC5A7_CAEEL protein_id:CAB02847.2
contig11981	36.0814	iron-sulfur cluster binding protein
contig03125	36.0814	hypothetical protein
contig04657	36.0814	hypothetical protein
contig02013	35.9341	N.A.
contig07459	35.3082	N.A.
contig00044	35.0505	N.A.
contig00341	35.0505	N.A.
contig00917	35.0505	N.A.
contig01903	35.0505	N.A.
contig02462	35.0505	N.A.
contig03153	35.0505	N.A.
contig04087	35.0505	N.A.
contig05010	35.0505	N.A.
contig06981	35.0505	N.A.
contig07778	35.0505	N.A.
contig09328	35.0505	N.A.
contig10370	35.0505	N.A.
contig12663	35.0505	N.A.
contig13114	35.0505	N.A.
contig13290	35.0505	N.A.
contig03473	35.0505	N.A.
contig02057	35.0505	status:Partially_confirmed UniProt:YH82_CAEEL protein_id:CAA94383.1
contig10956	35.0505	status:Partially_confirmed UniProt:Q9XWI9_CAEEL protein_id:CAA21678.1
contig08825	35.0505	status:Confirmed UniProt:Q9NAP8_CAEEL protein_id:CAB70168.1
contig10385	35.0505	Protein-tyrosine phosphatase containing protein
contig06197	35.0505	locus:mel-32 status:Confirmed UniProt:P50432 protein_id:AAL27228.1
contig02696	35.0505	locus:kin-31 Tyrosine kinase status:Partially_confirmed UniProt:P34265 protein_id:AAB37087.3
contig00013	34.0196	N.A.
contig00512	34.0196	N.A.
contig01443	34.0196	N.A.
contig03015	34.0196	N.A.
contig04725	34.0196	N.A.
contig06101	34.0196	N.A.
contig06550	34.0196	N.A.
contig06563	34.0196	N.A.
contig07136	34.0196	N.A.
contig08394	34.0196	N.A.
contig13261	34.0196	N.A.
contig16143	34.0196	N.A.
contig07930	34.0196	N.A.
contig08680	34.0196	N.A.
contig05168	34.0196	status:Partially_confirmed UniProt:Q9U2M8 protein_id:CAB63350.2
contig00610	34.0196	status:Partially_confirmed UniProt:Q9N373_CAEEL protein_id:AAF60798.1
contig04106	34.0196	status:Confirmed UniProt:O02063_CAEEL protein_id:AAB52899.1
contig06015	34.0196	Protein-tyrosine phosphatase containing protein
contig01205	34.0196	protein kinase status:Partially_confirmed UniProt:Q9GZG1_CAEEL protein_id:AAF98610.2
contig09190	34.0196	locus:rpl-13 ribosomal protein L13 status:Confirmed UniProt:RL13_CAEEL protein_id:AAB42322.1
contig07544	34.0196	hypothetical protein
contig07125	33.5041	N.A.
contig04284	33.3753	N.A.
contig10015	33.2464	hypothetical protein
contig00718	32.9887	N.A.
contig01159	32.9887	N.A.
contig02150	32.9887	N.A.
contig02325	32.9887	N.A.
contig02895	32.9887	N.A.
contig04187	32.9887	N.A.
contig05416	32.9887	N.A.
contig05417	32.9887	N.A.
contig05796	32.9887	N.A.
contig06535	32.9887	N.A.
contig07622	32.9887	N.A.
contig08065	32.9887	N.A.
contig08814	32.9887	N.A.
contig08913	32.9887	N.A.
contig10076	32.9887	N.A.
contig13866	32.9887	N.A.
contig14149	32.9887	N.A.
contig11857	32.9887	N.A.
contig05288	32.9887	status:Partially_confirmed UniProt:O44500_CAEEL protein_id:AAB94145.1
contig04868	32.9887	Protein kinase domain containing protein; K08811 testis-specific serine kinase [EC:2.7.11.1]
contig10166	32.9887	locus:wht-2 ATP binding transport protein status:Partially_confirmed UniProt:P90746_CAEEL protein_id:CAB05682.3
contig01540	32.9887	locus:tag-314 status:Predicted UniProt:O45917_CAEEL protein_id:CAA98263.3
contig06590	32.9887	locus:lmn-1 Intermediate filament proteins (2 domains) status:Confirmed UniProt:Q21443 protein_id:CAB09411.1
contig01871	32.9887	hypothetical protein
contig06624	32.8414	BTB (also known as BR-C\/Ttk) domain. status:Partially_confirmed UniProt:Q19838_CAEEL protein_id:CAA92463.2
contig06135	32.4732	locus:sel-12 status:Confirmed UniProt:PSN_CAEEL protein_id:AAK39230.1
contig12131	32.3014	N.A.
contig00161	31.9578	N.A.
contig00830	31.9578	N.A.
contig02338	31.9578	N.A.
contig03972	31.9578	N.A.
contig04032	31.9578	N.A.
contig04213	31.9578	N.A.
contig04282	31.9578	N.A.
contig04562	31.9578	N.A.
contig06641	31.9578	N.A.
contig11146	31.9578	N.A.
contig15802	31.9578	N.A.
contig04923	31.9578	N.A.
contig07377	31.9578	status:Partially_confirmed UniProt:Q9U2C5_CAEEL protein_id:CAB57896.3
contig01623	31.9578	status:Confirmed UniProt:Q18599_CAEEL protein_id:AAN63431.1
contig05256	31.9578	protein kinase status:Partially_confirmed UniProt:Q9TZS7_CAEEL protein_id:AAC19211.1
contig06479	31.9578	locus:tag-164 status:Partially_confirmed UniProt:Q9XWB4_CAEEL protein_id:CAA21771.1
contig04425	31.9578	locus:spe-8 protein-tyrosine kinase status:Partially_confirmed UniProt:O01798_CAEEL protein_id:AAB54162.2
contig01453	31.9578	locus:pas-6 protease status:Confirmed UniProt:PSA1_CAEEL protein_id:AAB88344.1
contig06316	31.9578	locus:mig-2 RAS-related protein status:Partially_confirmed UniProt:P90979_CAEEL protein_id:CAB01691.1
contig07934	31.9578	hypothetical protein
contig08653	31.9578	hypothetical protein
contig06808	31.9578	BEM-1\/BUD5 suppressor-like status:Confirmed UniProt:Q21221_CAEEL protein_id:CAB00039.2
contig07034	31.4423	N.A.
contig02008	30.9269	N.A.
contig03089	30.9269	N.A.
contig04499	30.9269	N.A.
contig04830	30.9269	N.A.
contig05182	30.9269	N.A.
contig05907	30.9269	N.A.
contig06224	30.9269	N.A.
contig06375	30.9269	N.A.
contig07097	30.9269	N.A.
contig07393	30.9269	N.A.
contig07762	30.9269	N.A.
contig07907	30.9269	N.A.
contig11263	30.9269	N.A.
contig12912	30.9269	N.A.
contig14917	30.9269	N.A.
contig16161	30.9269	N.A.
contig12033	30.9269	N.A.
contig00453	30.9269	Unkown function
contig07030	30.9269	status:Partially_confirmed UniProt:Q965S2_CAEEL protein_id:AAK85512.1
contig04601	30.9269	status:Confirmed UniProt:Q21354_CAEEL protein_id:CAA93085.1
contig06167	30.9269	serine\/threonine kinase status:Partially_confirmed UniProt:Q18984_CAEEL protein_id:CAA84694.1
contig10192	30.9269	Major Facilitator Superfamily protein
contig04963	30.9269	locus:snb-1 synaptobrevin status:Confirmed UniProt:SYB1_CAEEL protein_id:AAC19234.1
contig05618	30.9269	locus:fer-1 status:Partially_confirmed UniProt:B2D6N9_CAEEL protein_id:CAQ35045.1
contig01355	30.9269	L96 protein (tipula iridescent virus (TIV) (weak)) status:Partially_confirmed UniProt:Q22505_CAEEL protein_id:AAA82345.2
contig01286	30.9269	hypothetical protein
contig03312	30.9269	hypothetical protein
contig02047	29.896	N.A.
contig04585	29.896	N.A.
contig04639	29.896	N.A.
contig06422	29.896	N.A.
contig07615	29.896	N.A.
contig09271	29.896	N.A.
contig10789	29.896	N.A.
contig10904	29.896	N.A.
contig10952	29.896	N.A.
contig11002	29.896	N.A.
contig15900	29.896	N.A.
contig03642	29.896	status:Predicted UniProt:Q4U220_CAEEL protein_id:AAY55860.1
contig02102	29.896	SER\/THR protein kinase status:Confirmed UniProt:O01733_CAEEL protein_id:AAB53978.2
contig16123	29.896	pyruvate dehydrogenase status:Confirmed UniProt:ODPB_CAEEL protein_id:AAB92024.2
contig05602	29.896	protein-tyrosine phosphatase status:Predicted UniProt:O01557_CAEEL protein_id:AAB52356.1
contig00218	29.896	locus:mys-1 status:Confirmed UniProt:TIP60_CAEEL protein_id:AAC78211.1
contig07876	29.896	locus:lin-11 LIM domain containing proteins (2 domains), homeobox protein (lim subfamily) status:Confirmed UniProt:P20154 protein_id:CAB02310.1
contig03854	29.896	locus:klp-4 status:Partially_confirmed UniProt:Q8IG10_CAEEL protein_id:AAN39668.1
contig07804	29.896	hypothetical protein
contig00384	28.8651	N.A.
contig00973	28.8651	N.A.
contig01879	28.8651	N.A.
contig01924	28.8651	N.A.
contig02126	28.8651	N.A.
contig07140	28.8651	N.A.
contig07569	28.8651	N.A.
contig08846	28.8651	N.A.
contig10999	28.8651	N.A.
contig11682	28.8651	N.A.
contig15875	28.8651	N.A.
contig04903	28.8651	N.A.
contig05748	28.8651	N.A.
contig08722	28.8651	status:Partially_confirmed UniProt:Q8WQD3_CAEEL protein_id:CAD21647.2
contig07616	28.8651	status:Confirmed UniProt:Q21552_CAEEL protein_id:CAB01651.2
contig08597	28.8651	status:Confirmed UniProt:Q20815_CAEEL protein_id:CAB01566.1
contig07206	28.8651	serine\/threonine kinase status:Partially_confirmed UniProt:Q17825_CAEEL protein_id:CAA97422.1
contig05332	28.8651	MSP domain protein with Glu-rich domain
contig01095	28.8651	metalloprotease
contig01319	28.8651	locus:trx-2 thioredoxin status:Confirmed UniProt:THIO2_CAEEL protein_id:CAA94881.2
contig00102	28.8651	locus:sqv-1 status:Confirmed UniProt:Q19003_CAEEL protein_id:AAA81490.1
contig01188	28.8651	locus:spe-26 MIPP repeats status:Partially_confirmed UniProt:SPE26_CAEEL protein_id:CAA94610.1
contig13542	28.8651	locus:bcat-1 twt1 like protein status:Confirmed UniProt:P54688 protein_id:CAA91805.1
contig06011	28.8651	hypothetical protein
contig06823	28.8651	hypothetical protein
contig10283	28.8651	hypothetical protein
contig10994	28.7792	N.A.
contig01441	27.8342	N.A.
contig02799	27.8342	N.A.
contig04675	27.8342	N.A.
contig05782	27.8342	N.A.
contig05789	27.8342	N.A.
contig05797	27.8342	N.A.
contig06193	27.8342	N.A.
contig06646	27.8342	N.A.
contig10005	27.8342	N.A.
contig11713	27.8342	N.A.
contig11882	27.8342	N.A.
contig11973	27.8342	N.A.
contig16135	27.8342	N.A.
contig16903	27.8342	N.A.
contig05922	27.8342	N.A.
contig06825	27.8342	N.A.
contig00903	27.8342	status:Partially_confirmed UniProt:Q9U2M8 protein_id:CAB63350.2
contig03281	27.8342	status:Partially_confirmed UniProt:Q86MP0_CAEEL protein_id:AAO38577.1
contig09168	27.8342	status:Confirmed UniProt:Q20815_CAEEL protein_id:CAB01566.1
contig06267	27.8342	serine\/threonine kinase status:Partially_confirmed UniProt:Q17825_CAEEL protein_id:CAA97422.1
contig02495	27.8342	locus:snf-6 sodium-dependent transporter status:Partially_confirmed UniProt:SNF6_CAEEL protein_id:AAC26944.4
contig06343	27.8342	locus:cyc-2.1 cytochrome C status:Confirmed UniProt:P19974 protein_id:AAB92035.1
contig09492	27.8342	hypothetical protein
contig11149	27.8342	hypothetical protein
contig08603	27.8342	Human mRNA (KIAA0077) product like status:Partially_confirmed UniProt:Q17971_CAEEL protein_id:CAA98425.1
contig04771	27.2157	SER\/THR protein kinase status:Confirmed UniProt:O01733_CAEEL protein_id:AAB53978.2
contig06736	27.0978	Carbohydrate kinase status:Partially_confirmed UniProt:YNE7_CAEEL protein_id:CAA78053.1
contig01291	26.8033	N.A.
contig02564	26.8033	N.A.
contig03209	26.8033	N.A.
contig04433	26.8033	N.A.
contig04521	26.8033	N.A.
contig05712	26.8033	N.A.
contig05945	26.8033	N.A.
contig06315	26.8033	N.A.
contig06484	26.8033	N.A.
contig06634	26.8033	N.A.
contig07023	26.8033	N.A.
contig07138	26.8033	N.A.
contig08102	26.8033	N.A.
contig08156	26.8033	N.A.
contig08334	26.8033	N.A.
contig08712	26.8033	N.A.
contig10028	26.8033	N.A.
contig10052	26.8033	N.A.
contig10288	26.8033	N.A.
contig11078	26.8033	N.A.
contig12693	26.8033	N.A.
contig14771	26.8033	N.A.
contig07141	26.8033	N.A.
contig03627	26.8033	status:Confirmed UniProt:Q9N443_CAEEL protein_id:AAF59454.2
contig06623	26.8033	status:Confirmed UniProt:Q8IA51_CAEEL protein_id:AAN39673.1
[truncated: 1,111 more rows]

## Sheet: VAS
A.suum Contig ID	VAS/TES Exp. Ratio	Annotation
contig10719	1961.4	locus:fbl-1 fibrulin-1D status:Confirmed UniProt:O77469 protein_id:CAA92962.2
contig00127	1724.71	N.A.
contig12915	1663.6	locus:clec-51 clec family, C-type lectin status:Confirmed UniProt:Q17450_CAEEL protein_id:AAB00668.1
contig05512	1443.4	N.A.
contig09322	1361.92	N.A.
contig10914	1345.43	N.A.
contig11924	1266.86	N.A.
contig10148	1199.93	N.A.
contig10502	1199.93	N.A.
contig01484	1195.08	locus:mua-3 status:Confirmed UniProt:P34576 protein_id:CAH19103.1
contig10203	1105.97	locus:mua-3 status:Confirmed UniProt:P34576 protein_id:CAH19103.1
contig12556	978.437	N.A.
contig04422	973.91	N.A.
contig13182	919.588	N.A.
contig12095	876.907	locus:fbn-1 status:Partially_confirmed UniProt:Q23587_CAEEL protein_id:AAC24418.2
contig12181	866.56	N.A.
contig13215	800.76	N.A.
contig12220	798.335	N.A.
contig11859	798.335	locus:try-4 serine protease status:Partially_confirmed UniProt:O45421_CAEEL protein_id:CAB07374.2
contig09986	773.114	N.A.
contig00112	737.223	N.A.
contig04650	676.111	status:Confirmed UniProt:Q27GT6_CAEEL protein_id:ABD63246.1
contig10708	673.201	N.A.
contig10901	649.273	N.A.
contig11987	637.795	EGF-like aspartic acid and asparagine hydroxylation sites status:Partially_confirmed UniProt:Q17494_CAEEL protein_id:CAA86058.1
contig05837	636.34	Unkown function
contig13178	620.981	locus:clec-64 Lectin C-type domain short and long forms, von Willebrand factor type A domain status:Partially_confirmed UniProt:O45442_CAEEL protein_id:CAB03056.1
contig09992	617.909	N.A.
contig11864	615.969	N.A.
contig00188	610.149	glutamate dehydrogenase status:Confirmed UniProt:Q23621_CAEEL protein_id:CAA98074.1
contig05548	559.707	locus:clec-50 Lectin C-type domain short and long forms (2 domains) status:Confirmed UniProt:Q9XUL7_CAEEL protein_id:CAB04909.1
contig02496	543.217	N.A.
contig10741	521.876	N.A.
contig10689	503.446	N.A.
contig05362	472.405	N.A.
contig00574	472.405	locus:isl-1 status:Confirmed UniProt:Q8MPZ7 protein_id:AAM97992.1
contig10880	467.554	locus:srg-28 7TM chemoreceptor, srg family status:Predicted UniProt:Q23034_CAEEL protein_id:AAO25997.1
contig00947	465.614	EGF-like domain, Fibrinogen beta and gamma chains, C-terminal globular domain status:Confirmed UniProt:O02364_CAEEL protein_id:CAB04280.1
contig16175	455.914	N.A.
contig10509	451.452	N.A.
contig06462	447.184	glycosyl hydralase, sucrase-isomaltase status:Confirmed UniProt:Q21750_CAEEL protein_id:AAA83174.3
contig11658	445.244	N.A.
contig13007	442.334	N.A.
contig03826	431.663	locus:clec-62 Lectin C-type domain short and long forms, von Willebrand factor type A domain status:Confirmed UniProt:O45441_CAEEL protein_id:CAB03055.1
contig15800	430.693	N.A.
contig09825	425.843	glutamate dehydrogenase status:Confirmed UniProt:Q23621_CAEEL protein_id:CAA98074.1
contig00447	422.933	N.A.
contig15419	407.413	N.A.
contig09472	404.503	N.A.
contig09142	372.492	N.A.
contig08646	370.551	N.A.
contig09174	362.791	N.A.
contig06052	359.881	locus:wht-1 status:Partially_confirmed UniProt:YPC3_CAEEL protein_id:AAA20989.2
contig06080	354.061	EGF-like domain, Fibrinogen beta and gamma chains, C-terminal globular domain status:Confirmed UniProt:O02364_CAEEL protein_id:CAB04280.1
contig12309	351.393	N.A.
contig06154	348.726	N.A.
contig08401	339.51	glutamate dehydrogenase status:Confirmed UniProt:Q23621_CAEEL protein_id:CAA98074.1
contig11828	337.085	locus:cut-6 cuticulin status:Partially_confirmed UniProt:Q21540_CAEEL protein_id:CAA97806.2
contig15188	333.496	N.A.
contig09230	331.75	N.A.
contig04392	322.05	locus:vap-1 status:Confirmed UniProt:Q8MQ79_CAEEL protein_id:AAM54195.1
contig09546	321.496	N.A.
contig04234	318.752	N.A.
contig09441	317.2	N.A.
contig15888	309.301	N.A.
contig11830	302.649	N.A.
contig11122	276.459	N.A.
contig13729	273.548	N.A.
contig05698	271.608	locus:unc-62 status:Confirmed UniProt:UNC62_CAEEL protein_id:AAO61421.1
contig09807	266.758	N.A.
contig06294	261.908	locus:psa-3 status:Confirmed UniProt:Q45RQ4_CAEEL protein_id:CAL36514.1
contig01817	259.968	locus:myo-3 myosin heavy chain status:Partially_confirmed UniProt:P12844 protein_id:CAB01576.2
contig09545	258.998	status:Partially_confirmed UniProt:Q7JKP2_CAEEL protein_id:CAB54305.1
contig16714	251.238	N.A.
contig08555	250.532	N.A.
contig09823	242.022	N.A.
contig00339	239.597	locus:tag-312 calcium-binding protein status:Partially_confirmed UniProt:RASEF_CAEEL protein_id:AAK39204.1
contig04119	227.957	N.A.
contig11800	226.987	locus:glb-1 Globin status:Confirmed UniProt:P30627 protein_id:CAA77458.2
contig09862	220.52	locus:clec-63 Lectin C-type domain short and long forms, von Willebrand factor type A domain status:Confirmed UniProt:O45444_CAEEL protein_id:CAB03058.1
contig05526	209.203	N.A.
contig04887	204.191	ER protein 58
contig11300	200.796	N.A.
contig05051	196.431	status:Confirmed UniProt:Q9BI69_CAEEL protein_id:CAC35828.1
contig11811	194.976	status:Confirmed UniProt:P90889_CAEEL protein_id:CAB03140.1
contig06100	192.066	Ras family
contig01569	189.156	status:Confirmed UniProt:O44466_CAEEL protein_id:AAK29794.1
contig00382	189.156	locus:shc-2 status:Partially_confirmed UniProt:Q967F3_CAEEL protein_id:AAK39302.1
contig10597	186.246	N.A.
contig12949	183.336	N.A.
contig11985	181.396	N.A.
contig00896	181.396	N.A.
contig05308	181.396	status:Confirmed UniProt:O45097_CAEEL protein_id:AAC02602.2
contig00343	181.396	locus:clec-160 status:Confirmed UniProt:YLS8_CAEEL protein_id:AAK84522.2
contig05293	180.426	N.A.
contig06232	180.426	N.A.
contig05737	180.426	status:Confirmed UniProt:YC91_CAEEL protein_id:AAV34797.1
contig15998	179.456	N.A.
contig09987	178.486	N.A.
contig11744	176.707	N.A.
contig14106	176.545	N.A.
contig13963	174.605	N.A.
contig00571	174.605	locus:unc-54 myosin heavy chain status:Partially_confirmed UniProt:P02566 protein_id:CAB05505.1
contig11040	173.635	N.A.
contig06389	169.755	N.A.
contig10380	166.683	N.A.
contig06112	164.905	locus:cpr-6 status:Confirmed UniProt:Q8MQC6_CAEEL protein_id:AAM51519.1
contig10055	161.025	N.A.
contig04821	161.025	locus:ttr-5 Transthyretin-like family status:Partially_confirmed UniProt:YLF5_CAEEL protein_id:CAA79556.1
contig09062	159.085	N.A.
contig07039	157.145	N.A.
contig04492	155.205	locus:gsnl-1 gelsolin status:Confirmed UniProt:Q21253_CAEEL protein_id:CAA94782.1
contig11877	150.355	N.A.
contig15780	147.445	locus:isl-1 status:Confirmed UniProt:Q8MPZ7 protein_id:AAM97992.1
contig10358	146.475	N.A.
contig13487	145.504	locus:act-1 actin status:Confirmed UniProt:P10983 protein_id:CAB04678.1
contig12074	143.079	locus:tag-312 calcium-binding protein status:Partially_confirmed UniProt:RASEF_CAEEL protein_id:AAK39204.1
contig04391	141.624	N.A.
contig11569	140.654	N.A.
contig07526	138.714	locus:act-2 actin status:Confirmed UniProt:P10984 protein_id:CAB04675.1
contig05418	136.774	status:Partially_confirmed UniProt:YO22_CAEEL protein_id:AAA28228.1
contig13002	135.804	N.A.
contig02811	134.834	locus:unc-15 paramyosin status:Confirmed UniProt:P10567 protein_id:CAB01965.1
contig00310	132.894	N.A.
contig05888	131.924	status:Partially_confirmed UniProt:O62433_CAEEL protein_id:CAB09000.3
contig06005	131.924	locus:act-1 actin status:Confirmed UniProt:P10983 protein_id:CAB04678.1
contig05724	130.954	locus:act-4 actin status:Confirmed UniProt:P10986 protein_id:AAB04575.1
contig11613	129.984	N.A.
contig10816	129.378	locus:ttr-5 Transthyretin-like family status:Partially_confirmed UniProt:YLF5_CAEEL protein_id:CAA79556.1
contig05742	128.286	N.A.
contig00350	128.044	N.A.
contig00065	127.074	N.A.
contig08987	127.074	N.A.
contig01009	127.074	locus:tag-77 status:Partially_confirmed UniProt:Q18284_CAEEL protein_id:AAB37553.2
contig00297	126.104	N.A.
contig10620	124.164	N.A.
contig10402	124.164	N.A.
contig09132	124.164	locus:fbl-1 fibrulin-1D status:Confirmed UniProt:O77469 protein_id:CAA92962.2
contig00845	123.194	status:Partially_confirmed UniProt:Q21574_CAEEL protein_id:CAA90132.1
contig13234	122.224	locus:asp-2 status:Confirmed UniProt:Q86NE0_CAEEL protein_id:AAO25990.1
contig11891	121.254	N.A.
contig06516	120.284	N.A.
contig10523	119.799	status:Confirmed UniProt:Q20289_CAEEL protein_id:AAA81107.2
contig00477	119.314	ftsK; cell division protein; K03466 DNA segregation ATPase FtsK/SpoIIIE, S-DNA-T family
contig10453	118.344	N.A.
contig00711	118.344	status:Partially_confirmed UniProt:O17206_CAEEL protein_id:AAB70976.1
contig01950	117.374	status:Partially_confirmed UniProt:Q8I4C3_CAEEL protein_id:CAD56259.3
contig11219	115.434	N.A.
contig09568	114.464	N.A.
contig00017	113.494	locus:tni-1 troponin I status:Confirmed UniProt:TNNI1_CAEEL protein_id:CAA91466.1
contig08950	112.523	N.A.
contig13965	111.553	locus:wht-1 status:Partially_confirmed UniProt:YPC3_CAEEL protein_id:AAA20989.2
contig12152	110.098	status:Partially_confirmed UniProt:Q18280_CAEEL protein_id:AAB37547.1
contig11227	107.673	N.A.
contig00663	107.673	locus:nex-2 status:Confirmed UniProt:Q7JMT5_CAEEL protein_id:CAE45742.1
contig16884	107.673	locus:act-1 actin status:Confirmed UniProt:P10983 protein_id:CAB04678.1
contig10103	106.946	locus:srp-6 serine protease inhibitor status:Confirmed UniProt:O01462_CAEEL protein_id:AAB52318.2
contig12194	106.218	locus:glb-1 Globin status:Confirmed UniProt:P30627 protein_id:CAA77458.2
contig05754	104.763	N.A.
contig11147	104.763	N.A.
contig01801	103.793	Protein dom-3
contig01928	103.793	locus:ptd-2 status:Partially_confirmed UniProt:Q19153_CAEEL protein_id:AAG24025.2
contig09969	102.823	status:Confirmed UniProt:O01734_CAEEL protein_id:AAB53977.1
contig16184	101.853	protease status:Confirmed UniProt:O01531_CAEEL protein_id:AAC47994.1
contig09258	101.853	locus:asp-6 protease status:Confirmed UniProt:O01530 protein_id:AAC47996.1
contig12209	101.368	N.A.
contig01520	101.368	status:Predicted UniProt:YLS5_CAEEL protein_id:AAA28010.2
contig06669	97.973	N.A.
contig10029	97.973	N.A.
contig04929	97.003	N.A.
contig04928	97.003	locus:cpl-1 cathepsin-like protease status:Confirmed UniProt:O45734_CAEEL protein_id:CAB07275.1
contig14898	96.033	N.A.
contig15706	96.033	N.A.
contig01141	96.033	status:Confirmed UniProt:YP65_CAEEL protein_id:AAA62531.3
contig00449	93.1229	N.A.
contig05154	93.1229	N.A.
contig10112	93.1229	N.A.
contig12532	93.1229	locus:nlp-38 status:Confirmed UniProt:Q8T3G1_CAEEL protein_id:CAD24480.1
contig06793	92.4762	status:Predicted UniProt:YLS5_CAEEL protein_id:AAA28010.2
contig09074	92.1529	N.A.
contig09458	92.1529	status:Predicted UniProt:O01516_CAEEL protein_id:AAB52281.1
contig08803	91.1828	N.A.
contig09607	91.1828	N.A.
contig05549	91.1828	locus:clec-40 Lectin C-type domain short and long forms status:Partially_confirmed UniProt:Q9U363_CAEEL protein_id:CAB63316.2
contig10503	90.4068	locus:act-1 actin status:Confirmed UniProt:P10983 protein_id:CAB04678.1
contig03095	90.2128	locus:nhr-17 nuclear hormone receptor status:Partially_confirmed UniProt:Q17589_CAEEL protein_id:CAA90291.1
contig05284	90.2128	locus:act-2 actin status:Confirmed UniProt:P10984 protein_id:CAB04675.1
contig04326	89.2428	N.A.
contig10863	89.2428	N.A.
contig06893	89.2428	locus:dpf-6 acylamino-acid-releasing enzyme status:Partially_confirmed UniProt:P34422 protein_id:AAM48525.1
contig00615	88.2727	locus:unc-87 status:Confirmed UniProt:UNC87_CAEEL protein_id:AAT68897.1
contig04846	87.3027	N.A.
contig10413	87.3027	status:Confirmed UniProt:P90889_CAEEL protein_id:CAB03140.1
contig09349	86.3327	N.A.
contig08632	86.0093	N.A.
contig00140	85.3626	locus:ser-3 seven trans-membrane receptor status:Partially_confirmed UniProt:O44986_CAEEL protein_id:AAB97568.1
contig10194	84.3926	N.A.
contig09781	83.4226	status:Confirmed UniProt:Q95Y21_CAEEL protein_id:AAK68451.1
contig04960	82.4525	N.A.
contig14414	81.9675	locus:act-1 actin status:Confirmed UniProt:P10983 protein_id:CAB04678.1
contig10662	81.4825	N.A.
contig06813	80.0275	locus:nex-2 status:Confirmed UniProt:Q7JMT5_CAEEL protein_id:CAE45742.1
contig06695	79.5425	N.A.
contig15852	79.5425	N.A.
contig04703	79.5425	locus:asp-6 protease status:Confirmed UniProt:O01530 protein_id:AAC47996.1
contig13222	78.5724	N.A.
contig11365	78.5724	N.A.
contig06814	78.5724	serpinb4, MGC84275; serpin peptidase inhibitor, clade B (ovalbumin), member 4
contig12077	78.5724	locus:wht-1 status:Partially_confirmed UniProt:YPC3_CAEEL protein_id:AAA20989.2
contig01227	78.5724	locus:asp-4 aspartyl protease status:Confirmed UniProt:Q21966_CAEEL protein_id:CAA90633.1
contig00274	77.6024	N.A.
contig07066	77.6024	granulin precursor status:Partially_confirmed UniProt:Q9U362_CAEEL protein_id:CAB54304.1
contig00199	76.6324	N.A.
contig05138	76.6324	Putative membrane protein status:Confirmed UniProt:Q21973 protein_id:CAA97442.2
contig00979	76.6324	locus:glr-1 Glutamate receptor subunit status:Confirmed UniProt:P34299 protein_id:AAA27933.3
contig05335	76.6324	locus:act-1 actin status:Confirmed UniProt:P10983 protein_id:CAB04678.1
contig10785	75.9857	status:Confirmed UniProt:Q95Y21_CAEEL protein_id:AAK68451.1
contig04790	75.6623	N.A.
contig09183	75.6623	N.A.
contig00675	74.6923	N.A.
contig05681	74.6923	N.A.
contig09717	71.7822	N.A.
contig10492	71.7822	N.A.
contig00563	71.7822	status:Partially_confirmed UniProt:Q22783_CAEEL protein_id:AAC69024.2
contig04880	71.2972	N.A.
contig05397	70.8122	N.A.
contig00045	70.8122	status:Partially_confirmed UniProt:O01584_CAEEL protein_id:AAB52257.3
contig10680	69.8422	N.A.
contig06051	69.5188	locus:rab-14 RAS-related protein status:Confirmed UniProt:Q93874_CAEEL protein_id:CAB01884.1
contig01651	68.8721	status:Partially_confirmed UniProt:Q7JKP2_CAEEL protein_id:CAB54305.1
contig10586	68.6296	similar to cytoskeleton associated protein 2
contig12380	66.9321	N.A.
contig01301	66.9321	status:Partially_confirmed UniProt:Q9XUK4_CAEEL protein_id:CAB04933.2
contig06365	66.9321	locus:srp-7 status:Confirmed UniProt:A9Z1L1_CAEEL protein_id:ABY28279.1
contig02287	66.9321	locus:hsp-43 heat shock protein status:Confirmed UniProt:Q17992_CAEEL protein_id:AAA80366.1
contig09410	66.9321	hypothetical protein
contig02497	64.992	status:Predicted UniProt:O61849_CAEEL protein_id:AAC17565.2
contig00847	64.992	status:Confirmed UniProt:Q09292 protein_id:CAA86771.1
contig00485	64.3453	locus:acr-21 channel protein status:Predicted UniProt:Q9N5U8_CAEEL protein_id:AAF39790.3
contig16209	64.022	N.A.
contig02786	64.022	status:Partially_confirmed UniProt:Q23056_CAEEL protein_id:AAB04843.2
contig07016	64.022	status:Partially_confirmed UniProt:Q18739_CAEEL protein_id:CAA94736.2
contig01637	63.0519	N.A.
contig07383	63.0519	N.A.
contig13279	63.0519	locus:abf-2 status:Confirmed UniProt:Q9NL71_CAEEL protein_id:AAK68258.1
contig11739	62.0819	N.A.
contig04288	61.5969	locus:dct-18 status:Partially_confirmed UniProt:O62277_CAEEL protein_id:CAB04526.1
contig00470	61.3275	locus:anc-1 status:Confirmed UniProt:Q9N4M4 protein_id:AAF40010.3
contig13780	61.1119	N.A.
contig08576	61.1119	status:Partially_confirmed UniProt:Q564W0_CAEEL protein_id:CAI79264.1
contig05802	61.1119	locus:clc-1 status:Confirmed UniProt:Q93198_CAEEL protein_id:CAB01719.1
contig16167	61.1119	locus:act-1 actin status:Confirmed UniProt:P10983 protein_id:CAB04678.1
contig00411	60.1419	N.A.
contig00446	60.1419	N.A.
contig04759	60.1419	locus:inx-1 status:Partially_confirmed UniProt:Q8IG52_CAEEL protein_id:AAN71843.1
contig09530	60.1419	locus:anc-1 status:Confirmed UniProt:Q9N4M4 protein_id:AAF40010.3
contig10712	59.7538	N.A.
contig09670	59.1718	N.A.
contig07142	59.1718	status:Confirmed UniProt:Q20227_CAEEL protein_id:CAA93261.3
contig12320	59.1718	locus:act-1 actin status:Confirmed UniProt:P10983 protein_id:CAB04678.1
contig05395	59.1718	Homeobox domain status:Partially_confirmed UniProt:YRM6_CAEEL protein_id:CAA86776.1
contig10391	58.7838	N.A.
contig00992	58.6868	locus:sul-2 arylsulfatase status:Partially_confirmed UniProt:Q18924_CAEEL protein_id:AAA96290.1
contig05105	58.2018	locus:pat-10 calcium binding protein status:Confirmed UniProt:P91328_CAEEL protein_id:AAK21395.1
contig10351	58.2018	Cbr-nlp-7; C. briggsae CBR-NLP-7 protein
contig05961	57.2318	N.A.
contig10363	57.2318	N.A.
contig01178	57.2318	N.A.
contig00445	57.2318	locus:myo-3 myosin heavy chain status:Partially_confirmed UniProt:P12844 protein_id:CAB01576.2
contig09642	57.2318	locus:lec-6 status:Confirmed UniProt:Q9N384_CAEEL protein_id:AAF60785.1
contig01672	56.7468	N.A.
contig02103	56.2617	N.A.
contig00948	56.2617	locus:gana-1 alpha-N-acetylgalactosaminidase status:Confirmed UniProt:Q21801_CAEEL protein_id:CAB00120.1
contig04686	56.2617	calponin-like protein status:Confirmed UniProt:Q23050_CAEEL protein_id:AAB04989.1
contig11763	56.1125	locus:srp-7 status:Confirmed UniProt:A9Z1L1_CAEEL protein_id:ABY28279.1
contig10606	55.7767	N.A.
contig11663	55.2917	N.A.
contig10042	55.2917	N.A.
contig01379	55.2917	locus:kri-1 Human G9A protein like status:Confirmed UniProt:Q5FC33_CAEEL protein_id:CAI46620.1
contig06860	54.8067	EF hand status:Confirmed UniProt:Q9XVI9_CAEEL protein_id:CAB03346.1
contig11914	54.645	RAS-related protein, putative (EC:3.1.4.12)
contig07041	54.3217	N.A.
contig01791	54.3217	N.A.
contig02727	54.3217	status:Partially_confirmed UniProt:Q9BKR3_CAEEL protein_id:AAK27878.1
contig01150	54.3217	locus:nhr-62 nuclear hormone receptor status:Confirmed UniProt:O02279 protein_id:CAB05776.2
contig12251	53.8367	N.A.
contig00557	53.3516	N.A.
contig15531	53.3516	N.A.
contig01489	53.3516	locus:che-13 status:Confirmed UniProt:Q93833 protein_id:CAB01878.2
contig08881	52.3816	N.A.
contig11034	52.3816	N.A.
contig07122	52.3816	status:Partially_confirmed UniProt:Q22378_CAEEL protein_id:AAA80360.2
contig13356	52.3816	locus:asp-2 status:Confirmed UniProt:Q86NE0_CAEEL protein_id:AAO25990.1
contig00885	51.4116	phosphorylase status:Confirmed UniProt:O61217_CAEEL protein_id:AAC02605.1
contig08698	51.4116	locus:fbl-1 fibrulin-1D status:Confirmed UniProt:O77469 protein_id:CAA92962.2
contig11239	50.9266	locus:act-1 actin status:Confirmed UniProt:P10983 protein_id:CAB04678.1
contig05087	50.4416	N.A.
contig02927	50.4416	sugar transporter status:Partially_confirmed UniProt:O44557_CAEEL protein_id:AAB94177.2
contig05735	50.4416	locus:vha-6 vacuolar ATP synthase status:Confirmed UniProt:Q17660_CAEEL protein_id:CAA90758.1
contig13481	50.4416	locus:act-2 actin status:Confirmed UniProt:P10984 protein_id:CAB04675.1
contig05713	50.4416	locus:act-1 actin status:Confirmed UniProt:P10983 protein_id:CAB04678.1
contig00550	50.4416	Fibronectin type III domain (4 domains) status:Predicted UniProt:Q23266_CAEEL protein_id:CAA96700.2
contig09500	49.9565	status:Confirmed UniProt:Q7Z2A6_CAEEL protein_id:AAP40521.1
contig01557	49.4715	N.A.
contig08772	49.4715	N.A.
contig09364	49.4715	N.A.
contig05451	49.4715	status:Confirmed UniProt:Q8MQ52_CAEEL protein_id:AAO12433.1
contig11540	49.4715	similar to conserved hypothetical protein
contig00545	48.5015	locus:cut-6 cuticulin status:Partially_confirmed UniProt:Q21540_CAEEL protein_id:CAA97806.2
contig02558	48.5015	locus:col-17 collagen status:Confirmed UniProt:P91248_CAEEL protein_id:AAB37841.3
contig04857	48.5015	locus:clp-1 status:Confirmed UniProt:P34308 protein_id:AAM15551.1
contig00991	48.5015	locus:act-4 status:Confirmed UniProt:Q6A8K1_CAEEL protein_id:AAT92068.1
contig05263	47.9195	locus:act-2 actin status:Confirmed UniProt:P10984 protein_id:CAB04675.1
contig05729	47.5315	N.A.
contig01222	47.5315	status:Predicted UniProt:O45728_CAEEL protein_id:CAB05907.2
contig13247	47.5315	locus:act-2 actin status:Confirmed UniProt:P10984 protein_id:CAB04675.1
contig09544	46.5614	locus:ttr-5 Transthyretin-like family status:Partially_confirmed UniProt:YLF5_CAEEL protein_id:CAA79556.1
contig13285	46.5614	locus:act-5 Actins status:Confirmed UniProt:O45815_CAEEL protein_id:CAB05817.1
contig03512	45.5914	N.A.
contig12896	45.5914	N.A.
contig09196	44.8801	locus:ttr-16 Transthyretin-like family status:Confirmed UniProt:UP04_CAEEL protein_id:CAA21645.1
contig00159	44.6214	N.A.
contig10034	44.6214	N.A.
contig14486	44.6214	N.A.
contig01048	44.6214	locus:rom-1 status:Partially_confirmed UniProt:ROM1_CAEEL protein_id:AAA91218.2
contig02524	44.6214	locus:pcp-1 status:Confirmed UniProt:PCP1_CAEEL protein_id:AAA28181.2
contig06807	43.6513	N.A.
contig03560	43.6513	N.A.
contig09610	43.6513	N.A.
contig10032	43.6513	status:Confirmed UniProt:Q21888_CAEEL protein_id:CAA94356.2
contig07143	43.6513	locus:snt-2 Synaptotagmin status:Partially_confirmed UniProt:Q3Y418_CAEEL protein_id:AAZ91344.1
contig13554	43.6513	locus:act-2 actin status:Confirmed UniProt:P10984 protein_id:CAB04675.1
contig09629	43.6513	locus:act-1 actin status:Confirmed UniProt:P10983 protein_id:CAB04678.1
contig09254	42.6813	N.A.
contig01919	42.6813	locus:smg-7 status:Confirmed UniProt:Q9Y053_CAEEL protein_id:AAF36043.1
contig07812	42.6813	locus:ric-19 status:Partially_confirmed UniProt:RIC19_CAEEL protein_id:AAB42329.2
contig02493	42.6813	locus:pgp-14 p-glycoprotein (MDR) status:Confirmed UniProt:Q19735_CAEEL protein_id:CAA91801.1
contig00919	42.6813	locus:act-2 actin status:Confirmed UniProt:P10984 protein_id:CAB04675.1
contig06531	42.6813	locus:act-1 actin status:Confirmed UniProt:P10983 protein_id:CAB04678.1
contig05341	42.6813	locus:act-1 actin status:Confirmed UniProt:P10983 protein_id:CAB04678.1
contig11804	42.6813	hypothetical protein
contig05759	42.6813	hypothetical protein
contig01058	41.7113	N.A.
contig09372	41.7113	N.A.
contig10162	41.7113	N.A.
contig13294	41.7113	N.A.
contig08545	41.7113	status:Partially_confirmed UniProt:Q21887_CAEEL protein_id:CAA94355.2
contig05353	41.7113	status:Confirmed UniProt:Q23664_CAEEL protein_id:CAA94170.4
contig05889	41.3879	N.A.
contig00884	41.3879	locus:nex-2 status:Confirmed UniProt:Q7JMT5_CAEEL protein_id:CAE45742.1
contig01570	40.7413	N.A.
contig07631	40.7413	status:Partially_confirmed UniProt:Q9XTX0_CAEEL protein_id:CAB07427.3
contig01659	40.7413	status:Partially_confirmed UniProt:Q20575_CAEEL protein_id:CAA93493.1
contig01113	40.7413	Serine carboxypeptidase status:Confirmed UniProt:YPP3_CAEEL protein_id:AAC46662.1
contig01536	40.7413	locus:zip-3 status:Confirmed UniProt:Q9XUK2_CAEEL protein_id:CAB04935.2
contig05382	40.7413	locus:ric-19 status:Partially_confirmed UniProt:RIC19_CAEEL protein_id:AAB42329.2
contig12314	40.7413	locus:act-1 actin status:Confirmed UniProt:P10983 protein_id:CAB04678.1
contig01996	40.2562	locus:act-1 actin status:Confirmed UniProt:P10983 protein_id:CAB04678.1
contig00418	39.7712	N.A.
contig08916	39.7712	N.A.
contig09399	39.7712	N.A.
contig13255	39.7712	N.A.
contig14104	39.7712	N.A.
contig04242	39.7712	WD domain, G-beta repeat
contig03024	39.7712	locus:nhr-64 hormone receptor\/zinc finger protein status:Confirmed UniProt:O44960 protein_id:AAC24283.1
contig00377	39.7712	locus:mek-1 Map kinase kinase status:Confirmed UniProt:Q21307_CAEEL protein_id:AAA79746.2
contig06747	39.7712	locus:flp-13 status:Confirmed UniProt:O44185 protein_id:AAB88376.1
contig00001	39.7712	locus:col-130 collagen status:Confirmed UniProt:Q19218_CAEEL protein_id:CAA94581.1
contig10580	39.7712	locus:act-4 status:Confirmed UniProt:Q6A8K1_CAEEL protein_id:AAT92068.1
contig12340	39.7712	locus:act-4 status:Confirmed UniProt:Q6A8K1_CAEEL protein_id:AAT92068.1
contig10865	39.7712	locus:act-1 actin status:Confirmed UniProt:P10983 protein_id:CAB04678.1
contig10072	39.7712	locus:acbp-1 acyl-CoA-binding protein status:Confirmed UniProt:O01805 protein_id:AAB54171.1
contig04992	39.4941	locus:aqp-8 status:Partially_confirmed UniProt:Q7Z137_CAEEL protein_id:AAP68935.1
contig01108	39.4479	Aminopeptidase status:Partially_confirmed UniProt:Q22531_CAEEL protein_id:CAA82971.4
contig02913	39.2169	C2 domain-containing protein status:Partially_confirmed UniProt:P91199_CAEEL protein_id:AAB42222.1
contig03141	38.8012	N.A.
contig09181	38.8012	N.A.
contig14428	38.8012	N.A.
contig11675	38.8012	N.A.
contig00687	38.8012	RhoGAP domain containing protein
contig02735	38.8012	locus:dsc-4 status:Confirmed UniProt:O45104_CAEEL protein_id:AAC02607.3
contig02182	38.8012	locus:col-138 cuticular collagen status:Confirmed UniProt:A3QM98_CAEEL protein_id:CAM36330.1
contig01833	38.8012	locus:acdh-10 acyl-CoA dehydrogenase status:Confirmed UniProt:Q22347 protein_id:AAB52493.1
contig11657	38.4374	N.A.
contig06382	38.3162	locus:lgc-11 Acetycholine receptor status:Confirmed UniProt:Q9GP98_CAEEL protein_id:AAF99957.2
contig13609	37.8312	N.A.
contig06564	37.8312	status:Confirmed UniProt:O44517_CAEEL protein_id:AAB92074.1
contig04735	37.8312	locus:tnt-2 status:Confirmed UniProt:Q7Z072_CAEEL protein_id:AAP68941.1
contig09129	37.4094	N.A.
contig04313	36.8611	N.A.
contig00412	36.8611	locus:dim-1 status:Confirmed UniProt:Q18066 protein_id:AAP31442.1
contig02481	36.8611	locus:cyk-3 status:Confirmed UniProt:Q8WT44_CAEEL protein_id:AAL32263.1
contig12321	36.8611	locus:act-1 actin status:Confirmed UniProt:P10983 protein_id:CAB04678.1
contig00525	36.8611	calmodulin
contig10546	36.2145	N.A.
contig11844	35.8911	Unkown function
contig00935	35.8911	locus:gst-1 glutathione S-transferase status:Confirmed UniProt:P10299 protein_id:CAA78471.1
contig07096	35.8911	locus:dhs-15 alcohol dehydrogenase status:Partially_confirmed UniProt:Q9N5G1_CAEEL protein_id:AAF39943.1
contig13245	35.8911	locus:act-1 actin status:Confirmed UniProt:P10983 protein_id:CAB04678.1
contig09179	35.8911	hypothetical protein
contig10596	35.2444	locus:ttr-33 status:Confirmed UniProt:Q8I7H9_CAEEL protein_id:AAN84848.1
contig13320	34.9211	N.A.
contig15913	34.9211	N.A.
contig04323	34.9211	locus:let-2 alpha-2 type IV collagen status:Partially_confirmed UniProt:P17140 protein_id:AAA96215.1
contig06959	34.9211	locus:hsp-12.2 Alpha-B-crystallin status:Confirmed UniProt:P34328 protein_id:AAA27953.1
contig00060	34.9211	locus:emb-9 collagen status:Partially_confirmed UniProt:P17139 protein_id:CAE52901.2
contig06992	34.9211	locus:act-2 actin status:Confirmed UniProt:P10984 protein_id:CAB04675.1
contig09238	34.7594	locus:slo-2 status:Confirmed UniProt:Q565B7_CAEEL protein_id:CAI79159.1
contig11619	34.4943	N.A.
contig07158	34.4361	perinuclear binding protein status:Confirmed UniProt:O18246_CAEEL protein_id:CAB16523.1
contig00033	34.4361	locus:col-184 collagen status:Partially_confirmed UniProt:Q19470_CAEEL protein_id:CAA94128.1
contig06906	34.3391	status:Confirmed UniProt:Q8IA49_CAEEL protein_id:AAO12427.1
contig00200	34.3391	locus:glr-1 Glutamate receptor subunit status:Confirmed UniProt:P34299 protein_id:AAA27933.3
contig09485	34.1274	N.A.
contig00088	33.9511	N.A.
contig05352	33.9511	N.A.
contig06969	33.9511	N.A.
contig10547	33.9511	N.A.
contig15942	33.9511	N.A.
contig06397	33.9511	status:Predicted UniProt:F53F8.7 protein_id:CAQ76481.1
contig01816	33.9511	status:Partially_confirmed UniProt:Q9XV71_CAEEL protein_id:CAB04163.1
contig02183	33.9511	status:Partially_confirmed UniProt:Q9BL88_CAEEL protein_id:AAK21512.2
contig11701	33.9511	status:Confirmed UniProt:YP65_CAEEL protein_id:AAA62531.3
contig00678	33.9511	status:Confirmed UniProt:O44951_CAEEL protein_id:AAB97537.1
contig01255	33.9511	locus:dhs-14 alcohol dehydrogenase status:Confirmed UniProt:Q9N5G3_CAEEL protein_id:AAF39953.1
contig00306	33.9511	locus:csq-1 calsequestrin like status:Confirmed UniProt:Q20203_CAEEL protein_id:CAA93667.1
contig06491	33.9511	locus:act-4 status:Confirmed UniProt:Q6A8K1_CAEEL protein_id:AAT92068.1
contig07891	33.9511	locus:act-2 actin status:Confirmed UniProt:P10984 protein_id:CAB04675.1
contig11598	33.9511	locus:act-1 actin status:Confirmed UniProt:P10983 protein_id:CAB04678.1
contig04926	33.9511	gamma-glutamyltranspeptidase status:Partially_confirmed UniProt:Q9N5V4_CAEEL protein_id:AAF39787.1
contig04428	33.8298	status:Partially_confirmed UniProt:Q95Q59_CAEEL protein_id:AAK68288.1
contig00780	33.7201	locus:slo-2 status:Confirmed UniProt:B2MZB8_CAEEL protein_id:CAQ48392.1
contig00507	33.7085	status:Partially_confirmed UniProt:Q22419_CAEEL protein_id:AAC24449.1
contig03261	32.981	N.A.
contig08760	32.981	N.A.
contig09439	32.981	N.A.
contig10649	32.981	N.A.
contig04249	32.981	status:Partially_confirmed UniProt:Q8I4G3_CAEEL protein_id:CAD56597.1
contig06286	32.981	locus:ttr-40 status:Confirmed UniProt:Q65ZI5_CAEEL protein_id:AAU05580.1
contig15904	32.981	locus:act-2 actin status:Confirmed UniProt:P10984 protein_id:CAB04675.1
contig04312	32.981	locus:act-1 actin status:Confirmed UniProt:P10983 protein_id:CAB04678.1
contig06850	32.7039	locus:act-5 Actins status:Confirmed UniProt:O45815_CAEEL protein_id:CAB05817.1
contig14463	32.4847	locus:ben-1 tubulin status:Partially_confirmed UniProt:Q18817_CAEEL protein_id:CAB00853.4
contig00231	32.399	locus:mup-2 troponin T-like protein status:Confirmed UniProt:TNNT_CAEEL protein_id:AAA83615.1
contig04645	32.3343	N.A.
contig14866	32.3343	N.A.
contig05536	32.1305	locus:tbb-1 tubulin beta-chain status:Confirmed UniProt:O17921_CAEEL protein_id:CAB07246.1
contig10870	32.011	N.A.
contig00461	32.011	status:Confirmed UniProt:O16214_CAEEL protein_id:AAB65281.1
contig09283	32.011	locus:ttr-39 Transthyretin-like family status:Partially_confirmed UniProt:Q17629_CAEEL protein_id:CAA94673.1
contig06991	32.011	locus:mek-1 status:Partially_confirmed UniProt:Q7Z1P1_CAEEL protein_id:AAP46283.1
contig00784	32.011	locus:hmit-1.3 glucose transport protein status:Confirmed UniProt:Q21455_CAEEL protein_id:CAA86519.2
contig05528	32.011	locus:ben-1 tubulin status:Partially_confirmed UniProt:Q18817_CAEEL protein_id:CAB00853.4
contig04564	31.6876	locus:mup-2 troponin T-like protein status:Confirmed UniProt:TNNT_CAEEL protein_id:AAA83615.1
contig06533	31.041	N.A.
contig09726	31.041	N.A.
contig14620	31.041	N.A.
contig00691	31.041	status:Partially_confirmed UniProt:Q8I4F4_CAEEL protein_id:CAD56248.1
contig05827	31.041	locus:ttr-45 status:Predicted UniProt:Q2EEM8_CAEEL protein_id:CAJ76932.1
contig00848	31.041	locus:tnt-2 status:Confirmed UniProt:Q7Z072_CAEEL protein_id:AAP68941.1
contig10053	31.041	locus:tbc-6 status:Confirmed UniProt:YQ01_CAEEL protein_id:AAS80348.1
contig06941	31.041	locus:act-1 actin status:Confirmed UniProt:P10983 protein_id:CAB04678.1
contig09741	31.041	locus:act-1 actin status:Confirmed UniProt:P10983 protein_id:CAB04678.1
contig07607	30.1922	N.A.
contig14431	30.0709	N.A.
contig07637	30.0709	N.A.
contig09297	30.0709	N.A.
contig03307	30.0709	status:Partially_confirmed UniProt:Q966G1_CAEEL protein_id:AAK85495.1
contig01336	30.0709	status:Partially_confirmed UniProt:Q95XM7_CAEEL protein_id:AAK73927.2
contig06910	30.0709	locus:unc-15 status:Confirmed UniProt:F07A5.7b protein_id:CAQ76467.1
contig12863	30.0709	locus:hsp-1 HSP-1 heat shock 70kd protein A status:Confirmed UniProt:P09446 protein_id:CAB02319.1
contig04107	30.0709	locus:cpi-2 status:Confirmed UniProt:O61973_CAEEL protein_id:AAC17767.1
contig00197	30.0709	locus:col-14 status:Confirmed UniProt:B2MZB1_CAEEL protein_id:ACD02413.1
contig12161	30.0709	locus:act-1 actin status:Confirmed UniProt:P10983 protein_id:CAB04678.1
contig13651	29.9324	N.A.
contig04671	29.8505	status:Partially_confirmed UniProt:Q86NI4_CAEEL protein_id:AAO44916.1
contig08639	29.8284	locus:calu-1 calcium binding protein status:Confirmed UniProt:Q23017_CAEEL protein_id:AAB04578.1
contig00493	29.7476	locus:swm-1 status:Confirmed UniProt:Q18158_CAEEL protein_id:AAA92314.1
contig11521	29.6829	hypothetical protein
contig03609	29.5859	status:Partially_confirmed UniProt:Q9U1V2_CAEEL protein_id:CAB60448.2
contig01149	29.5859	locus:kgb-1 protein kinase status:Partially_confirmed UniProt:O44408_CAEEL protein_id:AAK39276.2
contig10663	29.5859	locus:ben-1 tubulin status:Partially_confirmed UniProt:Q18817_CAEEL protein_id:CAB00853.4
contig09442	29.5859	G15-6A protein
contig04709	29.1009	N.A.
contig09227	29.1009	N.A.
contig02610	29.1009	N.A.
contig07941	29.1009	N.A.
contig09609	29.1009	N.A.
contig12426	29.1009	N.A.
contig00259	29.1009	Yeast protein 8248 like status:Predicted UniProt:Q9XVN8_CAEEL protein_id:CAB03067.1
contig03330	29.1009	status:Partially_confirmed UniProt:YOL6_CAEEL protein_id:AAA28208.1
contig03133	29.1009	status:Partially_confirmed UniProt:Q7YX70_CAEEL protein_id:CAE17725.1
contig03255	29.1009	status:Partially_confirmed UniProt:Q18280_CAEEL protein_id:AAB37547.1
contig08267	29.1009	locus:lys-5 status:Confirmed UniProt:Q20967_CAEEL protein_id:CAA97800.1
contig00043	29.1009	locus:itx-1 status:Partially_confirmed UniProt:O45000_CAEEL protein_id:AAK21492.4
contig00354	29.1009	locus:inx-13 membrane protein\; probably a channel protein status:Confirmed UniProt:O44887_CAEEL protein_id:AAB95049.1
contig03351	29.1009	locus:ckc-1 choline kinase status:Confirmed UniProt:Q22820_CAEEL protein_id:AAB52502.1
contig16120	29.1009	locus:act-5 Actins status:Confirmed UniProt:O45815_CAEEL protein_id:CAB05817.1
contig08427	29.1009	locus:act-1 actin status:Confirmed UniProt:P10983 protein_id:CAB04678.1
contig13403	29.1009	locus:act-1 actin status:Confirmed UniProt:P10983 protein_id:CAB04678.1
contig02385	29.1009	acid phosphatase status:Partially_confirmed UniProt:Q19175_CAEEL protein_id:CAA92657.2
contig11872	28.7776	locus:abf-2 status:Confirmed UniProt:Q9NL71_CAEEL protein_id:AAK68258.1
contig13639	28.5189	locus:ttr-8 status:Partially_confirmed UniProt:Q95Y93_CAEEL protein_id:AAK84467.1
contig15848	28.1309	N.A.
contig08939	28.1309	locus:ttr-51 Transthyretin-like family status:Confirmed UniProt:O62289_CAEEL protein_id:CAB05225.2
contig01321	28.1309	locus:nrf-5 status:Confirmed UniProt:Q93796_CAEEL protein_id:CAB02126.2
contig00014	28.1309	Fibronectin type III domain (31 domains), IG (immunoglobulin) superfamily (18 domains), calcium/calmodulin dependent protein kinase
contig10515	28.1309	alcohol dehydrogenase status:Partially_confirmed UniProt:Q9N5G2_CAEEL protein_id:AAF39944.1
contig03934	27.4842	Arfaptin-like domain containing protein
contig01462	27.4033	status:Partially_confirmed UniProt:O18155_CAEEL protein_id:CAB03451.1
contig00292	27.1608	N.A.
contig00679	27.1608	N.A.
contig02622	27.1608	N.A.
contig04987	27.1608	N.A.
contig10974	27.1608	N.A.
contig11284	27.1608	N.A.
contig13157	27.1608	N.A.
contig09456	27.1608	N.A.
contig10583	27.1608	N.A.
contig00062	27.1608	status:Partially_confirmed UniProt:O62511_CAEEL protein_id:CAB05312.1
contig06399	27.1608	status:Confirmed UniProt:Q8MQ52_CAEEL protein_id:AAO12433.1
contig07312	27.1608	sodium/phosphate transporter
contig00238	27.1608	locus:inx-6 UNC-7 like status:Confirmed UniProt:Q9U3N4 protein_id:CAB60997.1
contig12196	27.1608	locus:col-184 collagen status:Partially_confirmed UniProt:Q19470_CAEEL protein_id:CAA94128.1
contig16391	27.1608	locus:ben-1 tubulin status:Partially_confirmed UniProt:Q18817_CAEEL protein_id:CAB00853.4
contig05993	27.1608	locus:aqp-3 Major intrinsic protein status:Predicted UniProt:Q9XW36_CAEEL protein_id:CAA22259.1
contig00229	26.5142	Aminopeptidase status:Partially_confirmed UniProt:Q22531_CAEEL protein_id:CAA82971.4
contig11799	26.4017	N.A.
contig00198	26.1908	N.A.
contig02180	26.1908	N.A.
contig06455	26.1908	N.A.
contig07557	26.1908	N.A.
contig02692	26.1908	N.A.
contig04750	26.1908	N.A.
contig01859	26.1908	locus:tbc-16 status:Partially_confirmed UniProt:Q20600_CAEEL protein_id:AAC69111.3
contig02291	26.1908	locus:cpn-3 calponin status:Confirmed UniProt:O01542_CAEEL protein_id:AAB52338.1
contig00029	26.1908	locus:col-119 collagen status:Confirmed UniProt:Q18799_CAEEL protein_id:CAA92453.1
contig01652	26.1908	locus:acy-4 status:Partially_confirmed UniProt:Q966F9_CAEEL protein_id:AAK71395.5
contig02552	26.1908	locus:act-4 status:Confirmed UniProt:Q6A8K1_CAEEL protein_id:AAT92068.1
contig16882	26.1908	locus:act-1 actin status:Confirmed UniProt:P10983 protein_id:CAB04678.1
contig15877	25.7058	locus:act-2 actin status:Confirmed UniProt:P10984 protein_id:CAB04675.1
contig02461	25.6088	locus:cka-2 choline kinase status:Confirmed UniProt:Q22942_CAEEL protein_id:AAK39220.1
contig01683	25.5441	locus:gsnl-1 gelsolin status:Confirmed UniProt:Q21253_CAEEL protein_id:CAA94782.1
contig01548	25.2208	N.A.
contig01962	25.2208	N.A.
contig11948	25.2208	N.A.
contig14416	25.2208	N.A.
contig09571	25.2208	N.A.
contig01564	25.2208	status:Predicted UniProt:YF1M_CAEEL protein_id:CAA94300.1
contig03479	25.2208	status:Predicted UniProt:O45173_CAEEL protein_id:AAC04417.1
contig05465	25.2208	status:Partially_confirmed UniProt:Q95Y87_CAEEL protein_id:AAK84461.1
contig01122	25.2208	status:Confirmed UniProt:Q9U301_CAEEL protein_id:CAB63336.1
contig04382	25.2208	locus:ugt-49 UDP-glucuronosyltransferase status:Confirmed UniProt:Q17399_CAEEL protein_id:CAA94866.2
contig02883	25.2208	locus:rbf-1 status:Partially_confirmed UniProt:RBF1_CAEEL protein_id:AAM48523.1
contig00954	25.2208	locus:nhr-80 status:Confirmed UniProt:Q8ITW8_CAEEL protein_id:AAN63404.1
contig05719	25.2208	locus:cln-3.3 intergral membrane protein status:Confirmed UniProt:Q9BJW5_CAEEL protein_id:AAC26960.2
contig04273	25.2208	locus:ben-1 tubulin status:Partially_confirmed UniProt:Q18817_CAEEL protein_id:CAB00853.4
contig12327	25.2208	locus:act-2 actin status:Confirmed UniProt:P10984 protein_id:CAB04675.1
contig01600	25.2208	locus:act-1 actin status:Confirmed UniProt:P10983 protein_id:CAB04678.1
contig12839	25.2208	locus:act-1 actin status:Confirmed UniProt:P10983 protein_id:CAB04678.1
contig05540	24.9783	locus:ceeh-2 hydrolase status:Confirmed UniProt:Q21277_CAEEL protein_id:CAA94898.1
contig04472	24.7358	locus:col-48 collagen status:Partially_confirmed UniProt:Q9N3D7_CAEEL protein_id:AAF60775.1
contig00849	24.6388	locus:ceh-6 Homeobox domain, Pou domain - N-terminal to homeobox domain status:Confirmed UniProt:P20268 protein_id:CAB00031.2
contig04576	24.4933	locus:nex-2 status:Confirmed UniProt:Q7JMT5_CAEEL protein_id:CAE45742.1
contig04677	24.4055	locus:ben-1 tubulin status:Partially_confirmed UniProt:Q18817_CAEEL protein_id:CAB00853.4
contig12372	24.372	locus:act-1 actin status:Confirmed UniProt:P10983 protein_id:CAB04678.1
contig02605	24.2508	N.A.
contig03387	24.2508	N.A.
contig07231	24.2508	N.A.
contig09239	24.2508	N.A.
contig10241	24.2508	N.A.
contig02233	24.2508	N.A.
contig04666	24.2508	Unkown function
contig00401	24.2508	status:Partially_confirmed UniProt:Q1ZXS7_CAEEL protein_id:CAJ85751.1
contig02571	24.2508	status:Partially_confirmed UniProt:O01776_CAEEL protein_id:AAB54146.3
contig03987	24.2508	S-adenosylmethionine synthetase status:Confirmed UniProt:P50305 protein_id:AAA82280.1
contig03519	24.2508	locus:dlc-4 status:Predicted UniProt:Q7YTJ8_CAEEL protein_id:CAE17960.1
contig00416	24.2508	locus:cup-5 status:Confirmed UniProt:Q8T877_CAEEL protein_id:AAP82642.1
contig05840	24.2508	locus:act-1 actin status:Confirmed UniProt:P10983 protein_id:CAB04678.1
contig01459	24.2508	locus:acc-1 glycine receptor status:Confirmed UniProt:Q21005_CAEEL protein_id:CAA92466.2
contig00185	24.2508	intermediate filament protein
contig06377	23.9274	status:Partially_confirmed UniProt:O17237 protein_id:AAB71008.3
contig15833	23.7657	locus:act-1 actin status:Confirmed UniProt:P10983 protein_id:CAB04678.1
contig11749	23.6911	S-adenosylmethionine synthetase status:Partially_confirmed UniProt:P50306 protein_id:AAA82279.1
contig03874	23.2807	N.A.
contig04173	23.2807	N.A.
contig04618	23.2807	N.A.
contig09098	23.2807	N.A.
contig10040	23.2807	N.A.
contig10495	23.2807	N.A.
contig11764	23.2807	N.A.
contig13390	23.2807	N.A.
contig12903	23.2807	N.A.
contig14730	23.2807	N.A.
contig02404	23.2807	Transthyretin-like family status:Partially_confirmed UniProt:Q17972_CAEEL protein_id:CAA98426.2
contig08358	23.2807	status:Predicted UniProt:Q52GX7_CAEEL protein_id:CAI91167.1
contig08287	23.2807	status:Predicted UniProt:A0FLQ5_CAEEL protein_id:ABJ99070.1
contig06421	23.2807	locus:dop-3 G-protein coupled receptor (family 1) status:Confirmed UniProt:Q6RYS9 protein_id:ABA61864.1
contig01026	23.2807	locus:act-2 actin status:Confirmed UniProt:P10984 protein_id:CAB04675.1
contig13236	23.2807	locus:act-2 actin status:Confirmed UniProt:P10984 protein_id:CAB04675.1
contig13334	23.2807	locus:act-2 actin status:Confirmed UniProt:P10984 protein_id:CAB04675.1
contig08186	23.2807	locus:act-2 actin status:Confirmed UniProt:P10984 protein_id:CAB04675.1
contig05792	23.1421	status:Partially_confirmed UniProt:Q22419_CAEEL protein_id:AAC24449.1
contig01346	22.7957	status:Confirmed UniProt:Q6BET1_CAEEL protein_id:CAH04733.1
contig00311	22.634	N.A.
contig03001	22.3107	N.A.
contig04091	22.3107	N.A.
contig04253	22.3107	N.A.
contig09730	22.3107	N.A.
contig10065	22.3107	N.A.
contig10594	22.3107	N.A.
contig12187	22.3107	N.A.
contig15930	22.3107	N.A.
contig02151	22.3107	unc-7 membrane protein (UNC-7L)
contig02872	22.3107	status:Confirmed UniProt:YHB8_CAEEL protein_id:CAB01530.1
contig02312	22.3107	status:Confirmed UniProt:Q95PZ3_CAEEL protein_id:CAC44304.3
contig04575	22.3107	status:Confirmed UniProt:A5Z2W3_CAEEL protein_id:CAN99688.1
contig04806	22.3107	locus:tbc-6 status:Confirmed UniProt:YQ01_CAEEL protein_id:AAS80348.1
contig09710	22.3107	locus:mlc-3 status:Confirmed UniProt:Q8MYQ7_CAEEL protein_id:AAM22061.1
contig01004	22.3107	locus:lin-10 status:Confirmed UniProt:C09H6.2c protein_id:CAQ76455.1
contig00113	22.3107	locus:col-34 cuticular collagen status:Confirmed UniProt:P34687 protein_id:AAA96155.1
contig06583	22.3107	locus:acy-4 status:Partially_confirmed UniProt:Q966F9_CAEEL protein_id:AAK71395.5
contig09630	22.3107	locus:act-4 status:Confirmed UniProt:Q6A8K1_CAEEL protein_id:AAT92068.1
contig14405	22.3107	locus:act-2 actin status:Confirmed UniProt:P10984 protein_id:CAB04675.1
contig09185	22.3107	locus:act-1 actin status:Confirmed UniProt:P10983 protein_id:CAB04678.1
contig04262	22.3107	hypothetical protein
contig05521	22.24	locus:erm-1 membrane protein status:Confirmed UniProt:P91015_CAEEL protein_id:AAB37643.1
contig00906	21.8257	locus:lev-11 status:Confirmed UniProt:TPM1_CAEEL protein_id:CAC70114.1
contig09453	21.683	locus:cah-3 carbonic anhydrase status:Confirmed UniProt:Q27504 protein_id:AAB52498.1
contig02132	21.3407	N.A.
contig03637	21.3407	N.A.
contig04287	21.3407	N.A.
contig04342	21.3407	N.A.
contig08510	21.3407	N.A.
contig10671	21.3407	N.A.
contig12922	21.3407	N.A.
contig07402	21.3407	status:Predicted UniProt:Q067W9_CAEEL protein_id:CAL49449.1
contig00601	21.3407	status:Partially_confirmed UniProt:O61882_CAEEL protein_id:AAO12415.1
contig04574	21.3407	locus:pmt-2 status:Confirmed UniProt:Q22993_CAEEL protein_id:AAB04824.1
contig01126	21.3407	locus:pkc-1 Phorbol esters \/ diacylglycerol binding domain (2 domains), Protein kinase C terminal domain status:Confirmed UniProt:P34885 protein_id:CAC70080.1
contig07680	21.3407	locus:cutl-23 status:Partially_confirmed UniProt:Q9BKQ4_CAEEL protein_id:AAK31565.1
contig00510	21.3407	locus:col-73 collagen status:Confirmed UniProt:P91250_CAEEL protein_id:AAB37843.1
contig01838	21.3407	locus:casy-1 status:Confirmed UniProt:Q9BIB5_CAEEL protein_id:AAK31387.1
contig02380	21.3407	laminin repeats\; EGF-like repeats status:Confirmed UniProt:Q22574_CAEEL protein_id:AAC24426.4
contig06843	21.1541	status:Confirmed UniProt:Q8IA50_CAEEL protein_id:AAO12428.1
contig01306	21.0982	locus:act-4 status:Confirmed UniProt:Q6A8K1_CAEEL protein_id:AAT92068.1
contig07428	21.0173	Aminopeptidase status:Partially_confirmed UniProt:Q22531_CAEEL protein_id:CAA82971.4
contig11089	20.8556	locus:nex-3 Annexin status:Partially_confirmed UniProt:Q27473_CAEEL protein_id:CAA83598.1
contig04791	20.8556	locus:nex-2 status:Confirmed UniProt:Q7JMT5_CAEEL protein_id:CAE45742.1
contig09093	20.8556	lipase status:Confirmed UniProt:Q93789_CAEEL protein_id:CAB01973.1
contig01370	20.6131	isocitrate dehydrogenase status:Confirmed UniProt:Q95YD8_CAEEL protein_id:AAK85453.1
contig11696	20.5	locus:nex-1 status:Confirmed UniProt:Q27864_CAEEL protein_id:AAB52702.1
contig02980	20.3706	N.A.
contig04041	20.3706	N.A.
contig04251	20.3706	N.A.
contig04319	20.3706	N.A.
contig07878	20.3706	N.A.
contig08761	20.3706	N.A.
contig11967	20.3706	N.A.
contig04252	20.3706	N.A.
contig09679	20.3706	N.A.
contig03752	20.3706	N.A.
contig04185	20.3706	N.A.
contig01974	20.3706	status:Confirmed UniProt:Q9N366_CAEEL protein_id:AAF60802.1
contig04823	20.3706	ser/thr protein kinase
contig00594	20.3706	locus:unc-87 status:Confirmed UniProt:UNC87_CAEEL protein_id:AAK68303.1
contig01433	20.3706	locus:pvf-1 status:Partially_confirmed UniProt:Q9N413_CAEEL protein_id:AAF60517.1
contig01121	20.3706	locus:nex-2 status:Confirmed UniProt:Q7JMT5_CAEEL protein_id:CAE45742.1
contig02499	20.3706	locus:kri-1 Human G9A protein like status:Confirmed UniProt:Q94400_CAEEL protein_id:CAI46619.1
contig02350	20.3706	locus:act-4 status:Confirmed UniProt:Q6A8K1_CAEEL protein_id:AAT92068.1
contig02512	20.3706	amidase status:Partially_confirmed UniProt:Q17447_CAEEL protein_id:AAB00665.1
contig04404	20.1598	Immunodominant antigen status:Confirmed UniProt:YPP4_CAEEL protein_id:AAC46663.1
contig09084	20.0565	hypothetical LOC100149015
contig16166	20.0473	N.A.
contig08851	20.0283	glycosyl hydralase, sucrase-isomaltase status:Confirmed UniProt:Q21750_CAEEL protein_id:AAA83174.3
contig00294	19.8163	status:Confirmed UniProt:Q8IG44_CAEEL protein_id:AAN63441.1
contig06924	19.7239	threonine dehydratase status:Partially_confirmed UniProt:Q93968_CAEEL protein_id:CAB02298.1
contig08947	19.6085	status:Confirmed UniProt:Q8IA49_CAEEL protein_id:AAO12427.1
contig08650	19.4752	hypothetical LOC100149015
contig00126	19.4006	N.A.
contig00249	19.4006	N.A.
contig03138	19.4006	N.A.
contig04040	19.4006	N.A.
contig04465	19.4006	N.A.
contig08743	19.4006	N.A.
contig09163	19.4006	N.A.
contig10296	19.4006	N.A.
contig11615	19.4006	N.A.
contig12575	19.4006	N.A.
contig00432	19.4006	N.A.
contig01818	19.4006	N.A.
contig03793	19.4006	N.A.
contig02944	19.4006	status:Partially_confirmed UniProt:Q95XD1_CAEEL protein_id:AAK68591.1
contig01467	19.4006	status:Confirmed UniProt:Q8T3G7_CAEEL protein_id:AAR25645.1
contig02169	19.4006	status:Confirmed UniProt:A7LPD2_CAEEL protein_id:ABS19463.1
contig04785	19.4006	Sodium\/phosphate transporter status:Confirmed UniProt:YLD2_CAEEL protein_id:CAA79549.1
contig07151	19.4006	locus:ttr-33 status:Confirmed UniProt:Q8I7H9_CAEEL protein_id:AAN84848.1
contig16139	19.4006	locus:rpl-22 ribosomal protein L22 status:Confirmed UniProt:RL22_CAEEL protein_id:AAK31460.1
contig02921	19.4006	locus:pes-7 ras GTPase-activating protein like status:Partially_confirmed UniProt:O17772_CAEEL protein_id:CAB07179.2
contig01597	19.4006	locus:lgc-49 GABA receptor beta subunit status:Partially_confirmed UniProt:Q21420_CAEEL protein_id:CAA98509.2
contig00134	19.4006	locus:fut-1 fucosyltransferase status:Confirmed UniProt:Q21362_CAEEL protein_id:CAA91285.2
contig02463	19.4006	locus:flp-22 status:Confirmed UniProt:Q93702_CAEEL protein_id:CAB03086.2
contig12028	19.4006	locus:act-1 actin status:Confirmed UniProt:P10983 protein_id:CAB04678.1
contig00822	19.3124	locus:unc-44 AO13 ankyrin status:Partially_confirmed UniProt:Q17490_CAEEL protein_id:AAA93447.2
contig11677	19.262	N.A.
contig00241	18.9156	N.A.
contig00739	18.9156	N.A.
contig17580	18.9156	transcription factor, putative
contig13629	18.7539	N.A.
contig06678	18.6246	locus:hsp-25 Small heat shock protein status:Confirmed UniProt:Q17849_CAEEL protein_id:AAA68804.1
contig00363	18.4306	N.A.
contig00648	18.4306	N.A.
contig03018	18.4306	N.A.
contig16657	18.4306	N.A.
contig04727	18.4306	N.A.
contig06483	18.4306	N.A.
contig09365	18.4306	N.A.
contig05615	18.4306	status:Predicted UniProt:Q95XN8_CAEEL protein_id:AAK73915.3
contig02381	18.4306	status:Partially_confirmed UniProt:YQD6_CAEEL protein_id:AAC46794.1
contig01654	18.4306	status:Partially_confirmed UniProt:Q21500_CAEEL protein_id:AAB00727.1
contig00227	18.4306	status:Partially_confirmed UniProt:O62511_CAEEL protein_id:CAB05312.1
contig05057	18.4306	status:Partially_confirmed UniProt:O16379_CAEEL protein_id:AAB65913.2
contig07913	18.4306	status:Confirmed UniProt:Q18089_CAEEL protein_id:CAA93849.1
contig06088	18.4306	similar to RAS and EF hand domain containing
contig00393	18.4306	ribokinase status:Partially_confirmed UniProt:Q19133_CAEEL protein_id:CAA91318.1
contig00758	18.4306	locus:srp-7 status:Confirmed UniProt:A9Z1L1_CAEEL protein_id:ABY28279.1
contig13258	18.4306	locus:rps-0 40S ribosomal protein status:Confirmed UniProt:RSSA_CAEEL protein_id:CAA86061.1
contig06742	18.4306	locus:plc-4 phospholipase status:Confirmed UniProt:Q21754_CAEEL protein_id:AAB00624.1
contig01530	18.4306	locus:mpk-2 status:Confirmed UniProt:Q6ABN8_CAEEL protein_id:AAT81209.1
contig07780	18.4306	locus:lea-1 status:Confirmed UniProt:O16527_CAEEL protein_id:CAB05543.1
contig03432	18.4306	locus:jip-1 status:Confirmed
contig14139	18.4306	locus:act-2 actin status:Confirmed UniProt:P10984 protein_id:CAB04675.1
contig00498	18.4306	locus:acs-1 status:Confirmed UniProt:Q9N302_CAEEL protein_id:AAF60848.1
contig08519	18.4306	locus:abf-2 status:Confirmed UniProt:Q9NL71_CAEEL protein_id:AAK68258.1
contig07836	18.4306	17k antigen (O. volvulus) status:Confirmed UniProt:Q17698_CAEEL protein_id:AAA81053.1
contig03989	18.156	phosphoenolpyruvate carboxykinase status:Confirmed UniProt:O44906_CAEEL protein_id:AAC71149.1
contig15434	17.9896	N.A.
contig04659	17.9456	amidase status:Partially_confirmed UniProt:Q17447_CAEEL protein_id:AAB00665.1
contig10730	17.7839	N.A.
contig16259	17.7839	N.A.
contig01123	17.7839	Rat prostoglandin transporter like status:Partially_confirmed UniProt:Q93550_CAEEL protein_id:CAB02665.3
contig04339	17.4605	N.A.
contig08942	17.4605	N.A.
contig08986	17.4605	N.A.
contig09722	17.4605	N.A.
contig11261	17.4605	N.A.
contig12410	17.4605	N.A.
contig15870	17.4605	N.A.
contig05695	17.4605	N.A.
contig15779	17.4605	N.A.
contig04624	17.4605	N.A.
contig08970	17.4605	status:Partially_confirmed UniProt:Q9N3G2_CAEEL protein_id:AAF59542.4
contig01112	17.4605	status:Partially_confirmed UniProt:Q1XFY0_CAEEL protein_id:ABD94096.1
contig12332	17.4605	similar to c12.2 CG12149-PA
contig09068	17.4605	locus:ubl-5 status:Confirmed UniProt:UBL5_CAEEL protein_id:AAK21382.1
contig07514	17.4605	locus:twk-3 status:Partially_confirmed UniProt:Q21529_CAEEL protein_id:CAA90259.1
contig04647	17.4605	locus:mab-7 status:Confirmed UniProt:Q95Q39_CAEEL protein_id:AAL13330.2
contig01133	17.4605	locus:ari-1 status:Partially_confirmed UniProt:O01965_CAEEL protein_id:AAB93645.3
contig01384	17.4605	locus:act-4 status:Confirmed UniProt:Q6A8K1_CAEEL protein_id:AAT92068.1
contig15815	17.4605	hypothetical protein
contig05919	17.4605	dehydrogenase status:Confirmed UniProt:Q19774_CAEEL protein_id:CAA98264.1
contig06016	17.4605	D-3-Phosphoglycerate dehydrogenase status:Confirmed UniProt:O17626_CAEEL protein_id:CAB05694.1
contig02133	17.4605	clkA; CLK family protein kinase; K08287 dual-specificity kinase [EC:2.7.12.1]
contig10049	17.3635	locus:dhs-20 retinol dehydrogenase like status:Confirmed UniProt:Q20012_CAEEL protein_id:CAA98465.3
contig04773	17.2873	N.A.
contig00114	17.2665	status:Confirmed UniProt:Q8T3F2_CAEEL protein_id:AAM15547.1
contig09645	17.2632	N.A.
contig06366	17.1834	N.A.
contig00832	16.9755	N.A.
contig00989	16.9755	locus:max-1 status:Confirmed UniProt:Q8MTP5_CAEEL protein_id:CAJ80820.2
contig09693	16.8543	status:Confirmed UniProt:Q23664_CAEEL protein_id:CAA94170.4
contig04452	16.7203	N.A.
contig00202	16.7188	cystathionine beta-synthase status:Partially_confirmed UniProt:Q23264_CAEEL protein_id:CAB63415.2
contig00768	16.6578	locus:lec-2 galactoside-binding lectin status:Confirmed UniProt:Q20684_CAEEL protein_id:CAA91327.2
contig00397	16.4905	N.A.
contig03317	16.4905	N.A.
contig03601	16.4905	N.A.
contig03974	16.4905	N.A.
contig04274	16.4905	N.A.
contig04468	16.4905	N.A.
contig04734	16.4905	N.A.
contig05292	16.4905	N.A.
contig08274	16.4905	N.A.
contig09144	16.4905	N.A.
contig12591	16.4905	N.A.
contig13253	16.4905	N.A.
contig03590	16.4905	N.A.
contig09360	16.4905	N.A.
contig03885	16.4905	Unkown function
contig01664	16.4905	status:Partially_confirmed UniProt:Q8I4F4_CAEEL protein_id:CAD56248.1
contig03408	16.4905	status:Partially_confirmed UniProt:A6ZJ46_CAEEL protein_id:CAO78720.1
contig02843	16.4905	status:Confirmed UniProt:YQY1_CAEEL protein_id:CAA87338.1
contig00665	16.4905	status:Confirmed UniProt:Q9XUJ2_CAEEL protein_id:CAB04946.1
contig07415	16.4905	locus:ttm-2 status:Partially_confirmed UniProt:Q19829_CAEEL protein_id:AAK31501.1
contig02021	16.4905	locus:tag-196 cysteine protease and a protease inhibitor status:Confirmed UniProt:O16454_CAEEL protein_id:AAB65956.2
contig02207	16.4905	locus:sma-3 status:Confirmed UniProt:SMA3_CAEEL protein_id:AAC47050.2
contig00451	16.4905	locus:nca-1 status:Confirmed UniProt:Q688B2_CAEEL protein_id:AAU05590.1
contig02514	16.4905	locus:fbn-1 status:Partially_confirmed UniProt:Q23587_CAEEL protein_id:AAC24418.2
contig04553	16.4905	locus:col-34 cuticular collagen status:Confirmed UniProt:P34687 protein_id:AAA96155.1
contig00007	16.4905	locus:col-109 collagen status:Confirmed UniProt:Q9N527_CAEEL protein_id:AAF60502.1
contig08223	16.4905	locus:act-4 status:Confirmed UniProt:Q6A8K1_CAEEL protein_id:AAT92068.1
contig04162	16.4905	locus:act-1 actin status:Confirmed UniProt:P10983 protein_id:CAB04678.1
contig06642	16.4905	locus:aat-6 status:Partially_confirmed UniProt:B2D6M4_CAEEL protein_id:CAQ35057.1
contig10575	16.3693	N.A.
contig03320	16.3693	ribokinase status:Partially_confirmed UniProt:Q19133_CAEEL protein_id:CAA91318.1
contig12581	16.3519	locus:nex-1 status:Confirmed UniProt:Q27864_CAEEL protein_id:AAB52702.1
contig04272	16.248	locus:tbc-2 status:Partially_confirmed UniProt:Q23419_CAEEL protein_id:AAC71091.2
contig09444	16.248	locus:nex-1 status:Confirmed UniProt:Q27864_CAEEL protein_id:AAB52702.1
contig04779	16.1025	locus:pdfr-1 status:Confirmed UniProt:Q6W3C2_CAEEL protein_id:AAT92086.1
contig10026	16.0055	N.A.
contig01107	16.0055	myosin like
contig01418	16.0055	locus:tat-4 ATPase status:Partially_confirmed UniProt:Q10463_CAEEL protein_id:AAD31557.1
contig00301	15.8842	status:Partially_confirmed UniProt:Q9N468_CAEEL protein_id:AAF59639.1
contig04343	15.8438	status:Partially_confirmed UniProt:Q18280_CAEEL protein_id:AAB37547.1
contig09721	15.8438	locus:tag-321 status:Confirmed UniProt:Q95QS6_CAEEL protein_id:AAK84503.1
contig00888	15.5205	N.A.
contig01542	15.5205	N.A.
contig02601	15.5205	N.A.
contig03442	15.5205	N.A.
contig03984	15.5205	N.A.
contig05376	15.5205	N.A.
contig09004	15.5205	N.A.
contig10898	15.5205	N.A.
contig13342	15.5205	N.A.
contig14302	15.5205	N.A.
contig15775	15.5205	N.A.
contig09628	15.5205	N.A.
contig10542	15.5205	N.A.
contig13951	15.5205	N.A.
contig06548	15.5205	N.A.
contig09634	15.5205	N.A.
contig13585	15.5205	N.A.
contig01682	15.5205	Zinc finger, C2H2 type (7 domains) status:Partially_confirmed UniProt:Q9XWL0_CAEEL protein_id:CAA21647.1
contig04784	15.5205	viral A-type inclusion protein
contig01289	15.5205	Unkown function
contig00008	15.5205	status:Partially_confirmed UniProt:Q9XTW1_CAEEL protein_id:CAD57697.1
contig06386	15.5205	status:Partially_confirmed UniProt:O17526_CAEEL protein_id:AAB63935.2
contig08443	15.5205	status:Confirmed UniProt:Q9N4L9_CAEEL protein_id:AAF40004.1
contig01768	15.5205	OV-17 antigen precursor status:Partially_confirmed UniProt:Q23683_CAEEL protein_id:CAA88891.1
contig02541	15.5205	locus:tap-1 Protein phosphatase 2C status:Confirmed UniProt:Q93375_CAEEL protein_id:CAB01866.1
contig01718	15.5205	locus:pes-9 Yeast hypothetical 52.9 KD protein like status:Confirmed UniProt:O18000_CAEEL protein_id:CAB07646.1
contig01463	15.5205	locus:gly-15 beta-1,6-N-acetylglucosaminyltransferase like status:Partially_confirmed UniProt:O02234_CAEEL protein_id:CAB05469.2
contig00086	15.5205	locus:arx-1 actin status:Partially_confirmed UniProt:Q9N4I0 protein_id:AAF36012.1
contig06269	15.5205	locus:act-5 Actins status:Confirmed UniProt:O45815_CAEEL protein_id:CAB05817.1
contig09079	15.5205	locus:act-1 actin status:Confirmed UniProt:P10983 protein_id:CAB04678.1
contig02405	15.5205	L96 protein (tipula iridescent virus (TIV) (weak)) status:Partially_confirmed UniProt:Q22505_CAEEL protein_id:AAA82345.2
contig00375	15.5205	aminotransferase status:Confirmed UniProt:P91408 protein_id:AAB37999.1
contig09523	15.5044	locus:gdi-1 GDI-1 GDP dissociation inhibitor status:Confirmed UniProt:Q21449_CAEEL protein_id:CAB16511.1
contig02232	15.1971	locus:dhs-22 dehydrogenase status:Confirmed UniProt:Q9XVS9_CAEEL protein_id:CAB02732.1
contig01550	15.1971	cystathionine gamma-lyase status:Confirmed UniProt:P55216 protein_id:AAB93432.1
contig06900	15.0355	status:Confirmed UniProt:Q20877_CAEEL protein_id:AAA68355.2
contig00504	15.0355	monocarboxylate transporter like status:Partially_confirmed UniProt:Q93896_CAEEL protein_id:CAB01766.1
contig09746	15.0175	locus:ant-1.44 ADP\/ATP translocase status:Partially_confirmed UniProt:P91410_CAEEL protein_id:AAB38001.1
contig06500	14.9032	locus:lfi-1 status:Partially_confirmed UniProt:Q7JNN3_CAEEL protein_id:AAQ91890.1
contig11693	14.8738	N.A.
contig07356	14.8738	locus:ttr-5 Transthyretin-like family status:Partially_confirmed UniProt:YLF5_CAEEL protein_id:CAA79556.1
contig06181	14.8738	beta-mannosidase status:Partially_confirmed UniProt:Q93324 protein_id:CAB01737.1
contig12088	14.7626	aldehyde reductase status:Confirmed UniProt:P91020_CAEEL protein_id:AAB37976.1
contig04658	14.7445	N.A.
contig03469	14.5504	N.A.
contig03654	14.5504	N.A.
contig04011	14.5504	N.A.
contig04256	14.5504	N.A.
contig04781	14.5504	N.A.
contig06633	14.5504	N.A.
contig06694	14.5504	N.A.
contig08948	14.5504	N.A.
contig09356	14.5504	N.A.
contig09564	14.5504	N.A.
contig10061	14.5504	N.A.
contig12334	14.5504	N.A.
contig12539	14.5504	N.A.
contig12913	14.5504	N.A.
contig15934	14.5504	N.A.
contig16177	14.5504	N.A.
contig02345	14.5504	N.A.
contig03539	14.5504	N.A.
contig08074	14.5504	N.A.
contig09033	14.5504	N.A.
contig02834	14.5504	Unkown function
contig07433	14.5504	status:Partially_confirmed UniProt:TMTC1_CAEEL protein_id:AAA81143.2
contig00750	14.5504	status:Partially_confirmed UniProt:Q8MQC3_CAEEL protein_id:AAM51521.1
contig06570	14.5504	status:Partially_confirmed UniProt:Q8I4G3_CAEEL protein_id:CAD56597.1
contig01891	14.5504	status:Partially_confirmed UniProt:O18287_CAEEL protein_id:CAB04974.1
contig03399	14.5504	status:Confirmed UniProt:RRMJ2_CAEEL protein_id:CAB07618.1
contig02056	14.5504	status:Confirmed UniProt:Q965J1_CAEEL protein_id:AAK73896.2
contig01898	14.5504	status:Confirmed UniProt:Q09387_CAEEL protein_id:AAK31548.1
contig01181	14.5504	locus:unc-14 status:Confirmed UniProt:O15940_CAEEL protein_id:CAB61025.1
contig01234	14.5504	locus:tag-273 LIM domain containing proteins status:Confirmed UniProt:Q86CZ7_CAEEL protein_id:CAD89758.2
contig00118	14.5504	locus:ivd-1 acyl-CoA dehydrogenase status:Confirmed UniProt:O44446_CAEEL protein_id:AAB92016.1
contig01343	14.5504	locus:ccg-1 status:Confirmed UniProt:Q9NA39_CAEEL protein_id:CAB70225.1
contig03682	14.5504	locus:cah-1 carbonic anhydrase I status:Predicted UniProt:Q20781 protein_id:AAA20616.1
contig05776	14.5504	locus:act-4 status:Confirmed UniProt:Q6A8K1_CAEEL protein_id:AAT92068.1
contig01344	14.5504	locus:act-2 actin status:Confirmed UniProt:P10984 protein_id:CAB04675.1
contig07789	14.5504	locus:act-1 actin status:Confirmed UniProt:P10983 protein_id:CAB04678.1
contig05690	14.5504	L96 protein (tipula iridescent virus (TIV) (weak)) status:Partially_confirmed UniProt:Q22505_CAEEL protein_id:AAA82345.2
contig02694	14.5504	dhdh; dihydrodiol dehydrogenase (dimeric); K00078 dihydrodiol dehydrogenase / D-xylose 1-dehydrogenase (NADP) [EC:1.3.1.20 1.1.1.179]
contig04525	14.5504	alpha-B-crystallin status:Partially_confirmed UniProt:Q09648_CAEEL protein_id:CAA87429.2
contig10567	14.3627	sodium\/phosphate transporter status:Partially_confirmed UniProt:Q22089_CAEEL protein_id:CAA92687.1
contig05089	14.3484	N.A.
contig09460	14.3079	locus:rpl-22 ribosomal protein L22 status:Confirmed UniProt:RL22_CAEEL protein_id:AAK31460.1
contig09653	14.3079	locus:elo-8 status:Partially_confirmed UniProt:Q8T3A8_CAEEL protein_id:CAD27612.1
contig02204	14.2594	myo-inisitol-1-phosphate synthase status:Confirmed UniProt:Q18664_CAEEL protein_id:CAA93771.2
contig11180	14.0654	N.A.
contig14836	14.0654	N.A.
contig14896	14.0654	N.A.
contig05951	14.0654	status:Partially_confirmed UniProt:Q17543_CAEEL protein_id:AAC47915.2
contig03843	14.0654	locus:unc-9 UNC-7-like protein status:Confirmed UniProt:UNC9_CAEEL protein_id:CAB61030.2
contig03031	14.0654	locus:cab-1 status:Confirmed UniProt:Q93249 protein_id:CAB01682.1
contig00956	13.9442	status:Partially_confirmed UniProt:Q93376_CAEEL protein_id:CAB01868.2
contig04090	13.9038	status:Partially_confirmed UniProt:Q8WQD3_CAEEL protein_id:CAD21647.2
contig11006	13.719	N.A.
contig04415	13.6451	locus:lec-4 galactoside binding lectin status:Confirmed UniProt:Q18625_CAEEL protein_id:CAA88850.1
contig00361	13.5804	N.A.
contig01534	13.5804	N.A.
contig03302	13.5804	N.A.
contig03639	13.5804	N.A.
contig04269	13.5804	N.A.
contig08701	13.5804	N.A.
contig09075	13.5804	N.A.
contig09312	13.5804	N.A.
contig10759	13.5804	N.A.
contig11656	13.5804	N.A.
contig13573	13.5804	N.A.
contig01106	13.5804	N.A.
contig01225	13.5804	N.A.
contig03124	13.5804	N.A.
contig03879	13.5804	N.A.
contig07301	13.5804	N.A.
contig07518	13.5804	N.A.
contig13938	13.5804	N.A.
contig13363	13.5804	N.A.
contig02947	13.5804	N.A.
contig11021	13.5804	N.A.
contig01545	13.5804	Unkown function
contig04996	13.5804	status:Partially_confirmed UniProt:Q9BKU9_CAEEL protein_id:AAK27872.1
contig01798	13.5804	status:Partially_confirmed UniProt:O01810_CAEEL protein_id:AAK21483.1
contig10993	13.5804	status:Confirmed UniProt:Q19708_CAEEL protein_id:CAA90356.1
contig04206	13.5804	locus:unc-54 myosin heavy chain status:Partially_confirmed UniProt:P02566 protein_id:CAB05505.1
contig07417	13.5804	locus:ttm-2 status:Partially_confirmed UniProt:Q19829_CAEEL protein_id:AAK31501.1
contig00424	13.5804	locus:tre-3 trehalase status:Confirmed UniProt:Q23176_CAEEL protein_id:CAB01250.1
contig03838	13.5804	locus:tbc-7 status:Partially_confirmed UniProt:Q8MQB0_CAEEL protein_id:AAM51524.1
contig04421	13.5804	locus:srp-7 status:Confirmed UniProt:A9Z1L1_CAEEL protein_id:ABY28279.1
contig04498	13.5804	locus:scl-22 testes-specific protein like status:Partially_confirmed UniProt:P90958_CAEEL protein_id:CAA92136.1
contig01985	13.5804	locus:pcp-5 status:Partially_confirmed UniProt:TG282_CAEEL protein_id:AAL11487.1
contig01917	13.5804	locus:hst-2 status:Confirmed UniProt:O17645 protein_id:CAB03945.2
contig04697	13.5804	locus:cln-3.2 status:Confirmed UniProt:P91012_CAEEL protein_id:AAB37639.1
contig04321	13.5804	locus:clec-48 Lectin C-type domain short and long forms (2 domains) status:Partially_confirmed UniProt:Q9XVE1_CAEEL protein_id:CAB03881.1
contig06926	13.5804	locus:act-2 actin status:Confirmed UniProt:P10984 protein_id:CAB04675.1
contig12413	13.5804	locus:act-1 actin status:Confirmed UniProt:P10983 protein_id:CAB04678.1
contig05930	13.5804	locus:abt-4 ABC transporter status:Partially_confirmed UniProt:Q9TXV8_CAEEL protein_id:AAC69223.1
contig01448	13.5804	hypothetical protein
contig08995	13.5804	hypothetical protein
contig01186	13.5804	hypothetical protein
contig08240	13.5804	hyaluronidase status:Confirmed UniProt:Q22675_CAEEL protein_id:CAA88874.1
contig01175	13.5804	Glutamate receptor
contig02164	13.5804	EGF-like protein status:Partially_confirmed UniProt:P91526_CAEEL protein_id:AAB37995.1
contig09824	13.4187	status:Partially_confirmed UniProt:O76446_CAEEL protein_id:AAC19260.1
contig13301	13.2571	N.A.
contig11160	13.2571	threonine dehydratase status:Partially_confirmed UniProt:Q93968_CAEEL protein_id:CAB02298.1
contig01491	13.2571	locus:clec-62 Lectin C-type domain short and long forms, von Willebrand factor type A domain status:Confirmed UniProt:O45441_CAEEL protein_id:CAB03055.1
contig00456	13.1993	locus:atgp-1 Sugar (and other) transporters status:Confirmed UniProt:Q9XVU3_CAEEL protein_id:CAB02316.2
contig03819	13.0954	B. subtilis sfp protein\; Anabaena sp. HETI protein status:Confirmed UniProt:Q22171_CAEEL protein_id:AAA82460.1
contig12977	12.7816	status:Partially_confirmed UniProt:Q95ZJ9_CAEEL protein_id:CAC44301.2
contig02531	12.6104	N.A.
contig03788	12.6104	N.A.
contig04129	12.6104	N.A.
contig04715	12.6104	N.A.
contig05761	12.6104	N.A.
contig08556	12.6104	N.A.
contig09118	12.6104	N.A.
contig09187	12.6104	N.A.
contig09202	12.6104	N.A.
contig09300	12.6104	N.A.
contig09617	12.6104	N.A.
contig11747	12.6104	N.A.
contig12416	12.6104	N.A.
contig13321	12.6104	N.A.
contig00189	12.6104	N.A.
contig09212	12.6104	N.A.
contig15225	12.6104	N.A.
contig01140	12.6104	zinc metallopeptidase (M8 family) status:Partially_confirmed UniProt:O62446 protein_id:CAB16471.1
contig01984	12.6104	status:Partially_confirmed UniProt:Q6EZH3_CAEEL protein_id:AAT68904.1
contig00164	12.6104	status:Partially_confirmed UniProt:Q18867_CAEEL protein_id:AAA96171.2
contig02414	12.6104	status:Partially_confirmed UniProt:Q17717_CAEEL protein_id:CAA85317.2
contig01804	12.6104	status:Partially_confirmed UniProt:O01839_CAEEL protein_id:AAB57721.2
contig03060	12.6104	status:Confirmed UniProt:U533_CAEEL protein_id:AAL27235.1
contig01916	12.6104	locus:unc-54 myosin heavy chain status:Partially_confirmed UniProt:P02566 protein_id:CAB05505.1
contig00570	12.6104	locus:twk-18 potassium channel protein status:Confirmed UniProt:TWK18_CAEEL protein_id:AAA81456.2
contig12422	12.6104	locus:rps-21 Ribosomal protein S21 status:Confirmed UniProt:RS21_CAEEL protein_id:AAC48297.2
contig01456	12.6104	locus:odc-1 ornithine decarboxylase status:Partially_confirmed UniProt:P41931 protein_id:AAB18317.1
contig01634	12.6104	locus:nhl-1 Zinc finger, C3HC4 type (RING finger) status:Partially_confirmed UniProt:Q03601 protein_id:CAA80152.1
contig07736	12.6104	locus:mlc-3 status:Confirmed UniProt:P53014 protein_id:AAA50701.1
contig01035	12.6104	locus:inx-12 status:Confirmed UniProt:O01634 protein_id:AAB93310.1
contig07047	12.6104	locus:glb-23 status:Partially_confirmed UniProt:Q21978_CAEEL protein_id:AAA81477.1
contig00457	12.6104	locus:fbp-1 fructose-bisphosphatase status:Confirmed UniProt:Q9N2M2_CAEEL protein_id:AAF39910.1
contig01574	12.6104	locus:egl-20 WNT protein status:Confirmed UniProt:Q9TVJ1_CAEEL protein_id:CAB61041.1
contig01066	12.6104	locus:cyp-43A1 cytochrome P450 status:Partially_confirmed UniProt:O17329_CAEEL protein_id:AAB71246.2
contig00813	12.6104	locus:cup-4 Acetylcholine receptor status:Confirmed UniProt:P34271 protein_id:AAA27911.2
contig12404	12.6104	locus:act-5 Actins status:Confirmed UniProt:O45815_CAEEL protein_id:CAB05817.1
contig12174	12.6104	locus:act-1 actin status:Confirmed UniProt:P10983 protein_id:CAB04678.1
contig07734	12.6104	locus:abf-2 status:Confirmed UniProt:Q9NL71_CAEEL protein_id:AAK68258.1
contig03464	12.6104	Leucine Rich Repeat (2 copies) status:Partially_confirmed UniProt:Q93177_CAEEL protein_id:CAB01858.3
contig13476	12.6104	dehydrogenase status:Partially_confirmed UniProt:Q23618_CAEEL protein_id:CAA98083.1
contig07035	12.5296	locus:spp-10 7TM chemoreceptor, spp family status:Confirmed UniProt:Q18276_CAEEL protein_id:AAB37549.2
contig12552	12.4392	N.A.
contig05170	12.4164	locus:let-805 status:Confirmed UniProt:Q9UB28_CAEEL protein_id:AAK21413.1
contig09976	12.4107	locus:lec-3 status:Confirmed UniProt:Q8I4A4_CAEEL protein_id:CAD57721.1
contig04593	12.4107	Dual specificity phosphatase, catalytic domain status:Confirmed UniProt:Q9XXK8_CAEEL protein_id:CAA18771.1
contig03333	12.3049	aldehyde reductase status:Confirmed UniProt:P91020_CAEEL protein_id:AAB37976.1
contig10067	12.1254	ubiquinol-cytochrome c reductase complexn 11 KD protein status:Confirmed UniProt:O45864_CAEEL protein_id:CAB04873.1
contig05839	12.1254	status:Confirmed UniProt:Q95ZW9_CAEEL protein_id:CAC42268.1
contig00299	12.1254	locus:tag-273 LIM domain containing proteins status:Confirmed UniProt:Q86CZ7_CAEEL protein_id:CAD89758.2
contig01725	12.1254	locus:tag-253 status:Confirmed UniProt:TG253_CAEEL protein_id:AAM29667.1
contig00305	12.1254	locus:rab-3 synaptic vesicle-associated GTP-binding protein status:Confirmed UniProt:RAB3_CAEEL protein_id:AAK68196.1
contig04567	12.1254	KH domain containing protein
contig01523	11.9637	choline dehydrogenase status:Partially_confirmed UniProt:Q18429_CAEEL protein_id:CAA91263.1
contig03264	11.8518	N.A.
contig00843	11.8344	status:Confirmed UniProt:Q95QQ4_CAEEL protein_id:AAL27234.3
contig00030	11.7669	locus:unc-78 beta transducin status:Confirmed UniProt:WDR1_CAEEL protein_id:AAA83588.1
contig00839	11.7616	status:Partially_confirmed UniProt:O44438_CAEEL protein_id:AAB92011.4
contig00104	11.6404	N.A.
contig00135	11.6404	N.A.
contig00442	11.6404	N.A.
contig00869	11.6404	N.A.
contig01252	11.6404	N.A.
contig01771	11.6404	N.A.
contig02114	11.6404	N.A.
contig02500	11.6404	N.A.
contig03416	11.6404	N.A.
contig03555	11.6404	N.A.
contig07010	11.6404	N.A.
contig07422	11.6404	N.A.
contig07834	11.6404	N.A.
contig08244	11.6404	N.A.
contig09034	11.6404	N.A.
contig09166	11.6404	N.A.
contig09226	11.6404	N.A.
contig10165	11.6404	N.A.
contig11035	11.6404	N.A.
contig11242	11.6404	N.A.
contig03779	11.6404	N.A.
contig04359	11.6404	N.A.
contig05412	11.6404	N.A.
contig09078	11.6404	N.A.
contig14027	11.6404	N.A.
contig04544	11.6404	N.A.
contig09928	11.6404	N.A.
contig01213	11.6404	Zinc-binding dehydrogenases status:Confirmed UniProt:Q9XXC8 protein_id:CAA19533.1
contig05676	11.6404	trypsin inhibitor status:Partially_confirmed UniProt:Q9UAZ2_CAEEL protein_id:AAD14760.1
contig00859	11.6404	thiosulphate sulphurtransferase status:Confirmed UniProt:THT2_CAEEL protein_id:CAB02870.1
contig05769	11.6404	status:Partially_confirmed UniProt:O45513_CAEEL protein_id:CAB04380.1
contig08606	11.6404	status:Confirmed UniProt:Q9NA78_CAEEL protein_id:CAB55026.1
contig00622	11.6404	status:Confirmed UniProt:Q86S87_CAEEL protein_id:AAO38662.1
contig01528	11.6404	status:Confirmed
contig04195	11.6404	Putative membrane protein status:Confirmed UniProt:Q21973 protein_id:CAA97442.2
contig00091	11.6404	potassium channel
contig07887	11.6404	peptidase status:Partially_confirmed UniProt:O61710_CAEEL protein_id:AAC16431.2
contig06852	11.6404	lysosomal Pro-X carboxypeptidase status:Confirmed UniProt:Q18198_CAEEL protein_id:AAA82453.1
contig13852	11.6404	locus:tba-9 tubulin beta chain status:Partially_confirmed UniProt:Q20221_CAEEL protein_id:AAA81432.2
contig00079	11.6404	locus:tag-32 status:Confirmed UniProt:Q27522 protein_id:AAM97949.1
contig01626	11.6404	locus:spon-1 F-spondin status:Partially_confirmed UniProt:Q19305_CAEEL protein_id:AAA82427.2
contig01627	11.6404	locus:nhr-14 status:Confirmed UniProt:O02151 protein_id:AAP13776.1
contig01169	11.6404	locus:nab-1 status:Partially_confirmed UniProt:P91146_CAEEL protein_id:AAB37620.1
contig00585	11.6404	locus:lpd-3 status:Partially_confirmed UniProt:Q9N3R9_CAEEL protein_id:AAL32249.2
contig03381	11.6404	locus:hmit-1.3 glucose transport protein status:Confirmed UniProt:Q21455_CAEEL protein_id:CAA86519.2
contig08879	11.6404	locus:hlh-13 status:Partially_confirmed UniProt:Q20561_CAEEL protein_id:AAB00595.1
contig02044	11.6404	locus:gly-14 alpha-1,3-mannosyl-glycoprotein beta-1,2-N-acetylglucosaminyltransferase status:Confirmed UniProt:Q21450_CAEEL protein_id:CAA86513.1
contig03731	11.6404	locus:fbp-1 fructose-bisphosphatase status:Confirmed UniProt:Q9N2M2_CAEEL protein_id:AAF39910.1
contig05787	11.6404	locus:dhs-22 dehydrogenase status:Confirmed UniProt:Q9XVS9_CAEEL protein_id:CAB02732.1
contig00128	11.6404	locus:ctbp-1 dehydrogenase status:Partially_confirmed UniProt:Q20595_CAEEL protein_id:AAC69110.3
contig14859	11.6404	locus:act-5 Actins status:Confirmed UniProt:O45815_CAEEL protein_id:CAB05817.1
contig01935	11.6404	locus:act-4 actin status:Confirmed UniProt:P10986 protein_id:AAB04575.1
contig13220	11.6404	locus:act-2 actin status:Confirmed UniProt:P10984 protein_id:CAB04675.1
contig00593	11.6404	locus:acbp-3 acyl-CoA-binding protein status:Confirmed UniProt:Q20507 protein_id:CAA91987.2
contig01151	11.6404	gluconokinase status:Partially_confirmed UniProt:O61968_CAEEL protein_id:AAC17745.2
contig05743	11.6404	esterase status:Partially_confirmed UniProt:O02147_CAEEL protein_id:AAB52848.3
contig05425	11.6404	ankyrin like status:Partially_confirmed UniProt:Q5WRP5_CAEEL protein_id:CAH60770.1
contig00408	11.4852	locus:srp-7 status:Confirmed UniProt:A9Z1L1_CAEEL protein_id:ABY28279.1
contig09744	11.3979	status:Partially_confirmed UniProt:O76446_CAEEL protein_id:AAC19260.1
contig02091	11.317	N.A.
contig04807	11.317	locus:lgc-34 ionic channel protein status:Partially_confirmed UniProt:O17274_CAEEL protein_id:AAB71042.1
contig09589	11.1553	N.A.
contig05448	11.0583	locus:ttr-16 Transthyretin-like family status:Confirmed UniProt:UP04_CAEEL protein_id:CAA21645.1
contig12954	11.0454	N.A.
contig01214	10.9937	status:Partially_confirmed UniProt:YQD6_CAEEL protein_id:AAC46794.1
contig06067	10.9937	status:Confirmed UniProt:Q27GT6_CAEEL protein_id:ABD63246.1
contig10095	10.9688	locus:lbp-5 fatty acid-binding protein status:Confirmed UniProt:O01814 protein_id:AAK21486.1
contig00735	10.9128	locus:mrp-4 multidrug resistance-associated protein status:Partially_confirmed UniProt:Q93552_CAEEL protein_id:CAB02667.1
contig07414	10.8643	N.A.
contig06439	10.7969	locus:nduf-2.2 NADH-ubiquinone oxidoreductase status:Partially_confirmed UniProt:Q22800_CAEEL protein_id:AAC77506.1
contig02271	10.6703	N.A.
contig02941	10.6703	N.A.
contig04180	10.6703	N.A.
contig04211	10.6703	N.A.
contig04289	10.6703	N.A.
contig04723	10.6703	N.A.
contig05648	10.6703	N.A.
contig05685	10.6703	N.A.
contig08666	10.6703	N.A.
contig08972	10.6703	N.A.
contig09053	10.6703	N.A.
contig09164	10.6703	N.A.
contig09216	10.6703	N.A.
contig09259	10.6703	N.A.
contig09272	10.6703	N.A.
contig09276	10.6703	N.A.
contig09656	10.6703	N.A.
contig10958	10.6703	N.A.
contig12406	10.6703	N.A.
contig16379	10.6703	N.A.
contig17228	10.6703	N.A.
contig01369	10.6703	N.A.
contig01739	10.6703	N.A.
contig03115	10.6703	N.A.
contig07866	10.6703	N.A.
contig08875	10.6703	N.A.
contig12815	10.6703	N.A.
contig01855	10.6703	N.A.
contig06415	10.6703	N.A.
contig01779	10.6703	zinc metalloprotease
contig00696	10.6703	status:Partially_confirmed UniProt:Q9XVG2_CAEEL protein_id:CAO82065.1
contig00770	10.6703	status:Partially_confirmed UniProt:Q7YTU0_CAEEL protein_id:CAD98728.1
contig04827	10.6703	status:Partially_confirmed UniProt:Q59E83_CAEEL protein_id:AAX55682.1
contig01944	10.6703	status:Partially_confirmed UniProt:O44508_CAEEL protein_id:AAB92073.1
contig07661	10.6703	status:Confirmed UniProt:Q8MXH4_CAEEL protein_id:AAM98045.1
contig06358	10.6703	status:Confirmed UniProt:Q18621_CAEEL protein_id:AAA80375.2
contig10514	10.6703	protein binding / zinc ion binding
contig05780	10.6703	locus:unc-32 TJ6\/proton pump status:Confirmed UniProt:VPP1_CAEEL protein_id:CAD30453.1
contig08478	10.6703	locus:ttr-8 status:Partially_confirmed UniProt:Q95Y93_CAEEL protein_id:AAK84467.1
contig01908	10.6703	locus:trf-1 Zinc finger, C3HC4 type (RING finger) status:Partially_confirmed UniProt:O62248_CAEEL protein_id:CAB07615.2
contig02444	10.6703	locus:tbc-16 status:Partially_confirmed UniProt:Q20600_CAEEL protein_id:AAC69111.3
contig06723	10.6703	locus:srp-7 status:Confirmed UniProt:A9Z1L1_CAEEL protein_id:ABY28279.1
contig05684	10.6703	locus:rpl-16 L13P family ribosomal protein status:Confirmed UniProt:RL13A_CAEEL protein_id:CAA86515.1
contig01472	10.6703	locus:pad-1 status:Confirmed UniProt:Q9XW10 protein_id:CAA22324.2
contig03429	10.6703	locus:nlp-40 status:Confirmed UniProt:Q9N4D8_CAEEL protein_id:AAF36049.1
contig05596	10.6703	locus:fut-6 galactoside 3(4)-L-fucosyltransferase (weak) status:Confirmed UniProt:Q22202_CAEEL protein_id:AAA81114.2
contig03542	10.6703	locus:col-20 collagen status:Confirmed UniProt:P91249_CAEEL protein_id:AAB37842.2
contig02527	10.6703	locus:clec-50 Lectin C-type domain short and long forms (2 domains) status:Confirmed UniProt:Q9XUL7_CAEEL protein_id:CAB04909.1
contig03780	10.6703	locus:clec-48 Lectin C-type domain short and long forms (2 domains) status:Partially_confirmed UniProt:Q9XVE1_CAEEL protein_id:CAB03881.1
contig01708	10.6703	locus:act-1 actin status:Confirmed UniProt:P10983 protein_id:CAB04678.1
contig06236	10.6703	locus:act-1 actin status:Confirmed UniProt:P10983 protein_id:CAB04678.1
contig12175	10.6703	locus:act-1 actin status:Confirmed UniProt:P10983 protein_id:CAB04678.1
contig00136	10.6703	locus:acdh-7 acyl-CoA dehydrogenase status:Confirmed UniProt:Q22781_CAEEL protein_id:AAC69025.1
contig00483	10.6703	Inosine-uridine preferring nucleoside hydrolase status:Confirmed UniProt:Q9XWN7_CAEEL protein_id:CAA21614.1
contig03025	10.6703	hypothetical protein LOC100211874
contig08765	10.6703	EF hand domains status:Confirmed UniProt:Q22159_CAEEL protein_id:CAA96671.2
contig03658	10.6703	cysteine synthase like status:Partially_confirmed UniProt:YSL1_CAEEL protein_id:CAA94589.1
contig16118	10.5595	N.A.
contig08759	10.5248	microfilarial antigen like status:Partially_confirmed UniProt:P91844_CAEEL protein_id:CAA92570.1
contig02106	10.5087	locus:jnk-1 status:Confirmed UniProt:Q8WQG9 protein_id:AAL50324.1
contig05932	10.494	Yeast YCY4 like protein status:Partially_confirmed UniProt:Q19635_CAEEL protein_id:CAA92297.1
contig07268	10.4278	N.A.
contig01204	10.347	hypothetical protein
contig00280	10.2823	locus:gale-1 NAD dependant epimerase\/dehydratase family status:Confirmed UniProt:O62107_CAEEL protein_id:CAB16861.1
contig07447	10.2546	N.A.
contig01236	10.1853	N.A.
contig04384	10.1853	N.A.
contig06485	10.1853	N.A.
contig03013	10.1853	locus:snt-4 C2 domain protein status:Confirmed UniProt:P91493_CAEEL protein_id:AAM15607.1
contig06828	10.1314	locus:act-4 actin status:Confirmed UniProt:P10986 protein_id:AAB04575.1
contig00094	10.0883	Unkown function
contig04749	10.0883	Fructose-bisphosphate aldolase class-I status:Confirmed UniProt:P54216 protein_id:CAB03291.1
contig06274	10.053	locus:sto-5 stomatin-like protein status:Confirmed UniProt:Q95YA8_CAEEL protein_id:AAK85483.1
contig03961	10.0236	status:Confirmed UniProt:Q17962_CAEEL protein_id:CAA85486.1
