# Supplementary material for: Comparative transcriptome sequencing of germline and somatic tissues of the Ascaris suum gonad
Source: BMC Genomics. 2011 Oct 1;12:481. doi: 10.1186/1471-2164-12-481 (PMC3203103; doi:10.1186/1471-2164-12-481)
Supplement: Additional file 7 — Predicted germline and soma-enriched genes in A. suum. Datasets were acquired by comparison of the A. suum gonad transcriptome with published C. elegans microarray data. [file 1471-2164-12-481-S7.XLS]

## Sheet: Germline
Germline-enriched gene (C. elegans)	homologous gene (A. suum)	E-value
AH10.1	contig00092	3e-55
AH6.2	contig00926	3e-73
AH6.5	GSY0GUD02I27PT	2e-06
B0025.2	contig02015	4e-96
B0218.5	contig00278	7e-103
B0238.9	contig02269	1e-21
B0273.2	contig02761	2e-19
B0393.3	contig06501	5e-83
B0393.4	GTBCVTC02FUOAF	1e-16
B0414.3	contig02641	5e-19
B0414.5	contig01666	9e-31
B0491.3	contig03225	1e-25
B0496.6	contig01773	4e-16
B0511.4	contig07205	1e-68
B0523.1	contig05552	4e-94
BE10.1	contig02897	3e-06
C01B12.4	contig02487	5e-37
C01G10.14	contig08372	7e-20
C01G12.3	contig07418	7e-06
C01G12.8	contig02409	3e-69
C02B10.6	contig05602	4e-85
C03B8.1	contig09721	3e-12
C03B8.3	contig09721	3e-12
C03C10.2	contig05212	1e-69
C03C11.2	contig08320	3e-18
C04E6.5	GTBCVTC02I1GZ1	7e-09
C04G2.2	contig04161	1e-82
C04G2.4	GTBCVTC02IJ2PK	3e-54
C04G2.9	contig00555	1e-115
C05C12.1	contig04161	7e-47
C05D2.3	contig01629	2e-72
C06A1.3	contig00496	2e-113
C06A8.6	contig10416	4e-76
C06E1.7	contig00666	3e-19
C07E3.4	contig07221	3e-19
C07G2.1	contig02077	3e-08
C07H6.5	contig09975	1e-82
C08F8.4	contig02602	1e-32
C08F8.6	contig08030	3e-111
C09B9.4	contig08030	5e-41
C09B9.6	GTBCVTC02IJ2PK	5e-54
C09D4.3	contig04771	3e-78
C09G9.4	contig04478	3e-20
C09G9.6	GSY0GUD02I27PT	1e-09
C09H10.9	contig10004	4e-25
C09H5.7	contig04467	2e-125
C10G11.8	contig04753	0
C10H11.7	contig00221	1e-09
C14A4.13	contig00664	4e-52
C14B1.7	contig00827	6e-59
C14B9.4a	GTBCVTC02HDXBW	8e-50
C14C10.1	contig01910	1e-100
C14C11.1	contig10004	4e-27
C15H11.1	contig00767	7e-39
C15H7.3	contig07221	1e-25
C16C10.3	contig00827	4e-59
C17C3.11	contig04414	4e-20
C17H12.3	contig05602	2e-84
C17H12.5	contig07221	8e-20
C18E3.5	GSY0GUD02FJ92O	8e-59
C18E3.6	contig06403	2e-56
C18E9.8	contig05691	5e-62
C18G1.5	contig02641	7e-19
C18G1.9	contig10004	2e-27
C18H7.4	contig03066	2e-99
C24D10.1	contig07221	1e-19
C24F3.5	GTBCVTC02IFWQT	3e-10
C24H11.1	contig11883	1e-73
C24H11.2	contig11883	1e-73
C25A6.1	contig04467	2e-92
C25A8.5	contig03467	6e-100
C25D7.1	contig08372	6e-20
C25D7.12	contig04793	6e-23
C25D7.2	contig04793	3e-22
C25G4.6	contig00875	9e-70
C26C6.6	contig09677	3e-14
C27B7.6	contig00614	1e-57
C27D8.1	contig05159	9e-110
C27D8.2	contig05255	3e-23
C27H6.2	contig04132	2e-91
C28A5.6	contig03771	2e-08
C28D4.3	contig00266	2e-158
C29E6.3	contig07221	3e-20
C29F5.3	contig00851	8e-30
C30A5.4	contig08583	3e-67
C30B5.3	contig02394	8e-49
C31H1.5	contig03513	3e-12
C32E12.1	contig08783	2e-06
C33A12.15	contig01168	2e-11
C33F10.12	contig01910	1e-117
C33F10.8	contig07221	6e-24
C33F10.9	GTBCVTC02IJ2PK	7e-55
C33H5.16	contig05639	4e-49
C34B2.3	contig08030	5e-56
C34B2.4	contig03815	2e-15
C34D4.2	contig07911	3e-102
C34D4.3	contig03360	2e-15
C34F11.4	GTBCVTC02IJ2PK	7e-55
C34F11.5	contig04838	5e-33
C34F11.6	GTBCVTC02IJ2PK	3e-54
C35A5.4	contig00860	7e-36
C35D10.11	GSY0GUD02JWSD1	6e-22
C35D10.2	contig04876	7e-43
C35E7.9	contig08926	2e-11
C36B1.10	contig06026	7e-67
C36B1.3	contig02809	7e-77
C36H8.1	contig01773	6e-24
C38C3.8	contig07959	3e-47
C39H7.1	contig06349	6e-95
C40H1.1	contig01666	8e-85
C43E11.5	contig01101	1e-30
C43F9.6	GSY0GUD02IEHNS	3e-14
C44B9.2	contig07608	2e-14
C44E4.3	contig00422	4e-72
C45G9.1	contig04161	5e-61
C46A5.1	contig00458	6e-30
C47A4.3	contig04467	2e-98
C47D12.3	contig00926	1e-89
C47E12.10	contig00121	2e-23
C47E8.1	contig07553	7e-16
C48E7.9	contig02178	6e-12
C49C3.2	contig08030	1e-39
C49C8.1	contig07483	3e-36
C50B8.2	contig07580	1e-08
C50D2.3	contig10016	9e-10
C50F2.5	contig01101	3e-30
C50F4.2	contig04814	1e-106
C50F7.3	contig00922	1e-06
C52E4.7	contig05613	8e-14
C53A5.4	contig06165	8e-81
C55B7.10	contig04771	8e-49
C55B7.3	contig05639	2e-66
C55C2.2	GSY0GUD02JWSD1	2e-20
C55C3.4	contig11101	3e-90
C56A3.8	contig03644	3e-101
C56C10.6	contig06165	3e-90
D1037.5	contig00167	2e-36
D2024.1	contig04161	4e-41
D2045.5	contig00347	2e-81
D2089.2	contig04238	3e-27
E03A3.4	GTBCVTC02H98AU	3e-27
E03H12.10	contig08926	1e-21
F01D4.3	contig05552	7e-81
F02E11.1	contig02863	7e-151
F09C12.2	contig01530	3e-86
F09C12.7	GSY0GUD02JJ18H	3e-36
F10C5.1	GTBCVTC02JFHE2	2e-50
F10G8.1	contig05639	7e-65
F11G11.9	contig00859	2e-09
F13A7.1	contig02389	2e-11
F13A7.7	contig07187	1e-21
F13E9.5	contig07804	6e-07
F14E5.3	contig07883	2e-07
F14E5.4	contig07883	8e-07
F14H3.2	contig05138	1e-45
F17C8.3	contig01622	6e-18
F17C8.5	contig05437	3e-07
F18A11.1	contig02761	4e-19
F18A12.4	contig07685	5e-18
F19B6.4	contig02863	2e-75
F20A1.9	contig01954	1e-11
F20D6.1	contig01711	5e-20
F20D6.6	contig00677	8e-32
F21F3.2	contig06026	6e-60
F21H12.5	contig02761	2e-21
F21H7.5	contig04793	9e-23
F22B3.8	contig03467	3e-50
F22D6.1	contig04838	8e-118
F22D6.9	contig07911	1e-85
F23B12.1	contig07911	6e-100
F23B12.8	contig00658	6e-54
F23C8.7	contig03467	9e-100
F23C8.8	contig07246	6e-76
F25F2.1	contig00664	6e-13
F25H5.7	contig00458	8e-54
F26A1.3	contig03771	6e-16
F26B1.3	contig02081	6e-147
F26B1.5	contig11883	3e-65
F26D10.10	contig00266	4e-158
F26G1.7	GTBCVTC02IJ2PK	2e-54
F27C8.5	contig06624	2e-23
F28C6.3	GSY0GUD02GNH61	9e-54
F28H7.4	contig03907	2e-40
F31E3.3	contig02050	2e-55
F32B6.6	GTBCVTC02IJ2PK	2e-54
F32B6.7	contig02389	3e-36
F32D1.10	GSY0GUD02IGL4C	7e-09
F32H2.9	contig00385	0
F33D11.1	contig03815	6e-16
F33E11.3	contig02765	7e-08
F35C11.2	contig00260	3e-44
F35C11.3	contig00664	2e-111
F35E2.6	contig02097	2e-09
F35G12.10	contig10097	5e-96
F36A2.11	contig08235	6e-08
F36D3.4	contig04793	1e-21
F36D3.8	contig01816	2e-08
F36H1.3	contig04817	2e-46
F36H12.10	contig05602	3e-84
F36H12.3	contig08926	2e-11
F36H12.7	GTBCVTC02IJ2PK	7e-55
F36H12.8	contig08030	1e-88
F36H12.9	contig00278	1e-114
F37A4.7a	contig02883	3e-119
F37A8.2	contig02897	8e-07
F37H8.4	contig00926	6e-86
F38A5.6	contig06700	4e-08
F38E1.7	contig01574	8e-58
F38H4.6	contig09801	1e-15
F40F9.3	contig00875	1e-16
F40G12.10	contig00497	1e-16
F41G3.4	contig10773	5e-11
F41G3.5	contig07155	4e-60
F42A9.4	contig01288	3e-07
F42C5.5	contig06952	2e-22
F42E8.2	GSY0GUD02JWSD1	1e-10
F42G4.6	contig06156	5e-08
F42G8.8	contig11883	1e-68
F43D9.4	contig05689	6e-17
F43G6.6	contig05897	1e-49
F44B9.7	contig06673	5e-10
F44D12.4	contig04876	3e-44
F44D12.7	GSY0GUD02JWSD1	6e-22
F44E2.8	contig01318	7e-31
F44F1.3	contig04857	3e-17
F44F4.10	contig06156	2e-07
F44F4.2	contig07399	9e-27
F44G3.7	contig07218	3e-21
F44G4.5	contig07418	6e-06
F45E4.6	contig02225	9e-09
F46A9.4	GSY0GUD02HVH7D	5e-43
F46B3.4	contig08939	3e-06
F46F11.2	contig01076	8e-33
F47B3.1	contig05639	6e-88
F47B3.2	contig05639	5e-21
F47B3.4	contig03064	2e-08
F47B3.5	contig03064	2e-08
F47B3.6	contig05639	3e-86
F47B3.7	contig05639	4e-68
F47D12.7	contig07443	9e-58
F47G6.4	contig06557	0
F49E11.7	contig11883	2e-67
F49E12.4	contig06339	6e-19
F52B5.6	contig10101	6e-43
F52C6.11	GTBCVTC02GZ8WG	3e-06
F52C6.2	contig05068	2e-16
F52F12.4	contig02260	2e-11
F52H3.6	contig04467	5e-103
F53A2.6	contig08977	3e-47
F53B2.5	contig06640	1e-25
F53B6.4	contig04981	6e-24
F53B6.7	contig06746	5e-31
F53C3.1	contig05159	1e-100
F53G12.6	contig06637	2e-60
F54A3.4	contig00202	9e-125
F54C8.1	contig05587	1e-79
F54C9.6	GSY0GUD02HJI6F	5e-77
F54C9.8	contig02761	3e-21
F54D1.1	contig04947	4e-15
F54H5.2	contig06165	1e-88
F54H5.3	contig07154	7e-29
F55A11.6	contig10909	1e-11
F55A12.1	contig00827	2e-50
F55C5.2	GTBCVTC02I3566	1e-15
F55F8.7	contig00458	7e-55
F55G1.8	GTBCVTC02HDXBW	9e-38
F55H12.1	contig02495	2e-10
F56C9.3	contig01966	3e-30
F56F3.4	contig10001	3e-44
F56F4.2	contig07356	3e-07
F56H11.3	contig00492	7e-36
F57B9.8	contig03467	3e-94
F57C2.1	GTBCVTC02GZ8WG	9e-08
F57F4.1	contig03646	9e-18
F57H12.5	contig07221	3e-20
F58A4.3	contig02163	1e-25
F58A4.4	contig02797	1e-92
F58A6.8	GTBCVTC02IJ2PK	7e-55
F58G1.1	contig00827	3e-51
F58G1.3	contig00496	3e-113
F59A3.8	contig05552	5e-66
F59B2.5	contig05048	1e-61
F59C6.2	contig01895	3e-11
F59G1.2	contig06724	3e-07
H05L14.1	contig05348	4e-60
H06H21.9	contig05494	1e-06
H23L24.2	contig00167	2e-39
H26D21.2	GTBCVTC02HDGOE	5e-16
K01G5.5	contig04795	2e-173
K01H12.2	contig09746	9e-138
K02E11.1	contig00394	1e-63
K03H1.1	contig00266	1e-164
K05F1.2	GTBCVTC02IJ2PK	7e-55
K05F1.3	contig07391	1e-107
K05F1.7	GTBCVTC02IJ2PK	6e-54
K05F1.9	contig04962	1e-24
K06H7.8	contig06165	3e-80
K07C11.2	contig05857	8e-34
K07C5.4	contig00560	2e-154
K07F5.11	contig11233	2e-21
K07F5.2	GTBCVTC02IJ2PK	3e-54
K07F5.3	GTBCVTC02IJ2PK	3e-54
K07F5.7	contig08372	1e-17
K07F5.8	contig04888	6e-59
K07H8.9	contig03869	4e-17
K08A2.2	contig01816	1e-09
K08F8.5a	contig00544	2e-48
K09B11.5	contig06696	3e-57
K09C6.7	contig01691	1e-09
K09C6.8	contig01691	5e-09
K09E4.1	contig08825	3e-32
K10B2.5	contig00071	6e-56
K11C4.1	contig07155	3e-74
K12B6.2	contig06982	2e-37
M01A12.1	contig02182	4e-07
M01E11.5	contig01076	7e-31
M01E11.6	contig00658	5e-39
M03E7.5	GSY0GUD02H35FN	3e-20
M04G7.2	contig05520	4e-52
M05B5.1	contig07221	8e-19
M05D6.1	contig00664	3e-111
M05D6.3	contig00260	2e-44
M28.9	contig00845	2e-25
M7.2	contig07433	1e-07
M7.7	contig06738	1e-40
M88.3	contig02897	4e-07
R03D7.8	contig02028	2e-47
R05F9.13	GTBCVTC02IJ2PK	7e-55
R05F9.3	GTBCVTC02IJ2PK	2e-51
R05F9.8	GTBCVTC02IJ2PK	2e-54
R06C7.1	contig00827	9e-52
R06F6.1	GSY0GUD02F5C90	2e-09
R07C3.4	contig01466	2e-115
R08C7.8	contig00614	2e-52
R09B3.2	contig08159	8e-25
R09B3.3	contig08159	3e-19
R09E10.3	contig01466	2e-123
R09E10.4	contig01466	9e-71
R102.7	contig02897	1e-08
R10D12.10	contig06301	2e-43
R10H10.2	contig06559	4e-21
R11E3.1	contig05552	4e-81
R12E2.10	contig04700	5e-34
R13A5.11	contig08583	3e-99
R13F6.5	contig01895	8e-25
R13G10.4	contig08350	3e-18
R13H9.1	contig03225	6e-26
R13H9.2	GTBCVTC02IJ2PK	5e-54
R13H9.4	GTBCVTC02IJ2PK	7e-55
R13H9.5	contig08030	6e-89
R13H9.6	contig00278	8e-114
T01B11.4	contig09746	4e-136
T02G5.12	contig00504	2e-36
T03F1.5	contig00895	7e-136
T04A6.3	GSY0GUD02G2RMI	4e-20
T04A8.6	contig05025	2e-29
T04B2.2	contig04838	9e-141
T04F3.3	contig07331	1e-41
T05A7.6	contig06383	7e-63
T05C12.1	contig00141	4e-67
T05C12.3	contig07096	2e-16
T05E8.1	contig01699	1e-34
T05F1.8	contig01910	5e-117
T05G5.10	contig00898	8e-45
T05G5.3	contig01451	8e-58
T06C10.3	contig03467	1e-77
T06C10.6	contig05552	2e-95
T06D4.4	contig07685	4e-17
T06E6.2a	GTBCVTC02JT3WV	5e-13
T08B6.5	GTBCVTC02FR3E0	1e-11
T08G11.2	GTBCVTC02JW8UU	8e-09
T08H10.4	contig01813	4e-08
T09B4.7	contig02102	4e-77
T10E9.6	contig01773	2e-10
T11F8.3	GSY0GUD02IXPJ0	1e-07
T11F8.4	contig00347	1e-50
T13A10.11	contig03987	3e-80
T13F2.10	GTBCVTC02IJ2PK	2e-54
T13F2.11	GTBCVTC02IJ2PK	5e-55
T13F2.12	contig02389	2e-36
T13H10.1	contig11101	3e-99
T14D7.3	contig04963	4e-07
T15B12.2	contig05348	8e-45
T16A9.3	contig00603	1e-12
T16G12.7	contig04467	1e-103
T16H12.6	contig07443	8e-59
T19B10.6	GTBCVTC02IJSRB	3e-40
T19E10.1a	GSY0GUD02ICF6S	4e-09
T21E3.1	contig04700	5e-34
T21G5.1	contig04838	1e-75
T21G5.4	contig00875	2e-69
T22B3.2a	contig00959	0
T22B3.3	contig09801	1e-17
T22D1.10	contig04132	2e-171
T22F3.4	contig05446	5e-76
T22H9.3	contig00827	5e-53
T23B3.3	contig03225	1e-14
T23G11.3	contig03869	3e-53
T24C4.1	contig08392	2e-70
T25B9.2	contig07911	1e-71
T25B9.4	contig05552	4e-77
T25B9.5	contig06696	2e-59
T25C8.3	contig00266	1e-116
T25D10.1	contig00666	3e-08
T25E12.5	contig01143	2e-90
T25G3.2	contig03251	3e-61
T26A5.1	contig02863	1e-65
T27A3.3	GSY0GUD02JWSD1	2e-21
T27A3.5	contig00205	9e-85
T27D1.1	contig03224	1e-41
T28C6.5	contig02897	5e-10
T28D9.2a	contig04757	9e-20
T28F3.3	GSY0GUD02IGBS7	5e-12
T28F4.3	contig00458	9e-48
T28H11.1	contig11233	2e-25
T28H11.5	contig11233	1e-24
T28H11.6	contig08926	1e-21
W01B6.2	contig04161	4e-88
W01B6.5	contig05552	1e-59
W01B6.6	contig07221	2e-27
W01C9.4	contig00171	3e-14
W02A2.4	contig06696	6e-53
W02A2.7	GSY0GUD02I27PT	2e-06
W02A2.8	contig05709	8e-09
W02B12.12	contig07205	8e-43
W02D3.6	contig09746	9e-129
W02D9.5	GSY0GUD02JK2S4	4e-07
W03C9.7	GSY0GUD02I27PT	2e-16
W03D2.4	contig05319	4e-117
W03F11.3	contig08316	2e-11
W06D4.2	contig05849	3e-52
W06H3.1	contig01906	2e-34
W08D2.8	contig06696	7e-58
W08E3.4	contig06347	7e-22
W09C3.6	contig00895	3e-134
Y106G6E.1	contig06026	9e-71
Y110A2AR.1	contig09580	4e-07
Y110A7A.18	contig00827	8e-41
Y113G7C.1	contig05602	6e-33
Y116A8A.2	GTBCVTC02IJ2PK	2e-29
Y116A8A.7	GTBCVTC02IJ2PK	7e-30
Y116A8C.24	contig05504	2e-55
Y116A8C.37	contig07221	1e-20
Y116A8C.38	contig05504	1e-55
Y116A8C.4	contig07685	5e-28
Y18H1A.1	contig07221	4e-19
Y1A5A.1	contig03815	5e-51
Y23H5A.3	GSY0GUD02HFG7M	1e-20
Y32F6A.2	GSY0GUD02F356V	2e-09
Y38H8A.3	contig08030	2e-95
Y38H8A.4	contig07205	1e-66
Y39A1A.11	contig00171	7e-18
Y39A1A.14	GSY0GUD02JXMCJ	4e-11
Y39B6A.30	contig04888	7e-27
Y39H10A.7	contig00564	5e-26
Y40H4A.2	contig02045	4e-87
Y43C5B.2	contig03467	6e-45
Y43C5B.3	contig01732	8e-12
Y43E12A.1	contig07037	3e-09
Y44A6B.4	contig01168	2e-08
Y44A6D.5	contig00101	1e-55
Y45F10A.2	contig02761	3e-19
Y46G5A.22a	contig04628	2e-11
Y46G5A.30	GSY0GUD02F356V	1e-07
Y47D3A.22	contig11687	6e-09
Y48G1BL.3	contig02761	1e-19
Y4C6A.1	contig05552	3e-57
Y50E8A.2	GTBCVTC02ICK3S	2e-32
Y51A2B.4	contig00045	1e-21
Y51H7C.9	contig04233	3e-06
Y52D5A.2	contig06696	1e-54
Y53C12A.1	contig02860	1e-17
Y53F4B.11	contig00787	8e-25
Y53F4B.36	contig10004	2e-23
Y57A10A.30a	contig08977	4e-42
Y57G11C.23	contig08678	1e-20
Y59E9AL.3	contig00555	2e-118
Y59E9AR.7	GTBCVTC02IJ2PK	6e-55
Y65B4A.7	contig09677	6e-13
Y65B4A.9	contig00278	3e-49
Y69A2AR.19	contig07283	7e-31
Y69A2AR.6	GTBCVTC02IS2G4	5e-11
Y69E1A.2	contig00555	7e-124
Y69E1A.3	contig06696	8e-59
Y69E1A.4	contig00614	4e-71
Y6E2A.9	contig00926	1e-72
Y71F9B.7	GTBCVTC02HDXBW	4e-50
Y76A2A.1	contig09671	2e-28
ZC116.2	contig01516	3e-47
ZC168.6	contig02389	5e-37
ZC317.6	contig10004	3e-27
ZC477.1	contig11233	4e-25
ZC477.2	contig11883	2e-51
ZC513.3	contig04426	4e-08
ZC581.2	contig05212	4e-78
ZC581.7	contig03066	8e-100
ZK1053.6	contig00583	3e-38
ZK1127.2	contig00092	1e-52
ZK1128.2a	GSY0GUD02JUZLM	8e-10
ZK1225.6	contig02389	2e-36
ZK1248.17	GTBCVTC02ICK3S	2e-27
ZK1248.4	GSY0GUD02JJ18H	3e-36
ZK1248.6	GTBCVTC02IJ2PK	7e-55
ZK1248.7	contig00827	5e-40
ZK1251.1	contig02817	3e-20
ZK1251.6	GTBCVTC02IJ2PK	3e-54
ZK1290.6	contig10222	1e-06
ZK1307.3	contig03360	2e-18
ZK1307.4	contig03360	8e-17
ZK177.6	GTBCVTC02I5G09	2e-11
ZK265.3	contig00555	2e-75
ZK265.6	contig03202	7e-22
ZK354.1	GTBCVTC02IJ2PK	7e-55
ZK354.11	GTBCVTC02IJ2PK	7e-55
ZK354.2	contig00278	2e-50
ZK354.4	GTBCVTC02IJ2PK	7e-55
ZK354.5	GTBCVTC02IJ2PK	7e-55
ZK354.6	contig05271	2e-46
ZK354.7	contig04933	2e-24
ZK354.8	contig06319	4e-53
ZK381.1	contig07823	2e-08
ZK418.2	contig06687	2e-20
ZK484.7	contig05639	3e-62
ZK507.1	contig06383	7e-50
ZK520.5	contig06281	3e-59
ZK546.3	GTBCVTC02IJ2PK	2e-54
ZK546.6	GTBCVTC02IJ2PK	8e-55
ZK546.7	contig00555	3e-105
ZK593.9	contig05552	4e-68
ZK622.1	contig03467	2e-82
ZK809.1	contig07221	5e-19
ZK938.1	contig04467	1e-103

## Sheet: Soma
Soma-enriched gene (C. elegans)	homologous gene (A. suum)	E-value
B0244.8	GSY0GUD01EWD2O	2e-09
B0272.1	contig01000	0
B0280.5	contig02077	4e-14
B0348.6a	contig08977	7e-93
B0563.7	contig02608	2e-26
C03C11.1	contig00121	7e-15
C06A12.5	contig00058	3e-50
C10C5.5	contig02206	4e-18
C14B1.3	contig03961	1e-20
C16A3.2	contig04593	4e-11
C18A11.1	contig00026	2e-15
C29F9.5	GSY0GUD01CCZR0	4e-17
C30G12.7	GTBCVTC01CS0U9	7e-08
C33A12.4	GSY0GUD01C56CP	4e-08
C39E9.2	contig07386	2e-20
C39E9.5	contig07386	4e-18
C39E9.6	contig07386	3e-16
C41G7.4	contig00459	6e-14
C44B7.6	GSY0GUD01CPFZ9	3e-09
C47G2.1	contig07139	4e-54
C48A7.2	contig01510	5e-32
C50F2.5	contig01101	2e-30
C50F4.3	contig04928	1e-20
C52D10.11	contig01487	6e-09
D1081.4	GTBCVTC01D342C	2e-07
F02E11.5	contig07386	6e-20
F07A11.2a	GSY0GUD01A07OK	1e-68
F07A5.7	contig02811	0
F07D3.2	contig01487	8e-22
F09C3.2	contig00650	1e-49
F09E10.7	contig09458	2e-06
F09E8.5	contig07386	4e-19
F11E6.1a	contig00771	5e-84
F19H6.4	contig02226	3e-08
F20A1.2	contig03232	5e-10
F20G2.4	contig01779	8e-09
F22D6.2	contig02851	6e-35
F22F1.1	contig05626	9e-18
F25C8.1	contig02321	1e-92
F26A3.4	GSY0GUD01BD2SX	5e-31
F26E4.8	contig00385	0
F26H11.3b	GTBCVTC01DMX5F	2e-06
F31F6.4a	contig01487	2e-06
F33H1.2	contig00048	7e-163
F39E9.6	contig07685	3e-06
F42G4.3a	contig07454	6e-60
F44C4.5	contig01116	1e-77
F46A8.3	contig04415	1e-10
F49E11.4	contig07386	1e-12
F49F1.10	contig04415	2e-11
F49F1.9	contig04415	4e-10
F52D10.3a	contig07861	3e-115
F52F10.3	GSY0GUD01C233Q	2e-24
F53G12.7	contig04472	1e-07
F54C8.2	contig02163	1e-24
F54D8.1	GTBCVTC01BI41Y	1e-16
F54H5.3	contig07154	6e-29
F56D3.1	contig06900	3e-48
F56F3.6	GSY0GUD01B63MD	1e-13
F58H7.2	contig04659	5e-71
H10D18.2	contig07386	1e-15
H17B01.1a	contig00378	4e-137
K01C8.3	contig01629	2e-58
K03B8.2	contig01779	3e-24
K03B8.5	contig01779	4e-09
K08E4.3	GSY0GUD01B9BVM	9e-63
K11D12.6	contig05676	9e-17
K11D12.7	contig05676	1e-18
K11D9.2b	GSY0GUD01ARPC9	8e-72
M03E7.4	GSY0GUD01EWD2O	8e-14
M03F4.2a	contig05724	0
M163.3	contig05626	1e-19
M7.12	contig06386	1e-19
R04B5.4	GSY0GUD01DPWK2	2e-16
R04F11.4	GSY0GUD01CD9G3	3e-88
R05D7.1	GSY0GUD01BRG0C	4e-11
R05D8.10	contig07096	2e-51
R06C7.8	contig04175	9e-08
R09B5.11	contig03735	1e-101
R102.1	contig08545	1e-16
R102.2	contig08545	2e-11
R10D12.1	contig02737	9e-52
R13A1.8	contig07049	4e-06
T02D1.6	GTBCVTC01EINPO	1e-27
T05A10.2	contig05802	3e-18
T05A10.4	contig07386	2e-09
T05D4.1	contig00146	2e-127
T07C4.9	contig09932	3e-137
T08G2.3	contig01833	6e-158
T08H10.1	contig04353	6e-116
T10B5.8	contig05909	6e-75
T13B5.4	contig00510	2e-14
T13B5.5	contig11608	4e-11
T16A1.9	contig00581	7e-10
T16G1.7	contig00601	3e-30
T20B3.2	contig00017	4e-57
T22B7.3	contig00158	2e-39
T22F3.3	GSY0GUD01A4CKN	5e-50
T22F3.4	contig05446	4e-76
T25G12.5	contig07391	2e-128
T28B8.2	GTBCVTC01CZH8C	4e-08
T28F2.3	contig09453	5e-18
T28F4.2	GSY0GUD01BAHLW	2e-10
W02D9.10	GSY0GUD01CNR2C	2e-07
W04G3.8	contig01250	3e-83
W10G11.12	contig06602	9e-06
W10G6.3	contig10085	0
Y110A2AL.8	contig02423	3e-18
Y110A7A.2	contig05929	3e-29
Y18D10A.20	contig03199	3e-40
Y22F5A.6	contig08267	5e-18
Y23H5B.4	GSY0GUD01ARQLC	3e-09
Y2H9A.3	contig00033	2e-07
Y38E10A.5	GTBCVTC01C6Y5M	1e-07
Y38E10A.7	contig11608	2e-09
Y38F1A.5	GSY0GUD01B8JGT	9e-18
Y39B6A.20	contig04703	2e-65
Y43F8C.13	contig00483	1e-61
Y44A6B.4	contig01168	2e-08
Y47G6A.2	contig02151	2e-22
Y48C3A.3	contig01486	2e-36
Y51A2D.11	contig09544	7e-26
Y53F4B.28	contig03764	6e-33
Y53F4B.30	contig10909	3e-44
Y53F4B.34	contig03403	3e-09
Y53F4B.35	contig10909	1e-40
Y53G8AR.3	contig01864	2e-81
Y55B1AR.1	contig09642	1e-19
Y63D3A.5	contig01563	5e-25
Y71F9B.7	contig02860	2e-32
Y71G12B.4	GSY0GUD01BJ08I	1e-47
Y73F8A.1	contig00793	4e-29
ZC168.4	contig07037	8e-11
ZC412.3	contig02872	5e-26
ZK1128.4	GTBCVTC01ENQ6O	5e-10
ZK512.1	contig04765	4e-26
ZK792.1a	GTBCVTC01CGCB5	3e-06
ZK829.1	contig01255	2e-51
ZK858.1	GSY0GUD01CGKHH	2e-14
