# Supplementary material for: Comparative transcriptome sequencing of germline and somatic tissues of the Ascaris suum gonad
Source: BMC Genomics. 2011 Oct 1;12:481. doi: 10.1186/1471-2164-12-481 (PMC3203103; doi:10.1186/1471-2164-12-481)
Supplement: Additional file 8 — Summary of the 165 A. suum candidate genes conserved in nematode germline development. [file 1471-2164-12-481-S8.XLS]

## Sheet: conserved germline genes
Gene ID (A. suum)	Homologoues (C. elegans)	Annotation
contig08926	T28H11.6	locus:ssp-11 status:Confirmed UniProt:SSP9_CAEEL protein_id:AAB04599.1
contig00875	C25G4.6	PDZ domain (Also known as DHR or GLGF). (2 domains) status:Confirmed UniProt:Q18167_CAEEL protein_id:CAA94569.1
contig04793	F21H7.5	status:Confirmed UniProt:O45386_CAEEL protein_id:CAB07588.1
contig07959	C04G2.9	status:Confirmed UniProt:Q17633_CAEEL protein_id:CAA94678.2
contig10004	C18G1.9	status:Partially_confirmed UniProt:O61923_CAEEL protein_id:AAC17761.2
contig04876	F44D12.4	status:Confirmed UniProt:Q20393_CAEEL protein_id:CAA92600.2
contig05255	C27D8.2	status:Partially_confirmed UniProt:Q93289_CAEEL protein_id:CAB02262.1
contig04838	T04B2.2b	frk-1 encodes a non-receptor tyrosine kinase orthologous to the human proto-oncogene Fer; frk-1 is an essential gene required early for embryonic cell proliferation and later in embryonic epidermal cells for enclosure, morphogenesis and late stages of differentiation; FRK-1's role in embryonic development is independent of its kinase domain, and when expressed in cultured mammalian cells, FRK-1 d…
contig00205	T27A3.5	status:Partially_confirmed UniProt:P91498_CAEEL protein_id:AAB42298.3
contig00851	C29F5.3	status:Predicted UniProt:Q18305_CAEEL protein_id:AAC46822.1
contig11883	C24H11.2	Protein phosphatase-1 (PP1) status:Predicted UniProt:Q9XVD6_CAEEL protein_id:CAB03908.1
contig07218	F15D3.4	status:Partially_confirmed UniProt:Q9XVQ1_CAEEL protein_id:CAB02959.1
contig00895	T03F1.5	locus:gsp-4 serine\/threonine protein phosphatase PP1 status:Confirmed UniProt:P91420_CAEEL protein_id:AAB42233.1
contig05849	W06D4.2	status:Confirmed UniProt:Q9XW44_CAEEL protein_id:CAA22250.2
contig11101	T13H10.1	locus:kin-5 Src homology domain 2, tyrosine-protein kinase (FES\/FPS subfamily) status:Partially_confirmed UniProt:Q18684_CAEEL protein_id:CAA93289.1
contig00496	C06A1.3	serine\/threonine protein phosphatase status:Partially_confirmed UniProt:YT91_CAEEL protein_id:CAA90052.1
contig06696	T04B2.2b	frk-1 encodes a non-receptor tyrosine kinase orthologous to the human proto-oncogene Fer; frk-1 is an essential gene required early for embryonic cell proliferation and later in embryonic epidermal cells for enclosure, morphogenesis and late stages of differentiation; FRK-1's role in embryonic development is independent of its kinase domain, and when expressed in cultured mammalian cells, FRK-1 d…
contig04414	C39H7.1	casein kinase status:Confirmed UniProt:Q18553_CAEEL protein_id:AAB00674.1
contig06746	F53B6.7	status:Partially_confirmed UniProt:Q9XVN0_CAEEL protein_id:CAB03118.2
contig04947	T21G5.5d	asd-2 encodes, by alternative splicing, three isoforms of a STAR protein orthologous to human QKI (OMIM:609590) and Drosophila HOW, and paralogous to GLD-1; ASD-2 is required for normal axonal guidance, developmentally regulated mRNA splicing, and correct protein folding in vivo; ASD-2 is required for the mutually exclusive splicing of let-2 exons 9 (in embryos) versus 10 (in adults), and drives …
contig04478	K01C8.3b	locus:tdc-1 aromatic-L-amino-acid decarboxylase status:Partially_confirmed UniProt:Q95ZS2_CAEEL protein_id:CAC42319.1
contig09671	Y76A2A.1	locus:tag-164 status:Partially_confirmed UniProt:Q9XWB4_CAEEL protein_id:CAA21771.1
contig08678	F32H5.4	transport protein status:Partially_confirmed UniProt:P91993_CAEEL protein_id:CAB04250.1
contig05048	F57B9.10b	locus:rpn-6 status:Confirmed UniProt:Q5DX45_CAEEL protein_id:AAW88394.1
contig07155	C08F8.6	serine\/threonine kinase status:Partially_confirmed UniProt:Q17825_CAEEL protein_id:CAA97422.1
contig06026	Y106G6E.1	Helix-loop-helix DNA-binding domain, serine\/threonine kinase status:Partially_confirmed UniProt:Q9N667_CAEEL protein_id:CAB76732.1
contig06383	T05A7.6	casein kinase status:Partially_confirmed UniProt:Q22203_CAEEL protein_id:AAA81115.1
contig06557	F47G6.4	locus:spe-15 status:Partially_confirmed UniProt:Q9TZI9_CAEEL protein_id:AAK18955.1
contig06640	F26B1.3	locus:ima-2 importin alpha, nuclear transport factor status:Confirmed UniProt:P91276 protein_id:AAB37790.1
contig04814	Y71H10A.1a	phosphofructokinase status:Confirmed UniProt:Q9TZL8_CAEEL protein_id:AAC67416.2
contig00347	D2045.5	serine\/threonine kinase status:Partially_confirmed UniProt:Q18984_CAEEL protein_id:CAA84694.1
contig05271	ZK666.8	serine\/threonine kinase status:Partially_confirmed UniProt:Q23566_CAEEL protein_id:CAA88987.1
contig06738	M7.7	serine\/threonine kinase status:Partially_confirmed UniProt:Q21590_CAEEL protein_id:CAA92744.1
contig10001	F56F3.4	Ubiquitin family status:Confirmed UniProt:Q20899_CAEEL protein_id:CAA83606.1
contig06687	ZK418.2b	status:Partially_confirmed UniProt:Q65ZK4_CAEEL protein_id:AAU20827.1
contig05348	H05L14.1	casein kinase status:Partially_confirmed UniProt:O18107_CAEEL protein_id:CAB16921.1
contig04933	ZK354.7	status:Partially_confirmed UniProt:P91567_CAEEL protein_id:AAB42259.1
contig06156	F42G4.6	status:Partially_confirmed UniProt:Q9XTC9_CAEEL protein_id:CAB03098.1
contig07283	F47B3.7	status:Partially_confirmed UniProt:O01556_CAEEL protein_id:AAB52362.1
contig04888	C55B7.3	protein-tyrosine phosphatase status:Partially_confirmed UniProt:Q966M2_CAEEL protein_id:AAK68274.1
contig06319	Y48G9A.9b	status:Partially_confirmed UniProt:Q7YZG5_CAEEL protein_id:AAP86612.1
contig00677	F56C9.1	locus:gsp-2 status:Confirmed UniProt:P48727 protein_id:AAK18957.1
contig11233	ZC477.1	locus:ssq-3 status:Confirmed UniProt:Q23347_CAEEL protein_id:AAK19014.2
contig09801	T22B3.3	status:Partially_confirmed UniProt:Q22660_CAEEL protein_id:CAA92617.1
contig02394	C30B5.3	locus:cpb-2 C. elegans protein C40H1.1 status:Confirmed UniProt:Q18317 protein_id:AAK31467.2
contig00544	K08F8.5b	status:Partially_confirmed UniProt:P90926_CAEEL protein_id:CAA91288.1
contig02897	T28C6.5	status:Partially_confirmed UniProt:Q22846_CAEEL protein_id:CAA90996.2
contig00922	T21G5.4	status:Confirmed UniProt:O02063_CAEEL protein_id:AAB52899.1
contig07331	T04F3.3	protein tyrosine phosphatase status:Predicted UniProt:Q22158_CAEEL protein_id:CAA96670.2
contig01910	F01G4.6a	phosphate carrier protein precursor status:Confirmed UniProt:P40614 protein_id:CAA97430.1
contig00959	ZK757.3b	locus:tag-76 status:Partially_confirmed UniProt:TAG76_CAEEL protein_id:CAB54514.1
contig05504	K07F5.4	N.A.
contig06349	C08F8.6	serine\/threonine kinase status:Partially_confirmed UniProt:Q17825_CAEEL protein_id:CAA97422.1
contig04628	Y46G5A.22a	status:Confirmed UniProt:Q9U2E7_CAEEL protein_id:CAB60364.1
contig07911	C34D4.2	status:Partially_confirmed UniProt:Q27475_CAEEL protein_id:AAB00704.2
contig00121	F42H11.1	status:Predicted UniProt:P90772_CAEEL protein_id:CAB05721.1
contig06700	F38A5.6	status:Confirmed UniProt:Q94211_CAEEL protein_id:AAB09150.1
contig09677	Y1A5A.1	LIM domain containing proteins (2 domains) status:Partially_confirmed UniProt:Q9XXT7_CAEEL protein_id:CAA15978.1
contig05613	F09C12.8	status:Partially_confirmed UniProt:Q8IG34_CAEEL protein_id:AAN63411.1
contig08030	C08F8.6	serine\/threonine kinase status:Partially_confirmed UniProt:Q17825_CAEEL protein_id:CAA97422.1
contig00394	K09A9.3	locus:ent-2 status:Confirmed UniProt:Q93871_CAEEL protein_id:CAB01882.1
contig00614	F23B12.1	serine\/threonine protein phosphatase status:Predicted UniProt:Q27495_CAEEL protein_id:CAB01164.1
contig06165	C56C10.6	Casein kinase status:Partially_confirmed UniProt:Q18882_CAEEL protein_id:AAA68774.2
contig00603	T16A9.3	status:Partially_confirmed UniProt:Q22522_CAEEL protein_id:CAB00877.2
contig00221	F52F12.8	status:Predicted UniProt:Q7YX19_CAEEL protein_id:CAE17819.1
contig00583	ZK185.2	status:Partially_confirmed UniProt:O44196_CAEEL protein_id:AAB88559.2
contig03225	C27H6.4c	locus:rmd-2 status:Confirmed UniProt:B2D6P1_CAEEL protein_id:CAQ35019.1
contig05159	C27D8.1	serine\/threonine kinase status:Confirmed UniProt:Q93288_CAEEL protein_id:CAB05633.1
contig05639	F47B3.1	protein-tyrosine phosphatase status:Predicted UniProt:O01557_CAEEL protein_id:AAB52356.1
contig04981	F53B6.4	status:Partially_confirmed UniProt:Q9XVN1_CAEEL protein_id:CAB03117.1
contig07553	C47E8.1	status:Partially_confirmed UniProt:Q18686_CAEEL protein_id:CAA99791.2
contig04467	W09C3.6	locus:gsp-3 serine\/threonine protein phosphatase PP1 status:Partially_confirmed UniProt:O02658_CAEEL protein_id:AAC24414.1
contig06724	F59G1.2	locus:tsp-18 transpanin status:Partially_confirmed UniProt:Q21052_CAEEL protein_id:AAK31532.1
contig00664	M05D6.1	serine\/threonine kinase status:Partially_confirmed UniProt:Q21521_CAEEL protein_id:CAA91411.1
contig03771	T05A7.6	casein kinase status:Partially_confirmed UniProt:Q22203_CAEEL protein_id:AAA81115.1
contig00167	W07A8.2b	Ank repeat (4 domains) status:Confirmed UniProt:Q8I0Q6_CAEEL protein_id:CAD54166.1
contig06637	T04B2.2b	frk-1 encodes a non-receptor tyrosine kinase orthologous to the human proto-oncogene Fer; frk-1 is an essential gene required early for embryonic cell proliferation and later in embryonic epidermal cells for enclosure, morphogenesis and late stages of differentiation; FRK-1's role in embryonic development is independent of its kinase domain, and when expressed in cultured mammalian cells, FRK-1 d…
contig05520	T27A3.5	status:Partially_confirmed UniProt:P91498_CAEEL protein_id:AAB42298.3
contig06301	Y47G6A.13	protein kinase status:Partially_confirmed UniProt:Q9N3T7_CAEEL protein_id:AAF60673.1
contig04161	W01B6.2	serine\/threonine kinase status:Partially_confirmed UniProt:Q23103_CAEEL protein_id:CAA92625.1
contig00926	C47D12.3a	N.A.
contig03815	Y1A5A.1	LIM domain containing proteins (2 domains) status:Partially_confirmed UniProt:Q9XXT7_CAEEL protein_id:CAA15978.1
contig00260	M05D6.3	protein-tyrosine-phosphatase status:Partially_confirmed UniProt:Q21522_CAEEL protein_id:CAA91412.1
contig10016	T21G5.4	status:Confirmed UniProt:O02063_CAEEL protein_id:AAB52899.1
contig00787	Y53F4B.11	status:Partially_confirmed UniProt:Q9NAC0_CAEEL protein_id:CAB61081.1
contig10416	C06A8.6	status:Confirmed UniProt:Q17692_CAEEL protein_id:AAA81047.1
contig00555	Y69E1A.2	status:Confirmed UniProt:Q9XW38_CAEEL protein_id:CAA22257.1
contig07205	C27D6.11	status:Predicted UniProt:Q4U220_CAEEL protein_id:AAY55860.1
contig11687	Y47D3A.22	status:Partially_confirmed UniProt:Q9U2C5_CAEEL protein_id:CAB57896.3
contig05709	W02A2.8	status:Partially_confirmed UniProt:Q9XUB1_CAEEL protein_id:CAB05311.2
contig05552	C25A8.5	protein-tyrosine kinase status:Partially_confirmed UniProt:Q18142_CAEEL protein_id:AAB03183.1
contig00458	F55F8.7	protein-tyrosine phosphatase status:Partially_confirmed UniProt:P91345_CAEEL protein_id:AAB37811.1
contig04426	ZC513.3	status:Partially_confirmed UniProt:Q23363_CAEEL protein_id:AAC48265.1
contig05691	C18E9.8	status:Partially_confirmed UniProt:Q18097_CAEEL protein_id:CAA93857.1
contig08583	R13A5.11	Protein phosphatase status:Partially_confirmed UniProt:Q95Y86_CAEEL protein_id:AAK84462.2
contig00497	T27A3.5	status:Partially_confirmed UniProt:P91498_CAEEL protein_id:AAB42298.3
contig01773	C36H8.1	major sperm protein like status:Partially_confirmed UniProt:Q18503_CAEEL protein_id:CAA93481.1
contig07246	F23C8.8	protein kinase status:Partially_confirmed UniProt:Q9TXI1_CAEEL protein_id:AAD03136.1
contig06952	F42C5.5	status:Partially_confirmed UniProt:Q20324_CAEEL protein_id:AAA81481.1
contig01699	F43G9.6a	locus:fer-1 C2 domain (2 domains) status:Partially_confirmed UniProt:Q17388 protein_id:CAB02109.1
contig03360	ZK1307.3	status:Confirmed UniProt:YS13_CAEEL protein_id:CAA87431.1
contig02389	F55C5.1	status:Confirmed UniProt:Q20815_CAEEL protein_id:CAB01566.1
contig07883	T13B5.3	acid phosphatase status:Partially_confirmed UniProt:O17373_CAEEL protein_id:AAB71294.1
contig10222	ZK1290.6	locus:rnh-1.1 status:Partially_confirmed UniProt:Q09633_CAEEL protein_id:AAB93313.3
contig06982	K12B6.2	status:Partially_confirmed UniProt:O16382_CAEEL protein_id:AAB65917.2
contig04817	T27A3.5	status:Partially_confirmed UniProt:P91498_CAEEL protein_id:AAB42298.3
contig07418	F44G4.5	N.A.
contig03066	C18H7.4	protein kinase status:Partially_confirmed UniProt:Q9GZG1_CAEEL protein_id:AAF98610.2
contig00141	W06F12.3	serine\/threonine kinase status:Partially_confirmed UniProt:O45897_CAEEL protein_id:CAB05829.1
contig06339	R01H2.6	locus:ubc-18 status:Confirmed UniProt:Q21633_CAEEL protein_id:AAA50648.2
contig08372	C25D7.1	status:Partially_confirmed UniProt:Q9U3P3_CAEEL protein_id:CAB02771.1
contig07187	F13A7.7	status:Predicted UniProt:Q9XTW0_CAEEL protein_id:CAB07580.1
contig08825	K09E4.1	status:Confirmed UniProt:Q9NAP8_CAEEL protein_id:CAB70168.1
contig06624	F27C8.5	BTB (also known as BR-C\/Ttk) domain. status:Partially_confirmed UniProt:Q19838_CAEEL protein_id:CAA92463.2
contig04963	T10H9.4	locus:snb-1 synaptobrevin status:Confirmed UniProt:SYB1_CAEEL protein_id:AAC19234.1
contig07804	F13E9.5	N.A.
contig05602	F47B3.1	protein-tyrosine phosphatase status:Predicted UniProt:O01557_CAEEL protein_id:AAB52356.1
contig02102	C09D4.3	SER\/THR protein kinase status:Confirmed UniProt:O01733_CAEEL protein_id:AAB53978.2
contig02495	M01G5.5	locus:snf-6 sodium-dependent transporter status:Partially_confirmed UniProt:SNF6_CAEEL protein_id:AAC26944.4
contig04771	C09D4.3	SER\/THR protein kinase status:Confirmed UniProt:O01733_CAEEL protein_id:AAB53978.2
contig07483	W01B6.2	serine\/threonine kinase status:Partially_confirmed UniProt:Q23103_CAEEL protein_id:CAA92625.1
contig08235	F36A2.11	N.A.
contig05494	T21G5.4	status:Confirmed UniProt:O02063_CAEEL protein_id:AAB52899.1
contig03644	C56A3.8a	status:Partially_confirmed UniProt:O45318_CAEEL protein_id:CAB01138.3
contig00767	F52F12.8	status:Predicted UniProt:Q7YX19_CAEEL protein_id:CAE17819.1
contig01101	C43E11.5	status:Partially_confirmed UniProt:P91147_CAEEL protein_id:AAB37621.1
contig01288	C36A4.3	locus:cyp-25A3 status:Partially_confirmed UniProt:Q1HB05_CAEEL protein_id:CAK12849.1
contig08316	W03F11.3	locus:dct-9 status:Partially_confirmed UniProt:O01778_CAEEL protein_id:AAK18986.2
contig06559	T16H12.6	locus:kel-10 MIPP repeats status:Partially_confirmed UniProt:P34569 protein_id:CAA83141.2
contig08350	C52D10.12	status:Confirmed UniProt:A3QM97_CAEEL protein_id:CAM36329.1
contig01466	Y65B4BL.5	locus:acs-1 status:Confirmed UniProt:Q9N302_CAEEL protein_id:AAF60848.1
contig02863	F02E11.1	locus:wht-4 ABC transpoter status:Partially_confirmed UniProt:O16574_CAEEL protein_id:AAB66050.2
contig03064	T05E11.7	status:Partially_confirmed UniProt:Q21597_CAEEL protein_id:CAA92979.2
contig02028	R03D7.8	protein phosphatase status:Partially_confirmed UniProt:Q09598_CAEEL protein_id:CAA86861.3
contig02225	F45E4.6	status:Predicted UniProt:Q94229_CAEEL protein_id:AAK29817.2
contig02045	Y40H4A.2	Ser\/Thr protein phosphatase status:Partially_confirmed UniProt:Q9XW30_CAEEL protein_id:CAA22302.2
contig07608	C44B9.2	status:Partially_confirmed UniProt:Q18603_CAEEL protein_id:CAA97779.1
contig07443	T16H12.6	locus:kel-10 MIPP repeats status:Partially_confirmed UniProt:P34569 protein_id:CAA83141.2
contig00898	F54C9.1	locus:iff-2 initiation factor 5A status:Confirmed UniProt:Q20751 protein_id:CAA90247.1
contig04238	D2089.2	status:Partially_confirmed UniProt:Q18997_CAEEL protein_id:CAA85409.1
contig08320	C03C11.2	locus:fog-3 status:Confirmed UniProt:Q9XTH6_CAEEL protein_id:CAB02725.1
contig05212	ZK666.8	serine\/threonine kinase status:Partially_confirmed UniProt:Q23566_CAEEL protein_id:CAA88987.1
contig07154	F54H5.3	vesicle-associated membrane protein\/synaptobrevin binding protein (weak) status:Partially_confirmed UniProt:P91330_CAEEL protein_id:AAB38093.1
contig05689	F52E1.7a	locus:hsp-17 heat shock protein status:Confirmed UniProt:Q20660_CAEEL protein_id:AAB37035.1
contig03467	C25A8.5	protein-tyrosine kinase status:Partially_confirmed UniProt:Q18142_CAEEL protein_id:AAB03183.1
contig04753	C10G11.8	ATPase status:Partially_confirmed UniProt:P91025_CAEEL protein_id:AAB42248.2
contig00278	F36H12.9	status:Partially_confirmed UniProt:O76711_CAEEL protein_id:AAC26933.1
contig04700	T27A3.5	status:Partially_confirmed UniProt:P91498_CAEEL protein_id:AAB42298.3
contig02269	B0238.9	status:Partially_confirmed UniProt:O16485_CAEEL protein_id:AAB65988.2
contig05437	F31D4.7	locus:twk-35 status:Partially_confirmed UniProt:O45422_CAEEL protein_id:CAB07375.2
contig01711	F20D6.1	status:Predicted UniProt:Q19653_CAEEL protein_id:AAB37048.1
contig07580	C50B8.2	locus:bir-2 Inhibitor of Apoptosis domain. status:Confirmed UniProt:Q18727_CAEEL protein_id:CAB01130.1
contig06347	W08E3.4	status:Partially_confirmed UniProt:P91915_CAEEL protein_id:CAB07129.3
contig01666	C40H1.1	locus:cpb-1 Ovarian protein (fly) status:Partially_confirmed UniProt:Q03571 protein_id:CAA79552.2
contig00827	Y49F6A.1	status:Partially_confirmed UniProt:Q9N3L7_CAEEL protein_id:AAF60724.1
contig00860	C35A5.4	status:Partially_confirmed UniProt:Q18471_CAEEL protein_id:CAA94905.2
contig07221	C17H12.3	protein-tyrosine phosphatase status:Partially_confirmed UniProt:O45085_CAEEL protein_id:AAC02582.1
contig02641	C30G7.1	locus:hil-1 histone H1 like status:Confirmed UniProt:Q18336 protein_id:CAB01632.1
contig00071	K10B2.5	locus:ani-2 status:Partially_confirmed UniProt:Q09994 protein_id:AAA68262.1
contig07399	T22C1.8	tyrosine specific protein phosphatase status:Partially_confirmed UniProt:Q22668_CAEEL protein_id:CAA99930.1
contig03869	T23G11.3	locus:gld-1 female germline-specific tumor suppressor status:Confirmed UniProt:Q17339 protein_id:CAB03417.1
contig02797	F58A4.4	locus:pri-1 DNA primase 49Kd subunit status:Confirmed UniProt:PRI1_CAEEL protein_id:CAA80161.1
contig02077	B0280.5	locus:cpg-2 status:Confirmed UniProt:P41996 protein_id:AAA19083.3
contig02809	C36B1.3	locus:rpb-3 DNA directed RNA polymerase II status:Partially_confirmed UniProt:Q93338_CAEEL protein_id:CAB02268.2
contig02761	F54C9.8	locus:puf-5 Pumilio-family RNA binding domains (aka PUM-HD, Pumilio homology domain) (6 domains) status:Confirmed UniProt:Q20757_CAEEL protein_id:CAA90254.1
