# Supplementary material for: Comparative transcriptome sequencing of germline and somatic tissues of the Ascaris suum gonad
Source: BMC Genomics. 2011 Oct 1;12:481. doi: 10.1186/1471-2164-12-481 (PMC3203103; doi:10.1186/1471-2164-12-481)
Supplement: Additional file 9 — Contigs encoding kinases and phosphatases that are highly expressed in TES and VAS tissues. Sheet TES summarizes the transcripts of KPs having a 10-fold or higher level of expression in TES compared with VAS; Sheet VAS summarizes the transcripts of KPs having a 10-fold or higher level of expression in VAS compared with TES. [file 1471-2164-12-481-S9.XLS]

## Sheet: TES
Contig ID	TES/VAS Exp. Ratio	Annotation
contig04548	944.301	serine\/threonine kinase status:Partially_confirmed UniProt:Q23566_CAEEL protein_id:CAA88987.1
contig13974	876.262	serine\/threonine kinase status:Partially_confirmed UniProt:Q18984_CAEEL protein_id:CAA84694.1
contig04729	860.798	locus:gsp-3 serine\/threonine protein phosphatase PP1 status:Partially_confirmed UniProt:O02658_CAEEL protein_id:AAC24414.1
contig13869	742.245	protein kinase status:Partially_confirmed UniProt:O44751_CAEEL protein_id:AAB96740.1
contig11646	580.394	locus:gsp-3 serine\/threonine protein phosphatase PP1 status:Partially_confirmed UniProt:O02658_CAEEL protein_id:AAC24414.1
contig04063	569.055	Protein kinase status:Partially_confirmed UniProt:Q21026_CAEEL protein_id:AAK31524.1
contig05411	560.807	Protein phosphatase-1 (PP1) status:Predicted UniProt:Q9XVD6_CAEEL protein_id:CAB03908.1
contig04444	552.56	casein kinase status:Confirmed UniProt:Q18553_CAEEL protein_id:AAB00674.1
contig04838	532.973	Src homology domain 2, tyrosine-protein kinase (FES/FPS subfamily)
contig10009	528.85	Protein kinase domain containing protein
contig10756	517.51	protein-tyrosine kinase status:Partially_confirmed UniProt:O01774_CAEEL protein_id:AAB54145.2
contig11883	517.51	Protein phosphatase-1 (PP1) status:Predicted UniProt:Q9XVD6_CAEEL protein_id:CAB03908.1
contig00511	484.521	locus:pph-1 serine\/threonine protein phosphatase status:Confirmed UniProt:O18148_CAEEL protein_id:CAA98291.2
contig08416	484.006	serine\/threonine protein phosphatase status:Partially_confirmed UniProt:Q21840_CAEEL protein_id:AAC48076.1
contig00051	477.305	serine\/threonine protein phosphatase status:Predicted UniProt:Q27495_CAEEL protein_id:CAB01164.1
contig05469	454.625	protein-tyrosine phosphatase status:Partially_confirmed UniProt:P91345_CAEEL protein_id:AAB37811.1
contig04399	447.409	protein kinase status:Partially_confirmed UniProt:Q9GZG1_CAEEL protein_id:AAF98610.2
contig00895	418.544	locus:gsp-4 serine\/threonine protein phosphatase PP1 status:Confirmed UniProt:P91420_CAEEL protein_id:AAB42233.1
contig05245	406.173	protein-tyrosine phosphatase status:Partially_confirmed UniProt:O45085_CAEEL protein_id:AAC02582.1
contig11101	389.679	locus:kin-5 Src homology domain 2, tyrosine-protein kinase (FES\/FPS subfamily) status:Partially_confirmed UniProt:Q18684_CAEEL protein_id:CAA93289.1
contig05173	386.586	Protein-tyrosine phosphatase containing protein
contig00496	383.493	serine\/threonine protein phosphatase status:Partially_confirmed UniProt:YT91_CAEEL protein_id:CAA90052.1
contig06696	382.462	Src homology domain 2, tyrosine-protein kinase (FES/FPS subfamily)
contig04604	377.308	serine\/threonine kinase status:Partially_confirmed UniProt:Q17825_CAEEL protein_id:CAA97422.1
contig04840	365.968	tyrosine specific protein phosphatase status:Partially_confirmed UniProt:Q22668_CAEEL protein_id:CAA99930.1
contig06085	364.937	serine\/threonine protein phosphatase status:Partially_confirmed UniProt:YY06_CAEEL protein_id:CAA90981.3
contig04414	361.844	casein kinase status:Confirmed UniProt:Q18553_CAEEL protein_id:AAB00674.1
contig12094	350.505	protein kinase status:Partially_confirmed UniProt:Q9GZG1_CAEEL protein_id:AAF98610.2
contig04589	350.505	locus:pph-1 serine\/threonine protein phosphatase status:Confirmed UniProt:O18148_CAEEL protein_id:CAA98291.2
contig11468	344.319	serine\/threonine protein phosphatase status:Partially_confirmed UniProt:Q27496_CAEEL protein_id:CAA94756.2
contig02501	335.041	locus:upp-1 tyrosine phosphatase status:Confirmed UniProt:Q23588_CAEEL protein_id:AAP68930.1
contig11640	335.041	Src homology domain 2, tyrosine-protein kinase (FES/FPS subfamily)
contig07155	324.732	serine\/threonine kinase status:Partially_confirmed UniProt:Q17825_CAEEL protein_id:CAA97422.1
contig12189	318.547	Protein-tyrosine phosphatase containing protein
contig06089	311.331	serine\/threonine protein phosphatase status:Partially_confirmed UniProt:Q9U395_CAEEL protein_id:CAB57902.2
contig08928	309.269	Ser\/Thr protein phosphatase status:Partially_confirmed UniProt:Q9XW30_CAEEL protein_id:CAA22302.2
contig06026	307.207	Helix-loop-helix DNA-binding domain, serine\/threonine kinase status:Partially_confirmed UniProt:Q9N667_CAEEL protein_id:CAB76732.1
contig06383	301.022	casein kinase status:Partially_confirmed UniProt:Q22203_CAEEL protein_id:AAA81115.1
contig05594	296.898	locus:gsp-1 serine\/threonine protein phosphatase status:Confirmed UniProt:Q27497 protein_id:CAA98273.1
contig07036	293.805	serine\/threonine protein phosphatase status:Partially_confirmed UniProt:YT91_CAEEL protein_id:CAA90052.1
contig06330	290.713	tau-tubulin kinase
contig03017	280.404	SER\/THR protein kinase status:Confirmed UniProt:O01733_CAEEL protein_id:AAB53978.2
contig06390	272.157	SER\/THR protein kinase status:Confirmed UniProt:O01733_CAEEL protein_id:AAB53978.2
contig04814	269.407	phosphofructokinase status:Confirmed UniProt:Q9TZL8_CAEEL protein_id:AAC67416.2
contig05271	267.002	serine\/threonine kinase status:Partially_confirmed UniProt:Q23566_CAEEL protein_id:CAA88987.1
contig00347	267.002	serine\/threonine kinase status:Partially_confirmed UniProt:Q18984_CAEEL protein_id:CAA84694.1
contig02227	267.002	casein kinase status:Partially_confirmed UniProt:O18107_CAEEL protein_id:CAB16921.1
contig00723	265.971	Src homology domain 2, tyrosine-protein kinase (FES/FPS subfamily)
contig05614	263.909	protein-tyrosine phosphatase status:Partially_confirmed UniProt:Q966M2_CAEEL protein_id:AAK68274.1
contig06738	259.786	serine\/threonine kinase status:Partially_confirmed UniProt:Q21590_CAEEL protein_id:CAA92744.1
contig10817	258.411	phosphoenolpyruvate carboxykinase status:Confirmed UniProt:O02286_CAEEL protein_id:CAB05600.1
contig08834	245.353	serine\/threonine protein phosphatase status:Predicted UniProt:Q27495_CAEEL protein_id:CAB01164.1
contig05218	241.23	protein-tyrosine kinase status:Partially_confirmed UniProt:O01774_CAEEL protein_id:AAB54145.2
contig05348	237.106	casein kinase status:Partially_confirmed UniProt:O18107_CAEEL protein_id:CAB16921.1
contig07814	230.921	serine\/threonine-protein kinase status:Partially_confirmed UniProt:O01429_CAEEL protein_id:AAB52455.1
contig00817	228.859	locus:gsk-3 Eukaryotic protein kinase domain status:Confirmed UniProt:Q9U2Q9_CAEEL protein_id:CAA22311.1
contig05212	225.766	serine\/threonine kinase status:Partially_confirmed UniProt:Q23566_CAEEL protein_id:CAA88987.1
contig04388	224.735	Src homology domain 2, tyrosine-protein kinase (FES/FPS subfamily)
contig04888	216.488	protein-tyrosine phosphatase status:Partially_confirmed UniProt:Q966M2_CAEEL protein_id:AAK68274.1
contig04435	215.457	protein-tyrosine phosphatase status:Partially_confirmed UniProt:Q22852_CAEEL protein_id:CAA96694.1
contig05674	213.395	serine\/threonine kinase status:Partially_confirmed UniProt:Q17825_CAEEL protein_id:CAA97422.1
contig08657	204.117	protein-tyrosine phosphatase status:Predicted UniProt:O01557_CAEEL protein_id:AAB52356.1
contig00034	203.087	putative protein tyrosine kinase status:Partially_confirmed UniProt:Q20933_CAEEL protein_id:AAA21175.2
contig04702	197.932	putative protein tyrosine kinase status:Partially_confirmed UniProt:Q20933_CAEEL protein_id:AAA21175.2
contig03795	194.839	putative protein tyrosine kinase status:Partially_confirmed UniProt:Q20933_CAEEL protein_id:AAA21175.2
contig02591	189.685	serine\/threonine protein phosphatase status:Partially_confirmed UniProt:Q27496_CAEEL protein_id:CAA94756.2
contig14574	187.623	serine/threonine protein phosphatase PP1 (EC:3.1.3.16)
contig05403	185.561	protein kinase status:Partially_confirmed UniProt:O61768_CAEEL protein_id:AAC17526.1
contig05386	185.561	Casein kinase status:Partially_confirmed UniProt:Q18882_CAEEL protein_id:AAA68774.2
contig03343	183.499	casein kinase status:Partially_confirmed UniProt:Q22203_CAEEL protein_id:AAA81115.1
contig07331	181.438	protein tyrosine phosphatase status:Predicted UniProt:Q22158_CAEEL protein_id:CAA96670.2
contig08643	179.376	protein-tyrosine phosphatase status:Partially_confirmed UniProt:P91345_CAEEL protein_id:AAB37811.1
contig04971	179.376	locus:gska-3 serine\/threonine kinase status:Confirmed UniProt:Q93344_CAEEL protein_id:CAB02275.1
contig05065	176.283	ser/thr protein phosphatase
contig05882	175.252	tyrosine-protein kinase status:Partially_confirmed UniProt:O02064_CAEEL protein_id:AAB52900.3
contig01599	171.129	protein kinase status:Partially_confirmed UniProt:Q9TXU0_CAEEL protein_id:AAC67453.2
contig05504	171.129	tyrosine-protein kinase
contig06349	170.098	serine\/threonine kinase status:Partially_confirmed UniProt:Q17825_CAEEL protein_id:CAA97422.1
contig04454	163.912	casein Kinase I status:Partially_confirmed UniProt:Q22033_CAEEL protein_id:CAA99911.1
contig07626	162.882	Src homology domain 2, tyrosine-protein kinase (FES\/FPS subfamily) status:Partially_confirmed UniProt:O01325_CAEEL protein_id:CAB03003.2
contig05582	162.882	Protein kinase status:Partially_confirmed UniProt:Q21026_CAEEL protein_id:AAK31524.1
contig00819	157.727	Src homology domain 2, tyrosine-protein kinase (FES/FPS subfamily)
contig10524	157.727	locus:gsp-3 serine\/threonine protein phosphatase PP1 status:Partially_confirmed UniProt:O02658_CAEEL protein_id:AAC24414.1
contig13870	154.634	tau-tubulin kinase
contig08030	154.634	serine\/threonine kinase status:Partially_confirmed UniProt:Q17825_CAEEL protein_id:CAA97422.1
contig04885	154.634	protein kinase status:Partially_confirmed UniProt:O44192_CAEEL protein_id:AAB88557.3
contig01937	153.603	serine\/threonine kinase status:Partially_confirmed UniProt:Q17825_CAEEL protein_id:CAA97422.1
contig01774	149.48	protein-tyrosine phosphatase status:Partially_confirmed UniProt:Q22852_CAEEL protein_id:CAA96694.1
contig00054	148.449	putative protein tyrosine kinase status:Partially_confirmed UniProt:Q20933_CAEEL protein_id:AAA21175.2
contig06151	147.418	Src homology domain 2, tyrosine-protein kinase (FES\/FPS subfamily) status:Partially_confirmed UniProt:O01325_CAEEL protein_id:CAB03003.2
contig03467	142.264	protein-tyrosine kinase status:Partially_confirmed UniProt:Q18142_CAEEL protein_id:AAB03183.1
contig02525	139.171	Protein kinase status:Partially_confirmed UniProt:Q21026_CAEEL protein_id:AAK31524.1
contig00614	139.171	serine\/threonine protein phosphatase status:Predicted UniProt:Q27495_CAEEL protein_id:CAB01164.1
contig06165	138.14	Casein kinase status:Partially_confirmed UniProt:Q18882_CAEEL protein_id:AAA68774.2
contig00710	137.109	serine\/threonine kinase status:Partially_confirmed UniProt:Q23566_CAEEL protein_id:CAA88987.1
contig00558	137.109	serine\/threonine kinase status:Partially_confirmed UniProt:O45897_CAEEL protein_id:CAB05829.1
contig09727	137.109	Serine/threonine protein phosphatase PP1 isozyme 1, putative
contig01218	136.078	Src homology domain 2, tyrosine-protein kinase (FES/FPS subfamily)
contig06152	136.078	locus:spe-8 protein-tyrosine kinase status:Partially_confirmed UniProt:O01798_CAEEL protein_id:AAB54162.2
contig06340	134.016	protein-tyrosine phosphatase status:Partially_confirmed UniProt:Q966M2_CAEEL protein_id:AAK68274.1
contig01734	134.016	protein kinase status:Partially_confirmed UniProt:O44192_CAEEL protein_id:AAB88557.3
contig09666	132.986	Protein-tyrosine phosphatase containing protein
contig12970	132.986	Protein kinase domain containing protein
contig04984	131.955	serine\/threonine kinase status:Partially_confirmed UniProt:Q23546_CAEEL protein_id:CAA93431.1
contig05509	130.924	SER\/THR-protein kinase status:Partially_confirmed UniProt:O02156_CAEEL protein_id:AAB53008.1
contig02155	130.408	Src homology domain 2, tyrosine-protein kinase (FES/FPS subfamily)
contig03069	128.862	serine\/threonine kinase status:Confirmed UniProt:Q93288_CAEEL protein_id:CAB05633.1
contig11986	128.862	Protein-tyrosine phosphatase status:Partially_confirmed UniProt:O17840_CAEEL protein_id:CAB02988.1
contig06078	128.862	phosphoenolpyruvate carboxykinase status:Confirmed UniProt:O02286_CAEEL protein_id:CAB05600.1
contig04979	127.831	protein kinase status:Partially_confirmed UniProt:Q9TYX4_CAEEL protein_id:AAK39263.2
contig06970	127.831	locus:gsp-1 serine\/threonine protein phosphatase status:Confirmed UniProt:Q27497 protein_id:CAA98273.1
contig06155	124.738	serine\/threonine kinase status:Confirmed UniProt:Q93288_CAEEL protein_id:CAB05633.1
contig03486	124.738	protein-tyrosine phosphatase status:Partially_confirmed UniProt:Q966M2_CAEEL protein_id:AAK68274.1
contig05280	123.708	Src homology domain 2, tyrosine-protein kinase (FES/FPS subfamily)
contig05159	123.708	serine\/threonine kinase status:Confirmed UniProt:Q93288_CAEEL protein_id:CAB05633.1
contig05639	123.192	protein-tyrosine phosphatase status:Predicted UniProt:O01557_CAEEL protein_id:AAB52356.1
contig05075	120.615	Glycerol kinase status:Confirmed UniProt:Q21944 protein_id:AAA79749.1
contig01155	117.522	serine\/threonine kinase status:Confirmed UniProt:Q93288_CAEEL protein_id:CAB05633.1
contig04467	117.522	locus:gsp-3 serine\/threonine protein phosphatase PP1 status:Partially_confirmed UniProt:O02658_CAEEL protein_id:AAC24414.1
contig06660	115.46	protein-tyrosine phosphatase status:Partially_confirmed UniProt:Q966M2_CAEEL protein_id:AAK68274.1
contig05707	115.46	locus:gsk-3 Eukaryotic protein kinase domain status:Confirmed UniProt:Q9U2Q9_CAEEL protein_id:CAA22311.1
contig06239	114.429	serine threonine protein phosphatase status:Confirmed UniProt:O01550_CAEEL protein_id:AAC24292.1
contig00664	113.399	serine\/threonine kinase status:Partially_confirmed UniProt:Q21521_CAEEL protein_id:CAA91411.1
contig05201	109.275	serine\/threonine kinase status:Partially_confirmed UniProt:Q21521_CAEEL protein_id:CAA91411.1
contig03771	109.275	casein kinase status:Partially_confirmed UniProt:Q22203_CAEEL protein_id:AAA81115.1
contig10753	107.213	tyrosine-protein kinase
contig06637	106.182	Src homology domain 2, tyrosine-protein kinase (FES/FPS subfamily)
contig00489	104.12	protein kinase status:Partially_confirmed UniProt:O44751_CAEEL protein_id:AAB96740.1
contig11095	104.12	casein kinase status:Partially_confirmed UniProt:Q22203_CAEEL protein_id:AAA81115.1
contig10795	103.09	Src homology domain 2, tyrosine-protein kinase (FES/FPS subfamily)
contig00987	101.028	serine\/threonine kinase status:Partially_confirmed UniProt:YRL5_CAEEL protein_id:CAA86858.2
contig04161	101.028	serine\/threonine kinase status:Partially_confirmed UniProt:Q23103_CAEEL protein_id:CAA92625.1
contig11054	101.028	Src homology domain 2, tyrosine-protein kinase (FES\/FPS subfamily) status:Partially_confirmed UniProt:O01325_CAEEL protein_id:CAB03003.2
contig06301	101.028	protein kinase status:Partially_confirmed UniProt:Q9N3T7_CAEEL protein_id:AAF60673.1
contig05291	98.966	serine\/threonine kinase status:Partially_confirmed UniProt:Q23103_CAEEL protein_id:CAA92625.1
contig10280	97.9351	Protein-tyrosine phosphatase containing protein
contig00464	97.9351	serine\/threonine kinase status:Partially_confirmed UniProt:Q17631_CAEEL protein_id:CAA94676.1
contig00260	96.9042	protein-tyrosine-phosphatase status:Partially_confirmed UniProt:Q21522_CAEEL protein_id:CAA91412.1
contig05679	95.8733	Src homology domain 2, protein tyrosine kinase (ABL subfamily) status:Predicted UniProt:Q22766_CAEEL protein_id:CAA94373.1
contig08241	95.8733	locus:pph-6 PROTEIN PHOSPHATASE status:Confirmed UniProt:Q09496 protein_id:CAA87100.2
contig00039	93.8115	tyrosine-protein kinase status:Partially_confirmed UniProt:YS3J_CAEEL protein_id:CAA93646.1
contig02704	93.8115	Src homology domain 2, tyrosine-protein kinase (FES/FPS subfamily)
contig00746	88.6571	Protein kinase status:Partially_confirmed UniProt:Q21026_CAEEL protein_id:AAK31524.1
contig04569	86.0798	protein-tyrosine phosphatase status:Partially_confirmed UniProt:O45085_CAEEL protein_id:AAC02582.1
contig07104	83.5026	serine\/threonine kinase status:Partially_confirmed UniProt:Q23546_CAEEL protein_id:CAA93431.1
contig01427	83.5026	casein Kinase I status:Partially_confirmed UniProt:Q22033_CAEEL protein_id:CAA99911.1
contig04904	81.4408	putative protein tyrosine kinase status:Partially_confirmed UniProt:Q20933_CAEEL protein_id:AAA21175.2
contig00923	81.4408	putative protein tyrosine kinase status:Partially_confirmed UniProt:Q20933_CAEEL protein_id:AAA21175.2
contig05552	81.4408	protein-tyrosine kinase status:Partially_confirmed UniProt:Q18142_CAEEL protein_id:AAB03183.1
contig08208	78.3481	Src homology domain 2, tyrosine-protein kinase (FES\/FPS subfamily) status:Partially_confirmed UniProt:O01325_CAEEL protein_id:CAB03003.2
contig00458	78.3481	protein-tyrosine phosphatase status:Partially_confirmed UniProt:P91345_CAEEL protein_id:AAB37811.1
contig00702	78.3481	locus:kin-5 Src homology domain 2, tyrosine-protein kinase (FES\/FPS subfamily) status:Partially_confirmed UniProt:Q18684_CAEEL protein_id:CAA93289.1
contig05937	77.3172	Ser\/Thr protein phosphatase status:Partially_confirmed UniProt:Q9XW30_CAEEL protein_id:CAA22302.2
contig00651	76.2863	serine\/threonine kinase status:Partially_confirmed UniProt:Q21590_CAEEL protein_id:CAA92744.1
contig06213	75.2554	protein kinase status:Partially_confirmed UniProt:Q9TYX4_CAEEL protein_id:AAK39263.2
contig00463	73.1936	protein-tyrosine kinase status:Partially_confirmed UniProt:Q18142_CAEEL protein_id:AAB03183.1
contig08583	73.1936	Protein phosphatase status:Partially_confirmed UniProt:Q95Y86_CAEEL protein_id:AAK84462.2
contig05356	72.1627	Src homology domain 2, tyrosine-protein kinase (FES/FPS subfamily)
contig11801	70.9027	Protein phosphatase-1 (PP1) status:Predicted UniProt:Q9XVD6_CAEEL protein_id:CAB03908.1
contig08861	69.07	Protein phosphatase status:Partially_confirmed UniProt:Q95Y86_CAEEL protein_id:AAK84462.2
contig01552	67.5237	serine\/threonine kinase status:Partially_confirmed UniProt:Q23566_CAEEL protein_id:CAA88987.1
contig07246	65.9773	protein kinase status:Partially_confirmed UniProt:Q9TXI1_CAEEL protein_id:AAD03136.1
contig01845	62.8847	protein kinase status:Partially_confirmed UniProt:Q9TXU0_CAEEL protein_id:AAC67453.2
contig00232	59.1047	phosphofructokinase status:Confirmed UniProt:Q9TZL8_CAEEL protein_id:AAC67416.2
contig00730	59.0188	protein kinase status:Partially_confirmed UniProt:Q9N3T7_CAEEL protein_id:AAF60673.1
contig03490	58.7611	protein-tyrosine kinase status:Partially_confirmed UniProt:O01774_CAEEL protein_id:AAB54145.2
contig10179	58.7611	locus:spe-8 protein-tyrosine kinase status:Partially_confirmed UniProt:O01798_CAEEL protein_id:AAB54162.2
contig04649	57.7302	serine\/threonine kinase status:Confirmed UniProt:Q93288_CAEEL protein_id:CAB05633.1
contig02016	57.7302	Probable tyrosine-protein kinase kin-31
contig10038	55.3247	Carbohydrate kinase status:Partially_confirmed UniProt:YNE7_CAEEL protein_id:CAA78053.1
contig04724	53.6066	protein-tyrosine kinase status:Partially_confirmed UniProt:Q18142_CAEEL protein_id:AAB03183.1
contig07883	52.9193	acid phosphatase status:Partially_confirmed UniProt:O17373_CAEEL protein_id:AAB71294.1
contig05766	52.5757	protein kinase status:Partially_confirmed UniProt:Q9BHK8_CAEEL protein_id:CAC35855.1
contig04730	51.5448	serine \/threonine-protein kinase status:Partially_confirmed UniProt:Q20160_CAEEL protein_id:AAA83477.1
contig04841	51.5448	locus:kin-14 Src homology domain 2, tyrosine-protein kinase (FES\/FPS subfamily) status:Partially_confirmed UniProt:Q19726_CAEEL protein_id:CAA95813.1
contig05177	51.5448	Casein kinase status:Partially_confirmed UniProt:Q18882_CAEEL protein_id:AAA68774.2
contig06693	49.483	tyrosine-protein kinase status:Partially_confirmed UniProt:O02064_CAEEL protein_id:AAB52900.3
contig01139	48.4521	protein-tyrosine kinase status:Partially_confirmed UniProt:O01774_CAEEL protein_id:AAB54145.2
contig00284	48.4521	locus:kin-26 tyosine-protein kinase status:Partially_confirmed UniProt:Q22245_CAEEL protein_id:AAA82302.1
contig00152	47.4212	protein-tyrosine kinase status:Partially_confirmed UniProt:O01774_CAEEL protein_id:AAB54145.2
contig04372	46.5965	tyrosine-protein kinase
contig03970	45.3594	locus:kin-5 Src homology domain 2, tyrosine-protein kinase (FES\/FPS subfamily) status:Partially_confirmed UniProt:Q18684_CAEEL protein_id:CAA93289.1
contig02743	44.3285	SER\/THR protein kinase status:Confirmed UniProt:O01733_CAEEL protein_id:AAB53978.2
contig08812	44.3285	tau-tubulin kinase
contig00141	44.3285	serine\/threonine kinase status:Partially_confirmed UniProt:O45897_CAEEL protein_id:CAB05829.1
contig03066	44.3285	protein kinase status:Partially_confirmed UniProt:Q9GZG1_CAEEL protein_id:AAF98610.2
contig10501	43.2976	protein-tyrosine kinase status:Partially_confirmed UniProt:Q18142_CAEEL protein_id:AAB03183.1
contig06295	43.2976	tyrosine-protein kinase status:Predicted UniProt:Q23554_CAEEL protein_id:AAA81104.1
contig07221	42.2667	protein-tyrosine phosphatase status:Partially_confirmed UniProt:O45085_CAEEL protein_id:AAC02582.1
contig00945	42.2667	protein-tyrosine phosphatase status:Partially_confirmed UniProt:O45085_CAEEL protein_id:AAC02582.1
contig10893	40.2049	similar to Lipid phosphate phosphohydrolase 1; K01080 phosphatidate phosphatase [EC:3.1.3.4]
contig01823	40.2049	protein-tyrosine phosphatase status:Partially_confirmed UniProt:Q966M2_CAEEL protein_id:AAK68274.1
contig04556	37.1123	locus:kin-5 Src homology domain 2, tyrosine-protein kinase (FES\/FPS subfamily) status:Partially_confirmed UniProt:Q18684_CAEEL protein_id:CAA93289.1
contig10385	35.0505	Protein-tyrosine phosphatase containing protein
contig02696	35.0505	locus:kin-31 Tyrosine kinase status:Partially_confirmed UniProt:P34265 protein_id:AAB37087.3
contig06015	34.0196	Protein-tyrosine phosphatase containing protein
contig01205	34.0196	protein kinase status:Partially_confirmed UniProt:Q9GZG1_CAEEL protein_id:AAF98610.2
contig04868	32.9887	Protein kinase domain containing protein; K08811 testis-specific serine kinase [EC:2.7.11.1]
contig05256	31.9578	protein kinase status:Partially_confirmed UniProt:Q9TZS7_CAEEL protein_id:AAC19211.1
contig04425	31.9578	locus:spe-8 protein-tyrosine kinase status:Partially_confirmed UniProt:O01798_CAEEL protein_id:AAB54162.2
contig06167	30.9269	serine\/threonine kinase status:Partially_confirmed UniProt:Q18984_CAEEL protein_id:CAA84694.1
contig02102	29.896	SER\/THR protein kinase status:Confirmed UniProt:O01733_CAEEL protein_id:AAB53978.2
contig05602	29.896	protein-tyrosine phosphatase status:Predicted UniProt:O01557_CAEEL protein_id:AAB52356.1
contig07206	28.8651	serine\/threonine kinase status:Partially_confirmed UniProt:Q17825_CAEEL protein_id:CAA97422.1
contig06267	27.8342	serine\/threonine kinase status:Partially_confirmed UniProt:Q17825_CAEEL protein_id:CAA97422.1
contig04771	27.2157	SER\/THR protein kinase status:Confirmed UniProt:O01733_CAEEL protein_id:AAB53978.2
contig06736	27.0978	Carbohydrate kinase status:Partially_confirmed UniProt:YNE7_CAEEL protein_id:CAA78053.1
contig07483	26.8033	serine\/threonine kinase status:Partially_confirmed UniProt:Q23103_CAEEL protein_id:CAA92625.1
contig06988	26.8033	Protein kinase domain containing protein
contig01505	25.7724	tyrosine-protein kinase
contig02159	25.7724	SER\/THR protein kinase status:Confirmed UniProt:O01733_CAEEL protein_id:AAB53978.2
contig03292	24.7415	locus:gsp-4 serine\/threonine protein phosphatase PP1 status:Confirmed UniProt:P91420_CAEEL protein_id:AAB42233.1
contig01731	23.7106	Src homology domain 2, tyrosine-protein kinase (FES/FPS subfamily)
contig00862	23.7106	serine\/threonine kinase status:Partially_confirmed UniProt:Q23566_CAEEL protein_id:CAA88987.1
contig00949	23.7106	Protein kinase domain containing protein
contig03028	21.6488	protein phosphatase PP2A regulatory subunit; K03456 protein phosphatase 2 (formerly 2A), regulatory subunit A
contig04159	20.8241	acid phosphatase status:Partially_confirmed UniProt:O17373_CAEEL protein_id:AAB71294.1
contig01541	20.6179	Src homology domain 2, tyrosine-protein kinase (FES/FPS subfamily)
contig01206	19.587	protein kinase status:Partially_confirmed UniProt:Q9GZG1_CAEEL protein_id:AAF98610.2
contig07399	18.5561	tyrosine specific protein phosphatase status:Partially_confirmed UniProt:Q22668_CAEEL protein_id:CAA99930.1
contig01896	17.5252	protein-tyrosine kinase status:Partially_confirmed UniProt:Q18142_CAEEL protein_id:AAB03183.1
contig03250	17.5252	Protein kinase domain containing protein
contig00369	17.5252	locus:wnk-1 serine\/threonine kinase status:Partially_confirmed UniProt:Q8I127_CAEEL protein_id:CAD59142.2
contig06769	16.4943	protein-tyrosine kinase status:Partially_confirmed UniProt:O01774_CAEEL protein_id:AAB54145.2
contig02017	16.4943	locus:paa-1 Protein phosphatase 2A status:Confirmed UniProt:Q09543 protein_id:AAC46541.2
contig01995	15.4634	Tau-tubulin kinase
contig06318	15.4634	ribose-phosphate pyrophosphokinase
contig03163	15.4634	locus:let-754 Adenylate kinase status:Confirmed UniProt:P34346 protein_id:AAA27957.3
contig07492	15.4634	locus:gsp-3 serine\/threonine protein phosphatase PP1 status:Partially_confirmed UniProt:O02658_CAEEL protein_id:AAC24414.1
contig00745	14.4325	Protein-tyrosine phosphatase containing protein
contig02028	13.4016	protein phosphatase status:Partially_confirmed UniProt:Q09598_CAEEL protein_id:CAA86861.3
contig01270	12.4567	phosphatase status:Confirmed UniProt:PP2C2_CAEEL protein_id:CAA86456.2
contig02045	12.4501	Ser\/Thr protein phosphatase status:Partially_confirmed UniProt:Q9XW30_CAEEL protein_id:CAA22302.2
contig06038	12.3708	Src homology domain 2, tyrosine-protein kinase (FES/FPS subfamily)
contig07250	12.3708	putative protein tyrosine kinase status:Partially_confirmed UniProt:Q20933_CAEEL protein_id:AAA21175.2
contig04175	10.8244	locus:mpk-1 serine\/threonine kinase (CDC2\/CDC28 subfamily) status:Partially_confirmed UniProt:SUR1_CAEEL protein_id:CAB60996.1
contig07752	10.309	protein kinase status:Partially_confirmed UniProt:P91360_CAEEL protein_id:AAB37822.2
contig13224	10.309	protein kinase status:Partially_confirmed UniProt:P91360_CAEEL protein_id:AAB37822.2
contig02162	10.309	locus:kin-5 Src homology domain 2, tyrosine-protein kinase (FES\/FPS subfamily) status:Partially_confirmed UniProt:Q18684_CAEEL protein_id:CAA93289.1
contig01755	10.309	locus:kin-19 casein Kinase I status:Confirmed UniProt:P42168 protein_id:CAA84685.1
contig04488	10.309	locus:kin-14 Src homology domain 2, tyrosine-protein kinase (FES\/FPS subfamily) status:Partially_confirmed UniProt:Q19726_CAEEL protein_id:CAA95813.1
contig03604	10.309	locus:air-1 protein kinase status:Confirmed UniProt:Q21271_CAEEL protein_id:AAA96180.2

## Sheet: VAS
Contig ID	VAS/TES Exp. Ratio	Annotation
contig00377	39.7712	locus:mek-1 Map kinase kinase status:Confirmed UniProt:Q21307_CAEEL protein_id:AAA79746.2
contig01149	29.5859	locus:kgb-1 protein kinase status:Partially_confirmed UniProt:O44408_CAEEL protein_id:AAK39276.2
contig03351	29.1009	locus:ckc-1 choline kinase status:Confirmed UniProt:Q22820_CAEEL protein_id:AAB52502.1
contig02385	29.1009	acid phosphatase status:Partially_confirmed UniProt:Q19175_CAEEL protein_id:CAA92657.2
contig00014	28.1309	Fibronectin type III domain (31 domains), IG (immunoglobulin) superfamily (18 domains), calcium/calmodulin dependent protein kinase
contig02461	25.6088	locus:cka-2 choline kinase status:Confirmed UniProt:Q22942_CAEEL protein_id:AAK39220.1
contig01126	21.3407	locus:pkc-1 Phorbol esters \/ diacylglycerol binding domain (2 domains), Protein kinase C terminal domain status:Confirmed UniProt:P34885 protein_id:CAC70080.1
contig04823	20.3706	ser/thr protein kinase
contig00393	18.4306	ribokinase status:Partially_confirmed UniProt:Q19133_CAEEL protein_id:CAA91318.1
contig03989	18.156	phosphoenolpyruvate carboxykinase status:Confirmed UniProt:O44906_CAEEL protein_id:AAC71149.1
contig02133	17.4605	clkA; CLK family protein kinase; K08287 dual-specificity kinase [EC:2.7.12.1]
contig03320	16.3693	ribokinase status:Partially_confirmed UniProt:Q19133_CAEEL protein_id:CAA91318.1
contig02541	15.5205	locus:tap-1 Protein phosphatase 2C status:Confirmed UniProt:Q93375_CAEEL protein_id:CAB01866.1
contig00457	12.6104	locus:fbp-1 fructose-bisphosphatase status:Confirmed UniProt:Q9N2M2_CAEEL protein_id:AAF39910.1
contig04593	12.4107	Dual specificity phosphatase, catalytic domain status:Confirmed UniProt:Q9XXK8_CAEEL protein_id:CAA18771.1
contig03731	11.6404	locus:fbp-1 fructose-bisphosphatase status:Confirmed UniProt:Q9N2M2_CAEEL protein_id:AAF39910.1
contig01151	11.6404	gluconokinase status:Partially_confirmed UniProt:O61968_CAEEL protein_id:AAC17745.2
