# Supplementary material for: Comparative transcriptome sequencing of germline and somatic tissues of the Ascaris suum gonad
Source: BMC Genomics. 2011 Oct 1;12:481. doi: 10.1186/1471-2164-12-481 (PMC3203103; doi:10.1186/1471-2164-12-481)
Supplement: Additional file 10 — Genes predicted to control gonadogenesis in A. suum. Dataset was acquired by comparison of the A. suum gonad transcriptome with published C. elegans genes that regulate gonad development. [file 1471-2164-12-481-S10.XLS]

## Sheet: Gonadal genes
Gonadal genes (C.elegans)	Homologous gene (A. suum)	Annotation	E-value
B0207.4	contig05857	status:Confirmed UniProt:Q7JP68_CAEEL protein_id:AAK72061.2	5e-47
B0280.1	contig03247	prenyltransferase BET2	2e-62
B0286.5	GSY0GUD01DWDAB	fork head DNA-binding protein	4e-21
B0412.4	contig12697	locus:rps-29 40S ribosomal protein S29 status:Confirmed UniProt:P90983_CAEEL protein_id:AAB52557.2	5e-21
B0564.1	contig08624	locus:exos-4.1 ribonuclease PH like status:Confirmed UniProt:Q17533 protein_id:CAA97771.3	9e-53
C01G8.9a	GTBCVTC02JTXF7	locus:let-526 status:Partially_confirmed UniProt:Q86ND1_CAEEL protein_id:AAO38675.1	7e-10
C01H6.2	GSY0GUD01CDU4Q	Ank repeat (2 domains)	7e-11
C04H5.6	contig02593	status:Partially_confirmed UniProt:Q9BKQ8 protein_id:AAK27888.1	4e-53
C07A9.3	contig07205	status:Predicted UniProt:Q4U220_CAEEL protein_id:AAY55860.1	1e-20
C07G2.3	contig00253	locus:cct-5 TCP-1 like chaperonin status:Confirmed UniProt:TCPE_CAEEL protein_id:CAA84660.1	0
C12C8.3	contig01634	locus:nhl-1 Zinc finger, C3HC4 type (RING finger) status:Partially_confirmed UniProt:Q03601 protein_id:CAA80152.1	7e-38
C14B9.4	GTBCVTC02HDXBW	locus:plk-2 status:Confirmed UniProt:Q9N2L7 protein_id:AAF36014.1	7e-50
C15H9.6	contig00376	locus:hsp-3 heat shock protein status:Confirmed UniProt:P27420 protein_id:AAB52671.1	0
C16A3.3	contig01556	locus:let-716 status:Partially_confirmed UniProt:Q18038_CAEEL protein_id:AAB47599.3	1e-12
C17H12.1	GSY0GUD02FSTRG	locus:dyci-1 status:Confirmed UniProt:O45087_CAEEL protein_id:AAC02580.1	2e-08
C18D11.4	contig00523	locus:rsp-8 RNA recognition motif. (aka RRM, RBD, or RNP domain) status:Confirmed UniProt:Q9XTZ2_CAEEL protein_id:CAB07322.1	1e-24
C23G10.8	contig02768	S. pombe adenylyl cyclase-associated protein (weak) status:Partially_confirmed UniProt:Q9GYR5_CAEEL protein_id:AAF99879.1	4e-70
C25A11.4	contig00531	locus:ajm-1 status:Partially_confirmed UniProt:Q18138_CAEEL protein_id:AAK39187.1	4e-175
C25D7.6	GSY0GUD02IGL4C	locus:mcm-5 CDC46 status:Confirmed UniProt:Q21902 protein_id:CAA90765.1	1e-08
C27B7.8	GSY0GUD02IJ7JH	locus:rap-2 RAS-related protein status:Partially_confirmed UniProt:O17599_CAEEL protein_id:CAB02777.2	4e-51
C29E4.2	contig06619	locus:kle-2 status:Partially_confirmed UniProt:P34341 protein_id:AAM22041.1	4e-06
C30B5.4	contig01028	locus:cpf-2 RNA recognition motif. (aka RRM, RBD, or RNP domain) status:Confirmed UniProt:O45577_CAEEL protein_id:CAB05746.1	4e-13
C36E8.5	contig01000	locus:ben-1 tubulin status:Partially_confirmed UniProt:Q18817_CAEEL protein_id:CAB00853.4	0
C37C3.6	GTBCVTC01AOXNL	protease inhibitor	4e-16
C38C3.5	contig00116	locus:unc-60 actin depolymerizing factor status:Confirmed UniProt:Q07750 protein_id:AAL02461.1	5e-58
C39E9.14	GSY0GUD01EWRFV	locus: dli-1 - (Dynein Light Intermediate chain)	2e-41
C42C1.5	contig01216	mannose-1-phosphate gaunyl transferase status:Confirmed UniProt:Q9N4V3_CAEEL protein_id:AAF60647.1	4e-15
C42D4.8	contig07131	locus:ama-1 RNA polymerase II status:Partially_confirmed UniProt:RPB1_CAEEL protein_id:AAA96158.2	7e-76
C47B2.3	contig00385	locus:mec-12 alpha tubulin status:Confirmed UniProt:P91910_CAEEL protein_id:AAB54263.2	0
C48E7.2	GTBCVTC01BNLNX	N.A.	6e-23
C50F2.3	GSY0GUD02F32WB	status:Partially_confirmed UniProt:P91175_CAEEL protein_id:AAB37794.1	2e-59
C52E4.6	GTBCVTC02GSJKF	locus:cyl-1 status:Confirmed UniProt:Q7JLC3_CAEEL protein_id:CAB01416.1	2e-41
C53A5.3	GTBCVTC02HUK3N	locus:hda-1 Yeast RPD3 protein like status:Confirmed UniProt:O17695 protein_id:CAB03984.1	8e-70
C54D1.5	GSY0GUD01DGSLJ	lam-2 encodes a laminin gamma subunit	7e-21
E04A4.4	GSY0GUD02GQS31	locus:hoe-1 status:Partially_confirmed UniProt:RNZ_CAEEL protein_id:AAT27250.1	5e-14
E04A4.7	contig01516	locus:cyc-2.1 cytochrome C status:Confirmed UniProt:P19974 protein_id:AAB92035.1	2e-53
F01F1.7	contig02767	RNA helicase status:Partially_confirmed UniProt:P34580 protein_id:CAA82362.1	3e-62
F09F7.3	GTBCVTC02HKWZO	locus:rpb-2 DNA-directed RNA polymerase II status:Confirmed UniProt:RPB2_CAEEL protein_id:AAA21158.1	2e-21
F10B5.6	contig02716	locus:emb-27 cell division control protein status:Confirmed UniProt:Q09536_CAEEL protein_id:CAA88313.1	4e-27
F11A10.8	GSY0GUD02GWZRH	locus:cpsf-4 status:Confirmed UniProt:Q7YTG9_CAEEL protein_id:CAE45045.1	3e-35
F12F6.7	GSY0GUD01ES35J	Yeast HUS2 protein like	1e-14
F15G9.4	contig05223	locus:unc-52 status:Partially_confirmed UniProt:UNC52_CAEEL protein_id:CAH04744.1	1e-20
F17E9.12	GTBCVTC02FKNML	locus:his-14 histone H4 status:Predicted UniProt:P62784 protein_id:CAB05839.1	4e-42
F18A1.5	contig02279	locus:rpa-1 replication factor A status:Confirmed UniProt:RFA1_CAEEL protein_id:AAB63407.1	1e-24
F19B6.1	GTBCVTC02IBK4W	status:Confirmed UniProt:Q9U3I7_CAEEL protein_id:CAA93462.1	2e-24
F19F10.9	GSY0GUD02IXRY1	status:Partially_confirmed UniProt:O01524_CAEEL protein_id:AAK72085.1	4e-34
F20D6.11	contig00425	dihydrolipoamide dehydrogenase	1e-09
F25H8.3	contig01626	locus:spon-1 F-spondin status:Partially_confirmed UniProt:Q19305_CAEEL protein_id:AAA82427.2	2e-06
F27C1.6	contig02041	status:Partially_confirmed UniProt:P91280_CAEEL protein_id:AAB37651.1	3e-29
F28B3.7	GSY0GUD02I11WF	locus:him-1 status:Confirmed UniProt:Q2A957_CAEEL protein_id:ABD63228.1	5e-57
F28C6.3	GSY0GUD02GNH61	locus:cpf-1 cleavage stimulation factor like status:Partially_confirmed UniProt:Q19864_CAEEL protein_id:CAA92670.1	8e-54
F28D1.1	contig00613	Yeast hypothetical protein YER2 like status:Partially_confirmed UniProt:Q19873_CAEEL protein_id:CAA94597.1	2e-97
F30A10.10	GTBCVTC02G9F0G	ubiquitin carboxyl-termianl hydrolase status:Confirmed UniProt:Q93371_CAEEL protein_id:CAB03026.2	2e-19
F30H5.1	contig03310	locus:unc-45 P59 protein and TPR domain status:Partially_confirmed UniProt:Q09981_CAEEL protein_id:AAA68407.1	3e-90
F32A7.6	GSY0GUD01EWGCR	neuroendocrine convertase 2 precursor like	2e-27
F32H2.3	contig02896	locus:spd-2 status:Confirmed UniProt:SPD2_CAEEL protein_id:CAB04243.1	1e-09
F33H2.5	contig01952	DNA polymerase family B (3 domains) status:Partially_confirmed UniProt:O62218_CAEEL protein_id:CAB04263.1	1e-101
F36A2.9	GTBCVTC02JIGCX	status:Partially_confirmed UniProt:Q9N4P5_CAEEL protein_id:AAK39300.1	2e-36
F37C12.11	contig11854	locus:rps-21 Ribosomal protein S21 status:Confirmed UniProt:RS21_CAEEL protein_id:AAC48297.2	8e-34
F38A6.1	GSY0GUD01DWDAB	N.A.	3e-24
F38H4.9	contig07360	locus:pph-4.1 Ser\/Thr protein phosphatase status:Confirmed UniProt:Q9XW79_CAEEL protein_id:CAA22090.1	2e-119
F40F12.7	GSY0GUD01CCZR0	N.A.	2e-27
F47F6.1	contig03500	aryl hydrocarbon receptor nuclear translocator	7e-06
F49C12.8	contig04796	locus:rpn-7 status:Confirmed UniProt:Q20585 protein_id:CAA92512.1	1e-86
F52D10.3	contig07861	locus:ftt-2 14-3-3 protein status:Confirmed UniProt:Q20655 protein_id:CAA91474.1	3e-115
F54A3.3	GTBCVTC01D69U7	cct-3 encodes a putative gamma subunit of the eukaryotic cytosolic ('T complex') chaperonin, orthologous to human CCT3 (OMIM:600114)	2e-48
F54C8.2	contig02163	locus:his-13 histone H3 status:Predicted UniProt:P08898 protein_id:CAB05834.1	1e-24
F54C9.9	contig02792	status:Confirmed UniProt:Q20760_CAEEL protein_id:CAA90257.1	9e-29
F54D1.6	contig01564	N.A.	2e-74
F54H5.4	contig02240	locus:sptf-3 Zinc finger, C2H2 type status:Partially_confirmed UniProt:Q9XW26_CAEEL protein_id:CAA22307.3	5e-23
F55A12.8	contig00308	status:Partially_confirmed UniProt:YIL8_CAEEL protein_id:AAB54126.1	0
F55C7.7	GTBCVTC01BQK5E	guanine nucleotide exchange factor	1e-31
F55F10.1	GSY0GUD02GBY5W	status:Partially_confirmed UniProt:O61851_CAEEL protein_id:AAC17540.2	1e-20
F55F8.3	contig05104	status:Partially_confirmed UniProt:PWP2_CAEEL protein_id:AAB37807.2	3e-168
F56A8.6	contig01028	locus:cpf-2 RNA recognition motif. (aka RRM, RBD, or RNP domain) status:Confirmed UniProt:O45577_CAEEL protein_id:CAB05746.1	3e-63
F58A4.4	contig02797	locus:pri-1 DNA primase 49Kd subunit status:Confirmed UniProt:PRI1_CAEEL protein_id:CAA80161.1	1e-92
F58A4.8	contig00191	locus:ben-1 tubulin status:Partially_confirmed UniProt:Q18817_CAEEL protein_id:CAB00853.4	3e-52
F59A2.1	contig05119	locus:npp-9 status:Confirmed UniProt:Q86G90_CAEEL protein_id:CAD82919.1	6e-32
H06I04.3	GTBCVTC02IX78G	status:Confirmed UniProt:Q9N5N9_CAEEL protein_id:AAF39868.1	3e-55
K02B12.1	contig00849	locus:ceh-6 Homeobox domain, Pou domain - N-terminal to homeobox domain status:Confirmed UniProt:P20268 protein_id:CAB00031.2	8e-92
K04D7.1	contig00093	locus:rack-1 guanine nucleotide-binding protein status:Confirmed UniProt:Q21215 protein_id:CAA93514.1	2e-131
K07A1.2	contig02453	locus:dut-1 deoxyuridine 5'-triphosphate nucleotidohydrolase status:Confirmed UniProt:O01934_CAEEL protein_id:CAB03175.1	2e-53
K08C7.3	GTBCVTC02IG4YK	locus:epi-1 laminin status:Confirmed UniProt:Q21313 protein_id:CAA94293.1	5e-50
K12C11.2	contig04078	locus:smo-1 status:Confirmed UniProt:SUMO_CAEEL protein_id:AAK18969.1	3e-38
K12H4.3	GTBCVTC02JWLJM	status:Confirmed UniProt:P34524 protein_id:AAA28097.1	4e-56
M03D4.1	contig02458	locus:zen-4 status:Confirmed UniProt:Q8MQ04_CAEEL protein_id:AAM97993.1	7e-52
M04B2.1	GSY0GUD02JASTT	locus:mep-1 zinc-finger protein status:Confirmed UniProt:Q21502 protein_id:CAB01235.2	1e-31
R01H10.1	GSY0GUD02J5N8Q	locus:div-1 DNA polymerase alpha associated subunit status:Partially_confirmed UniProt:Q21625 protein_id:CAA83467.2	2e-17
R06A10.2	GSY0GUD01CH1GG	guanine nucleotide-binding protein	3e-46
R06C7.8	contig04175	locus:mpk-1 serine\/threonine kinase (CDC2\/CDC28 subfamily) status:Partially_confirmed UniProt:SUR1_CAEEL protein_id:CAB60996.1	1e-07
R10E4.4	GSY0GUD02IGL4C	locus:mcm-5 CDC46 status:Confirmed UniProt:Q21902 protein_id:CAA90765.1	6e-53
R166.4	GTBCVTC02FPN48	pro-1 encodes a WD-repeat-containing protein that is orthologous to Saccharomyces cerevisiae IPI3	2e-09
R53.3	contig08237	C2H2-type zinc fingers status:Predicted UniProt:Q20537_CAEEL protein_id:AAA81086.1	3e-10
T01H8.1	contig02860	Protein kinase C terminal domain	3e-64
T05C12.7	contig00253	locus:cct-5 TCP-1 like chaperonin status:Confirmed UniProt:TCPE_CAEEL protein_id:CAA84660.1	8e-51
T05G5.3	contig01451	CDC2 status:Partially_confirmed UniProt:YP62_CAEEL protein_id:AAA62523.1	8e-58
T06E6.2	GTBCVTC02JT3WV	locus:cyb-3 status:Confirmed UniProt:Q95ZP8_CAEEL protein_id:CAC42336.1	5e-13
T07A9.9	contig01973	status:Partially_confirmed UniProt:O44411 protein_id:AAM97948.1	2e-103
T11F9.4	contig06642	locus:aat-6 status:Partially_confirmed UniProt:B2D6M4_CAEEL protein_id:CAQ35057.1	7e-109
T12F5.4	GTBCVTC02ITFEM	locus:met-1 status:Partially_confirmed UniProt:A4LBC3_CAEEL protein_id:ABO52817.1	1e-13
T13H5.4	GSY0GUD01B0BQB	PRP9 like protein	3e-23
T14G10.2	GSY0GUD02IUA81	locus:epac-1 cAMP dependent protein kinase regulatory chain + guanine nucleotide releasing factors status:Partially_confirmed UniProt:YNX5_CAEEL protein_id:CAA83013.2	1e-17
T20B12.3	contig03158	status:Partially_confirmed UniProt:YO93_CAEEL protein_id:AAA19056.1	7e-49
T20B12.8	contig00344	locus:hmg-4 status:Confirmed UniProt:SSP1A_CAEEL protein_id:AAA19061.1	1e-113
T22D1.10	contig04132	locus:ruvb-2 status:Confirmed UniProt:Q9GZH2_CAEEL protein_id:AAF98631.1	2e-171
T23D8.3	contig06061	status:Confirmed UniProt:O02327 protein_id:CAB03401.1	2e-19
T24B8.6	contig02502	helix-loop-helix protein	3e-06
T25G3.3	contig02199	Yeast nonsense-mediated mRNA decay protein like status:Confirmed UniProt:Q22792_CAEEL protein_id:CAA96689.2	2e-152
T28F3.3	GSY0GUD02IGBS7	status:Partially_confirmed UniProt:Q65XW9_CAEEL protein_id:AAU87812.1	5e-12
W01D2.2	contig01150	Zinc finger, C4 type (two domains)	3e-54
W03C9.4	contig08237	C2H2-type zinc fingers status:Predicted UniProt:Q20537_CAEEL protein_id:AAA81086.1	4e-16
W06F12.1	contig04175	locus:mpk-1 serine\/threonine kinase (CDC2\/CDC28 subfamily) status:Partially_confirmed UniProt:SUR1_CAEEL protein_id:CAB60996.1	1e-66
W07B3.2	GSY0GUD02HQIDE	status:Partially_confirmed UniProt:Q9N3K5_CAEEL protein_id:AAF59643.4	4e-14
W07E6.4	contig02360	locus:prp-21 splicing factor status:Confirmed UniProt:Q10577_CAEEL protein_id:AAC78179.1	1e-83
W08D2.7	contig02686	locus:mtr-4 Human myeloid cell line protein 2 like status:Confirmed UniProt:YH2O_CAEEL protein_id:CAA94235.1	2e-76
Y110A7A.1	GSY0GUD02GXKGO	locus:hcp-6 status:Partially_confirmed UniProt:Q95Y84_CAEEL protein_id:AAK68883.1	2e-07
Y22D7AL.5	contig09787	locus:hsp-60 status:Confirmed	0
Y38F1A.5	GSY0GUD01B8JGT	Cyclins	1e-17
Y39A1A.12	GTBCVTC02G6B87	ATPases associated with various cellular activities (AAA) status:Partially_confirmed UniProt:Q9XX17_CAEEL protein_id:CAA21023.1	2e-27
Y39G10AR.13	contig10913	hypothetical protein	2e-14
Y39G10AR.14	GSY0GUD02IGL4C	locus:mcm-5 CDC46 status:Confirmed UniProt:Q21902 protein_id:CAA90765.1	2e-13
Y41D4A.5	contig04888	protein-tyrosine phosphatase status:Partially_confirmed UniProt:Q966M2_CAEEL protein_id:AAK68274.1	1e-35
Y41D4B.5	contig06735	locus:rps-28 status:Confirmed UniProt:RS28_CAEEL protein_id:AAK68479.1	1e-17
Y41E3.11	contig03327	Unkown function	2e-60
Y45F10D.7	GSY0GUD02FUWAO	Unkown function	3e-08
Y47D3A.26	GTBCVTC02FQ3OA	locus:smc-3 status:Partially_confirmed UniProt:B2FDA8_CAEEL protein_id:CAQ48406.1	8e-67
Y47G6A.20	contig08547	locus:rnp-6 RNA-binding protein status:Confirmed UniProt:Q9N3S4_CAEEL protein_id:AAF60666.1	2e-57
Y47G6A.5	contig04838	Src homology domain 2, tyrosine-protein kinase (FES/FPS subfamily)	8e-43
Y48B6A.3	contig02209	locus:xrn-2 status:Partially_confirmed UniProt:XRN2_CAEEL protein_id:CAB54449.2	3e-72
Y48G1A.4	contig06013	status:Partially_confirmed UniProt:Q9N3Q9_CAEEL protein_id:AAF60680.2	2e-32
Y51H4A.3	contig00655	locus:rho-1 p21 ras-related rho (RhoA) status:Confirmed UniProt:RHO1_CAEEL protein_id:CAB63379.1	2e-97
Y53F4B.13	GTBCVTC02IIUZX	status:Partially_confirmed UniProt:Q9NAA5_CAEEL protein_id:CAB70104.2	3e-12
Y54E10A.10	GTBCVTC01B5ZGJ	N.A.	2e-28
Y55B1AL.3	GSY0GUD02IQQ9H	locus:hel-308 status:Partially_confirmed UniProt:Q9N389_CAEEL protein_id:AAF59587.2	5e-34
Y55B1BM.1	contig00866	locus:stim-1 status:Confirmed UniProt:Q7Z2B0_CAEEL protein_id:AAP40515.1	8e-52
Y57G11C.12	contig01161	locus:nuo-3 NADH-ubiquinone oxidoreductase status:Confirmed UniProt:O18236_CAEEL protein_id:CAB16513.1	4e-46
Y65B4BR.5	contig02607	status:Confirmed UniProt:Q86S66 protein_id:AAO21415.1	4e-60
Y71G12B.11	GSY0GUD02GRK2T	status:Partially_confirmed UniProt:Q95XN3_CAEEL protein_id:AAK73910.1	2e-40
Y75B8A.7	GSY0GUD02IY4T0	status:Partially_confirmed UniProt:Q9XW58_CAEEL protein_id:CAA22114.1	1e-27
Y76B12C.7	GSY0GUD02IJMB1	locus:ddb-1 DNA repair protein like status:Confirmed UniProt:Q21554_CAEEL protein_id:CAA92824.2	7e-07
Y92C3B.2	GTBCVTC02JB53J	locus:uaf-1 status:Confirmed UniProt:Q8MXS2_CAEEL protein_id:AAM44400.1	1e-29
ZC434.4	contig01192	status:Confirmed UniProt:YHC4_CAEEL protein_id:CAB00064.2	9e-21
ZC477.9	GTBCVTC01E1YZW	The deb-1 gene encodes a vinculin ortholog highly conserved amongst metazoans including Drosophila, chick, and humans (OMIM:193065)	2e-40
ZK1151.1	GTBCVTC02FP53V	locus:vab-10 status:Partially_confirmed UniProt:A5Z2W9_CAEEL protein_id:CAN99699.1	2e-53
ZK381.5	GSY0GUD02GRYKA	locus:prkl-1 status:Partially_confirmed UniProt:A8WFK9_CAEEL protein_id:ABW70215.1	1e-38
ZK512.2	contig00250	helicase status:Confirmed UniProt:O61815_CAEEL protein_id:AAC17654.2	8e-53
ZK520.4	contig00543	locus:cul-2 Cullin family (2 domains) status:Partially_confirmed UniProt:Q8WQ96_CAEEL protein_id:CAD18893.2	0
ZK686.2	contig02767	RNA helicase status:Partially_confirmed UniProt:P34580 protein_id:CAA82362.1	3e-34
