# Supplementary material for: Comparative transcriptome sequencing of germline and somatic tissues of the Ascaris suum gonad
Source: BMC Genomics. 2011 Oct 1;12:481. doi: 10.1186/1471-2164-12-481 (PMC3203103; doi:10.1186/1471-2164-12-481)
Supplement: Additional file 11 — RNAi phenotypic categorization of A. suum gonadal genes. Each A. suum sequence ID is in bracket. RNAi phenotype codes are from Wormbase. [file 1471-2164-12-481-S11.TXT]

Y119C1B.8b (As_contig01224)
WBRNAi00084641-Sawa-WBPhenotype:0001225 
WBRNAi00036629-Vidal-WBPhenotype:0000032 
WBRNAi00036629-Vidal-WBPhenotype:0000050 
WBRNAi00036629-Vidal-WBPhenotype:0000059 
WBRNAi00073336-van den Heuvel-WBPhenotype:0000032 
WBRNAi00073336-van den Heuvel-WBPhenotype:0000050 
WBRNAi00073336-van den Heuvel-WBPhenotype:0000059 
WBRNAi00084640-Sawa-WBPhenotype:0001927 
WBRNAi00055498-Hyman-WBPhenotype:0000050 
WBRNAi00073337-van den Heuvel-WBPhenotype:0000032 
WBRNAi00073337-van den Heuvel-WBPhenotype:0000643 
WBRNAi00073337-van den Heuvel-WBPhenotype:0000688 
WBRNAi00055499-Hyman-WBPhenotype:0000050 
WBRNAi00073335-van den Heuvel-WBPhenotype:0000032 
WBRNAi00073335-van den Heuvel-WBPhenotype:0000038 
WBRNAi00073335-van den Heuvel-WBPhenotype:0000643 
WBRNAi00073335-van den Heuvel-WBPhenotype:0000688 
  
K03D10.3 (As_GSY0GUD02I1LVN)
WBRNAi00084636-Sawa-WBPhenotype:0001927 
  
F54D11.1 (As_contig04574)
WBRNAi00084629--WBPhenotype:0000055 
WBRNAi00084629--WBPhenotype:0000062 
WBRNAi00084627--WBPhenotype:0000688 
WBRNAi00048294-Hyman-WBPhenotype:0000055 
  
C37H5.8 (As_GTBCVTC02G908M)
WBRNAi00084609-Ron-WBPhenotype:0000679 
WBRNAi00080979--WBPhenotype:0000055 
WBRNAi00084585-Ron-WBPhenotype:0000136 
WBRNAi00084585-Ron-WBPhenotype:0001719
WBRNAi00066456--WBPhenotype:0001401
WBRNAi00066461--WBPhenotype:0000120
WBRNAi00084608-Ron-WBPhenotype:0000679
WBRNAi00033287-Vidal-WBPhenotype:0000059
WBRNAi00066458--WBPhenotype:0000051
WBRNAi00066458--WBPhenotype:0000154
WBRNAi00066458--WBPhenotype:0001260
WBRNAi00066458--WBPhenotype:0001355
WBRNAi00066701-Schafer-WBPhenotype:0000688
WBRNAi00064957-Plasterk-WBPhenotype:0000679
WBRNAi00064957-Plasterk-WBPhenotype:0001405
WBRNAi00066460--WBPhenotype:0000467
WBRNAi00066460--WBPhenotype:0001171
WBRNAi00084200-Ron-WBPhenotype:0001236
WBRNAi00066455--WBPhenotype:0001401
WBRNAi00066455--WBPhenotype:0001402
WBRNAi00066455--WBPhenotype:0001576
WBRNAi00066455--WBPhenotype:0001577
WBRNAi00084607-Ron-WBPhenotype:0000137
WBRNAi00084199-Ron-WBPhenotype:0001236
WBRNAi00066457--WBPhenotype:0001575
WBRNAi00024775-Plasterk-WBPhenotype:0000050
WBRNAi00024775-Plasterk-WBPhenotype:0000059
WBRNAi00066463--WBPhenotype:0000120
WBRNAi00084598-Ron-WBPhenotype:0001171
WBRNAi00066459--WBPhenotype:0000019
WBRNAi00066459--WBPhenotype:0001482
WBRNAi00066462--WBPhenotype:0000120
WBRNAi00042129-Hyman-WBPhenotype:0000050
WBRNAi00042129-Hyman-WBPhenotype:0000126
WBRNAi00084610-Ron-WBPhenotype:0000679
WBRNAi00008500-Ahringer-WBPhenotype:0000050 
WBRNAi00008500-Ahringer-WBPhenotype:0001037 
WBRNAi00084197-Ron-WBPhenotype:0000031 
WBRNAi00084197-Ron-WBPhenotype:0000059 
WBRNAi00084597-Ron-WBPhenotype:0001171 
  
W06F12.1a (As_GTBCVTC02G96AF)
WBRNAi00084513-Mello-WBPhenotype:0001637 
WBRNAi00068462-Durbin-WBPhenotype:0000688 
WBRNAi00077645-Rothman-WBPhenotype:0000708 
WBRNAi00027889-Vidal-WBPhenotype:0000054 
WBRNAi00027889-Vidal-WBPhenotype:0000689 
WBRNAi00027889-Vidal-WBPhenotype:0000697 
WBRNAi00009260-Ahringer-WBPhenotype:0000050 
WBRNAi00079058-Rothman-WBPhenotype:0001637 
WBRNAi00080203-Rothman-WBPhenotype:0000436
WBRNAi00054898-Hyman-WBPhenotype:0000050
WBRNAi00002591-Hyman-WBPhenotype:0000050
WBRNAi00077660-Rothman-WBPhenotype:0000834
WBRNAi00077660-Rothman-WBPhenotype:0001278
WBRNAi00079059-Rothman-WBPhenotype:0001375
WBRNAi00079059-Rothman-WBPhenotype:0001637
WBRNAi00079059-Rothman-WBPhenotype:0001646
WBRNAi00022639-Iino-WBPhenotype:0000050
WBRNAi00068461-Durbin-WBPhenotype:0000688
WBRNAi00062630-Hardin-WBPhenotype:0001102
WBRNAi00061298-Kimble-WBPhenotype:0000216
WBRNAi00063077-Kimble-WBPhenotype:0000104
WBRNAi00026504-Plasterk-WBPhenotype:0000050
WBRNAi00068463-Durbin-WBPhenotype:0000688
WBRNAi00065002-Plasterk-WBPhenotype:0000679
WBRNAi00065002-Plasterk-WBPhenotype:0001405 
WBRNAi00080204-Rothman-WBPhenotype:0000436 
  
F53A3.2 (As_GSY0GUD02HFN17)
WBRNAi00084471-Rose-WBPhenotype:0000000 
WBRNAi00084471-Rose-WBPhenotype:0001938 
WBRNAi00065174--WBPhenotype:0000275 
WBRNAi00077803--WBPhenotype:0000275 
  
K02B12.1 (As_contig00849)
WBRNAi00084447-Chamberlin-WBPhenotype:0001278 
WBRNAi00077302-Ahringer-WBPhenotype:0000643 
WBRNAi00075619-Baillie-WBPhenotype:0000082 
WBRNAi00084436-Chamberlin-WBPhenotype:0001278 
WBRNAi00084439-Chamberlin-WBPhenotype:0001278 
WBRNAi00025843-Plasterk-WBPhenotype:0000031 
WBRNAi00025843-Plasterk-WBPhenotype:0000054
WBRNAi00025843-Plasterk-WBPhenotype:0000535
WBRNAi00025843-Plasterk-WBPhenotype:0000643
WBRNAi00025843-Plasterk-WBPhenotype:0001037
WBRNAi00064767--WBPhenotype:0000054
WBRNAi00084448-Chamberlin-WBPhenotype:0001278
WBRNAi00084442-Chamberlin-WBPhenotype:0001278
WBRNAi00077315-Ahringer-WBPhenotype:0000031
WBRNAi00077315-Ahringer-WBPhenotype:0000054
WBRNAi00077315-Ahringer-WBPhenotype:0000638
WBRNAi00068330-Durbin-WBPhenotype:0000688
WBRNAi00049659-Hyman-WBPhenotype:0000055
WBRNAi00084449-Chamberlin-WBPhenotype:0001278
WBRNAi00025842-Plasterk-WBPhenotype:0000054
WBRNAi00025842-Plasterk-WBPhenotype:0000059
WBRNAi00025842-Plasterk-WBPhenotype:0000643
WBRNAi00025842-Plasterk-WBPhenotype:0001010
WBRNAi00068326-Durbin-WBPhenotype:0000688
WBRNAi00084443-Chamberlin-WBPhenotype:0001278
WBRNAi00068329-Durbin-WBPhenotype:0000688
WBRNAi00084451-Chamberlin-WBPhenotype:0001278
WBRNAi00066904-Ruvkun-WBPhenotype:0000638
WBRNAi00084438-Chamberlin-WBPhenotype:0001278
WBRNAi00084444-Chamberlin-WBPhenotype:0001278
WBRNAi00075620-Baillie-WBPhenotype:0001375
WBRNAi00084445-Chamberlin-WBPhenotype:0001278
WBRNAi00068327-Durbin-WBPhenotype:0000688
WBRNAi00084446-Chamberlin-WBPhenotype:0001278
WBRNAi00084437-Chamberlin-WBPhenotype:0001278
WBRNAi00084428-Chamberlin-WBPhenotype:0000054
WBRNAi00084450-Chamberlin-WBPhenotype:0001278
WBRNAi00084441-Chamberlin-WBPhenotype:0001278
WBRNAi00068328-Durbin-WBPhenotype:0000688 
WBRNAi00003891-Ahringer-WBPhenotype:0000638 
WBRNAi00003891-Ahringer-WBPhenotype:0000643 
WBRNAi00084435-Chamberlin-WBPhenotype:0001278 
WBRNAi00084440-Chamberlin-WBPhenotype:0001278 
  
F58G6.1 (As_GSY0GUD02H35T0)
WBRNAi00084418-Grant-WBPhenotype:0000436 
  
R12E2.12 (As_GSY0GUD02INDXX)
WBRNAi00084349-Ron-WBPhenotype:0001236 
WBRNAi00084349-Ron-WBPhenotype:0001644 
WBRNAi00026106-Plasterk-WBPhenotype:0000059 
WBRNAi00026106-Plasterk-WBPhenotype:0000164 
WBRNAi00026107-Plasterk-WBPhenotype:0000059 
WBRNAi00026107-Plasterk-WBPhenotype:0000164 
  
F49E12.6 (As_GSY0GUD02F9VUQ)
WBRNAi00084316-Ruvkun-WBPhenotype:0000032 
WBRNAi00064102-Plasterk-WBPhenotype:0000228 
WBRNAi00071180-Grant-WBPhenotype:0000961 
WBRNAi00071180-Grant-WBPhenotype:0001425 
WBRNAi00084319-Ruvkun-WBPhenotype:0000032 
  
F08G12.4 (As_contig06704)
WBRNAi00084289--WBPhenotype:0000061 
WBRNAi00084304--WBPhenotype:0001936 
WBRNAi00084291--WBPhenotype:0000061 
WBRNAi00084290--WBPhenotype:0000061 
WBRNAi00030661-Vidal-WBPhenotype:0000059 
WBRNAi00030661-Vidal-WBPhenotype:0000689 
WBRNAi00077384-Hobert-WBPhenotype:0000384 
WBRNAi00084247--WBPhenotype:0001936 
WBRNAi00084246--WBPhenotype:0001936 
  
T14G10.6 (As_contig02998)
WBRNAi00084275--WBPhenotype:0001937 
  
K11D2.1 (As_GTBCVTC01AVV69)
WBRNAi00084268--WBPhenotype:0001936 
  
F36A2.13 (As_GTBCVTC02GSLOS)
WBRNAi00084251--WBPhenotype:0001937 
  
D2085.4 (As_contig02466)
WBRNAi00084245--WBPhenotype:0001936 
WBRNAi00001532-Sumiyoshi-WBPhenotype:0000689 
  
Y22D7AL.5a (As_contig09787)
WBRNAi00084201-Ron-WBPhenotype:0001236 
WBRNAi00055670-Hyman-WBPhenotype:0000050 
WBRNAi00084611-Ron-WBPhenotype:0001236 
WBRNAi00084611-Ron-WBPhenotype:0001719 
WBRNAi00084198-Ron-WBPhenotype:0000031 
WBRNAi00084198-Ron-WBPhenotype:0000059 
WBRNAi00084617-Ron-WBPhenotype:0000137 
WBRNAi00084617-Ron-WBPhenotype:0001719 
WBRNAi00084593-Ron-WBPhenotype:0000674 
WBRNAi00027606-Vidal-WBPhenotype:0000689 
WBRNAi00084202-Ron-WBPhenotype:0001236 
WBRNAi00084612-Ron-WBPhenotype:0001236 
WBRNAi00084612-Ron-WBPhenotype:0001719 
WBRNAi00084595-Ron-WBPhenotype:0000674 
WBRNAi00084616-Ron-WBPhenotype:0000137 
WBRNAi00084616-Ron-WBPhenotype:0001719 
WBRNAi00084594-Ron-WBPhenotype:0000674 
WBRNAi00084615-Ron-WBPhenotype:0000136 
WBRNAi00084615-Ron-WBPhenotype:0001719 
  
Y22D7AL.5b (As_GSY0GUD02JUOI1)
WBRNAi00084201-Ron-WBPhenotype:0001236 
WBRNAi00055670-Hyman-WBPhenotype:0000050 
WBRNAi00084611-Ron-WBPhenotype:0001236 
WBRNAi00084611-Ron-WBPhenotype:0001719 
WBRNAi00084198-Ron-WBPhenotype:0000031 
WBRNAi00084198-Ron-WBPhenotype:0000059 
WBRNAi00084617-Ron-WBPhenotype:0000137 
WBRNAi00084617-Ron-WBPhenotype:0001719 
WBRNAi00084593-Ron-WBPhenotype:0000674 
WBRNAi00027606-Vidal-WBPhenotype:0000689 
WBRNAi00084202-Ron-WBPhenotype:0001236 
WBRNAi00084612-Ron-WBPhenotype:0001236 
WBRNAi00084612-Ron-WBPhenotype:0001719 
WBRNAi00084595-Ron-WBPhenotype:0000674 
WBRNAi00084616-Ron-WBPhenotype:0000137 
WBRNAi00084616-Ron-WBPhenotype:0001719 
WBRNAi00084594-Ron-WBPhenotype:0000674 
WBRNAi00084615-Ron-WBPhenotype:0000136 
WBRNAi00084615-Ron-WBPhenotype:0001719 
  
B0545.1b (As_contig06856)
WBRNAi00084154-Ewbank-WBPhenotype:0001278 
WBRNAi00066161-Ruvkun-WBPhenotype:0000061 
WBRNAi00064659--WBPhenotype:0000050 
WBRNAi00064659--WBPhenotype:0000688 
  
F31E3.1 (As_GSY0GUD01B4FZ7)
WBRNAi00084128-Cameron-WBPhenotype:0001172 
WBRNAi00038583-Kenyon-WBPhenotype:0000594 
WBRNAi00038583-Kenyon-WBPhenotype:0000700 
WBRNAi00084129-Cameron-WBPhenotype:0001172 
WBRNAi00083966-Liu-WBPhenotype:0000095 
WBRNAi00008732-Ahringer-WBPhenotype:0000640 
WBRNAi00008732-Ahringer-WBPhenotype:0000643 
WBRNAi00008732-Ahringer-WBPhenotype:0000700 
WBRNAi00071298-Grant-WBPhenotype:0000961 
WBRNAi00071298-Grant-WBPhenotype:0001425 
WBRNAi00025340-Plasterk-WBPhenotype:0000031 
WBRNAi00025340-Plasterk-WBPhenotype:0000050 
WBRNAi00025340-Plasterk-WBPhenotype:0000535 
WBRNAi00025340-Plasterk-WBPhenotype:0000643 
WBRNAi00084136-Cameron-WBPhenotype:0001276 
WBRNAi00066002-Mueller-WBPhenotype:0000220 
WBRNAi00066002-Mueller-WBPhenotype:0000700 
WBRNAi00066006-Mueller-WBPhenotype:0001278 
WBRNAi00002468-Hyman-WBPhenotype:0000060 
WBRNAi00002468-Hyman-WBPhenotype:0000583 
WBRNAi00002468-Hyman-WBPhenotype:0000643 
  
F59E12.2 (As_GTBCVTC02GPQR8)
WBRNAi00084090-Oegema-WBPhenotype:0000679 
WBRNAi00084054-Oegema-WBPhenotype:0000628 
WBRNAi00084082-Oegema-WBPhenotype:0001119 
WBRNAi00004997-O'Connell-WBPhenotype:0000050 
WBRNAi00004997-O'Connell-WBPhenotype:0000643 
WBRNAi00004997-O'Connell-WBPhenotype:0001037 
WBRNAi00084112-Oegema-WBPhenotype:0001278 
WBRNAi00084088-Oegema-WBPhenotype:0000679 
WBRNAi00084091-Oegema-WBPhenotype:0000679
WBRNAi00084108-Oegema-WBPhenotype:0000679
WBRNAi00084107-Oegema-WBPhenotype:0000679
WBRNAi00084094-Oegema-WBPhenotype:0000679
WBRNAi00084089-Oegema-WBPhenotype:0000679
WBRNAi00084109-Oegema-WBPhenotype:0000679
WBRNAi00084100-Oegema-WBPhenotype:0001375
WBRNAi00084103-Oegema-WBPhenotype:0001278
WBRNAi00084087-Oegema-WBPhenotype:0000679
WBRNAi00084053-Oegema-WBPhenotype:0000628
WBRNAi00084053-Oegema-WBPhenotype:0001119
WBRNAi00063580-Gonczy-WBPhenotype:0000628
WBRNAi00084115-Oegema-WBPhenotype:0001375
WBRNAi00049206-Hyman-WBPhenotype:0000050
WBRNAi00049206-Hyman-WBPhenotype:0000628
WBRNAi00084111-Oegema-WBPhenotype:0000679
WBRNAi00084117-Oegema-WBPhenotype:0001119 
WBRNAi00084097-Oegema-WBPhenotype:0000679 
WBRNAi00084118-Oegema-WBPhenotype:0001119 
WBRNAi00084098-Oegema-WBPhenotype:0001278 
WBRNAi00084099-Oegema-WBPhenotype:0000679 
WBRNAi00084083-Oegema-WBPhenotype:0001119 
WBRNAi00084095-Oegema-WBPhenotype:0001375 
WBRNAi00084110-Oegema-WBPhenotype:0000679 
WBRNAi00008909-Ahringer-WBPhenotype:0000050 
WBRNAi00063582-Gonczy-WBPhenotype:0000436 
  
F16A11.3d (As_GSY0GUD02J2TP4)
WBRNAi00084013-Mains-WBPhenotype:0000351 
WBRNAi00084041-Mains-WBPhenotype:0000351 
WBRNAi00084020-Mains-WBPhenotype:0000351 
WBRNAi00084042-Mains-WBPhenotype:0000351 
WBRNAi00084014-Mains-WBPhenotype:0000351 
WBRNAi00084037-Mains-WBPhenotype:0000351 
WBRNAi00084015-Mains-WBPhenotype:0000351 
WBRNAi00084040-Mains-WBPhenotype:0000351 
WBRNAi00084017-Mains-WBPhenotype:0000765 
WBRNAi00084016-Mains-WBPhenotype:0000760 
WBRNAi00084033-Mains-WBPhenotype:0000351 
WBRNAi00084035-Mains-WBPhenotype:0000351 
  
T27A10.3a (As_contig03351)
WBRNAi00084003--WBPhenotype:0000154 
WBRNAi00084001--WBPhenotype:0000154 
  
T27A10.3b (As_contig08141)
WBRNAi00084003--WBPhenotype:0000154 
WBRNAi00084001--WBPhenotype:0000154 
  
C28D4.2b (As_contig00500)
WBRNAi00084001--WBPhenotype:0000154 
WBRNAi00084002--WBPhenotype:0000154 
  
Y40B10A.2 (As_GSY0GUD02JZVKK)
WBRNAi00083990--WBPhenotype:0000154 
  
C52B9.1a (As_contig02461)
WBRNAi00083978--WBPhenotype:0000154 
  
B0464.4 (As_GTBCVTC02F7LZV)
WBRNAi00083977--WBPhenotype:0000154 
  
F20B4.6 (As_GTBCVTC02GB761)
WBRNAi00083976--WBPhenotype:0000154 
WBRNAi00083996--WBPhenotype:0000154 
  
C08C3.3 (As_GTBCVTC02HNDHW)
WBRNAi00083969-Liu-WBPhenotype:0000095 
WBRNAi00066004-Mueller-WBPhenotype:0001586 
WBRNAi00083967-Liu-WBPhenotype:0000095 
WBRNAi00083968-Liu-WBPhenotype:0000095 
  
T14G8.1 (As_contig02425)
WBRNAi00083941-Kelly-WBPhenotype:0000059 
WBRNAi00075675-Mueller-WBPhenotype:0000081 
WBRNAi00083043-Mello-WBPhenotype:0000081 
WBRNAi00083043-Mello-WBPhenotype:0000354 
WBRNAi00083043-Mello-WBPhenotype:0000414 
WBRNAi00075676-Mueller-WBPhenotype:0000050 
  
C36B1.3 (As_contig02809)
WBRNAi00083884-Schedl-WBPhenotype:0000518 
WBRNAi00007880-Kemphues-WBPhenotype:0000050 
WBRNAi00007880-Kemphues-WBPhenotype:0001082 
WBRNAi00007880-Kemphues-WBPhenotype:0001150 
WBRNAi00042035-Hyman-WBPhenotype:0000050 
WBRNAi00024747-Plasterk-WBPhenotype:0000050 
WBRNAi00083860-Schedl-WBPhenotype:0001355 
WBRNAi00083872-Schedl-WBPhenotype:0000518 
WBRNAi00083872-Schedl-WBPhenotype:0000688 
WBRNAi00024746-Plasterk-WBPhenotype:0000050 
WBRNAi00024746-Plasterk-WBPhenotype:0000059 
WBRNAi00024746-Plasterk-WBPhenotype:0000643 
WBRNAi00081360-Ahringer-WBPhenotype:0000779 
WBRNAi00000012-Ahringer-WBPhenotype:0000031 
WBRNAi00000012-Ahringer-WBPhenotype:0000050 
WBRNAi00000012-Ahringer-WBPhenotype:0001020 
  
C49H3.11 (As_contig00192)
WBRNAi00083879-Schedl-WBPhenotype:0000518 
WBRNAi00083879-Schedl-WBPhenotype:0000688 
WBRNAi00083879-Schedl-WBPhenotype:0001355 
WBRNAi00064938-Plasterk-WBPhenotype:0000679 
WBRNAi00064938-Plasterk-WBPhenotype:0001405 
WBRNAi00083891-Schedl-WBPhenotype:0000518 
WBRNAi00083891-Schedl-WBPhenotype:0000688 
WBRNAi00079168-Aballay-WBPhenotype:0001014 
WBRNAi00042835-Hyman-WBPhenotype:0000050 
WBRNAi00042835-Hyman-WBPhenotype:0000270 
WBRNAi00024870-Plasterk-WBPhenotype:0000050 
WBRNAi00024870-Plasterk-WBPhenotype:0000059 
WBRNAi00024870-Plasterk-WBPhenotype:0000689 
WBRNAi00083867-Schedl-WBPhenotype:0000518 
WBRNAi00083867-Schedl-WBPhenotype:0000688 
WBRNAi00083867-Schedl-WBPhenotype:0001355 
WBRNAi00083867-Schedl-WBPhenotype:0001925 
WBRNAi00008537-Ahringer-WBPhenotype:0000689 
WBRNAi00029996-Vidal-WBPhenotype:0000059 
  
B0041.4 (As_contig00018)
WBRNAi00083877-Schedl-WBPhenotype:0000518 
WBRNAi00083877-Schedl-WBPhenotype:0000688 
WBRNAi00038688-Hyman-WBPhenotype:0000050 
WBRNAi00038688-Hyman-WBPhenotype:0000270 
WBRNAi00083889-Schedl-WBPhenotype:0000518 
WBRNAi00083889-Schedl-WBPhenotype:0000688 
WBRNAi00083889-Schedl-WBPhenotype:0001925 
WBRNAi00027966-Vidal-WBPhenotype:0000154 
WBRNAi00027966-Vidal-WBPhenotype:0001037 
WBRNAi00075741-Kenyon-WBPhenotype:0000061 
WBRNAi00000146-Kemphues-WBPhenotype:0000050 
WBRNAi00000146-Kemphues-WBPhenotype:0000689 
WBRNAi00061356-Baillie-WBPhenotype:0000050 
WBRNAi00061356-Baillie-WBPhenotype:0000689 
WBRNAi00002829-Ahringer-WBPhenotype:0000050 
WBRNAi00002829-Ahringer-WBPhenotype:0000689 
WBRNAi00075723-Kenyon-WBPhenotype:0000061 
WBRNAi00083865-Schedl-WBPhenotype:0000518 
WBRNAi00083865-Schedl-WBPhenotype:0001355 
WBRNAi00083865-Schedl-WBPhenotype:0001925 
  
F25B4.5 (As_contig06725)
WBRNAi00083856-Schedl-WBPhenotype:0000050 
WBRNAi00083631-Schedl-WBPhenotype:0000050 
WBRNAi00083631-Schedl-WBPhenotype:0001925 
WBRNAi00083733-Schedl-WBPhenotype:0000050 
WBRNAi00083733-Schedl-WBPhenotype:0000812 
  
C07H6.4 (As_contig00635)
WBRNAi00083851-Schedl-WBPhenotype:0000050 
WBRNAi00083667-Schedl-WBPhenotype:0000050 
  
E01A2.2b (As_contig00622)
WBRNAi00083848-Schedl-WBPhenotype:0000050 
WBRNAi00080234--WBPhenotype:0000061 
WBRNAi00083662-Schedl-WBPhenotype:0000050 
WBRNAi00024974-Plasterk-WBPhenotype:0000640 
  
CC4.3 (As_GSY0GUD02GQMOQ)
WBRNAi00083847-Schedl-WBPhenotype:0000050 
WBRNAi00083609-Schedl-WBPhenotype:0000050 
WBRNAi00083609-Schedl-WBPhenotype:0001925 
WBRNAi00083757-Schedl-WBPhenotype:0000050 
  
K03H1.2 (As_GSY0GUD02JHG2S)
WBRNAi00083808-Schedl-WBPhenotype:0000050 
WBRNAi00083808-Schedl-WBPhenotype:0000812 
WBRNAi00083555-Schedl-WBPhenotype:0001038 
WBRNAi00025859-Plasterk-WBPhenotype:0000050 
WBRNAi00025859-Plasterk-WBPhenotype:0000535 
WBRNAi00049851-Hyman-WBPhenotype:0000050 
WBRNAi00080086-Roy-WBPhenotype:0000050 
WBRNAi00075511--WBPhenotype:0000050 
WBRNAi00083719-Schedl-WBPhenotype:0000050 
WBRNAi00083719-Schedl-WBPhenotype:0000812 
WBRNAi00083719-Schedl-WBPhenotype:0001925 
WBRNAi00002696-Hyman-WBPhenotype:0000050
WBRNAi00083615-Schedl-WBPhenotype:0000050
WBRNAi00083615-Schedl-WBPhenotype:0000812
WBRNAi00049847-Hyman-WBPhenotype:0000050
WBRNAi00002729-Hyman-WBPhenotype:0000050
WBRNAi00008951-Ahringer-WBPhenotype:0000050
WBRNAi00008951-Ahringer-WBPhenotype:0000054
WBRNAi00008951-Ahringer-WBPhenotype:0000535
WBRNAi00008951-Ahringer-WBPhenotype:0000583
WBRNAi00080168-Roy-WBPhenotype:0000172
WBRNAi00080168-Roy-WBPhenotype:0001636
WBRNAi00075276-van den Heuvel-WBPhenotype:0000050
WBRNAi00075276-van den Heuvel-WBPhenotype:0000535
WBRNAi00071355-Grant-WBPhenotype:0000961
WBRNAi00071355-Grant-WBPhenotype:0001425
WBRNAi00083513-Schedl-WBPhenotype:0001038
WBRNAi00075275-van den Heuvel-WBPhenotype:0000535 
  
F59E10.2 (As_GSY0GUD02F8FNF)
WBRNAi00083786-Schedl-WBPhenotype:0000812 
WBRNAi00083786-Schedl-WBPhenotype:0001260 
WBRNAi00083515-Schedl-WBPhenotype:0001038 
WBRNAi00083593-Schedl-WBPhenotype:0000050 
WBRNAi00083593-Schedl-WBPhenotype:0000812 
WBRNAi00083593-Schedl-WBPhenotype:0001260 
WBRNAi00083593-Schedl-WBPhenotype:0001925 
WBRNAi00083697-Schedl-WBPhenotype:0000812 
WBRNAi00083697-Schedl-WBPhenotype:0001260 
WBRNAi00083697-Schedl-WBPhenotype:0001925 
  
Y52B11A.9 (As_GTBCVTC02FXWAI)
WBRNAi00083780-Schedl-WBPhenotype:0000050 
WBRNAi00083780-Schedl-WBPhenotype:0000812
WBRNAi00083780-Schedl-WBPhenotype:0001260
WBRNAi00026802-Plasterk-WBPhenotype:0000031
WBRNAi00026802-Plasterk-WBPhenotype:0000038
WBRNAi00026802-Plasterk-WBPhenotype:0000643
WBRNAi00026802-Plasterk-WBPhenotype:0001037
WBRNAi00073381-van den Heuvel-WBPhenotype:0000050
WBRNAi00073381-van den Heuvel-WBPhenotype:0000059
WBRNAi00073381-van den Heuvel-WBPhenotype:0000535
WBRNAi00073381-van den Heuvel-WBPhenotype:0000643
WBRNAi00057226-Hyman-WBPhenotype:0000050
WBRNAi00026801-Plasterk-WBPhenotype:0000031
WBRNAi00026801-Plasterk-WBPhenotype:0000535
WBRNAi00026801-Plasterk-WBPhenotype:0000643
WBRNAi00073380-van den Heuvel-WBPhenotype:0000050
WBRNAi00073380-van den Heuvel-WBPhenotype:0000059
WBRNAi00073380-van den Heuvel-WBPhenotype:0000154
WBRNAi00073380-van den Heuvel-WBPhenotype:0000535
WBRNAi00073380-van den Heuvel-WBPhenotype:0000643
WBRNAi00073380-van den Heuvel-WBPhenotype:0000688
WBRNAi00083690-Schedl-WBPhenotype:0000050
WBRNAi00083690-Schedl-WBPhenotype:0000688
WBRNAi00083690-Schedl-WBPhenotype:0000812
WBRNAi00083690-Schedl-WBPhenotype:0001260
WBRNAi00083690-Schedl-WBPhenotype:0001925
WBRNAi00000133-Ahringer-WBPhenotype:0000038
WBRNAi00000133-Ahringer-WBPhenotype:0000050
WBRNAi00000133-Ahringer-WBPhenotype:0000535
WBRNAi00037389-Vidal-WBPhenotype:0000050
WBRNAi00037389-Vidal-WBPhenotype:0000059
WBRNAi00083506-Schedl-WBPhenotype:0001038
WBRNAi00083586-Schedl-WBPhenotype:0000050
WBRNAi00083586-Schedl-WBPhenotype:0000688 
WBRNAi00083586-Schedl-WBPhenotype:0000812 
WBRNAi00083586-Schedl-WBPhenotype:0001260 
WBRNAi00083539-Schedl-WBPhenotype:0001038 
WBRNAi00073382-van den Heuvel-WBPhenotype:0000038 
WBRNAi00073382-van den Heuvel-WBPhenotype:0000688 
  
Y49F6B.4 (As_GSY0GUD02G2Q5A)
WBRNAi00083747-Schedl-WBPhenotype:0000050 
WBRNAi00069434-Plasterk-WBPhenotype:0000744 
WBRNAi00024233-Ruvkun-WBPhenotype:0000725 
WBRNAi00024233-Ruvkun-WBPhenotype:0001183 
WBRNAi00083646-Schedl-WBPhenotype:0000050 
  
T27F2.1 (As_GSY0GUD02I7LJR)
WBRNAi00083725-Schedl-WBPhenotype:0000050 
WBRNAi00083725-Schedl-WBPhenotype:0000688
WBRNAi00066816-Ruvkun-WBPhenotype:0000638
WBRNAi00083815-Schedl-WBPhenotype:0000050
WBRNAi00083815-Schedl-WBPhenotype:0000688
WBRNAi00054335-Hyman-WBPhenotype:0000050
WBRNAi00022783--WBPhenotype:0000050
WBRNAi00080071-Roy-WBPhenotype:0000032
WBRNAi00080071-Roy-WBPhenotype:0000050
WBRNAi00080155-Roy-WBPhenotype:0000172
WBRNAi00080155-Roy-WBPhenotype:0001636
WBRNAi00008096-Kemphues-WBPhenotype:0000050
WBRNAi00008096-Kemphues-WBPhenotype:0001082
WBRNAi00008096-Kemphues-WBPhenotype:0001106
WBRNAi00026419-Plasterk-WBPhenotype:0000050
WBRNAi00036044-Vidal-WBPhenotype:0000059
WBRNAi00022784--WBPhenotype:0000059
WBRNAi00022784--WBPhenotype:0000638 
WBRNAi00022784--WBPhenotype:0000640 
WBRNAi00022784--WBPhenotype:0000697 
WBRNAi00083623-Schedl-WBPhenotype:0000050 
WBRNAi00083623-Schedl-WBPhenotype:0000688 
WBRNAi00064886-Plasterk-WBPhenotype:0000679 
WBRNAi00064886-Plasterk-WBPhenotype:0001405 
WBRNAi00009228-Ahringer-WBPhenotype:0000032 
WBRNAi00009228-Ahringer-WBPhenotype:0000050 
WBRNAi00009228-Ahringer-WBPhenotype:0000689 
WBRNAi00009228-Ahringer-WBPhenotype:0001010 
  
T03F6.2 (As_contig07630)
WBRNAi00083664-Schedl-WBPhenotype:0000050 
WBRNAi00008250-Kemphues-WBPhenotype:0000689 
WBRNAi00076637-Caldwell-WBPhenotype:0000062 
WBRNAi00083849-Schedl-WBPhenotype:0000050 
  
B0495.8a (As_contig01799)
WBRNAi00083655-Schedl-WBPhenotype:0000050 
WBRNAi00083844-Schedl-WBPhenotype:0000050 
  
C14A4.4a (As_GSY0GUD02HY3T1)
WBRNAi00083654-Schedl-WBPhenotype:0000050 
WBRNAi00008389-Ahringer-WBPhenotype:0000031 
WBRNAi00008389-Ahringer-WBPhenotype:0001029 
WBRNAi00083753-Schedl-WBPhenotype:0000050 
WBRNAi00071213-Grant-WBPhenotype:0000961 
WBRNAi00071213-Grant-WBPhenotype:0001425 
WBRNAi00024550-Plasterk-WBPhenotype:0000059 
  
C14A4.4b (As_GTBCVTC02FXF2W)
WBRNAi00083654-Schedl-WBPhenotype:0000050 
WBRNAi00008389-Ahringer-WBPhenotype:0000031 
WBRNAi00008389-Ahringer-WBPhenotype:0001029 
WBRNAi00083753-Schedl-WBPhenotype:0000050 
WBRNAi00071213-Grant-WBPhenotype:0000961 
WBRNAi00071213-Grant-WBPhenotype:0001425 
WBRNAi00024550-Plasterk-WBPhenotype:0000059 
  
C07A4.1 (As_GTBCVTC01BHFMA)
WBRNAi00083652-Schedl-WBPhenotype:0000050 
WBRNAi00083751-Schedl-WBPhenotype:0000050 
  
F43G9.5 (As_GSY0GUD02I5YUU)
WBRNAi00083650-Schedl-WBPhenotype:0000050 
WBRNAi00074357-van den Heuvel-WBPhenotype:0000688 
WBRNAi00074357-van den Heuvel-WBPhenotype:0000697 
WBRNAi00001700-Sumiyoshi-WBPhenotype:0000032
WBRNAi00001700-Sumiyoshi-WBPhenotype:0000050
WBRNAi00001700-Sumiyoshi-WBPhenotype:0001037
WBRNAi00083842-Schedl-WBPhenotype:0000050
WBRNAi00072099-Bowerman-WBPhenotype:0000050
WBRNAi00069252-Ruvkun-WBPhenotype:0001208
WBRNAi00069252-Ruvkun-WBPhenotype:0001236
WBRNAi00067790-Roy-WBPhenotype:0000531
WBRNAi00083750-Schedl-WBPhenotype:0000050
WBRNAi00072098-Bowerman-WBPhenotype:0000050
WBRNAi00069253-Ruvkun-WBPhenotype:0001594
WBRNAi00069254-Ruvkun-WBPhenotype:0001595
WBRNAi00072497-van den Heuvel-WBPhenotype:0000050
WBRNAi00072497-van den Heuvel-WBPhenotype:0000688
WBRNAi00074359-van den Heuvel-WBPhenotype:0000644
WBRNAi00074361-van den Heuvel-WBPhenotype:0000050
WBRNAi00074361-van den Heuvel-WBPhenotype:0000154 
WBRNAi00074361-van den Heuvel-WBPhenotype:0000643 
WBRNAi00074361-van den Heuvel-WBPhenotype:0000644 
WBRNAi00074358-van den Heuvel-WBPhenotype:0000644 
WBRNAi00067984-Roy-WBPhenotype:0000531 
WBRNAi00074360-van den Heuvel-WBPhenotype:0000050 
WBRNAi00074360-van den Heuvel-WBPhenotype:0000059 
  
Y111B2A.18 (As_contig00580)
WBRNAi00083642-Schedl-WBPhenotype:0000050 
WBRNAi00080182-Roy-WBPhenotype:0000172 
WBRNAi00080182-Roy-WBPhenotype:0001636 
WBRNAi00055351-Hyman-WBPhenotype:0000050 
WBRNAi00036572-Vidal-WBPhenotype:0000050 
WBRNAi00036572-Vidal-WBPhenotype:0000059 
WBRNAi00055349-Hyman-WBPhenotype:0000057 
WBRNAi00066405--WBPhenotype:0001020
WBRNAi00066323--WBPhenotype:0001020
WBRNAi00066323--WBPhenotype:0001136
WBRNAi00066324--WBPhenotype:0001020
WBRNAi00066324--WBPhenotype:0001136
WBRNAi00083744-Schedl-WBPhenotype:0000050
WBRNAi00075669--WBPhenotype:0000050
WBRNAi00075669--WBPhenotype:0000494
WBRNAi00075321-van den Heuvel-WBPhenotype:0000050
WBRNAi00075321-van den Heuvel-WBPhenotype:0000059
WBRNAi00009285-Ahringer-WBPhenotype:0000050
WBRNAi00055350-Hyman-WBPhenotype:0000050
WBRNAi00080100-Roy-WBPhenotype:0000050
WBRNAi00066406--WBPhenotype:0000357
WBRNAi00075668--WBPhenotype:0000050
WBRNAi00075668--WBPhenotype:0000494
WBRNAi00026590-Plasterk-WBPhenotype:0000050 
WBRNAi00071379-Grant-WBPhenotype:0000961 
WBRNAi00071379-Grant-WBPhenotype:0001425 
WBRNAi00083837-Schedl-WBPhenotype:0000050 
WBRNAi00075320-van den Heuvel-WBPhenotype:0000062 
WBRNAi00075320-van den Heuvel-WBPhenotype:0000643 
WBRNAi00075320-van den Heuvel-WBPhenotype:0000688 
WBRNAi00075320-van den Heuvel-WBPhenotype:0000697 
  
C34D4.12 (As_contig03499)
WBRNAi00083639-Schedl-WBPhenotype:0000050 
WBRNAi00083742-Schedl-WBPhenotype:0000050 
WBRNAi00083834-Schedl-WBPhenotype:0000688 
  
C04H5.6 (As_GSY0GUD02HSBF4)
WBRNAi00083617-Schedl-WBPhenotype:0000050 
WBRNAi00083617-Schedl-WBPhenotype:0000688
WBRNAi00083617-Schedl-WBPhenotype:0000812
WBRNAi00083617-Schedl-WBPhenotype:0001260
WBRNAi00083617-Schedl-WBPhenotype:0001925
WBRNAi00083567-Schedl-WBPhenotype:0000683
WBRNAi00067211-Roy-WBPhenotype:0000531
WBRNAi00067086-Roy-WBPhenotype:0000531
WBRNAi00083512-Schedl-WBPhenotype:0001038
WBRNAi00080162-Roy-WBPhenotype:0000172
WBRNAi00080162-Roy-WBPhenotype:0001636
WBRNAi00008338-Ahringer-WBPhenotype:0000050
WBRNAi00067483-Roy-WBPhenotype:0000531
WBRNAi00083721-Schedl-WBPhenotype:0000688
WBRNAi00067432-Roy-WBPhenotype:0000531
WBRNAi00067406-Roy-WBPhenotype:0000531
WBRNAi00067320-Roy-WBPhenotype:0000531
WBRNAi00007536-Kemphues-WBPhenotype:0000050
WBRNAi00007536-Kemphues-WBPhenotype:0000059
WBRNAi00007536-Kemphues-WBPhenotype:0001037
WBRNAi00007536-Kemphues-WBPhenotype:0001082
WBRNAi00028468-Vidal-WBPhenotype:0000032
WBRNAi00028468-Vidal-WBPhenotype:0000054
WBRNAi00028468-Vidal-WBPhenotype:0000689
WBRNAi00028468-Vidal-WBPhenotype:0000697
WBRNAi00075209-van den Heuvel-WBPhenotype:0000050
WBRNAi00075209-van den Heuvel-WBPhenotype:0000059
WBRNAi00075209-van den Heuvel-WBPhenotype:0000062
WBRNAi00075209-van den Heuvel-WBPhenotype:0000697
WBRNAi00075209-van den Heuvel-WBPhenotype:0001037
WBRNAi00083810-Schedl-WBPhenotype:0000050
WBRNAi00083810-Schedl-WBPhenotype:0000688
WBRNAi00083810-Schedl-WBPhenotype:0000812
WBRNAi00083810-Schedl-WBPhenotype:0001260 
WBRNAi00075208-van den Heuvel-WBPhenotype:0000062 
WBRNAi00075208-van den Heuvel-WBPhenotype:0000638 
WBRNAi00075208-van den Heuvel-WBPhenotype:0000688 
WBRNAi00075208-van den Heuvel-WBPhenotype:0000697 
WBRNAi00067220-Roy-WBPhenotype:0000531 
WBRNAi00083554-Schedl-WBPhenotype:0001038 
WBRNAi00080078-Roy-WBPhenotype:0000030 
WBRNAi00080078-Roy-WBPhenotype:0000050 
WBRNAi00075515--WBPhenotype:0000050 
WBRNAi00067125-Roy-WBPhenotype:0000531 
WBRNAi00039678-Hyman-WBPhenotype:0000050 
  
K01G5.1 (As_contig06890)
WBRNAi00083588-Schedl-WBPhenotype:0000050 
WBRNAi00083588-Schedl-WBPhenotype:0000688 
WBRNAi00083588-Schedl-WBPhenotype:0000812
WBRNAi00083588-Schedl-WBPhenotype:0001260
WBRNAi00083499-Schedl-WBPhenotype:0001038
WBRNAi00049628-Hyman-WBPhenotype:0000050
WBRNAi00076535-Caldwell-WBPhenotype:0000062
WBRNAi00083782-Schedl-WBPhenotype:0000050
WBRNAi00083782-Schedl-WBPhenotype:0000688
WBRNAi00083782-Schedl-WBPhenotype:0000812
WBRNAi00083782-Schedl-WBPhenotype:0001260
WBRNAi00025833-Plasterk-WBPhenotype:0000050
WBRNAi00025833-Plasterk-WBPhenotype:0000059
WBRNAi00002628-Hyman-WBPhenotype:0000050
WBRNAi00083532-Schedl-WBPhenotype:0001038
WBRNAi00083692-Schedl-WBPhenotype:0000688
WBRNAi00083692-Schedl-WBPhenotype:0000812
WBRNAi00083692-Schedl-WBPhenotype:0001260
WBRNAi00083692-Schedl-WBPhenotype:0001925 
WBRNAi00049629-Hyman-WBPhenotype:0000050 
  
K01G5.10 (As_GSY0GUD02HIRF4)
WBRNAi00083588-Schedl-WBPhenotype:0000050 
WBRNAi00083588-Schedl-WBPhenotype:0000688 
WBRNAi00083588-Schedl-WBPhenotype:0000812 
WBRNAi00083588-Schedl-WBPhenotype:0001260 
WBRNAi00083499-Schedl-WBPhenotype:0001038 
WBRNAi00049628-Hyman-WBPhenotype:0000050 
WBRNAi00076535-Caldwell-WBPhenotype:0000062 
WBRNAi00083782-Schedl-WBPhenotype:0000050 
WBRNAi00083782-Schedl-WBPhenotype:0000688 
WBRNAi00083782-Schedl-WBPhenotype:0000812 
WBRNAi00083782-Schedl-WBPhenotype:0001260 
WBRNAi00025833-Plasterk-WBPhenotype:0000050 
WBRNAi00025833-Plasterk-WBPhenotype:0000059 
WBRNAi00002628-Hyman-WBPhenotype:0000050 
WBRNAi00083532-Schedl-WBPhenotype:0001038 
WBRNAi00083692-Schedl-WBPhenotype:0000688 
WBRNAi00083692-Schedl-WBPhenotype:0000812 
WBRNAi00083692-Schedl-WBPhenotype:0001260 
WBRNAi00083692-Schedl-WBPhenotype:0001925 
  
K07C5.6 (As_contig02313)
WBRNAi00083552-Schedl-WBPhenotype:0001038 
WBRNAi00034060-Vidal-WBPhenotype:0000032 
WBRNAi00034060-Vidal-WBPhenotype:0000050 
WBRNAi00034060-Vidal-WBPhenotype:0000059 
WBRNAi00034060-Vidal-WBPhenotype:0000154 
WBRNAi00083612-Schedl-WBPhenotype:0000050 
WBRNAi00083612-Schedl-WBPhenotype:0000812 
WBRNAi00083612-Schedl-WBPhenotype:0001260
WBRNAi00083612-Schedl-WBPhenotype:0001355
WBRNAi00083612-Schedl-WBPhenotype:0001925
WBRNAi00073194-van den Heuvel-WBPhenotype:0000688
WBRNAi00073195-van den Heuvel-WBPhenotype:0000032
WBRNAi00073195-van den Heuvel-WBPhenotype:0000643
WBRNAi00073195-van den Heuvel-WBPhenotype:0000688
WBRNAi00083805-Schedl-WBPhenotype:0000050
WBRNAi00083805-Schedl-WBPhenotype:0000688
WBRNAi00083805-Schedl-WBPhenotype:0001260
WBRNAi00083716-Schedl-WBPhenotype:0000050
WBRNAi00083716-Schedl-WBPhenotype:0000688
WBRNAi00083716-Schedl-WBPhenotype:0000812
WBRNAi00083716-Schedl-WBPhenotype:0001260
WBRNAi00083716-Schedl-WBPhenotype:0001925
WBRNAi00008145-Kemphues-WBPhenotype:0000050
WBRNAi00008145-Kemphues-WBPhenotype:0001082
WBRNAi00025905-Plasterk-WBPhenotype:0000050
WBRNAi00080090-Roy-WBPhenotype:0000050
WBRNAi00066868-Ruvkun-WBPhenotype:0000638
WBRNAi00075282-van den Heuvel-WBPhenotype:0000050
WBRNAi00075282-van den Heuvel-WBPhenotype:0000154
WBRNAi00008964-Ahringer-WBPhenotype:0000050
WBRNAi00008964-Ahringer-WBPhenotype:0000060
WBRNAi00008964-Ahringer-WBPhenotype:0000638
WBRNAi00050135-Hyman-WBPhenotype:0000050
WBRNAi00073193-van den Heuvel-WBPhenotype:0000032
WBRNAi00073193-van den Heuvel-WBPhenotype:0000059
WBRNAi00073193-van den Heuvel-WBPhenotype:0000643
WBRNAi00073193-van den Heuvel-WBPhenotype:0000688
WBRNAi00080172-Roy-WBPhenotype:0000172
WBRNAi00080172-Roy-WBPhenotype:0001636
WBRNAi00064428-Strange-WBPhenotype:0001236 
WBRNAi00075281-van den Heuvel-WBPhenotype:0000059 
WBRNAi00075281-van den Heuvel-WBPhenotype:0000062 
WBRNAi00075281-van den Heuvel-WBPhenotype:0000164 
WBRNAi00075281-van den Heuvel-WBPhenotype:0000638 
WBRNAi00075281-van den Heuvel-WBPhenotype:0000688 
  
F19F10.9 (As_contig03283)
WBRNAi00083529-Schedl-WBPhenotype:0001038 
WBRNAi00025145-Plasterk-WBPhenotype:0000050 
WBRNAi00083774-Schedl-WBPhenotype:0000050 
WBRNAi00083774-Schedl-WBPhenotype:0000812 
WBRNAi00083774-Schedl-WBPhenotype:0001260 
WBRNAi00083496-Schedl-WBPhenotype:0001038 
WBRNAi00008664-Ahringer-WBPhenotype:0000050 
WBRNAi00075243-van den Heuvel-WBPhenotype:0000050 
WBRNAi00075243-van den Heuvel-WBPhenotype:0000059
WBRNAi00080050-Roy-WBPhenotype:0000050
WBRNAi00083684-Schedl-WBPhenotype:0000050
WBRNAi00083684-Schedl-WBPhenotype:0000812
WBRNAi00083684-Schedl-WBPhenotype:0001260
WBRNAi00083684-Schedl-WBPhenotype:0001925
WBRNAi00007748-Kemphues-WBPhenotype:0000050
WBRNAi00064456-Strange-WBPhenotype:0001236
WBRNAi00045032-Hyman-WBPhenotype:0000050
WBRNAi00075242-van den Heuvel-WBPhenotype:0000643
WBRNAi00075242-van den Heuvel-WBPhenotype:0000688
WBRNAi00075242-van den Heuvel-WBPhenotype:0000697
WBRNAi00080138-Roy-WBPhenotype:0000172
WBRNAi00080138-Roy-WBPhenotype:0001636
WBRNAi00001455-Sumiyoshi-WBPhenotype:0000050
WBRNAi00083579-Schedl-WBPhenotype:0000050
WBRNAi00083579-Schedl-WBPhenotype:0000812 
WBRNAi00083579-Schedl-WBPhenotype:0001260 
WBRNAi00066890-Ruvkun-WBPhenotype:0000638 
  
F32B6.3 (As_contig02018)
WBRNAi00083502-Schedl-WBPhenotype:0001038 
WBRNAi00083578-Schedl-WBPhenotype:0000050 
WBRNAi00083578-Schedl-WBPhenotype:0000812 
WBRNAi00083578-Schedl-WBPhenotype:0001925 
WBRNAi00083773-Schedl-WBPhenotype:0000050 
WBRNAi00083773-Schedl-WBPhenotype:0000812 
WBRNAi00025354-Plasterk-WBPhenotype:0000031 
WBRNAi00025354-Plasterk-WBPhenotype:0001037 
WBRNAi00008090-Kemphues-WBPhenotype:0000038 
WBRNAi00008090-Kemphues-WBPhenotype:0000050 
WBRNAi00083683-Schedl-WBPhenotype:0001260 
WBRNAi00083683-Schedl-WBPhenotype:0001925 
WBRNAi00027313-Plasterk-WBPhenotype:0000031 
WBRNAi00080170-Roy-WBPhenotype:0000172 
WBRNAi00080170-Roy-WBPhenotype:0001636 
WBRNAi00083535-Schedl-WBPhenotype:0001038 
  
K08D10.4 (As_contig00387)
WBRNAi00083491-Schedl-WBPhenotype:0001038 
WBRNAi00069259-Ruvkun-WBPhenotype:0001208 
WBRNAi00069259-Ruvkun-WBPhenotype:0001236 
WBRNAi00069262-Ruvkun-WBPhenotype:0001595 
WBRNAi00080121-Roy-WBPhenotype:0000172 
WBRNAi00080121-Roy-WBPhenotype:0001636 
WBRNAi00083776-Schedl-WBPhenotype:0000050 
WBRNAi00083776-Schedl-WBPhenotype:0001925 
WBRNAi00069260-Ruvkun-WBPhenotype:0001594 
WBRNAi00083524-Schedl-WBPhenotype:0001038 
WBRNAi00069261-Ruvkun-WBPhenotype:0001595 
WBRNAi00083738-Schedl-WBPhenotype:0001925 
WBRNAi00083582-Schedl-WBPhenotype:0000050 
WBRNAi00083582-Schedl-WBPhenotype:0000812 
WBRNAi00083582-Schedl-WBPhenotype:0001260 
WBRNAi00083582-Schedl-WBPhenotype:0001355 
WBRNAi00080119-Roy-WBPhenotype:0000172 
WBRNAi00080119-Roy-WBPhenotype:0001636 
  
C08B11.5 (As_GTBCVTC02H4S9I)
WBRNAi00083485-Schedl-WBPhenotype:0001038 
WBRNAi00075214-van den Heuvel-WBPhenotype:0000062 
WBRNAi00075214-van den Heuvel-WBPhenotype:0000643 
WBRNAi00075214-van den Heuvel-WBPhenotype:0000688 
WBRNAi00075214-van den Heuvel-WBPhenotype:0000697 
WBRNAi00080128-Roy-WBPhenotype:0000172
WBRNAi00080128-Roy-WBPhenotype:0001636
WBRNAi00064875-Plasterk-WBPhenotype:0000679
WBRNAi00064875-Plasterk-WBPhenotype:0001405
WBRNAi00008370-Ahringer-WBPhenotype:0000050
WBRNAi00008370-Ahringer-WBPhenotype:0000697
WBRNAi00083558-Schedl-WBPhenotype:0000683
WBRNAi00078042-Evans-WBPhenotype:0000867
WBRNAi00024505-Plasterk-WBPhenotype:0000050
WBRNAi00083518-Schedl-WBPhenotype:0001038
WBRNAi00040063-Hyman-WBPhenotype:0000050
WBRNAi00083572-Schedl-WBPhenotype:0000050
WBRNAi00083572-Schedl-WBPhenotype:0000688
WBRNAi00083572-Schedl-WBPhenotype:0000812
WBRNAi00083572-Schedl-WBPhenotype:0001260
WBRNAi00083572-Schedl-WBPhenotype:0001925
WBRNAi00083677-Schedl-WBPhenotype:0000688 
WBRNAi00083677-Schedl-WBPhenotype:0000812 
WBRNAi00083677-Schedl-WBPhenotype:0001260 
WBRNAi00083767-Schedl-WBPhenotype:0000050 
WBRNAi00083767-Schedl-WBPhenotype:0000688 
WBRNAi00083767-Schedl-WBPhenotype:0000812 
WBRNAi00083767-Schedl-WBPhenotype:0001260 
WBRNAi00083767-Schedl-WBPhenotype:0001925 
WBRNAi00080040-Roy-WBPhenotype:0000050 
WBRNAi00075215-van den Heuvel-WBPhenotype:0000050 
WBRNAi00075215-van den Heuvel-WBPhenotype:0000154 
  
R06A10.2 (As_GSY0GUD01CH1GG)
WBRNAi00083455-Greenstein-WBPhenotype:0000106 
WBRNAi00083455-Greenstein-WBPhenotype:0001351 
WBRNAi00071682-Grant-WBPhenotype:0000679 
WBRNAi00026035-Plasterk-WBPhenotype:0000031
WBRNAi00026035-Plasterk-WBPhenotype:0000643
WBRNAi00083461-Greenstein-WBPhenotype:0000106
WBRNAi00083461-Greenstein-WBPhenotype:0001351
WBRNAi00083464-Greenstein-WBPhenotype:0000106
WBRNAi00064370-Strange-WBPhenotype:0001236
WBRNAi00060490-Kaplan-WBPhenotype:0000017
WBRNAi00070953-Grant-WBPhenotype:0000961
WBRNAi00070953-Grant-WBPhenotype:0001425
WBRNAi00083465-Greenstein-WBPhenotype:0000106
WBRNAi00083469-Greenstein-WBPhenotype:0000106
WBRNAi00083454-Greenstein-WBPhenotype:0000106
WBRNAi00083454-Greenstein-WBPhenotype:0001351
WBRNAi00026036-Plasterk-WBPhenotype:0000038
WBRNAi00026036-Plasterk-WBPhenotype:0000643
WBRNAi00026036-Plasterk-WBPhenotype:0000697
WBRNAi00026036-Plasterk-WBPhenotype:0001037 
WBRNAi00083459-Greenstein-WBPhenotype:0000106 
WBRNAi00083459-Greenstein-WBPhenotype:0001351 
WBRNAi00028224-Vidal-WBPhenotype:0000032 
WBRNAi00028224-Vidal-WBPhenotype:0000640 
WBRNAi00028224-Vidal-WBPhenotype:0000689 
WBRNAi00083394-Greenstein-WBPhenotype:0000106 
WBRNAi00083460-Greenstein-WBPhenotype:0000106 
WBRNAi00083460-Greenstein-WBPhenotype:0001351 
WBRNAi00083467-Greenstein-WBPhenotype:0000106 
WBRNAi00060493-Kaplan-WBPhenotype:0000054 
WBRNAi00060491-Kaplan-WBPhenotype:0000017 
WBRNAi00060492-Kaplan-WBPhenotype:0000054 
WBRNAi00075438--WBPhenotype:0001171 
  
R07E4.6c (As_contig01067)
WBRNAi00083453-Greenstein-WBPhenotype:0001926
WBRNAi00083409-Greenstein-WBPhenotype:0001350
WBRNAi00009041-Ahringer-WBPhenotype:0000535
WBRNAi00009041-Ahringer-WBPhenotype:0000583
WBRNAi00009041-Ahringer-WBPhenotype:0000643
WBRNAi00009041-Ahringer-WBPhenotype:0001037
WBRNAi00066909-Ruvkun-WBPhenotype:0000638
WBRNAi00083392-Greenstein-WBPhenotype:0000106
WBRNAi00083416-Greenstein-WBPhenotype:0000106
WBRNAi00060995-Miller-WBPhenotype:0000059
WBRNAi00051477-Hyman-WBPhenotype:0000057
WBRNAi00071619-Grant-WBPhenotype:0000258
WBRNAi00071619-Grant-WBPhenotype:0000961
WBRNAi00000315-Sumiyoshi-WBPhenotype:0000054
WBRNAi00000315-Sumiyoshi-WBPhenotype:0000583
WBRNAi00083452-Greenstein-WBPhenotype:0000646
WBRNAi00083452-Greenstein-WBPhenotype:0000862 
WBRNAi00026052-Plasterk-WBPhenotype:0000054 
WBRNAi00026052-Plasterk-WBPhenotype:0000059 
WBRNAi00026052-Plasterk-WBPhenotype:0000643 
WBRNAi00071726-Grant-WBPhenotype:0000679 
  
C34G6.7b (As_contig00174)
WBRNAi00083442-Greenstein-WBPhenotype:0001350 
WBRNAi00083404-Greenstein-WBPhenotype:0000106 
WBRNAi00083427-Greenstein-WBPhenotype:0000106 
WBRNAi00083433-Greenstein-WBPhenotype:0000106 
WBRNAi00060692-Kaplan-WBPhenotype:0000017 
WBRNAi00083438-Greenstein-WBPhenotype:0001350 
  
F57F5.5 (As_contig01126)
WBRNAi00083434-Greenstein-WBPhenotype:0000106 
WBRNAi00060228-Kaplan-WBPhenotype:0000017 
WBRNAi00060226-Kaplan-WBPhenotype:0000017 
WBRNAi00083428-Greenstein-WBPhenotype:0000106 
WBRNAi00060227-Kaplan-WBPhenotype:0000017 
WBRNAi00083437-Greenstein-WBPhenotype:0001350 
WBRNAi00060223-Kaplan-WBPhenotype:0000017 
WBRNAi00060225-Kaplan-WBPhenotype:0000017 
WBRNAi00083405-Greenstein-WBPhenotype:0000106 
WBRNAi00083441-Greenstein-WBPhenotype:0001350 
  
W04G3.4 (As_GTBCVTC01AVJQD)
WBRNAi00083342--WBPhenotype:0000724 
  
C07G1.4a (As_contig00572)
WBRNAi00083306-Yamamoto-WBPhenotype:0000050 
WBRNAi00083306-Yamamoto-WBPhenotype:0000059 
WBRNAi00083306-Yamamoto-WBPhenotype:0000688 
WBRNAi00080229-Oegema-WBPhenotype:0001129 
WBRNAi00083297-Yamamoto-WBPhenotype:0000393 
WBRNAi00083297-Yamamoto-WBPhenotype:0000703 
WBRNAi00083297-Yamamoto-WBPhenotype:0001908 
WBRNAi00083312-Yamamoto-WBPhenotype:0000425 
WBRNAi00080228-Oegema-WBPhenotype:0001129 
WBRNAi00083308-Yamamoto-WBPhenotype:0000050 
WBRNAi00083308-Yamamoto-WBPhenotype:0000425 
WBRNAi00083308-Yamamoto-WBPhenotype:0001136 
WBRNAi00083303-Yamamoto-WBPhenotype:0001587 
WBRNAi00065964-Suetsugu-WBPhenotype:0000120 
  
C27H5.3 (As_contig04416)
WBRNAi00083277-Hunter-WBPhenotype:0000688 
  
F40F8.11 (As_contig03720)
WBRNAi00083275-Hunter-WBPhenotype:0000688 
WBRNAi00065313-Lee-WBPhenotype:0000061 
WBRNAi00080820-Lemire-WBPhenotype:0001893 
  
F40F8.5 (As_contig07142)
WBRNAi00083275-Hunter-WBPhenotype:0000688 
  
T04D1.3d (As_GTBCVTC02ICZOJ)
WBRNAi00083269-Hunter-WBPhenotype:0000867 
  
F53G12.5b (As_GSY0GUD01BQJVG)
WBRNAi00083265-Hunter-WBPhenotype:0000867 
WBRNAi00081382-Ahringer-WBPhenotype:0000779 
WBRNAi00066948-Roy-WBPhenotype:0000531 
WBRNAi00064293-Priess-WBPhenotype:0000112 
WBRNAi00027825-Vidal-WBPhenotype:0000050
WBRNAi00000063-Ahringer-WBPhenotype:0000050
WBRNAi00000063-Ahringer-WBPhenotype:0001020
WBRNAi00063493-Hunter-WBPhenotype:0000112
WBRNAi00077291-Ahringer-WBPhenotype:0000050
WBRNAi00083240-Hunter-WBPhenotype:0001404
WBRNAi00066981-Roy-WBPhenotype:0000531
WBRNAi00067681-Roy-WBPhenotype:0000531
WBRNAi00025599-Plasterk-WBPhenotype:0000050
WBRNAi00066938-Roy-WBPhenotype:0000531
WBRNAi00067704-Roy-WBPhenotype:0000531
WBRNAi00077277-Ahringer-WBPhenotype:0000050
WBRNAi00048170-Hyman-WBPhenotype:0000050
WBRNAi00083239-Hunter-WBPhenotype:0001404
WBRNAi00025600-Plasterk-WBPhenotype:0000050
WBRNAi00067085-Roy-WBPhenotype:0000531
WBRNAi00069913-Ryder-WBPhenotype:0000351 
WBRNAi00083279-Hunter-WBPhenotype:0000707 
WBRNAi00083279-Hunter-WBPhenotype:0000715 
WBRNAi00083279-Hunter-WBPhenotype:0000749 
WBRNAi00083279-Hunter-WBPhenotype:0001643 
WBRNAi00083242-Hunter-WBPhenotype:0001404 
WBRNAi00000185-Kemphues-WBPhenotype:0000050 
WBRNAi00083241-Hunter-WBPhenotype:0001404 
  
C34D4.14 (As_contig01674)
WBRNAi00083123-Labouesse-WBPhenotype:0000062 
WBRNAi00081819-Han-WBPhenotype:0000700 
WBRNAi00081904-Han-WBPhenotype:0001208 
WBRNAi00083097-Labouesse-WBPhenotype:0000062 
WBRNAi00083122-Labouesse-WBPhenotype:0000062 
WBRNAi00081848-Han-WBPhenotype:0000700 
WBRNAi00081784-Han-WBPhenotype:0000700 
  
C26E6.3 (As_contig01173)
WBRNAi00083114-Labouesse-WBPhenotype:0000050 
WBRNAi00083101-Labouesse-WBPhenotype:0000062 
WBRNAi00068768-Durbin-WBPhenotype:0000050 
WBRNAi00068026-Roy-WBPhenotype:0000531 
WBRNAi00068012-Roy-WBPhenotype:0000531 
WBRNAi00027188-Plasterk-WBPhenotype:0000050 
  
W03G1.6b (As_GSY0GUD02G8XLF)
WBRNAi00083095-Labouesse-WBPhenotype:0000062 
WBRNAi00083107-Labouesse-WBPhenotype:0000054 
WBRNAi00083107-Labouesse-WBPhenotype:0000475 
  
W03G1.6a (As_GTBCVTC02HJ9MC)
WBRNAi00083095-Labouesse-WBPhenotype:0000062 
WBRNAi00083107-Labouesse-WBPhenotype:0000054 
WBRNAi00083107-Labouesse-WBPhenotype:0000475 
  
D2021.1 (As_contig01783)
WBRNAi00082960--WBPhenotype:0000700 
WBRNAi00082956--WBPhenotype:0000700 
WBRNAi00082958--WBPhenotype:0000700 
WBRNAi00064326-Han-WBPhenotype:0000154 
WBRNAi00007971-Kemphues-WBPhenotype:0000050 
WBRNAi00082957--WBPhenotype:0000700 
WBRNAi00024947-Plasterk-WBPhenotype:0000031 
WBRNAi00024947-Plasterk-WBPhenotype:0000229 
WBRNAi00024947-Plasterk-WBPhenotype:0000643 
WBRNAi00082962--WBPhenotype:0000700 
WBRNAi00082955--WBPhenotype:0000700 
WBRNAi00027246-Plasterk-WBPhenotype:0000031 
WBRNAi00027246-Plasterk-WBPhenotype:0000229 
WBRNAi00027246-Plasterk-WBPhenotype:0000643 
WBRNAi00027246-Plasterk-WBPhenotype:0000697 
WBRNAi00082959--WBPhenotype:0000700 
WBRNAi00082961--WBPhenotype:0000700 
  
R06C1.3 (As_GSY0GUD02FPM0V)
WBRNAi00082945-Grant-WBPhenotype:0001905 
WBRNAi00077387-Lundquist-WBPhenotype:0000050 
WBRNAi00077387-Lundquist-WBPhenotype:0001774 
WBRNAi00026039-Plasterk-WBPhenotype:0000050 
WBRNAi00026039-Plasterk-WBPhenotype:0000059 
WBRNAi00026039-Plasterk-WBPhenotype:0000640 
WBRNAi00026039-Plasterk-WBPhenotype:0000643 
WBRNAi00026039-Plasterk-WBPhenotype:0000697 
WBRNAi00077385-Lundquist-WBPhenotype:0000050
WBRNAi00077385-Lundquist-WBPhenotype:0001774
WBRNAi00082949-Grant-WBPhenotype:0000050
WBRNAi00074612-van den Heuvel-WBPhenotype:0000032
WBRNAi00074612-van den Heuvel-WBPhenotype:0000062
WBRNAi00074612-van den Heuvel-WBPhenotype:0000688
WBRNAi00074609-van den Heuvel-WBPhenotype:0000032
WBRNAi00074609-van den Heuvel-WBPhenotype:0000050
WBRNAi00074609-van den Heuvel-WBPhenotype:0000059
WBRNAi00074609-van den Heuvel-WBPhenotype:0000062
WBRNAi00074609-van den Heuvel-WBPhenotype:0000154
WBRNAi00077390-Lundquist-WBPhenotype:0000384
WBRNAi00082948-Grant-WBPhenotype:0000050
WBRNAi00082937-Grant-WBPhenotype:0001762
WBRNAi00026038-Plasterk-WBPhenotype:0000031
WBRNAi00026038-Plasterk-WBPhenotype:0000050
WBRNAi00026038-Plasterk-WBPhenotype:0000535
WBRNAi00026038-Plasterk-WBPhenotype:0000583
WBRNAi00026038-Plasterk-WBPhenotype:0000643
WBRNAi00026038-Plasterk-WBPhenotype:0000697
WBRNAi00074615-van den Heuvel-WBPhenotype:0000032
WBRNAi00074615-van den Heuvel-WBPhenotype:0000688
WBRNAi00074615-van den Heuvel-WBPhenotype:0000697
WBRNAi00074610-van den Heuvel-WBPhenotype:0000032
WBRNAi00074610-van den Heuvel-WBPhenotype:0000062
WBRNAi00074610-van den Heuvel-WBPhenotype:0000688
WBRNAi00077389-Lundquist-WBPhenotype:0000384
WBRNAi00080229-Oegema-WBPhenotype:0001129
WBRNAi00074611-van den Heuvel-WBPhenotype:0000032
WBRNAi00074611-van den Heuvel-WBPhenotype:0000050
WBRNAi00074611-van den Heuvel-WBPhenotype:0000059
WBRNAi00074611-van den Heuvel-WBPhenotype:0000062
WBRNAi00074611-van den Heuvel-WBPhenotype:0000154
WBRNAi00074611-van den Heuvel-WBPhenotype:0000697
WBRNAi00082933-Grant-WBPhenotype:0000120
WBRNAi00078870-Soto-WBPhenotype:0000120
WBRNAi00077388-Lundquist-WBPhenotype:0000384
WBRNAi00082940-Grant-WBPhenotype:0001762
WBRNAi00074614-van den Heuvel-WBPhenotype:0000059
WBRNAi00074614-van den Heuvel-WBPhenotype:0000154
WBRNAi00074614-van den Heuvel-WBPhenotype:0000697
WBRNAi00074614-van den Heuvel-WBPhenotype:0001037
WBRNAi00077386-Lundquist-WBPhenotype:0000050
WBRNAi00077386-Lundquist-WBPhenotype:0001774
WBRNAi00074613-van den Heuvel-WBPhenotype:0000038
WBRNAi00074613-van den Heuvel-WBPhenotype:0000688
WBRNAi00072593-van den Heuvel-WBPhenotype:0000059
WBRNAi00072593-van den Heuvel-WBPhenotype:0000062
WBRNAi00072593-van den Heuvel-WBPhenotype:0000154 
WBRNAi00072593-van den Heuvel-WBPhenotype:0000688 
WBRNAi00072593-van den Heuvel-WBPhenotype:0000697 
WBRNAi00082942-Grant-WBPhenotype:0001905 
WBRNAi00080227-Oegema-WBPhenotype:0001129 
WBRNAi00072594-van den Heuvel-WBPhenotype:0000059 
WBRNAi00072594-van den Heuvel-WBPhenotype:0000062 
WBRNAi00072594-van den Heuvel-WBPhenotype:0000154 
WBRNAi00078875-Soto-WBPhenotype:0000050 
WBRNAi00078874-Soto-WBPhenotype:0000710 
  
C10G6.1b (As_contig05970)
WBRNAi00082901-Starr-WBPhenotype:0000511 
WBRNAi00082930-Starr-WBPhenotype:0000511 
WBRNAi00024525-Plasterk-WBPhenotype:0000038 
WBRNAi00024525-Plasterk-WBPhenotype:0000643 
WBRNAi00027168-Plasterk-WBPhenotype:0000638 
WBRNAi00027168-Plasterk-WBPhenotype:0000643 
WBRNAi00082929-Starr-WBPhenotype:0000511 
WBRNAi00082931-Starr-WBPhenotype:0000511 
  
C43G2.2 (As_GSY0GUD02GYJPM)
WBRNAi00082900-Starr-WBPhenotype:0000511 
WBRNAi00082930-Starr-WBPhenotype:0000511 
WBRNAi00024808-Plasterk-WBPhenotype:0000229 
WBRNAi00024808-Plasterk-WBPhenotype:0000643 
WBRNAi00082927-Starr-WBPhenotype:0000511 
WBRNAi00027221-Plasterk-WBPhenotype:0000643 
WBRNAi00027221-Plasterk-WBPhenotype:0000697 
WBRNAi00082931-Starr-WBPhenotype:0000511 
  
T12D8.8 (As_contig00915)
WBRNAi00082882--WBPhenotype:0000679 
WBRNAi00082882--WBPhenotype:0001405 
WBRNAi00082883--WBPhenotype:0000679 
WBRNAi00082883--WBPhenotype:0001405 
  
T12D8.9b (As_contig01749)
WBRNAi00082882--WBPhenotype:0000679 
WBRNAi00082882--WBPhenotype:0001405 
WBRNAi00082883--WBPhenotype:0000679 
WBRNAi00082883--WBPhenotype:0001405 
  
Y111B2A.15 (As_contig16065)
WBRNAi00082866--WBPhenotype:0000645 
WBRNAi00001967-Sumiyoshi-WBPhenotype:0000031 
WBRNAi00001967-Sumiyoshi-WBPhenotype:0000229 
WBRNAi00073647-van den Heuvel-WBPhenotype:0000059 
WBRNAi00073647-van den Heuvel-WBPhenotype:0000062
WBRNAi00073647-van den Heuvel-WBPhenotype:0000229
WBRNAi00073647-van den Heuvel-WBPhenotype:0000643
WBRNAi00073644-van den Heuvel-WBPhenotype:0000059
WBRNAi00073644-van den Heuvel-WBPhenotype:0000062
WBRNAi00073644-van den Heuvel-WBPhenotype:0000154
WBRNAi00073644-van den Heuvel-WBPhenotype:0000643
WBRNAi00073646-van den Heuvel-WBPhenotype:0000059
WBRNAi00073646-van den Heuvel-WBPhenotype:0000154
WBRNAi00073646-van den Heuvel-WBPhenotype:0000643
WBRNAi00073646-van den Heuvel-WBPhenotype:0000646
WBRNAi00061422--WBPhenotype:0000054
WBRNAi00061422--WBPhenotype:0000583
WBRNAi00061421--WBPhenotype:0000054
WBRNAi00061421--WBPhenotype:0000062
WBRNAi00061421--WBPhenotype:0000643
WBRNAi00061421--WBPhenotype:0000948
WBRNAi00073643-van den Heuvel-WBPhenotype:0000059
WBRNAi00073643-van den Heuvel-WBPhenotype:0000154
WBRNAi00073641-van den Heuvel-WBPhenotype:0000032
WBRNAi00073641-van den Heuvel-WBPhenotype:0000059
WBRNAi00073641-van den Heuvel-WBPhenotype:0000154
WBRNAi00073648-van den Heuvel-WBPhenotype:0000059
WBRNAi00073648-van den Heuvel-WBPhenotype:0000643
WBRNAi00026589-Plasterk-WBPhenotype:0000022
WBRNAi00026589-Plasterk-WBPhenotype:0000031
WBRNAi00026589-Plasterk-WBPhenotype:0000643
WBRNAi00026589-Plasterk-WBPhenotype:0000697
WBRNAi00027791-Vidal-WBPhenotype:0000059
WBRNAi00027791-Vidal-WBPhenotype:0000643
WBRNAi00073642-van den Heuvel-WBPhenotype:0000062
WBRNAi00073642-van den Heuvel-WBPhenotype:0000688
WBRNAi00073645-van den Heuvel-WBPhenotype:0000059 
WBRNAi00073645-van den Heuvel-WBPhenotype:0000154 
WBRNAi00073645-van den Heuvel-WBPhenotype:0000643 
WBRNAi00073645-van den Heuvel-WBPhenotype:0000646 
WBRNAi00072713-van den Heuvel-WBPhenotype:0000032 
WBRNAi00072713-van den Heuvel-WBPhenotype:0000054 
WBRNAi00072713-van den Heuvel-WBPhenotype:0000059 
WBRNAi00072713-van den Heuvel-WBPhenotype:0000688 
WBRNAi00082880--WBPhenotype:0001408 
WBRNAi00061423--WBPhenotype:0000054 
WBRNAi00061423--WBPhenotype:0000583 
  
M03F8.2c (As_GSY0GUD02FMFV2)
WBRNAi00082865--WBPhenotype:0000633 
  
F19H8.3 (As_GSY0GUD01D1XQ0)
WBRNAi00082780-Honda-WBPhenotype:0001171 
WBRNAi00082780-Honda-WBPhenotype:0001696 
WBRNAi00082779-Honda-WBPhenotype:0000039 
WBRNAi00082781-Honda-WBPhenotype:0001090 
  
F26E4.7b (As_GSY0GUD01DOHG7)
WBRNAi00082710-Reinke-WBPhenotype:0000291 
WBRNAi00082710-Reinke-WBPhenotype:0000388 
WBRNAi00082710-Reinke-WBPhenotype:0000684 
WBRNAi00082399-Reinke-WBPhenotype:0000050 
WBRNAi00082399-Reinke-WBPhenotype:0000059 
  
F26E4.12 (As_contig05034)
WBRNAi00082710-Reinke-WBPhenotype:0000291 
WBRNAi00082710-Reinke-WBPhenotype:0000388 
WBRNAi00082710-Reinke-WBPhenotype:0000684 
WBRNAi00082399-Reinke-WBPhenotype:0000050 
WBRNAi00082399-Reinke-WBPhenotype:0000059 
  
T20B12.7 (As_GTBCVTC02JIGIW)
WBRNAi00082708-Reinke-WBPhenotype:0000291 
WBRNAi00082708-Reinke-WBPhenotype:0000684 
WBRNAi00082404-Reinke-WBPhenotype:0000031 
WBRNAi00082404-Reinke-WBPhenotype:0000059 
WBRNAi00068127-Roy-WBPhenotype:0000531 
WBRNAi00068056-Roy-WBPhenotype:0000531 
WBRNAi00053586-Hyman-WBPhenotype:0000057 
WBRNAi00067758-Roy-WBPhenotype:0000531 
WBRNAi00068110-Roy-WBPhenotype:0000531 
WBRNAi00009190-Ahringer-WBPhenotype:0000031 
WBRNAi00009190-Ahringer-WBPhenotype:0000050 
WBRNAi00071313-Grant-WBPhenotype:0000961 
WBRNAi00071313-Grant-WBPhenotype:0001425 
WBRNAi00026326-Plasterk-WBPhenotype:0000031 
WBRNAi00026326-Plasterk-WBPhenotype:0001037 
  
F57B9.8 (As_contig00034)
WBRNAi00082706-Reinke-WBPhenotype:0000291 
WBRNAi00082706-Reinke-WBPhenotype:0000684 
WBRNAi00082706-Reinke-WBPhenotype:0001028 
WBRNAi00082416-Reinke-WBPhenotype:0000031 
WBRNAi00082416-Reinke-WBPhenotype:0000050 
WBRNAi00082416-Reinke-WBPhenotype:0000688 
WBRNAi00082416-Reinke-WBPhenotype:0000697 
  
F55F8.5 (As_GSY0GUD02F4LNZ)
WBRNAi00082702-Reinke-WBPhenotype:0000291 
WBRNAi00082702-Reinke-WBPhenotype:0000388 
WBRNAi00082702-Reinke-WBPhenotype:0000684
WBRNAi00082702-Reinke-WBPhenotype:0001028
WBRNAi00082411-Reinke-WBPhenotype:0000031
WBRNAi00082411-Reinke-WBPhenotype:0000032
WBRNAi00082411-Reinke-WBPhenotype:0000050
WBRNAi00082411-Reinke-WBPhenotype:0000059
WBRNAi00032889-Vidal-WBPhenotype:0000032
WBRNAi00032889-Vidal-WBPhenotype:0000689
WBRNAi00032889-Vidal-WBPhenotype:0000697
WBRNAi00077926-Villeneuve-WBPhenotype:0000059
WBRNAi00048527-Hyman-WBPhenotype:0000050
WBRNAi00007717-Kemphues-WBPhenotype:0000031
WBRNAi00007717-Kemphues-WBPhenotype:0000032
WBRNAi00007717-Kemphues-WBPhenotype:0000042
WBRNAi00007717-Kemphues-WBPhenotype:0000050
WBRNAi00025684-Plasterk-WBPhenotype:0000059
WBRNAi00025685-Plasterk-WBPhenotype:0000059 
WBRNAi00003795-Ahringer-WBPhenotype:0000059 
  
F45E12.5b (As_GSY0GUD01DU6EU)
WBRNAi00082698-Reinke-WBPhenotype:0000291 
WBRNAi00082698-Reinke-WBPhenotype:0000385 
WBRNAi00082698-Reinke-WBPhenotype:0000684 
WBRNAi00082698-Reinke-WBPhenotype:0001028 
WBRNAi00047397-Hyman-WBPhenotype:0000050 
WBRNAi00001333-Sumiyoshi-WBPhenotype:0000050 
WBRNAi00001333-Sumiyoshi-WBPhenotype:0001037 
WBRNAi00082422-Reinke-WBPhenotype:0000050 
WBRNAi00082422-Reinke-WBPhenotype:0001037 
  
M18.5 (As_contig01602)
WBRNAi00082676-Reinke-WBPhenotype:0000684 
WBRNAi00082676-Reinke-WBPhenotype:0001028
WBRNAi00082676-Reinke-WBPhenotype:0001260
WBRNAi00077607-Kipreos-WBPhenotype:0000688
WBRNAi00077607-Kipreos-WBPhenotype:0000697
WBRNAi00080754-Strange-WBPhenotype:0000136
WBRNAi00051006-Hyman-WBPhenotype:0000050
WBRNAi00025999-Plasterk-WBPhenotype:0000031
WBRNAi00025999-Plasterk-WBPhenotype:0000643
WBRNAi00025999-Plasterk-WBPhenotype:0001037
WBRNAi00009016-Ahringer-WBPhenotype:0000031
WBRNAi00009016-Ahringer-WBPhenotype:0000054
WBRNAi00009016-Ahringer-WBPhenotype:0000643
WBRNAi00082407-Reinke-WBPhenotype:0000031
WBRNAi00082407-Reinke-WBPhenotype:0000054
WBRNAi00082407-Reinke-WBPhenotype:0000643
WBRNAi00080751-Strange-WBPhenotype:0000136
WBRNAi00077610-Kipreos-WBPhenotype:0001645 
WBRNAi00080748-Strange-WBPhenotype:0001236 
WBRNAi00080760-Strange-WBPhenotype:0001236 
WBRNAi00077606-Kipreos-WBPhenotype:0000082 
WBRNAi00077606-Kipreos-WBPhenotype:0000083 
WBRNAi00077606-Kipreos-WBPhenotype:0000369 
WBRNAi00077606-Kipreos-WBPhenotype:0001567 
WBRNAi00077608-Kipreos-WBPhenotype:0000112 
WBRNAi00077609-Kipreos-WBPhenotype:0000112 
WBRNAi00071480-Grant-WBPhenotype:0000961 
WBRNAi00071480-Grant-WBPhenotype:0001425 
WBRNAi00080764-Strange-WBPhenotype:0000679 
  
F07E5.5 (As_GSY0GUD02GKO2X)
WBRNAi00082444-Reinke-WBPhenotype:0000031 
WBRNAi00082444-Reinke-WBPhenotype:0000643 
WBRNAi00082444-Reinke-WBPhenotype:0000697 
WBRNAi00082444-Reinke-WBPhenotype:0001029 
WBRNAi00082444-Reinke-WBPhenotype:0001037 
WBRNAi00025021-Plasterk-WBPhenotype:0000031 
WBRNAi00025021-Plasterk-WBPhenotype:0000697 
WBRNAi00025021-Plasterk-WBPhenotype:0001037 
WBRNAi00071121-Grant-WBPhenotype:0000961 
WBRNAi00071121-Grant-WBPhenotype:0001425 
WBRNAi00008605-Ahringer-WBPhenotype:0000643 
WBRNAi00008605-Ahringer-WBPhenotype:0001029 
  
Y53C12B.2 (As_contig05059)
WBRNAi00082439-Reinke-WBPhenotype:0001029 
WBRNAi00082439-Reinke-WBPhenotype:0001037 
WBRNAi00009378-Ahringer-WBPhenotype:0001029 
WBRNAi00009378-Ahringer-WBPhenotype:0001037 
WBRNAi00057256-Hyman-WBPhenotype:0000050 
WBRNAi00082701-Reinke-WBPhenotype:0000290 
WBRNAi00082701-Reinke-WBPhenotype:0000291 
WBRNAi00082701-Reinke-WBPhenotype:0000684 
WBRNAi00082701-Reinke-WBPhenotype:0001028 
WBRNAi00037405-Vidal-WBPhenotype:0000689 
WBRNAi00037405-Vidal-WBPhenotype:0000697 
  
C36E8.4 (As_contig02066)
WBRNAi00082437-Reinke-WBPhenotype:0000031 
WBRNAi00082437-Reinke-WBPhenotype:0000038 
WBRNAi00082437-Reinke-WBPhenotype:0000697 
WBRNAi00082437-Reinke-WBPhenotype:0001037 
WBRNAi00063090-Bowerman-WBPhenotype:0000050 
WBRNAi00063090-Bowerman-WBPhenotype:0001681 
  
F48E8.1c (As_GSY0GUD02HVIFO)
WBRNAi00082433-Reinke-WBPhenotype:0000031 
WBRNAi00082433-Reinke-WBPhenotype:0000059 
WBRNAi00082433-Reinke-WBPhenotype:0001037 
WBRNAi00001279-Sumiyoshi-WBPhenotype:0000032 
WBRNAi00001279-Sumiyoshi-WBPhenotype:0000050 
  
Y54E10BR.4 (As_contig01705)
WBRNAi00082431-Reinke-WBPhenotype:0000031 
WBRNAi00082431-Reinke-WBPhenotype:0001037 
WBRNAi00026843-Plasterk-WBPhenotype:0000031 
WBRNAi00081628-Dreier-WBPhenotype:0001405 
WBRNAi00071103-Grant-WBPhenotype:0000961 
WBRNAi00071103-Grant-WBPhenotype:0001425 
WBRNAi00026840-Plasterk-WBPhenotype:0000059 
WBRNAi00004737-Ahringer-WBPhenotype:0000031 
WBRNAi00004737-Ahringer-WBPhenotype:0001037 
WBRNAi00026845-Plasterk-WBPhenotype:0000031 
WBRNAi00026845-Plasterk-WBPhenotype:0000697 
WBRNAi00026845-Plasterk-WBPhenotype:0001037 
WBRNAi00066305-Ruvkun-WBPhenotype:0000679 
WBRNAi00026841-Plasterk-WBPhenotype:0000031 
WBRNAi00026841-Plasterk-WBPhenotype:0000697 
WBRNAi00026841-Plasterk-WBPhenotype:0001037 
WBRNAi00066198-Ruvkun-WBPhenotype:0000061 
WBRNAi00066247-Ruvkun-WBPhenotype:0000306 
WBRNAi00022487-Ahringer-WBPhenotype:0000031 
WBRNAi00022487-Ahringer-WBPhenotype:0000032 
WBRNAi00081175-Moerman-WBPhenotype:0001569 
WBRNAi00026844-Plasterk-WBPhenotype:0000031 
WBRNAi00026842-Plasterk-WBPhenotype:0000059 
  
C32F10.8b (As_contig00643)
WBRNAi00082429-Reinke-WBPhenotype:0000031 
WBRNAi00082429-Reinke-WBPhenotype:0000050 
WBRNAi00082429-Reinke-WBPhenotype:0000059 
WBRNAi00082429-Reinke-WBPhenotype:0001037 
  
C32F10.8a (As_contig00693)
WBRNAi00082429-Reinke-WBPhenotype:0000031 
WBRNAi00082429-Reinke-WBPhenotype:0000050 
WBRNAi00082429-Reinke-WBPhenotype:0000059 
WBRNAi00082429-Reinke-WBPhenotype:0001037 
  
B0511.13 (As_GTBCVTC01CCL07)
WBRNAi00082410-Reinke-WBPhenotype:0000059 
WBRNAi00082683-Reinke-WBPhenotype:0000291 
WBRNAi00082683-Reinke-WBPhenotype:0000684 
WBRNAi00082683-Reinke-WBPhenotype:0001028 
  
F55A12.8 (As_contig00308)
WBRNAi00082408-Reinke-WBPhenotype:0000031 
WBRNAi00082408-Reinke-WBPhenotype:0000050 
WBRNAi00082408-Reinke-WBPhenotype:0000059 
WBRNAi00082408-Reinke-WBPhenotype:0000643 
WBRNAi00082408-Reinke-WBPhenotype:0000688 
WBRNAi00003778-Ahringer-WBPhenotype:0000031 
WBRNAi00003778-Ahringer-WBPhenotype:0000643 
WBRNAi00032841-Vidal-WBPhenotype:0000154 
WBRNAi00032841-Vidal-WBPhenotype:0000697 
WBRNAi00082685-Reinke-WBPhenotype:0000291 
WBRNAi00082685-Reinke-WBPhenotype:0000388 
WBRNAi00082685-Reinke-WBPhenotype:0000684 
WBRNAi00025655-Plasterk-WBPhenotype:0000050 
WBRNAi00025655-Plasterk-WBPhenotype:0000059 
WBRNAi00025655-Plasterk-WBPhenotype:0000689 
WBRNAi00061478-Piano-WBPhenotype:0000050 
WBRNAi00061478-Piano-WBPhenotype:0000689 
WBRNAi00025656-Plasterk-WBPhenotype:0000059 
WBRNAi00048423-Hyman-WBPhenotype:0000055 
  
T10B5.3 (As_GSY0GUD02GPGV2)
WBRNAi00082393-Reinke-WBPhenotype:0000031 
WBRNAi00082393-Reinke-WBPhenotype:0000050 
WBRNAi00082393-Reinke-WBPhenotype:0000643 
WBRNAi00053005-Hyman-WBPhenotype:0000055 
WBRNAi00053006-Hyman-WBPhenotype:0000056 
WBRNAi00082688-Reinke-WBPhenotype:0000291 
WBRNAi00082688-Reinke-WBPhenotype:0000684 
WBRNAi00082688-Reinke-WBPhenotype:0000894 
WBRNAi00082688-Reinke-WBPhenotype:0001028 
WBRNAi00008081-Kemphues-WBPhenotype:0000031 
WBRNAi00008081-Kemphues-WBPhenotype:0000050 
WBRNAi00008081-Kemphues-WBPhenotype:0000643 
  
F09F7.7a (As_contig04822)
WBRNAi00082381-Reinke-WBPhenotype:0000050 
WBRNAi00000792-Sumiyoshi-WBPhenotype:0000050 
  
F57B10.3b (As_GSY0GUD02J1E6N)
WBRNAi00082379-Reinke-WBPhenotype:0000050 
WBRNAi00025727-Plasterk-WBPhenotype:0000640 
WBRNAi00048819-Hyman-WBPhenotype:0000050 
WBRNAi00003838-Ahringer-WBPhenotype:0000031 
WBRNAi00003838-Ahringer-WBPhenotype:0000050 
WBRNAi00003838-Ahringer-WBPhenotype:0000054 
WBRNAi00003838-Ahringer-WBPhenotype:0000535 
WBRNAi00003838-Ahringer-WBPhenotype:0000643 
WBRNAi00022847-Ruvkun-WBPhenotype:0000039 
WBRNAi00065268-Lee-WBPhenotype:0000061 
WBRNAi00062851-Zhang-WBPhenotype:0000050 
WBRNAi00062851-Zhang-WBPhenotype:0000054 
WBRNAi00062851-Zhang-WBPhenotype:0000535 
  
T26A5.9 (As_contig08857)
WBRNAi00082371-Schedl-WBPhenotype:0001038 
WBRNAi00082369-Schedl-WBPhenotype:0000137 
WBRNAi00009223-Ahringer-WBPhenotype:0000038 
WBRNAi00009223-Ahringer-WBPhenotype:0000050 
WBRNAi00009223-Ahringer-WBPhenotype:0000535 
WBRNAi00009223-Ahringer-WBPhenotype:0000583 
WBRNAi00009223-Ahringer-WBPhenotype:0000689 
WBRNAi00054174-Hyman-WBPhenotype:0000050
WBRNAi00054174-Hyman-WBPhenotype:0001152
WBRNAi00060088-Kaplan-WBPhenotype:0000054
WBRNAi00082367-Schedl-WBPhenotype:0000425
WBRNAi00082367-Schedl-WBPhenotype:0001028
WBRNAi00071292-Grant-WBPhenotype:0000961
WBRNAi00071292-Grant-WBPhenotype:0001425
WBRNAi00082366-Schedl-WBPhenotype:0000433
WBRNAi00060089-Kaplan-WBPhenotype:0000054
WBRNAi00082360-Schedl-WBPhenotype:0001038
WBRNAi00033400-Vidal-WBPhenotype:0000050
WBRNAi00033400-Vidal-WBPhenotype:0000154
WBRNAi00082902-Starr-WBPhenotype:0000511
WBRNAi00002730-Hyman-WBPhenotype:0000050
WBRNAi00082365-Schedl-WBPhenotype:0001567
WBRNAi00082365-Schedl-WBPhenotype:0001813
WBRNAi00082365-Schedl-WBPhenotype:0001882 
WBRNAi00026405-Plasterk-WBPhenotype:0000031 
WBRNAi00026405-Plasterk-WBPhenotype:0000050 
WBRNAi00026405-Plasterk-WBPhenotype:0000535 
WBRNAi00026405-Plasterk-WBPhenotype:0000583 
WBRNAi00026405-Plasterk-WBPhenotype:0000643 
WBRNAi00026405-Plasterk-WBPhenotype:0000697 
WBRNAi00002531-Hyman-WBPhenotype:0000050 
WBRNAi00060087-Kaplan-WBPhenotype:0000017 
WBRNAi00082368-Schedl-WBPhenotype:0000679 
WBRNAi00082368-Schedl-WBPhenotype:0001278 
  
T07C4.1 (As_contig02670)
WBRNAi00082353-Hermann-WBPhenotype:0001428 
WBRNAi00082328-Hermann-WBPhenotype:0001428 
WBRNAi00082312-Hermann-WBPhenotype:0001428 
WBRNAi00082320-Hermann-WBPhenotype:0001428
WBRNAi00082352-Hermann-WBPhenotype:0001428
WBRNAi00082330-Hermann-WBPhenotype:0001428
WBRNAi00009137-Ahringer-WBPhenotype:0000031
WBRNAi00082333-Hermann-WBPhenotype:0001428
WBRNAi00082325-Hermann-WBPhenotype:0001428
WBRNAi00082336-Hermann-WBPhenotype:0001428
WBRNAi00082339-Hermann-WBPhenotype:0001428
WBRNAi00082319-Hermann-WBPhenotype:0001428
WBRNAi00082326-Hermann-WBPhenotype:0001428
WBRNAi00082321-Hermann-WBPhenotype:0001428
WBRNAi00082341-Hermann-WBPhenotype:0001428
WBRNAi00082323-Hermann-WBPhenotype:0001428
WBRNAi00082337-Hermann-WBPhenotype:0001428
WBRNAi00082332-Hermann-WBPhenotype:0001428
WBRNAi00082304-Hermann-WBPhenotype:0001428
WBRNAi00026225-Plasterk-WBPhenotype:0000031
WBRNAi00082340-Hermann-WBPhenotype:0001428
WBRNAi00082346-Hermann-WBPhenotype:0001428
WBRNAi00082351-Hermann-WBPhenotype:0001428
WBRNAi00082350-Hermann-WBPhenotype:0001428
WBRNAi00081718-Shim-WBPhenotype:0001649
WBRNAi00082331-Hermann-WBPhenotype:0001428
WBRNAi00082345-Hermann-WBPhenotype:0001428
WBRNAi00082334-Hermann-WBPhenotype:0001428
WBRNAi00082299-Hermann-WBPhenotype:0001428
WBRNAi00082318-Hermann-WBPhenotype:0001428
WBRNAi00082343-Hermann-WBPhenotype:0001428
WBRNAi00082314-Hermann-WBPhenotype:0001428
WBRNAi00082296-Hermann-WBPhenotype:0001428
WBRNAi00082329-Hermann-WBPhenotype:0001428
WBRNAi00082338-Hermann-WBPhenotype:0001428
WBRNAi00082316-Hermann-WBPhenotype:0001428 
WBRNAi00082335-Hermann-WBPhenotype:0001428 
WBRNAi00082347-Hermann-WBPhenotype:0001428 
WBRNAi00082324-Hermann-WBPhenotype:0001428 
WBRNAi00082315-Hermann-WBPhenotype:0001428 
WBRNAi00082349-Hermann-WBPhenotype:0001428 
WBRNAi00082348-Hermann-WBPhenotype:0001428 
WBRNAi00082317-Hermann-WBPhenotype:0001428 
WBRNAi00082344-Hermann-WBPhenotype:0001428 
WBRNAi00066682-Schafer-WBPhenotype:0000688 
WBRNAi00082322-Hermann-WBPhenotype:0001428 
WBRNAi00082342-Hermann-WBPhenotype:0001428 
WBRNAi00082327-Hermann-WBPhenotype:0001428 
  
D2085.1 (As_GTBCVTC02IIDJT)
WBRNAi00082301-Hermann-WBPhenotype:0001428 
WBRNAi00082307-Hermann-WBPhenotype:0001919 
WBRNAi00008581-Ahringer-WBPhenotype:0000031 
WBRNAi00008581-Ahringer-WBPhenotype:0000050 
WBRNAi00008581-Ahringer-WBPhenotype:0000054 
WBRNAi00008581-Ahringer-WBPhenotype:0000638 
WBRNAi00008581-Ahringer-WBPhenotype:0000643 
WBRNAi00082356-Hermann-WBPhenotype:0000867 
WBRNAi00066888-Ruvkun-WBPhenotype:0000638 
WBRNAi00082306-Hermann-WBPhenotype:0001919 
WBRNAi00082357-Hermann-WBPhenotype:0000867 
  
C10C6.5 (As_contig04356)
WBRNAi00082300-Hermann-WBPhenotype:0001428 
WBRNAi00040292-Hyman-WBPhenotype:0000583 
WBRNAi00082310-Hermann-WBPhenotype:0001748 
  
F52B5.1c (As_contig00346)
WBRNAi00082244--WBPhenotype:0000420 
WBRNAi00082242--WBPhenotype:0000229 
WBRNAi00082242--WBPhenotype:0001918 
WBRNAi00082243--WBPhenotype:0000016 
  
F52B5.1b (As_contig00918)
WBRNAi00082244--WBPhenotype:0000420 
WBRNAi00082242--WBPhenotype:0000229 
WBRNAi00082242--WBPhenotype:0001918 
WBRNAi00082243--WBPhenotype:0000016 
  
T01C8.1c (As_GTBCVTC02IG45M)
WBRNAi00082232-Roy-WBPhenotype:0000823 
WBRNAi00082232-Roy-WBPhenotype:0001541 
WBRNAi00070302-Ruvkun-WBPhenotype:0001171 
WBRNAi00070305-Ruvkun-WBPhenotype:0000467 
WBRNAi00078067-Curtis-WBPhenotype:0001171 
WBRNAi00082234-Roy-WBPhenotype:0000823 
WBRNAi00082234-Roy-WBPhenotype:0001541 
WBRNAi00082231-Roy-WBPhenotype:0000485 
WBRNAi00082231-Roy-WBPhenotype:0000823 
WBRNAi00082231-Roy-WBPhenotype:0001541 
WBRNAi00078068-Curtis-WBPhenotype:0000012 
WBRNAi00078068-Curtis-WBPhenotype:0000061 
WBRNAi00082233-Roy-WBPhenotype:0000485 
WBRNAi00082233-Roy-WBPhenotype:0000823 
WBRNAi00082233-Roy-WBPhenotype:0001541 
WBRNAi00070304-Ruvkun-WBPhenotype:0001171 
  
C05D9.5 (As_GTBCVTC02F8ZES)
WBRNAi00082161--WBPhenotype:0000050 
  
B0348.6a (As_contig07451)
WBRNAi00082160--WBPhenotype:0000050 
WBRNAi00028101-Vidal-WBPhenotype:0000050 
WBRNAi00028101-Vidal-WBPhenotype:0000154 
WBRNAi00061506-Piano-WBPhenotype:0000050 
WBRNAi00038961-Hyman-WBPhenotype:0000050 
WBRNAi00038961-Hyman-WBPhenotype:0001044 
WBRNAi00038962-Hyman-WBPhenotype:0000050 
WBRNAi00038962-Hyman-WBPhenotype:0000270 
  
B0348.6c (As_contig12541)
WBRNAi00082160--WBPhenotype:0000050 
WBRNAi00028101-Vidal-WBPhenotype:0000050 
WBRNAi00028101-Vidal-WBPhenotype:0000154 
WBRNAi00061506-Piano-WBPhenotype:0000050 
WBRNAi00038961-Hyman-WBPhenotype:0000050 
WBRNAi00038961-Hyman-WBPhenotype:0001044 
WBRNAi00038962-Hyman-WBPhenotype:0000050 
WBRNAi00038962-Hyman-WBPhenotype:0000270 
  
F52G2.1b (As_contig03759)
WBRNAi00082157--WBPhenotype:0000050 
  
T12E12.4b (As_contig00180)
WBRNAi00082149-Conradt-WBPhenotype:0000050 
WBRNAi00082148-Conradt-WBPhenotype:0001402 
WBRNAi00008038-Kemphues-WBPhenotype:0000038 
WBRNAi00008038-Kemphues-WBPhenotype:0000050 
WBRNAi00082150-Conradt-WBPhenotype:0000050 
WBRNAi00082139-Conradt-WBPhenotype:0001402 
WBRNAi00077585-van der Bliek-WBPhenotype:0000154 
WBRNAi00080547-Skop-WBPhenotype:0000050 
WBRNAi00080547-Skop-WBPhenotype:0000154 
WBRNAi00080547-Skop-WBPhenotype:0000900 
WBRNAi00009165-Ahringer-WBPhenotype:0000050 
WBRNAi00082151-Conradt-WBPhenotype:0001402 
WBRNAi00026282-Plasterk-WBPhenotype:0000050 
WBRNAi00082152-Conradt-WBPhenotype:0000050 
WBRNAi00082143-Conradt-WBPhenotype:0000120 
  
T03E6.7 (As_contig04928)
WBRNAi00082128--WBPhenotype:0000050 
WBRNAi00082128--WBPhenotype:0000057 
WBRNAi00082128--WBPhenotype:0001100 
WBRNAi00052275-Hyman-WBPhenotype:0000050 
WBRNAi00009103-Ahringer-WBPhenotype:0000031 
WBRNAi00009103-Ahringer-WBPhenotype:0000050 
WBRNAi00082129--WBPhenotype:0000050 
WBRNAi00082129--WBPhenotype:0001100 
WBRNAi00082130--WBPhenotype:0000031 
WBRNAi00082130--WBPhenotype:0001905 
WBRNAi00026171-Plasterk-WBPhenotype:0000031 
WBRNAi00026171-Plasterk-WBPhenotype:0000050 
WBRNAi00026171-Plasterk-WBPhenotype:0000643 
  
R10E11.1b (As_contig01059)
WBRNAi00082125-Shi-WBPhenotype:0000050 
WBRNAi00082125-Shi-WBPhenotype:0000172 
WBRNAi00082125-Shi-WBPhenotype:0000354 
WBRNAi00082125-Shi-WBPhenotype:0001303 
WBRNAi00084535--WBPhenotype:0000462 
WBRNAi00084520--WBPhenotype:0001171 
WBRNAi00084518--WBPhenotype:0001171 
WBRNAi00084642-Sawa-WBPhenotype:0000050
WBRNAi00084558--WBPhenotype:0000136
WBRNAi00084545--WBPhenotype:0001184
WBRNAi00084560--WBPhenotype:0001171
WBRNAi00084533--WBPhenotype:0000039
WBRNAi00051693-Hyman-WBPhenotype:0000689
WBRNAi00084528--WBPhenotype:0001171
WBRNAi00051692-Hyman-WBPhenotype:0000689
WBRNAi00084546--WBPhenotype:0000136
WBRNAi00065751-Schwarzbauer-WBPhenotype:0000195
WBRNAi00082120-Mello-WBPhenotype:0000708
WBRNAi00084531--WBPhenotype:0001171
WBRNAi00084536--WBPhenotype:0000462
WBRNAi00084557--WBPhenotype:0000137
WBRNAi00082116-Mello-WBPhenotype:0001597
WBRNAi00084559--WBPhenotype:0001917
WBRNAi00082127-Shi-WBPhenotype:0001597
WBRNAi00026076-Plasterk-WBPhenotype:0000050
WBRNAi00046862-Hyman-WBPhenotype:0000050
WBRNAi00084527--WBPhenotype:0001171
WBRNAi00084517--WBPhenotype:0001171
WBRNAi00002618-Hyman-WBPhenotype:0000050
WBRNAi00084532--WBPhenotype:0000039
WBRNAi00084561--WBPhenotype:0001171
WBRNAi00084529--WBPhenotype:0001171
WBRNAi00082114-Mello-WBPhenotype:0001312
WBRNAi00084538--WBPhenotype:0000467
WBRNAi00009058-Ahringer-WBPhenotype:0000032
WBRNAi00009058-Ahringer-WBPhenotype:0000689
WBRNAi00070258-Ruvkun-WBPhenotype:0000467
WBRNAi00082119-Mello-WBPhenotype:0000708
WBRNAi00084542--WBPhenotype:0000255
WBRNAi00082113-Mello-WBPhenotype:0000172
WBRNAi00082113-Mello-WBPhenotype:0000354
WBRNAi00082113-Mello-WBPhenotype:0001303
WBRNAi00082113-Mello-WBPhenotype:0001312
WBRNAi00082113-Mello-WBPhenotype:0001536
WBRNAi00084516--WBPhenotype:0001171
WBRNAi00084526--WBPhenotype:0001171
WBRNAi00084515--WBPhenotype:0000137
WBRNAi00082115-Mello-WBPhenotype:0000708
WBRNAi00084547--WBPhenotype:0000137
WBRNAi00082121-Mello-WBPhenotype:0000708
WBRNAi00084524--WBPhenotype:0001171
WBRNAi00084522--WBPhenotype:0001171
WBRNAi00066910-Ruvkun-WBPhenotype:0000638
WBRNAi00082126-Shi-WBPhenotype:0000708
WBRNAi00070256-Ruvkun-WBPhenotype:0001171
WBRNAi00084543--WBPhenotype:0001278 
WBRNAi00084519--WBPhenotype:0001171 
WBRNAi00084537--WBPhenotype:0001937 
  
R10E11.1a (As_GSY0GUD01CCZR0)
WBRNAi00082125-Shi-WBPhenotype:0000050 
WBRNAi00082125-Shi-WBPhenotype:0000172 
WBRNAi00082125-Shi-WBPhenotype:0000354 
WBRNAi00082125-Shi-WBPhenotype:0001303 
WBRNAi00084535--WBPhenotype:0000462 
WBRNAi00084520--WBPhenotype:0001171 
WBRNAi00084518--WBPhenotype:0001171 
WBRNAi00084642-Sawa-WBPhenotype:0000050 
WBRNAi00084558--WBPhenotype:0000136 
WBRNAi00084545--WBPhenotype:0001184 
WBRNAi00084560--WBPhenotype:0001171 
WBRNAi00084533--WBPhenotype:0000039
WBRNAi00051693-Hyman-WBPhenotype:0000689
WBRNAi00084528--WBPhenotype:0001171
WBRNAi00051692-Hyman-WBPhenotype:0000689
WBRNAi00084546--WBPhenotype:0000136
WBRNAi00065751-Schwarzbauer-WBPhenotype:0000195
WBRNAi00082120-Mello-WBPhenotype:0000708
WBRNAi00084531--WBPhenotype:0001171
WBRNAi00084536--WBPhenotype:0000462
WBRNAi00084557--WBPhenotype:0000137
WBRNAi00082116-Mello-WBPhenotype:0001597
WBRNAi00084559--WBPhenotype:0001917
WBRNAi00082127-Shi-WBPhenotype:0001597
WBRNAi00026076-Plasterk-WBPhenotype:0000050
WBRNAi00046862-Hyman-WBPhenotype:0000050
WBRNAi00084527--WBPhenotype:0001171
WBRNAi00084517--WBPhenotype:0001171
WBRNAi00002618-Hyman-WBPhenotype:0000050
WBRNAi00084532--WBPhenotype:0000039
WBRNAi00084561--WBPhenotype:0001171
WBRNAi00084529--WBPhenotype:0001171
WBRNAi00082114-Mello-WBPhenotype:0001312
WBRNAi00084538--WBPhenotype:0000467
WBRNAi00009058-Ahringer-WBPhenotype:0000032
WBRNAi00009058-Ahringer-WBPhenotype:0000689
WBRNAi00070258-Ruvkun-WBPhenotype:0000467
WBRNAi00082119-Mello-WBPhenotype:0000708
WBRNAi00084542--WBPhenotype:0000255
WBRNAi00082113-Mello-WBPhenotype:0000172
WBRNAi00082113-Mello-WBPhenotype:0000354
WBRNAi00082113-Mello-WBPhenotype:0001303
WBRNAi00082113-Mello-WBPhenotype:0001312
WBRNAi00082113-Mello-WBPhenotype:0001536 
WBRNAi00084516--WBPhenotype:0001171 
WBRNAi00084526--WBPhenotype:0001171 
WBRNAi00084515--WBPhenotype:0000137 
WBRNAi00082115-Mello-WBPhenotype:0000708 
WBRNAi00084547--WBPhenotype:0000137 
WBRNAi00082121-Mello-WBPhenotype:0000708 
WBRNAi00084524--WBPhenotype:0001171 
WBRNAi00084522--WBPhenotype:0001171 
WBRNAi00066910-Ruvkun-WBPhenotype:0000638 
WBRNAi00082126-Shi-WBPhenotype:0000708 
WBRNAi00070256-Ruvkun-WBPhenotype:0001171 
WBRNAi00084543--WBPhenotype:0001278 
WBRNAi00084519--WBPhenotype:0001171 
WBRNAi00084537--WBPhenotype:0001937 
  
R10E11.1c (As_GSY0GUD02H6V15)
WBRNAi00082125-Shi-WBPhenotype:0000050 
WBRNAi00082125-Shi-WBPhenotype:0000172 
WBRNAi00082125-Shi-WBPhenotype:0000354 
WBRNAi00082125-Shi-WBPhenotype:0001303 
WBRNAi00084535--WBPhenotype:0000462 
WBRNAi00084520--WBPhenotype:0001171 
WBRNAi00084518--WBPhenotype:0001171 
WBRNAi00084642-Sawa-WBPhenotype:0000050 
WBRNAi00084558--WBPhenotype:0000136 
WBRNAi00084545--WBPhenotype:0001184 
WBRNAi00084560--WBPhenotype:0001171 
WBRNAi00084533--WBPhenotype:0000039 
WBRNAi00051693-Hyman-WBPhenotype:0000689 
WBRNAi00084528--WBPhenotype:0001171 
WBRNAi00051692-Hyman-WBPhenotype:0000689 
WBRNAi00084546--WBPhenotype:0000136
WBRNAi00065751-Schwarzbauer-WBPhenotype:0000195
WBRNAi00082120-Mello-WBPhenotype:0000708
WBRNAi00084531--WBPhenotype:0001171
WBRNAi00084536--WBPhenotype:0000462
WBRNAi00084557--WBPhenotype:0000137
WBRNAi00082116-Mello-WBPhenotype:0001597
WBRNAi00084559--WBPhenotype:0001917
WBRNAi00082127-Shi-WBPhenotype:0001597
WBRNAi00026076-Plasterk-WBPhenotype:0000050
WBRNAi00046862-Hyman-WBPhenotype:0000050
WBRNAi00084527--WBPhenotype:0001171
WBRNAi00084517--WBPhenotype:0001171
WBRNAi00002618-Hyman-WBPhenotype:0000050
WBRNAi00084532--WBPhenotype:0000039
WBRNAi00084561--WBPhenotype:0001171
WBRNAi00084529--WBPhenotype:0001171
WBRNAi00082114-Mello-WBPhenotype:0001312
WBRNAi00084538--WBPhenotype:0000467
WBRNAi00009058-Ahringer-WBPhenotype:0000032
WBRNAi00009058-Ahringer-WBPhenotype:0000689
WBRNAi00070258-Ruvkun-WBPhenotype:0000467
WBRNAi00082119-Mello-WBPhenotype:0000708
WBRNAi00084542--WBPhenotype:0000255
WBRNAi00082113-Mello-WBPhenotype:0000172
WBRNAi00082113-Mello-WBPhenotype:0000354
WBRNAi00082113-Mello-WBPhenotype:0001303
WBRNAi00082113-Mello-WBPhenotype:0001312
WBRNAi00082113-Mello-WBPhenotype:0001536
WBRNAi00084516--WBPhenotype:0001171
WBRNAi00084526--WBPhenotype:0001171
WBRNAi00084515--WBPhenotype:0000137
WBRNAi00082115-Mello-WBPhenotype:0000708 
WBRNAi00084547--WBPhenotype:0000137 
WBRNAi00082121-Mello-WBPhenotype:0000708 
WBRNAi00084524--WBPhenotype:0001171 
WBRNAi00084522--WBPhenotype:0001171 
WBRNAi00066910-Ruvkun-WBPhenotype:0000638 
WBRNAi00082126-Shi-WBPhenotype:0000708 
WBRNAi00070256-Ruvkun-WBPhenotype:0001171 
WBRNAi00084543--WBPhenotype:0001278 
WBRNAi00084519--WBPhenotype:0001171 
WBRNAi00084537--WBPhenotype:0001937 
  
K11G12.3 (As_GSY0GUD01BQN5J)
WBRNAi00082086-Nass-WBPhenotype:0000636 
WBRNAi00082086-Nass-WBPhenotype:0001502 
WBRNAi00082081-Nass-WBPhenotype:0000425 
  
K11G12.4a (As_GSY0GUD01AM0ZF)
WBRNAi00082079-Nass-WBPhenotype:0000425 
WBRNAi00076571-Caldwell-WBPhenotype:0000679 
WBRNAi00076571-Caldwell-WBPhenotype:0001405 
WBRNAi00082085-Nass-WBPhenotype:0000636 
WBRNAi00082085-Nass-WBPhenotype:0001502 
WBRNAi00082083-Nass-WBPhenotype:0000636 
WBRNAi00082083-Nass-WBPhenotype:0001904 
  
K11G12.4b (As_GTBCVTC01EADSM)
WBRNAi00082079-Nass-WBPhenotype:0000425 
WBRNAi00076571-Caldwell-WBPhenotype:0000679 
WBRNAi00076571-Caldwell-WBPhenotype:0001405 
WBRNAi00082085-Nass-WBPhenotype:0000636 
WBRNAi00082085-Nass-WBPhenotype:0001502 
WBRNAi00082083-Nass-WBPhenotype:0000636 
WBRNAi00082083-Nass-WBPhenotype:0001904 
  
F08F8.2 (As_GTBCVTC02F3WEN)
WBRNAi00082061-Pilon-WBPhenotype:0001236 
WBRNAi00071308-Grant-WBPhenotype:0000961 
WBRNAi00071308-Grant-WBPhenotype:0001425 
WBRNAi00067471-Roy-WBPhenotype:0000531 
WBRNAi00082068-Pilon-WBPhenotype:0001183 
WBRNAi00002473-Hyman-WBPhenotype:0000050 
WBRNAi00023404-Ruvkun-WBPhenotype:0001183 
WBRNAi00025034-Plasterk-WBPhenotype:0000050 
WBRNAi00025034-Plasterk-WBPhenotype:0000059 
WBRNAi00025034-Plasterk-WBPhenotype:0000643 
WBRNAi00023697-Ruvkun-WBPhenotype:0001183 
WBRNAi00008614-Ahringer-WBPhenotype:0000031 
WBRNAi00008614-Ahringer-WBPhenotype:0000050 
WBRNAi00008614-Ahringer-WBPhenotype:0000643 
WBRNAi00008614-Ahringer-WBPhenotype:0000689 
WBRNAi00008614-Ahringer-WBPhenotype:0001010 
WBRNAi00002727-Hyman-WBPhenotype:0000050 
WBRNAi00067700-Roy-WBPhenotype:0000531 
WBRNAi00044027-Hyman-WBPhenotype:0000050 
WBRNAi00044027-Hyman-WBPhenotype:0000365 
WBRNAi00023985-Ruvkun-WBPhenotype:0001183 
WBRNAi00076277-Caldwell-WBPhenotype:0000062 
WBRNAi00001267-Sumiyoshi-WBPhenotype:0000689 
WBRNAi00082075-Pilon-WBPhenotype:0001278 
WBRNAi00082108-Aroian-WBPhenotype:0000365 
WBRNAi00023185-Ruvkun-WBPhenotype:0001183 
WBRNAi00082074-Pilon-WBPhenotype:0001278 
  
F26A3.3 (As_GSY0GUD02HIYMB)
WBRNAi00082042-Mello-WBPhenotype:0000436 
WBRNAi00082042-Mello-WBPhenotype:0001348 
WBRNAi00000033-Ahringer-WBPhenotype:0000031 
WBRNAi00000033-Ahringer-WBPhenotype:0000050 
WBRNAi00000033-Ahringer-WBPhenotype:0001018 
WBRNAi00082034-Mello-WBPhenotype:0000684 
WBRNAi00082034-Mello-WBPhenotype:0000867 
WBRNAi00082034-Mello-WBPhenotype:0001028 
WBRNAi00082034-Mello-WBPhenotype:0001378 
WBRNAi00082034-Mello-WBPhenotype:0001499 
WBRNAi00082034-Mello-WBPhenotype:0001584 
WBRNAi00082034-Mello-WBPhenotype:0001875 
WBRNAi00045589-Hyman-WBPhenotype:0000050 
WBRNAi00064617--WBPhenotype:0000688 
WBRNAi00064710--WBPhenotype:0000031 
WBRNAi00064710--WBPhenotype:0000050 
WBRNAi00064710--WBPhenotype:0000054 
WBRNAi00064710--WBPhenotype:0000535 
WBRNAi00081331-Ahringer-WBPhenotype:0001129 
WBRNAi00081764-Ketting-WBPhenotype:0000436 
WBRNAi00067804-Roy-WBPhenotype:0000531 
WBRNAi00025240-Plasterk-WBPhenotype:0000050 
WBRNAi00067239-Roy-WBPhenotype:0000531 
WBRNAi00082038-Mello-WBPhenotype:0000436 
WBRNAi00082038-Mello-WBPhenotype:0001910 
  
Y39A3B.5d (As_GTBCVTC02HP16S)
WBRNAi00082006-Johnson-WBPhenotype:0001171 
  
Y32F6A.3 (As_contig01297)
WBRNAi00081961-Blumenthal-WBPhenotype:0000062 
WBRNAi00074943-van den Heuvel-WBPhenotype:0000062
WBRNAi00074943-van den Heuvel-WBPhenotype:0000164
WBRNAi00074943-van den Heuvel-WBPhenotype:0000688
WBRNAi00074943-van den Heuvel-WBPhenotype:0000697
WBRNAi00074946-van den Heuvel-WBPhenotype:0000054
WBRNAi00074946-van den Heuvel-WBPhenotype:0000059
WBRNAi00081957-Blumenthal-WBPhenotype:0000700
WBRNAi00072719-van den Heuvel-WBPhenotype:0000038
WBRNAi00072719-van den Heuvel-WBPhenotype:0000688
WBRNAi00074948-van den Heuvel-WBPhenotype:0000054
WBRNAi00072718-van den Heuvel-WBPhenotype:0000054
WBRNAi00072718-van den Heuvel-WBPhenotype:0000059
WBRNAi00026636-Plasterk-WBPhenotype:0000050
WBRNAi00026636-Plasterk-WBPhenotype:0000059
WBRNAi00074949-van den Heuvel-WBPhenotype:0000054
WBRNAi00036755-Vidal-WBPhenotype:0000164
WBRNAi00036755-Vidal-WBPhenotype:0000535
WBRNAi00036755-Vidal-WBPhenotype:0000643
WBRNAi00036755-Vidal-WBPhenotype:0000689
WBRNAi00074944-van den Heuvel-WBPhenotype:0000054
WBRNAi00074944-van den Heuvel-WBPhenotype:0000059
WBRNAi00082705-Reinke-WBPhenotype:0000290
WBRNAi00082705-Reinke-WBPhenotype:0000291
WBRNAi00082705-Reinke-WBPhenotype:0000684
WBRNAi00082705-Reinke-WBPhenotype:0001028
WBRNAi00072720-van den Heuvel-WBPhenotype:0000038
WBRNAi00072720-van den Heuvel-WBPhenotype:0000688
WBRNAi00072720-van den Heuvel-WBPhenotype:0000697
WBRNAi00074950-van den Heuvel-WBPhenotype:0000062
WBRNAi00074950-van den Heuvel-WBPhenotype:0000688
WBRNAi00074950-van den Heuvel-WBPhenotype:0000697
WBRNAi00074945-van den Heuvel-WBPhenotype:0000054
WBRNAi00074945-van den Heuvel-WBPhenotype:0000059 
WBRNAi00074947-van den Heuvel-WBPhenotype:0000062 
WBRNAi00074947-van den Heuvel-WBPhenotype:0000688 
WBRNAi00074947-van den Heuvel-WBPhenotype:0000697 
WBRNAi00055786-Hyman-WBPhenotype:0000050 
WBRNAi00009299-Ahringer-WBPhenotype:0000031 
WBRNAi00009299-Ahringer-WBPhenotype:0000050 
WBRNAi00009299-Ahringer-WBPhenotype:0000054 
WBRNAi00009299-Ahringer-WBPhenotype:0000535 
WBRNAi00001507-Sumiyoshi-WBPhenotype:0000689 
  
F11A10.8 (As_contig03059)
WBRNAi00081951-Blumenthal-WBPhenotype:0000700 
WBRNAi00007848-Kemphues-WBPhenotype:0000050 
WBRNAi00007848-Kemphues-WBPhenotype:0001082 
WBRNAi00007848-Kemphues-WBPhenotype:0001108 
WBRNAi00007848-Kemphues-WBPhenotype:0001143 
WBRNAi00007848-Kemphues-WBPhenotype:0001165 
WBRNAi00008637-Ahringer-WBPhenotype:0000050 
WBRNAi00060803-Kaplan-WBPhenotype:0000054 
WBRNAi00060804-Kaplan-WBPhenotype:0000054 
WBRNAi00060801-Kaplan-WBPhenotype:0000017 
WBRNAi00044337-Hyman-WBPhenotype:0000050 
WBRNAi00063618-Boyd-WBPhenotype:0000050 
WBRNAi00025076-Plasterk-WBPhenotype:0000050 
WBRNAi00081942-Blumenthal-WBPhenotype:0000136 
WBRNAi00076295-Caldwell-WBPhenotype:0000062 
  
D1007.7 (As_contig03235)
WBRNAi00081946-Blumenthal-WBPhenotype:0000136 
WBRNAi00081952-Blumenthal-WBPhenotype:0000700 
WBRNAi00000829-Sumiyoshi-WBPhenotype:0000050 
  
C02F5.4 (As_GSY0GUD02IL8NK)
WBRNAi00081944-Blumenthal-WBPhenotype:0000136 
WBRNAi00081947-Blumenthal-WBPhenotype:0000700 
  
T02C12.3 (As_contig04508)
WBRNAi00081895-Han-WBPhenotype:0001276 
WBRNAi00081908-Han-WBPhenotype:0001208 
WBRNAi00081856-Han-WBPhenotype:0000700 
WBRNAi00067631-Roy-WBPhenotype:0000531 
WBRNAi00081789-Han-WBPhenotype:0000700 
  
C46A5.9 (As_GTBCVTC02JILK7)
WBRNAi00081891-Han-WBPhenotype:0001276 
WBRNAi00081815-Han-WBPhenotype:0000700 
WBRNAi00081780-Han-WBPhenotype:0000700 
WBRNAi00081844-Han-WBPhenotype:0000700 
  
Y53G8AR.2a (As_contig04069)
WBRNAi00081859-Han-WBPhenotype:0000700 
WBRNAi00081871-Han-WBPhenotype:0000054 
WBRNAi00081829-Han-WBPhenotype:0000700 
WBRNAi00081792-Han-WBPhenotype:0000700 
  
B0205.3 (As_contig00467)
WBRNAi00081850-Han-WBPhenotype:0000700 
WBRNAi00077771--WBPhenotype:0001036 
WBRNAi00081905-Han-WBPhenotype:0001208 
WBRNAi00078782-Kenyon-WBPhenotype:0001171 
WBRNAi00077794--WBPhenotype:0000119 
WBRNAi00077791--WBPhenotype:0001572 
WBRNAi00077776--WBPhenotype:0001645 
WBRNAi00077790--WBPhenotype:0000682 
WBRNAi00077777--WBPhenotype:0001645 
WBRNAi00078714-Kenyon-WBPhenotype:0001171 
WBRNAi00077780--WBPhenotype:0001260 
WBRNAi00077780--WBPhenotype:0001355 
WBRNAi00077778--WBPhenotype:0001260 
WBRNAi00077778--WBPhenotype:0001355 
WBRNAi00077784--WBPhenotype:0000670 
WBRNAi00077793--WBPhenotype:0000135 
WBRNAi00077786--WBPhenotype:0000682 
WBRNAi00077773--WBPhenotype:0001036 
WBRNAi00078748-Kenyon-WBPhenotype:0001171 
WBRNAi00081786-Han-WBPhenotype:0000700 
WBRNAi00077785--WBPhenotype:0000290 
  
F37A4.8 (As_GSY0GUD02HYV27)
WBRNAi00081846-Han-WBPhenotype:0000700
WBRNAi00072472-van den Heuvel-WBPhenotype:0000059
WBRNAi00072472-van den Heuvel-WBPhenotype:0000676
WBRNAi00074304-van den Heuvel-WBPhenotype:0000054
WBRNAi00074304-van den Heuvel-WBPhenotype:0000059
WBRNAi00074304-van den Heuvel-WBPhenotype:0000154
WBRNAi00074304-van den Heuvel-WBPhenotype:0000697
WBRNAi00074304-van den Heuvel-WBPhenotype:0001037
WBRNAi00002768-Hyman-WBPhenotype:0001037
WBRNAi00081559-Jansen-WBPhenotype:0000275
WBRNAi00074307-van den Heuvel-WBPhenotype:0000054
WBRNAi00074307-van den Heuvel-WBPhenotype:0000059
WBRNAi00074307-van den Heuvel-WBPhenotype:0000154
WBRNAi00074307-van den Heuvel-WBPhenotype:0000697
WBRNAi00074307-van den Heuvel-WBPhenotype:0001037
WBRNAi00046568-Hyman-WBPhenotype:0001036
WBRNAi00081556-Jansen-WBPhenotype:0000275
WBRNAi00081560-Jansen-WBPhenotype:0000275
WBRNAi00081555-Jansen-WBPhenotype:0000275
WBRNAi00068419-Durbin-WBPhenotype:0000688
WBRNAi00074300-van den Heuvel-WBPhenotype:0000062
WBRNAi00074300-van den Heuvel-WBPhenotype:0000688
WBRNAi00074300-van den Heuvel-WBPhenotype:0000697
WBRNAi00008754-Ahringer-WBPhenotype:0000031
WBRNAi00008754-Ahringer-WBPhenotype:0000050
WBRNAi00081893-Han-WBPhenotype:0001276
WBRNAi00068420-Durbin-WBPhenotype:0000688
WBRNAi00081782-Han-WBPhenotype:0000700
WBRNAi00002495-Hyman-WBPhenotype:0001037
WBRNAi00025412-Plasterk-WBPhenotype:0000031
WBRNAi00025412-Plasterk-WBPhenotype:0000038
WBRNAi00025412-Plasterk-WBPhenotype:0000697
WBRNAi00025412-Plasterk-WBPhenotype:0001037
WBRNAi00074302-van den Heuvel-WBPhenotype:0000059
WBRNAi00074302-van den Heuvel-WBPhenotype:0000154
WBRNAi00074302-van den Heuvel-WBPhenotype:0001037
WBRNAi00081817-Han-WBPhenotype:0000700
WBRNAi00075544--WBPhenotype:0000031
WBRNAi00075544--WBPhenotype:0000697
WBRNAi00074303-van den Heuvel-WBPhenotype:0000032
WBRNAi00074303-van den Heuvel-WBPhenotype:0000062
WBRNAi00074303-van den Heuvel-WBPhenotype:0000688
WBRNAi00074303-van den Heuvel-WBPhenotype:0000697
WBRNAi00074306-van den Heuvel-WBPhenotype:0000054
WBRNAi00074306-van den Heuvel-WBPhenotype:0000059
WBRNAi00074306-van den Heuvel-WBPhenotype:0000154
WBRNAi00074306-van den Heuvel-WBPhenotype:0000697
WBRNAi00074305-van den Heuvel-WBPhenotype:0000054
WBRNAi00074305-van den Heuvel-WBPhenotype:0000059
WBRNAi00074305-van den Heuvel-WBPhenotype:0000154
WBRNAi00074305-van den Heuvel-WBPhenotype:0000697
WBRNAi00074305-van den Heuvel-WBPhenotype:0001037
WBRNAi00081903-Han-WBPhenotype:0001208
WBRNAi00084337-Ruvkun-WBPhenotype:0001171
WBRNAi00074301-van den Heuvel-WBPhenotype:0000062
WBRNAi00074301-van den Heuvel-WBPhenotype:0000688
WBRNAi00074301-van den Heuvel-WBPhenotype:0000697
WBRNAi00046563-Hyman-WBPhenotype:0001036
WBRNAi00072471-van den Heuvel-WBPhenotype:0000059
WBRNAi00072471-van den Heuvel-WBPhenotype:0000676
WBRNAi00081913-Han-WBPhenotype:0001276
WBRNAi00081917-Han-WBPhenotype:0001595
WBRNAi00081583-Jansen-WBPhenotype:0000275
WBRNAi00072470-van den Heuvel-WBPhenotype:0000688
WBRNAi00084344-Ruvkun-WBPhenotype:0001171 
WBRNAi00081552-Jansen-WBPhenotype:0000275 
  
C14B1.4 (As_contig01254)
WBRNAi00081842-Han-WBPhenotype:0000700 
WBRNAi00007921-Kemphues-WBPhenotype:0001037 
WBRNAi00081501-Johnson-WBPhenotype:0000461 
WBRNAi00081778-Han-WBPhenotype:0000700 
  
T07E3.3 (As_GSY0GUD01ESU6C)
WBRNAi00081833-Han-WBPhenotype:0000700 
WBRNAi00081876-Han-WBPhenotype:0000054 
WBRNAi00081801-Han-WBPhenotype:0000700 
WBRNAi00081863-Han-WBPhenotype:0000700 
  
C17E4.6 (As_GSY0GUD02JSVHA)
WBRNAi00081776-Han-WBPhenotype:0000700 
WBRNAi00081840-Han-WBPhenotype:0000700 
WBRNAi00081812-Han-WBPhenotype:0000700 
  
F26A3.8 (As_GTBCVTC02HHJBM)
WBRNAi00081764-Ketting-WBPhenotype:0000436 
  
R13F6.9 (As_contig02207)
WBRNAi00081750-Liu-WBPhenotype:0000414 
WBRNAi00009073-Ahringer-WBPhenotype:0000229 
WBRNAi00026120-Plasterk-WBPhenotype:0000229 
  
C16C10.10 (As_contig02681)
WBRNAi00081711--WBPhenotype:0001171 
WBRNAi00081712--WBPhenotype:0001171 
  
M04B2.3 (As_contig08308)
WBRNAi00081700-Dreier-WBPhenotype:0001405 
WBRNAi00081886-Han-WBPhenotype:0001276 
WBRNAi00069193-Ruvkun-WBPhenotype:0001595 
WBRNAi00081836-Han-WBPhenotype:0000700 
WBRNAi00078959-Goldstein-WBPhenotype:0000050 
WBRNAi00081865-Han-WBPhenotype:0000054 
WBRNAi00078957-Goldstein-WBPhenotype:0000050 
WBRNAi00069191-Ruvkun-WBPhenotype:0001208 
WBRNAi00069191-Ruvkun-WBPhenotype:0001236 
WBRNAi00078954-Goldstein-WBPhenotype:0000050 
WBRNAi00081771-Han-WBPhenotype:0000700 
WBRNAi00078958-Goldstein-WBPhenotype:0000050 
WBRNAi00081807-Han-WBPhenotype:0000700 
WBRNAi00069194-Ruvkun-WBPhenotype:0001595 
WBRNAi00081900-Han-WBPhenotype:0001208 
WBRNAi00069192-Ruvkun-WBPhenotype:0001208 
WBRNAi00078960-Goldstein-WBPhenotype:0000050 
  
F09C8.2 (As_contig06384)
WBRNAi00081693-Dreier-WBPhenotype:0001405 
  
C18E9.7 (As_GTBCVTC01D961P)
WBRNAi00081689-Dreier-WBPhenotype:0001405 
  
C29E6.4 (As_contig02167)
WBRNAi00081684-Dreier-WBPhenotype:0001405 
  
T20D3.6 (As_contig01727)
WBRNAi00081683-Dreier-WBPhenotype:0001405 
WBRNAi00078329-Kraemer-WBPhenotype:0000643 
  
D2023.7 (As_GTBCVTC02HLTYZ)
WBRNAi00081665-Dreier-WBPhenotype:0001405 
WBRNAi00002025-Sumiyoshi-WBPhenotype:0000050 
  
M01E5.5b (As_GSY0GUD02IK8AS)
WBRNAi00081661-Dreier-WBPhenotype:0001405 
WBRNAi00000085-Ahringer-WBPhenotype:0000038 
WBRNAi00000085-Ahringer-WBPhenotype:0000638 
WBRNAi00000085-Ahringer-WBPhenotype:0001175 
WBRNAi00070267-Ruvkun-WBPhenotype:0001171 
WBRNAi00061562-Piano-WBPhenotype:0000050 
WBRNAi00071072-Grant-WBPhenotype:0000961 
WBRNAi00071072-Grant-WBPhenotype:0001425 
WBRNAi00025977-Plasterk-WBPhenotype:0000031 
WBRNAi00025977-Plasterk-WBPhenotype:0000054 
WBRNAi00025977-Plasterk-WBPhenotype:0000583 
WBRNAi00025977-Plasterk-WBPhenotype:0000643 
WBRNAi00025977-Plasterk-WBPhenotype:0001037 
WBRNAi00063504-Koo-WBPhenotype:0000154 
WBRNAi00063504-Koo-WBPhenotype:0000186 
WBRNAi00063504-Koo-WBPhenotype:0000689 
WBRNAi00063504-Koo-WBPhenotype:0000691 
WBRNAi00063504-Koo-WBPhenotype:0000749 
WBRNAi00025978-Plasterk-WBPhenotype:0000059 
WBRNAi00025978-Plasterk-WBPhenotype:0000643 
WBRNAi00070270-Ruvkun-WBPhenotype:0000467 
WBRNAi00070269-Ruvkun-WBPhenotype:0001171 
  
C01G12.8 (As_contig02409)
WBRNAi00081659-Dreier-WBPhenotype:0001405 
  
T23G5.5 (As_GSY0GUD02F6PPH)
WBRNAi00081643-Dreier-WBPhenotype:0001405 
  
F55B12.3b (As_GTBCVTC02HHYL6)
WBRNAi00081625-Dreier-WBPhenotype:0001405 
WBRNAi00068020-Roy-WBPhenotype:0000531 
  
W07G4.4 (As_contig03077)
WBRNAi00081624-Dreier-WBPhenotype:0001405 
  
T27C10.6 (As_GTBCVTC02F4OI1)
WBRNAi00081547-Wolozin-WBPhenotype:0001379 
WBRNAi00077063--WBPhenotype:0001379 
  
T04A11.6 (As_GSY0GUD02FPJAU)
WBRNAi00081545-Koo-WBPhenotype:0000775 
WBRNAi00081545-Koo-WBPhenotype:0001028 
WBRNAi00081545-Koo-WBPhenotype:0001215 
WBRNAi00081545-Koo-WBPhenotype:0001348 
  
B0222.9 (As_contig01814)
WBRNAi00081538-Johnson-WBPhenotype:0001171 
WBRNAi00081513-Johnson-WBPhenotype:0001621 
WBRNAi00081488-Johnson-WBPhenotype:0000462 
  
F17A9.4 (As_contig02214)
WBRNAi00081518-Johnson-WBPhenotype:0001621 
WBRNAi00081493-Johnson-WBPhenotype:0000462 
  
K08F4.7 (As_GTBCVTC01A3QQI)
WBRNAi00081511-Johnson-WBPhenotype:0001621 
  
C02C2.3 (As_contig00813)
WBRNAi00081495-Johnson-WBPhenotype:0000462 
WBRNAi00081542-Johnson-WBPhenotype:0001171 
WBRNAi00066345-Fares-WBPhenotype:0001426 
WBRNAi00081520-Johnson-WBPhenotype:0001621 
WBRNAi00081980-Johnson-WBPhenotype:0001171 
WBRNAi00081992-Johnson-WBPhenotype:0001171 
  
T23G7.4 (As_contig02556)
WBRNAi00081458-Lee-WBPhenotype:0000679 
WBRNAi00065618-Greenwald-WBPhenotype:0001426 
WBRNAi00065618-Greenwald-WBPhenotype:0001428 
WBRNAi00053984-Hyman-WBPhenotype:0000050 
WBRNAi00053984-Hyman-WBPhenotype:0000767 
  
T10E9.7b (As_contig10697)
WBRNAi00081427-Ahringer-WBPhenotype:0000063 
WBRNAi00081427-Ahringer-WBPhenotype:0000674
WBRNAi00063985-Kenyon-WBPhenotype:0000061
WBRNAi00071002-Grant-WBPhenotype:0000961
WBRNAi00071002-Grant-WBPhenotype:0001425
WBRNAi00000099-Ahringer-WBPhenotype:0000031
WBRNAi00000099-Ahringer-WBPhenotype:0000050
WBRNAi00000099-Ahringer-WBPhenotype:0000051
WBRNAi00084358-Ron-WBPhenotype:0001236
WBRNAi00084358-Ron-WBPhenotype:0001644
WBRNAi00063986-Kenyon-WBPhenotype:0000061
WBRNAi00026265-Plasterk-WBPhenotype:0000050
WBRNAi00026265-Plasterk-WBPhenotype:0000059
WBRNAi00001738-Sumiyoshi-WBPhenotype:0000050
WBRNAi00001738-Sumiyoshi-WBPhenotype:0000059
WBRNAi00053057-Hyman-WBPhenotype:0000050
WBRNAi00053057-Hyman-WBPhenotype:0000126
WBRNAi00026266-Plasterk-WBPhenotype:0000059 
  
R09B3.5 (As_GTBCVTC02JW4YH)
WBRNAi00081407-Ahringer-WBPhenotype:0000779 
WBRNAi00069223-Ruvkun-WBPhenotype:0001208 
WBRNAi00069223-Ruvkun-WBPhenotype:0001236 
WBRNAi00026071-Plasterk-WBPhenotype:0000050 
WBRNAi00026071-Plasterk-WBPhenotype:0000059 
WBRNAi00026071-Plasterk-WBPhenotype:0000583 
WBRNAi00075289-van den Heuvel-WBPhenotype:0000643 
WBRNAi00075289-van den Heuvel-WBPhenotype:0000688 
WBRNAi00070312-Ruvkun-WBPhenotype:0001171 
WBRNAi00080580-Skop-WBPhenotype:0000050 
WBRNAi00080580-Skop-WBPhenotype:0000154 
WBRNAi00051591-Hyman-WBPhenotype:0000050 
WBRNAi00080097-Roy-WBPhenotype:0000030 
WBRNAi00080097-Roy-WBPhenotype:0000050
WBRNAi00073235-van den Heuvel-WBPhenotype:0000050
WBRNAi00073235-van den Heuvel-WBPhenotype:0000054
WBRNAi00073235-van den Heuvel-WBPhenotype:0000059
WBRNAi00073235-van den Heuvel-WBPhenotype:0000535
WBRNAi00075290-van den Heuvel-WBPhenotype:0000050
WBRNAi00075290-van den Heuvel-WBPhenotype:0000059
WBRNAi00073236-van den Heuvel-WBPhenotype:0000050
WBRNAi00073236-van den Heuvel-WBPhenotype:0000054
WBRNAi00073236-van den Heuvel-WBPhenotype:0000059
WBRNAi00073236-van den Heuvel-WBPhenotype:0000535
WBRNAi00080179-Roy-WBPhenotype:0000172
WBRNAi00080179-Roy-WBPhenotype:0001636
WBRNAi00069224-Ruvkun-WBPhenotype:0001208
WBRNAi00069226-Ruvkun-WBPhenotype:0001595
WBRNAi00069227-Ruvkun-WBPhenotype:0001595
WBRNAi00063061--WBPhenotype:0000683
WBRNAi00069225-Ruvkun-WBPhenotype:0001594
WBRNAi00070310-Ruvkun-WBPhenotype:0001171
WBRNAi00073234-van den Heuvel-WBPhenotype:0000032
WBRNAi00073234-van den Heuvel-WBPhenotype:0000050
WBRNAi00073234-van den Heuvel-WBPhenotype:0000054
WBRNAi00073234-van den Heuvel-WBPhenotype:0000059
WBRNAi00073234-van den Heuvel-WBPhenotype:0000535
WBRNAi00073234-van den Heuvel-WBPhenotype:0000688
WBRNAi00026072-Plasterk-WBPhenotype:0000050
WBRNAi00026072-Plasterk-WBPhenotype:0000059
WBRNAi00026072-Plasterk-WBPhenotype:0000583
WBRNAi00034767-Vidal-WBPhenotype:0000050
WBRNAi00034767-Vidal-WBPhenotype:0000059
WBRNAi00034767-Vidal-WBPhenotype:0000154
WBRNAi00034767-Vidal-WBPhenotype:0000583
WBRNAi00000090-Ahringer-WBPhenotype:0000031 
WBRNAi00000090-Ahringer-WBPhenotype:0000050 
WBRNAi00000090-Ahringer-WBPhenotype:0000583 
WBRNAi00000090-Ahringer-WBPhenotype:0001020 
WBRNAi00081582-Jansen-WBPhenotype:0000275 
  
W04A4.5 (As_contig01899)
WBRNAi00081387-Ahringer-WBPhenotype:0000779 
WBRNAi00054742-Hyman-WBPhenotype:0000050 
WBRNAi00026476-Plasterk-WBPhenotype:0000050 
WBRNAi00026476-Plasterk-WBPhenotype:0000059 
WBRNAi00026476-Plasterk-WBPhenotype:0000643 
WBRNAi00069412-Ruvkun-WBPhenotype:0001595 
WBRNAi00036259-Vidal-WBPhenotype:0000059 
WBRNAi00036259-Vidal-WBPhenotype:0000697 
WBRNAi00026475-Plasterk-WBPhenotype:0000050 
WBRNAi00026475-Plasterk-WBPhenotype:0000059 
WBRNAi00001633-Sumiyoshi-WBPhenotype:0000050 
WBRNAi00069411-Ruvkun-WBPhenotype:0001208 
WBRNAi00069411-Ruvkun-WBPhenotype:0001236 
WBRNAi00024202-Ruvkun-WBPhenotype:0001183 
WBRNAi00000110-Ahringer-WBPhenotype:0000031 
WBRNAi00000110-Ahringer-WBPhenotype:0000050 
WBRNAi00000110-Ahringer-WBPhenotype:0000535 
WBRNAi00000110-Ahringer-WBPhenotype:0000643 
WBRNAi00000110-Ahringer-WBPhenotype:0001020 
WBRNAi00023336-Ruvkun-WBPhenotype:0001183 
WBRNAi00002399-Sumiyoshi-WBPhenotype:0000689 
  
F55A3.3 (As_GTBCVTC02FP24N)
WBRNAi00081365-Ahringer-WBPhenotype:0000779 
WBRNAi00077937-Villeneuve-WBPhenotype:0000050 
WBRNAi00066900-Ruvkun-WBPhenotype:0000638
WBRNAi00081341-Ahringer-WBPhenotype:0001026
WBRNAi00081341-Ahringer-WBPhenotype:0001143
WBRNAi00064894-Plasterk-WBPhenotype:0000679
WBRNAi00064894-Plasterk-WBPhenotype:0001405
WBRNAi00025657-Plasterk-WBPhenotype:0000050
WBRNAi00007718-Kemphues-WBPhenotype:0000050
WBRNAi00007718-Kemphues-WBPhenotype:0001132
WBRNAi00007718-Kemphues-WBPhenotype:0001141
WBRNAi00048428-Hyman-WBPhenotype:0000050
WBRNAi00048428-Hyman-WBPhenotype:0001077
WBRNAi00025658-Plasterk-WBPhenotype:0000050
WBRNAi00025659-Plasterk-WBPhenotype:0000050
WBRNAi00000187-Kemphues-WBPhenotype:0000050
WBRNAi00022376-Ahringer-WBPhenotype:0000050
WBRNAi00000064-Ahringer-WBPhenotype:0000050
WBRNAi00000064-Ahringer-WBPhenotype:0001020 
WBRNAi00048429-Hyman-WBPhenotype:0000050 
WBRNAi00025660-Plasterk-WBPhenotype:0000050 
  
M01A10.3 (As_contig04165)
WBRNAi00081356-Ahringer-WBPhenotype:0001165 
WBRNAi00050714-Hyman-WBPhenotype:0000050 
WBRNAi00050714-Hyman-WBPhenotype:0000365 
WBRNAi00000083-Ahringer-WBPhenotype:0000050 
WBRNAi00000083-Ahringer-WBPhenotype:0000054 
WBRNAi00000083-Ahringer-WBPhenotype:0000643 
WBRNAi00070986-Grant-WBPhenotype:0000961 
WBRNAi00070986-Grant-WBPhenotype:0001425 
WBRNAi00025964-Plasterk-WBPhenotype:0000050 
WBRNAi00025964-Plasterk-WBPhenotype:0000059 
WBRNAi00025964-Plasterk-WBPhenotype:0000643 
WBRNAi00061134-Hagen-WBPhenotype:0001018 
WBRNAi00061134-Hagen-WBPhenotype:0001143 
WBRNAi00025963-Plasterk-WBPhenotype:0000050 
WBRNAi00025963-Plasterk-WBPhenotype:0000054 
WBRNAi00025963-Plasterk-WBPhenotype:0000059 
WBRNAi00025963-Plasterk-WBPhenotype:0000643 
  
M01A10.2f (As_GSY0GUD02FKXPW)
WBRNAi00081356-Ahringer-WBPhenotype:0001165 
WBRNAi00000083-Ahringer-WBPhenotype:0000050 
WBRNAi00000083-Ahringer-WBPhenotype:0000054 
WBRNAi00000083-Ahringer-WBPhenotype:0000643 
WBRNAi00070986-Grant-WBPhenotype:0000961 
WBRNAi00070986-Grant-WBPhenotype:0001425 
WBRNAi00025964-Plasterk-WBPhenotype:0000050 
WBRNAi00025964-Plasterk-WBPhenotype:0000059 
WBRNAi00025964-Plasterk-WBPhenotype:0000643 
WBRNAi00025963-Plasterk-WBPhenotype:0000050 
WBRNAi00025963-Plasterk-WBPhenotype:0000054 
WBRNAi00025963-Plasterk-WBPhenotype:0000059 
WBRNAi00025963-Plasterk-WBPhenotype:0000643 
  
R09B3.4 (As_contig05554)
WBRNAi00081355-Ahringer-WBPhenotype:0000762 
WBRNAi00081355-Ahringer-WBPhenotype:0001129 
WBRNAi00081355-Ahringer-WBPhenotype:0001152 
WBRNAi00069223-Ruvkun-WBPhenotype:0001208 
WBRNAi00069223-Ruvkun-WBPhenotype:0001236 
WBRNAi00082804--WBPhenotype:0000050 
WBRNAi00082804--WBPhenotype:0000520 
WBRNAi00082804--WBPhenotype:0000696 
WBRNAi00077500--WBPhenotype:0001078 
WBRNAi00026069-Plasterk-WBPhenotype:0000031
WBRNAi00026069-Plasterk-WBPhenotype:0000050
WBRNAi00026069-Plasterk-WBPhenotype:0000164
WBRNAi00026069-Plasterk-WBPhenotype:0000697
WBRNAi00026069-Plasterk-WBPhenotype:0001037
WBRNAi00000089-Ahringer-WBPhenotype:0000032
WBRNAi00000089-Ahringer-WBPhenotype:0000038
WBRNAi00000089-Ahringer-WBPhenotype:0000050
WBRNAi00051590-Hyman-WBPhenotype:0000050
WBRNAi00051590-Hyman-WBPhenotype:0001018
WBRNAi00069224-Ruvkun-WBPhenotype:0001208
WBRNAi00069226-Ruvkun-WBPhenotype:0001595
WBRNAi00069227-Ruvkun-WBPhenotype:0001595
WBRNAi00069225-Ruvkun-WBPhenotype:0001594
WBRNAi00075627--WBPhenotype:0000007
WBRNAi00075627--WBPhenotype:0000038
WBRNAi00075627--WBPhenotype:0000050
WBRNAi00075627--WBPhenotype:0000280
WBRNAi00075627--WBPhenotype:0000367
WBRNAi00075627--WBPhenotype:0000695
WBRNAi00075627--WBPhenotype:0000696
WBRNAi00075627--WBPhenotype:0000793
WBRNAi00082803--WBPhenotype:0000050
WBRNAi00082803--WBPhenotype:0000073
WBRNAi00082803--WBPhenotype:0000520
WBRNAi00082803--WBPhenotype:0000696
WBRNAi00082803--WBPhenotype:0001412
WBRNAi00026070-Plasterk-WBPhenotype:0000050
WBRNAi00026070-Plasterk-WBPhenotype:0000060
WBRNAi00026070-Plasterk-WBPhenotype:0000643
WBRNAi00026070-Plasterk-WBPhenotype:0000697
WBRNAi00026070-Plasterk-WBPhenotype:0001037
WBRNAi00081582-Jansen-WBPhenotype:0000275 
  
C53H9.2b (As_contig01293)
WBRNAi00081337-Ahringer-WBPhenotype:0001027 
WBRNAi00024899-Plasterk-WBPhenotype:0000050 
WBRNAi00024899-Plasterk-WBPhenotype:0000059 
WBRNAi00043105-Hyman-WBPhenotype:0000050 
WBRNAi00070954-Grant-WBPhenotype:0000961 
WBRNAi00070954-Grant-WBPhenotype:0001425 
WBRNAi00000022-Ahringer-WBPhenotype:0000031 
WBRNAi00000022-Ahringer-WBPhenotype:0000050 
WBRNAi00000022-Ahringer-WBPhenotype:0001027 
WBRNAi00024898-Plasterk-WBPhenotype:0000050 
WBRNAi00024898-Plasterk-WBPhenotype:0000059 
WBRNAi00030122-Vidal-WBPhenotype:0000689 
WBRNAi00030122-Vidal-WBPhenotype:0000697 
  
C53H9.2a (As_GTBCVTC02FQTRZ)
WBRNAi00081337-Ahringer-WBPhenotype:0001027 
WBRNAi00024899-Plasterk-WBPhenotype:0000050 
WBRNAi00024899-Plasterk-WBPhenotype:0000059 
WBRNAi00043105-Hyman-WBPhenotype:0000050 
WBRNAi00070954-Grant-WBPhenotype:0000961 
WBRNAi00070954-Grant-WBPhenotype:0001425 
WBRNAi00000022-Ahringer-WBPhenotype:0000031 
WBRNAi00000022-Ahringer-WBPhenotype:0000050 
WBRNAi00000022-Ahringer-WBPhenotype:0001027 
WBRNAi00024898-Plasterk-WBPhenotype:0000050 
WBRNAi00024898-Plasterk-WBPhenotype:0000059 
WBRNAi00030122-Vidal-WBPhenotype:0000689 
WBRNAi00030122-Vidal-WBPhenotype:0000697 
  
C53H9.2c (As_GSY0GUD02JC548)
WBRNAi00081337-Ahringer-WBPhenotype:0001027 
WBRNAi00024899-Plasterk-WBPhenotype:0000050 
WBRNAi00024899-Plasterk-WBPhenotype:0000059 
WBRNAi00043105-Hyman-WBPhenotype:0000050 
WBRNAi00070954-Grant-WBPhenotype:0000961 
WBRNAi00070954-Grant-WBPhenotype:0001425 
WBRNAi00000022-Ahringer-WBPhenotype:0000031 
WBRNAi00000022-Ahringer-WBPhenotype:0000050 
WBRNAi00000022-Ahringer-WBPhenotype:0001027 
WBRNAi00024898-Plasterk-WBPhenotype:0000050 
WBRNAi00024898-Plasterk-WBPhenotype:0000059 
WBRNAi00030122-Vidal-WBPhenotype:0000689 
WBRNAi00030122-Vidal-WBPhenotype:0000697 
  
Y18D10A.20 (As_contig03199)
WBRNAi00081329-Ahringer-WBPhenotype:0001129 
WBRNAi00036696-Vidal-WBPhenotype:0000050 
WBRNAi00026619-Plasterk-WBPhenotype:0000050 
WBRNAi00026620-Plasterk-WBPhenotype:0000050 
WBRNAi00026620-Plasterk-WBPhenotype:0000643 
WBRNAi00026620-Plasterk-WBPhenotype:0001037 
WBRNAi00000121-Ahringer-WBPhenotype:0000050 
WBRNAi00000121-Ahringer-WBPhenotype:0001018 
WBRNAi00055614-Hyman-WBPhenotype:0000050 
WBRNAi00055614-Hyman-WBPhenotype:0001018 
WBRNAi00065688-Sumiyoshi-WBPhenotype:0000679 
WBRNAi00080615-Skop-WBPhenotype:0000050 
WBRNAi00080615-Skop-WBPhenotype:0000154 
WBRNAi00080615-Skop-WBPhenotype:0001885 
  
F39B2.10 (As_GSY0GUD02F953J)
WBRNAi00081314-Ahringer-WBPhenotype:0000628 
WBRNAi00000051-Ahringer-WBPhenotype:0000050 
WBRNAi00000051-Ahringer-WBPhenotype:0001102 
WBRNAi00046753-Hyman-WBPhenotype:0000050 
WBRNAi00063655-Morimoto-WBPhenotype:0000061 
  
F26B1.3 (As_contig02081)
WBRNAi00081298-Ahringer-WBPhenotype:0001030 
WBRNAi00025241-Plasterk-WBPhenotype:0000050 
WBRNAi00045598-Hyman-WBPhenotype:0000050 
WBRNAi00045598-Hyman-WBPhenotype:0001034 
WBRNAi00022709-Adam-WBPhenotype:0000050 
WBRNAi00025242-Plasterk-WBPhenotype:0000050 
WBRNAi00062937--WBPhenotype:0000050 
WBRNAi00008002-Kemphues-WBPhenotype:0000050 
WBRNAi00008002-Kemphues-WBPhenotype:0001080 
WBRNAi00008002-Kemphues-WBPhenotype:0001121
WBRNAi00008002-Kemphues-WBPhenotype:0001134
WBRNAi00008002-Kemphues-WBPhenotype:0001139
WBRNAi00008002-Kemphues-WBPhenotype:0001166
WBRNAi00062945--WBPhenotype:0000363
WBRNAi00062945--WBPhenotype:0001102
WBRNAi00062945--WBPhenotype:0001348
WBRNAi00062945--WBPhenotype:0001580
WBRNAi00022655-Iino-WBPhenotype:0000050
WBRNAi00022710-Adam-WBPhenotype:0000050
WBRNAi00077503--WBPhenotype:0001078
WBRNAi00065352-Piano-WBPhenotype:0000436
WBRNAi00062951--WBPhenotype:0001139
WBRNAi00000034-Ahringer-WBPhenotype:0000050
WBRNAi00000034-Ahringer-WBPhenotype:0000054
WBRNAi00000034-Ahringer-WBPhenotype:0001030
  
F39H11.5 (As_contig00942)
WBRNAi00081286-Ahringer-WBPhenotype:0000040 
WBRNAi00033457-Vidal-WBPhenotype:0000054 
WBRNAi00033457-Vidal-WBPhenotype:0000059 
WBRNAi00033457-Vidal-WBPhenotype:0000689 
WBRNAi00076400-Caldwell-WBPhenotype:0000062 
WBRNAi00000179-Kemphues-WBPhenotype:0000050 
WBRNAi00000179-Kemphues-WBPhenotype:0000689 
WBRNAi00078764-Kenyon-WBPhenotype:0001171 
WBRNAi00080688-Strange-WBPhenotype:0001751 
WBRNAi00046797-Hyman-WBPhenotype:0000050 
WBRNAi00046797-Hyman-WBPhenotype:0000776 
WBRNAi00080717-Strange-WBPhenotype:0000679 
WBRNAi00080717-Strange-WBPhenotype:0001405 
WBRNAi00073085-van den Heuvel-WBPhenotype:0000054 
WBRNAi00073085-van den Heuvel-WBPhenotype:0000059
WBRNAi00078729-Kenyon-WBPhenotype:0001171
WBRNAi00025451-Plasterk-WBPhenotype:0000050
WBRNAi00025451-Plasterk-WBPhenotype:0000059
WBRNAi00025451-Plasterk-WBPhenotype:0000643
WBRNAi00073084-van den Heuvel-WBPhenotype:0000054
WBRNAi00073084-van den Heuvel-WBPhenotype:0000059
WBRNAi00000054-Ahringer-WBPhenotype:0000040
WBRNAi00000054-Ahringer-WBPhenotype:0000050
WBRNAi00000054-Ahringer-WBPhenotype:0000643
WBRNAi00073086-van den Heuvel-WBPhenotype:0000054
WBRNAi00073086-van den Heuvel-WBPhenotype:0000059
WBRNAi00078794-Kenyon-WBPhenotype:0001171
WBRNAi00025450-Plasterk-WBPhenotype:0000050
WBRNAi00025450-Plasterk-WBPhenotype:0000059
WBRNAi00025450-Plasterk-WBPhenotype:0000643
WBRNAi00025450-Plasterk-WBPhenotype:0000689 
  
T28B4.3 (As_contig09099)
WBRNAi00081194-Moerman-WBPhenotype:0000553 
WBRNAi00081190-Moerman-WBPhenotype:0000053 
  
F31D5.3b (As_GTBCVTC02H9I7D)
WBRNAi00081193-Moerman-WBPhenotype:0000553 
WBRNAi00081189-Moerman-WBPhenotype:0000053 
  
K06A1.5 (As_GSY0GUD01D5TIF)
WBRNAi00081157-Moerman-WBPhenotype:0001569 
  
F22B5.10 (As_GSY0GUD02GI89K)
WBRNAi00081144-Moerman-WBPhenotype:0001569 
  
F11A10.4 (As_GSY0GUD02FZNER)
WBRNAi00081142-Moerman-WBPhenotype:0001569 
  
D2023.5 (As_contig00859)
WBRNAi00081139-Moerman-WBPhenotype:0001569 
  
C53B4.7b (As_GTBCVTC01DQX2P)
WBRNAi00081136-Moerman-WBPhenotype:0001569 
  
C53B4.3 (As_GSY0GUD02F1LB3)
WBRNAi00081135-Moerman-WBPhenotype:0001569 
  
C27H6.9 (As_GTBCVTC02H5AJ4)
WBRNAi00081133-Moerman-WBPhenotype:0001569 
WBRNAi00002087-Sumiyoshi-WBPhenotype:0001037 
  
C27H6.4c (As_contig03225)
WBRNAi00081133-Moerman-WBPhenotype:0001569 
  
C17G1.7 (As_contig08700)
WBRNAi00081132-Moerman-WBPhenotype:0001569 
  
C15F1.7a (As_GSY0GUD01E2Q82)
WBRNAi00081131-Moerman-WBPhenotype:0001569 
WBRNAi00067606-Roy-WBPhenotype:0000531 
  
C10E2.2 (As_contig01302)
WBRNAi00081130-Moerman-WBPhenotype:0001569 
WBRNAi00084232--WBPhenotype:0001936 
  
C02F5.7b (As_GTBCVTC02GBWLQ)
WBRNAi00081127-Moerman-WBPhenotype:0001569 
WBRNAi00084231--WBPhenotype:0001936 
  
B0336.11a (As_contig00668)
WBRNAi00081124-Moerman-WBPhenotype:0001569 
  
B0024.10 (As_GSY0GUD02JMTSQ)
WBRNAi00081123-Moerman-WBPhenotype:0001569 
  
F42C5.9 (As_contig04549)
WBRNAi00081119-Moerman-WBPhenotype:0001569 
WBRNAi00064914-Plasterk-WBPhenotype:0000679 
WBRNAi00064914-Plasterk-WBPhenotype:0001405 
WBRNAi00071893-Grant-WBPhenotype:0000679 
WBRNAi00025474-Plasterk-WBPhenotype:0000059 
WBRNAi00025474-Plasterk-WBPhenotype:0000689 
WBRNAi00071421-Grant-WBPhenotype:0000961 
WBRNAi00071421-Grant-WBPhenotype:0001425 
WBRNAi00008784-Ahringer-WBPhenotype:0000032 
WBRNAi00008784-Ahringer-WBPhenotype:0000689 
  
F22A3.2 (As_GTBCVTC01ER1BG)
WBRNAi00081118-Moerman-WBPhenotype:0001569 
  
B0336.3 (As_contig00549)
WBRNAi00081116-Moerman-WBPhenotype:0001569 
WBRNAi00008296-Ahringer-WBPhenotype:0000031 
WBRNAi00008296-Ahringer-WBPhenotype:0000535 
WBRNAi00024382-Plasterk-WBPhenotype:0000031 
WBRNAi00069481-Plasterk-WBPhenotype:0000531 
WBRNAi00069481-Plasterk-WBPhenotype:0000744 
  
C44H4.4 (As_contig00956)
WBRNAi00081105-Moerman-WBPhenotype:0001569 
  
T10B11.1 (As_contig00683)
WBRNAi00081099-Moerman-WBPhenotype:0001569 
  
K07G5.1 (As_GTBCVTC02GFXMV)
WBRNAi00081098-Moerman-WBPhenotype:0001569 
  
C27A12.9 (As_contig00577)
WBRNAi00081093-Moerman-WBPhenotype:0001569 
  
T27E9.2 (As_contig10067)
WBRNAi00081092-Moerman-WBPhenotype:0001569 
WBRNAi00027487-Plasterk-WBPhenotype:0000031 
WBRNAi00026418-Plasterk-WBPhenotype:0000031 
  
F47F2.1b (As_contig05857)
WBRNAi00081091-Moerman-WBPhenotype:0001569 
  
F46H6.2a (As_GTBCVTC01BLR1R)
WBRNAi00081089-Moerman-WBPhenotype:0001569 
  
C18A11.7b (As_contig00412)
WBRNAi00081085-Moerman-WBPhenotype:0001569 
  
F55D10.1 (As_contig01825)
WBRNAi00081081-Moerman-WBPhenotype:0001569 
  
F25H5.1f (As_GSY0GUD01EUUYL)
WBRNAi00081080-Moerman-WBPhenotype:0001569 
  
C09D1.1g (As_contig00628)
WBRNAi00081076-Moerman-WBPhenotype:0001569 
WBRNAi00066564-Schafer-WBPhenotype:0001202 
WBRNAi00066750-Schafer-WBPhenotype:0000643 
WBRNAi00038533-Benian-WBPhenotype:0000603 
WBRNAi00038531-Benian-WBPhenotype:0000603 
WBRNAi00038530-Benian-WBPhenotype:0000603 
WBRNAi00002917-Ahringer-WBPhenotype:0000643 
  
C09D1.1b (As_contig02033)
WBRNAi00081076-Moerman-WBPhenotype:0001569 
WBRNAi00066564-Schafer-WBPhenotype:0001202 
WBRNAi00066750-Schafer-WBPhenotype:0000643 
WBRNAi00038533-Benian-WBPhenotype:0000603 
WBRNAi00038531-Benian-WBPhenotype:0000603 
WBRNAi00038530-Benian-WBPhenotype:0000603 
WBRNAi00002917-Ahringer-WBPhenotype:0000643 
  
C09D1.1f (As_GTBCVTC01B9RPI)
WBRNAi00081076-Moerman-WBPhenotype:0001569 
WBRNAi00066564-Schafer-WBPhenotype:0001202 
WBRNAi00066750-Schafer-WBPhenotype:0000643 
WBRNAi00038533-Benian-WBPhenotype:0000603 
WBRNAi00038531-Benian-WBPhenotype:0000603 
WBRNAi00038530-Benian-WBPhenotype:0000603 
WBRNAi00002917-Ahringer-WBPhenotype:0000643 
  
R09E12.3 (As_contig00924)
WBRNAi00080965--WBPhenotype:0001662 
WBRNAi00080964--WBPhenotype:0000668 
WBRNAi00080962--WBPhenotype:0000688 
WBRNAi00080963--WBPhenotype:0000691 
  
F38A6.3b (As_GSY0GUD01CRAPW)
WBRNAi00080890-Kapahi-WBPhenotype:0000061 
WBRNAi00080892-Kapahi-WBPhenotype:0000061 
WBRNAi00084311--WBPhenotype:0000467 
WBRNAi00080891-Kapahi-WBPhenotype:0000061 
WBRNAi00070608--WBPhenotype:0000134 
WBRNAi00070607--WBPhenotype:0001380 
  
C25F6.2a (As_contig08150)
WBRNAi00080882-Bossinger-WBPhenotype:0000050 
WBRNAi00080882-Bossinger-WBPhenotype:0000688 
WBRNAi00080875-Bossinger-WBPhenotype:0000104 
WBRNAi00080875-Bossinger-WBPhenotype:0001745 
WBRNAi00063483-Bossinger-WBPhenotype:0000708 
WBRNAi00077344-Hardin-WBPhenotype:0000436 
WBRNAi00000798-Sumiyoshi-WBPhenotype:0000050 
WBRNAi00000798-Sumiyoshi-WBPhenotype:0000054
WBRNAi00000798-Sumiyoshi-WBPhenotype:0000059
WBRNAi00080645-Skop-WBPhenotype:0000050
WBRNAi00080886-Rongo-WBPhenotype:0001354
WBRNAi00063485-Bossinger-WBPhenotype:0000708
WBRNAi00041193-Hyman-WBPhenotype:0000050
WBRNAi00077342-Labouesse-WBPhenotype:0000436
WBRNAi00080883-Rongo-WBPhenotype:0001745
WBRNAi00077345-Hardin-WBPhenotype:0000867
WBRNAi00078001-Hardin-WBPhenotype:0000867
WBRNAi00078001-Hardin-WBPhenotype:0001136
WBRNAi00078001-Hardin-WBPhenotype:0001478
WBRNAi00077339-Labouesse-WBPhenotype:0001657
WBRNAi00077336-Labouesse-WBPhenotype:0001746
WBRNAi00078504--WBPhenotype:0000867
WBRNAi00078504--WBPhenotype:0001657
WBRNAi00077346-Hardin-WBPhenotype:0000867
WBRNAi00077346-Hardin-WBPhenotype:0001395
WBRNAi00063482-Bossinger-WBPhenotype:0000708
WBRNAi00077319-Labouesse-WBPhenotype:0000050
WBRNAi00080880-Bossinger-WBPhenotype:0000050
WBRNAi00080880-Bossinger-WBPhenotype:0000688
WBRNAi00080888-Rongo-WBPhenotype:0000436
WBRNAi00080872-Bossinger-WBPhenotype:0000154
WBRNAi00080872-Bossinger-WBPhenotype:0000666
WBRNAi00080872-Bossinger-WBPhenotype:0000668
WBRNAi00080872-Bossinger-WBPhenotype:0000688
WBRNAi00077335-Labouesse-WBPhenotype:0000494
WBRNAi00077335-Labouesse-WBPhenotype:0000703
WBRNAi00077335-Labouesse-WBPhenotype:0001136
WBRNAi00080885-Rongo-WBPhenotype:0001478
WBRNAi00078505--WBPhenotype:0001657
  
H37A05.1 (As_GSY0GUD02HHPUY)
WBRNAi00080843-Cohen-Fix-WBPhenotype:0001877 
WBRNAi00080846-Cohen-Fix-WBPhenotype:0000773 
WBRNAi00080846-Cohen-Fix-WBPhenotype:0001139 
WBRNAi00080939--WBPhenotype:0001143 
WBRNAi00080833-Cohen-Fix-WBPhenotype:0000154 
WBRNAi00080934--WBPhenotype:0001143 
WBRNAi00080918--WBPhenotype:0000050 
WBRNAi00080849-Cohen-Fix-WBPhenotype:0000679 
WBRNAi00080845-Cohen-Fix-WBPhenotype:0001894 
WBRNAi00080929--WBPhenotype:0000436 
WBRNAi00080931--WBPhenotype:0001102 
WBRNAi00080923--WBPhenotype:0001880 
WBRNAi00080917--WBPhenotype:0000050 
WBRNAi00080933--WBPhenotype:0000436 
WBRNAi00080941--WBPhenotype:0000679
WBRNAi00080941--WBPhenotype:0001026
WBRNAi00080919--WBPhenotype:0001143
WBRNAi00080937--WBPhenotype:0000120
WBRNAi00080839-Cohen-Fix-WBPhenotype:0001026
WBRNAi00080839-Cohen-Fix-WBPhenotype:0001880
WBRNAi00080935--WBPhenotype:0001143
WBRNAi00080936--WBPhenotype:0001143
WBRNAi00080928--WBPhenotype:0000679
WBRNAi00080926--WBPhenotype:0000679
WBRNAi00080926--WBPhenotype:0001580
WBRNAi00080922--WBPhenotype:0000425
WBRNAi00080834-Cohen-Fix-WBPhenotype:0000050
WBRNAi00000191-Kemphues-WBPhenotype:0000050
WBRNAi00080842-Cohen-Fix-WBPhenotype:0001143
WBRNAi00080844-Cohen-Fix-WBPhenotype:0001143
WBRNAi00080840-Cohen-Fix-WBPhenotype:0001880
WBRNAi00080841-Cohen-Fix-WBPhenotype:0001143
WBRNAi00080830-Cohen-Fix-WBPhenotype:0001183
WBRNAi00080829-Cohen-Fix-WBPhenotype:0000229
WBRNAi00080927--WBPhenotype:0000436
WBRNAi00080921--WBPhenotype:0000120
WBRNAi00080838-Cohen-Fix-WBPhenotype:0001026
WBRNAi00080848-Cohen-Fix-WBPhenotype:0000679
WBRNAi00049542-Hyman-WBPhenotype:0000050
WBRNAi00049542-Hyman-WBPhenotype:0000365
WBRNAi00080847-Cohen-Fix-WBPhenotype:0001102
WBRNAi00071589-Grant-WBPhenotype:0000258
WBRNAi00071589-Grant-WBPhenotype:0000961
WBRNAi00080920--WBPhenotype:0001894
WBRNAi00080924--WBPhenotype:0001580
WBRNAi00033778-Vidal-WBPhenotype:0000059
WBRNAi00033778-Vidal-WBPhenotype:0000154 
WBRNAi00033778-Vidal-WBPhenotype:0000164 
WBRNAi00033778-Vidal-WBPhenotype:0000643 
WBRNAi00080942--WBPhenotype:0000504 
WBRNAi00080837-Cohen-Fix-WBPhenotype:0001880 
WBRNAi00080836-Cohen-Fix-WBPhenotype:0000050 
WBRNAi00008933-Ahringer-WBPhenotype:0000050 
WBRNAi00080850-Cohen-Fix-WBPhenotype:0000679 
  
F58E10.4 (As_contig02575)
WBRNAi00080825-Link-WBPhenotype:0000644 
WBRNAi00080827-Link-WBPhenotype:0001405 
WBRNAi00080826-Link-WBPhenotype:0000644 
WBRNAi00080828-Link-WBPhenotype:0001405 
WBRNAi00066133-Ron-WBPhenotype:0001379 
  
R04A9.4 (As_GSY0GUD02IPG91)
WBRNAi00080814-Lemire-WBPhenotype:0001893 
WBRNAi00075774-Kenyon-WBPhenotype:0001273 
WBRNAi00023283-Ruvkun-WBPhenotype:0001183 
WBRNAi00023794-Ruvkun-WBPhenotype:0001183 
WBRNAi00023548-Ruvkun-WBPhenotype:0001183 
  
F45E12.3 (As_contig03030)
WBRNAi00080749-Strange-WBPhenotype:0001236 
WBRNAi00027342-Plasterk-WBPhenotype:0000031 
WBRNAi00027342-Plasterk-WBPhenotype:0000038 
WBRNAi00027342-Plasterk-WBPhenotype:0000697 
WBRNAi00027342-Plasterk-WBPhenotype:0001037 
WBRNAi00080765-Strange-WBPhenotype:0000679 
WBRNAi00078732-Kenyon-WBPhenotype:0001171 
WBRNAi00025510-Plasterk-WBPhenotype:0000031 
WBRNAi00025510-Plasterk-WBPhenotype:0000643 
WBRNAi00025510-Plasterk-WBPhenotype:0000697 
WBRNAi00080755-Strange-WBPhenotype:0000136 
WBRNAi00080752-Strange-WBPhenotype:0000136 
  
F59C12.3 (As_GTBCVTC02F5WM1)
WBRNAi00080695-Strange-WBPhenotype:0001751 
  
Y49A3A.2 (As_contig01054)
WBRNAi00080679-Strange-WBPhenotype:0001751 
WBRNAi00037282-Vidal-WBPhenotype:0000059 
WBRNAi00037282-Vidal-WBPhenotype:0000644 
WBRNAi00026783-Plasterk-WBPhenotype:0000050 
WBRNAi00026783-Plasterk-WBPhenotype:0000689 
WBRNAi00071875-Grant-WBPhenotype:0000679 
WBRNAi00071592-Grant-WBPhenotype:0000961 
WBRNAi00071592-Grant-WBPhenotype:0001425 
WBRNAi00065028-Plasterk-WBPhenotype:0000679 
WBRNAi00065028-Plasterk-WBPhenotype:0001405 
WBRNAi00056990-Hyman-WBPhenotype:0000689 
WBRNAi00009358-Ahringer-WBPhenotype:0000031 
WBRNAi00009358-Ahringer-WBPhenotype:0000050 
WBRNAi00009358-Ahringer-WBPhenotype:0000689 
  
Y104H12BR.1 (As_contig01904)
WBRNAi00080638-Skop-WBPhenotype:0000050 
WBRNAi00080638-Skop-WBPhenotype:0000154 
WBRNAi00080638-Skop-WBPhenotype:0000900 
WBRNAi00080638-Skop-WBPhenotype:0001885 
  
F47G9.1 (As_GTBCVTC02GE5TR)
WBRNAi00080634-Skop-WBPhenotype:0000050 
  
C05D9.1 (As_contig01087)
WBRNAi00080630-Skop-WBPhenotype:0000050 
WBRNAi00080630-Skop-WBPhenotype:0000154 
WBRNAi00080630-Skop-WBPhenotype:0000775 
WBRNAi00080630-Skop-WBPhenotype:0000900 
WBRNAi00080630-Skop-WBPhenotype:0001885 
  
T19A5.2d (As_contig01987)
WBRNAi00080628-Skop-WBPhenotype:0000154 
WBRNAi00080628-Skop-WBPhenotype:0000773 
WBRNAi00080628-Skop-WBPhenotype:0000775 
WBRNAi00080628-Skop-WBPhenotype:0000900 
WBRNAi00080628-Skop-WBPhenotype:0001743 
WBRNAi00080628-Skop-WBPhenotype:0001886 
WBRNAi00078441--WBPhenotype:0000605 
WBRNAi00078441--WBPhenotype:0000688 
WBRNAi00053480-Hyman-WBPhenotype:0000689 
WBRNAi00053480-Hyman-WBPhenotype:0001044 
  
T01G1.3 (As_GSY0GUD02GF2NY)
WBRNAi00080624-Skop-WBPhenotype:0000050 
WBRNAi00080624-Skop-WBPhenotype:0000154 
WBRNAi00080624-Skop-WBPhenotype:0000900 
WBRNAi00080624-Skop-WBPhenotype:0001885 
WBRNAi00080489-Skop-WBPhenotype:0001691 
  
Y105C5B.21a (As_GTBCVTC02I7W55)
WBRNAi00080604-Skop-WBPhenotype:0000154 
WBRNAi00080604-Skop-WBPhenotype:0000900 
WBRNAi00080604-Skop-WBPhenotype:0001885 
  
R107.6 (As_contig01720)
WBRNAi00080603-Skop-WBPhenotype:0000050 
WBRNAi00080603-Skop-WBPhenotype:0000154 
WBRNAi00080603-Skop-WBPhenotype:0000773 
WBRNAi00080603-Skop-WBPhenotype:0001743 
WBRNAi00051671-Hyman-WBPhenotype:0000050 
WBRNAi00051671-Hyman-WBPhenotype:0001077 
WBRNAi00009056-Ahringer-WBPhenotype:0000050 
WBRNAi00078244--WBPhenotype:0001378 
WBRNAi00002437-Hyman-WBPhenotype:0000050 
WBRNAi00078247--WBPhenotype:0001102 
WBRNAi00078242--WBPhenotype:0000313 
WBRNAi00026073-Plasterk-WBPhenotype:0000038 
WBRNAi00026073-Plasterk-WBPhenotype:0000050 
WBRNAi00026073-Plasterk-WBPhenotype:0000643 
  
C07H6.3 (As_GSY0GUD02JL43K)
WBRNAi00080603-Skop-WBPhenotype:0000050 
WBRNAi00080603-Skop-WBPhenotype:0000154 
WBRNAi00080603-Skop-WBPhenotype:0000773 
WBRNAi00080603-Skop-WBPhenotype:0001743 
WBRNAi00001441-Sumiyoshi-WBPhenotype:0000229 
WBRNAi00001441-Sumiyoshi-WBPhenotype:0000689 
WBRNAi00001441-Sumiyoshi-WBPhenotype:0001037 
  
C33G8.2 (As_contig08363)
WBRNAi00080602-Skop-WBPhenotype:0000050 
WBRNAi00080602-Skop-WBPhenotype:0001743 
  
F46F11.1b (As_contig01689)
WBRNAi00080599-Skop-WBPhenotype:0000154 
WBRNAi00080599-Skop-WBPhenotype:0000900 
WBRNAi00081150-Moerman-WBPhenotype:0001569 
  
F46F11.1a (As_GSY0GUD02GNF7P)
WBRNAi00080599-Skop-WBPhenotype:0000154 
WBRNAi00080599-Skop-WBPhenotype:0000900 
WBRNAi00081150-Moerman-WBPhenotype:0001569 
  
F22F7.1a (As_contig06143)
WBRNAi00080596-Skop-WBPhenotype:0000154 
  
F38B2.1b (As_contig10085)
WBRNAi00080578-Skop-WBPhenotype:0000050 
WBRNAi00080578-Skop-WBPhenotype:0000154 
WBRNAi00080578-Skop-WBPhenotype:0000775 
WBRNAi00080578-Skop-WBPhenotype:0001885 
WBRNAi00025436-Plasterk-WBPhenotype:0000031 
WBRNAi00066566-Schafer-WBPhenotype:0001202 
WBRNAi00007214--WBPhenotype:0000054 
WBRNAi00007214--WBPhenotype:0000085 
WBRNAi00062637--WBPhenotype:0000050 
WBRNAi00062637--WBPhenotype:0000059 
WBRNAi00027326-Plasterk-WBPhenotype:0000031 
WBRNAi00062638--WBPhenotype:0000030 
WBRNAi00062638--WBPhenotype:0000050 
WBRNAi00062638--WBPhenotype:0000059 
WBRNAi00046681-Hyman-WBPhenotype:0000055 
  
T01G1.1d (As_contig02625)
WBRNAi00080574-Skop-WBPhenotype:0000050 
WBRNAi00080574-Skop-WBPhenotype:0000154 
WBRNAi00080574-Skop-WBPhenotype:0000900 
WBRNAi00080574-Skop-WBPhenotype:0001743 
WBRNAi00080574-Skop-WBPhenotype:0001885 
WBRNAi00080574-Skop-WBPhenotype:0001886 
  
T01G1.1c (As_contig02720)
WBRNAi00080574-Skop-WBPhenotype:0000050 
WBRNAi00080574-Skop-WBPhenotype:0000154 
WBRNAi00080574-Skop-WBPhenotype:0000900 
WBRNAi00080574-Skop-WBPhenotype:0001743 
WBRNAi00080574-Skop-WBPhenotype:0001885 
WBRNAi00080574-Skop-WBPhenotype:0001886 
  
T01G1.1a (As_GSY0GUD02HLQHM)
WBRNAi00080574-Skop-WBPhenotype:0000050 
WBRNAi00080574-Skop-WBPhenotype:0000154 
WBRNAi00080574-Skop-WBPhenotype:0000900 
WBRNAi00080574-Skop-WBPhenotype:0001743 
WBRNAi00080574-Skop-WBPhenotype:0001885 
WBRNAi00080574-Skop-WBPhenotype:0001886 
  
W02G9.2 (As_GTBCVTC01B20H1)
WBRNAi00080573-Skop-WBPhenotype:0000775 
WBRNAi00080573-Skop-WBPhenotype:0001885 
WBRNAi00080485-Skop-WBPhenotype:0000777 
WBRNAi00079551-Vidal-WBPhenotype:0000012 
WBRNAi00079827-Vidal-WBPhenotype:0000012 
WBRNAi00079689-Vidal-WBPhenotype:0000012 
WBRNAi00079735-Vidal-WBPhenotype:0000012 
WBRNAi00080488-Skop-WBPhenotype:0000900 
  
C26C6.2 (As_GSY0GUD02HCGQK)
WBRNAi00080569-Skop-WBPhenotype:0000050 
WBRNAi00080569-Skop-WBPhenotype:0000154 
WBRNAi00080569-Skop-WBPhenotype:0000643
WBRNAi00080569-Skop-WBPhenotype:0000761
WBRNAi00080569-Skop-WBPhenotype:0001743
WBRNAi00063512-van den Heuvel-WBPhenotype:0000288
WBRNAi00083451-Greenstein-WBPhenotype:0001926
WBRNAi00062800-Koelle-WBPhenotype:0001102
WBRNAi00083450-Greenstein-WBPhenotype:0000425
WBRNAi00083450-Greenstein-WBPhenotype:0001351
WBRNAi00024629-Plasterk-WBPhenotype:0000640
WBRNAi00024629-Plasterk-WBPhenotype:0000642
WBRNAi00024629-Plasterk-WBPhenotype:0000697
WBRNAi00081318-Ahringer-WBPhenotype:0000760
WBRNAi00083391-Greenstein-WBPhenotype:0000106
WBRNAi00064318-Han-WBPhenotype:0000154
WBRNAi00083408-Greenstein-WBPhenotype:0001350
WBRNAi00063507-van den Heuvel-WBPhenotype:0000417
WBRNAi00063507-van den Heuvel-WBPhenotype:0001105 
WBRNAi00063507-van den Heuvel-WBPhenotype:0001107 
WBRNAi00063507-van den Heuvel-WBPhenotype:0001110 
WBRNAi00079150-van den Heuvel-WBPhenotype:0001869 
WBRNAi00062803-Koelle-WBPhenotype:0001102 
WBRNAi00083415-Greenstein-WBPhenotype:0000106 
WBRNAi00000009-Ahringer-WBPhenotype:0000050 
WBRNAi00000009-Ahringer-WBPhenotype:0000640 
WBRNAi00000009-Ahringer-WBPhenotype:0000643 
WBRNAi00000009-Ahringer-WBPhenotype:0000689 
WBRNAi00000009-Ahringer-WBPhenotype:0000697 
WBRNAi00000009-Ahringer-WBPhenotype:0000760 
WBRNAi00064663--WBPhenotype:0000050 
  
R09B5.11 (As_GSY0GUD02IAV2F)
WBRNAi00080565-Skop-WBPhenotype:0000154 
WBRNAi00080565-Skop-WBPhenotype:0000900 
WBRNAi00080565-Skop-WBPhenotype:0001885 
  
W06H8.8g (As_contig02693)
WBRNAi00080561-Skop-WBPhenotype:0000050 
WBRNAi00080561-Skop-WBPhenotype:0000773 
  
F42A10.2b (As_GSY0GUD02FJHVM)
WBRNAi00080558-Skop-WBPhenotype:0000050 
  
F42A10.2c (As_GSY0GUD02HTUBT)
WBRNAi00080558-Skop-WBPhenotype:0000050 
  
T21C9.4 (As_contig04223)
WBRNAi00080556-Skop-WBPhenotype:0000050 
WBRNAi00080556-Skop-WBPhenotype:0000154 
WBRNAi00080556-Skop-WBPhenotype:0000900 
  
W06H8.1f (As_contig00283)
WBRNAi00080553-Skop-WBPhenotype:0000050 
WBRNAi00080553-Skop-WBPhenotype:0000154 
WBRNAi00080553-Skop-WBPhenotype:0000775 
WBRNAi00080553-Skop-WBPhenotype:0000900 
WBRNAi00080553-Skop-WBPhenotype:0001885 
WBRNAi00080553-Skop-WBPhenotype:0001886 
WBRNAi00069882-Hirsh-WBPhenotype:0001428 
WBRNAi00069880-Hirsh-WBPhenotype:0001425 
WBRNAi00069881-Hirsh-WBPhenotype:0001426 
WBRNAi00065612-Greenwald-WBPhenotype:0001426 
WBRNAi00065612-Greenwald-WBPhenotype:0001428 
  
D2045.2 (As_GTBCVTC02FP8CH)
WBRNAi00080551-Skop-WBPhenotype:0000154 
WBRNAi00080551-Skop-WBPhenotype:0000900 
WBRNAi00080551-Skop-WBPhenotype:0001743 
WBRNAi00080551-Skop-WBPhenotype:0001885 
  
R01H10.3c (As_contig00798)
WBRNAi00080540-Skop-WBPhenotype:0000154 
WBRNAi00080540-Skop-WBPhenotype:0000775 
WBRNAi00080540-Skop-WBPhenotype:0000900 
  
R01H10.3a (As_contig04224)
WBRNAi00080540-Skop-WBPhenotype:0000154 
WBRNAi00080540-Skop-WBPhenotype:0000775 
WBRNAi00080540-Skop-WBPhenotype:0000900 
  
F18H3.5b (As_GSY0GUD02H0SLY)
WBRNAi00080530-Skop-WBPhenotype:0000154
WBRNAi00080530-Skop-WBPhenotype:0000761
WBRNAi00080530-Skop-WBPhenotype:0000775
WBRNAi00080530-Skop-WBPhenotype:0001743
WBRNAi00084455-Kimble-WBPhenotype:0000399
WBRNAi00007200-Krause-WBPhenotype:0000054
WBRNAi00007200-Krause-WBPhenotype:0000643
WBRNAi00007200-Krause-WBPhenotype:0000697
WBRNAi00025140-Plasterk-WBPhenotype:0000038
WBRNAi00025140-Plasterk-WBPhenotype:0000583
WBRNAi00025140-Plasterk-WBPhenotype:0000643
WBRNAi00025140-Plasterk-WBPhenotype:0000697
WBRNAi00084456-Kimble-WBPhenotype:0000399
WBRNAi00084456-Kimble-WBPhenotype:0000822
WBRNAi00027286-Plasterk-WBPhenotype:0000583
WBRNAi00027286-Plasterk-WBPhenotype:0000643
WBRNAi00027286-Plasterk-WBPhenotype:0000697 
WBRNAi00027286-Plasterk-WBPhenotype:0001037 
  
F43G9.9 (As_contig00240)
WBRNAi00080520-Skop-WBPhenotype:0001743 
WBRNAi00080520-Skop-WBPhenotype:0001885 
  
B0272.1 (As_contig03647)
WBRNAi00080510-Skop-WBPhenotype:0000050 
WBRNAi00080510-Skop-WBPhenotype:0001743 
WBRNAi00002431-Hyman-WBPhenotype:0000050 
WBRNAi00042081-Hyman-WBPhenotype:0000050 
WBRNAi00042081-Hyman-WBPhenotype:0001152 
WBRNAi00007393-Sumiyoshi-WBPhenotype:0000050 
  
T07C4.9b (As_contig00663)
WBRNAi00080499-Skop-WBPhenotype:0000050 
WBRNAi00080499-Skop-WBPhenotype:0000154 
WBRNAi00080499-Skop-WBPhenotype:0000900 
  
F45E4.3b (As_GSY0GUD01C5AO1)
WBRNAi00080492-Skop-WBPhenotype:0000643 
  
F09C3.1 (As_contig02921)
WBRNAi00080486-Skop-WBPhenotype:0000777 
WBRNAi00080572-Skop-WBPhenotype:0000154 
WBRNAi00080572-Skop-WBPhenotype:0000775 
WBRNAi00080572-Skop-WBPhenotype:0000900 
WBRNAi00080572-Skop-WBPhenotype:0001885 
WBRNAi00080490-Skop-WBPhenotype:0000900 
  
K04D7.1 (As_contig00093)
WBRNAi00080484-Skop-WBPhenotype:0001130
WBRNAi00081237-Skop-WBPhenotype:0000120
WBRNAi00049894-Hyman-WBPhenotype:0000768
WBRNAi00081245-Skop-WBPhenotype:0001119
WBRNAi00060463-Kaplan-WBPhenotype:0000054
WBRNAi00080619-Skop-WBPhenotype:0000050
WBRNAi00080619-Skop-WBPhenotype:0000154
WBRNAi00080619-Skop-WBPhenotype:0000900
WBRNAi00080619-Skop-WBPhenotype:0001886
WBRNAi00081240-Skop-WBPhenotype:0000050
WBRNAi00060464-Kaplan-WBPhenotype:0000054
WBRNAi00081238-Skop-WBPhenotype:0001410
WBRNAi00081243-Skop-WBPhenotype:0000365
WBRNAi00081252-Skop-WBPhenotype:0001026
WBRNAi00081252-Skop-WBPhenotype:0001584
WBRNAi00081241-Skop-WBPhenotype:0000154
WBRNAi00081255-Skop-WBPhenotype:0001499
WBRNAi00081248-Skop-WBPhenotype:0000484
WBRNAi00081248-Skop-WBPhenotype:0001136
WBRNAi00081270-Skop-WBPhenotype:0000679
WBRNAi00081270-Skop-WBPhenotype:0001278
WBRNAi00081256-Skop-WBPhenotype:0001867
WBRNAi00081253-Skop-WBPhenotype:0000773
WBRNAi00081239-Skop-WBPhenotype:0000050
WBRNAi00008953-Ahringer-WBPhenotype:0000031
WBRNAi00008953-Ahringer-WBPhenotype:0000050
WBRNAi00008953-Ahringer-WBPhenotype:0000640
WBRNAi00081247-Skop-WBPhenotype:0001886
WBRNAi00025861-Plasterk-WBPhenotype:0000031
WBRNAi00025861-Plasterk-WBPhenotype:0000646
WBRNAi00060462-Kaplan-WBPhenotype:0000017
WBRNAi00081249-Skop-WBPhenotype:0000188
WBRNAi00081249-Skop-WBPhenotype:0001399
WBRNAi00080173-Roy-WBPhenotype:0000172
WBRNAi00080173-Roy-WBPhenotype:0001636
WBRNAi00084158-Ewbank-WBPhenotype:0001012
WBRNAi00084158-Ewbank-WBPhenotype:0001278
WBRNAi00084158-Ewbank-WBPhenotype:0001840
WBRNAi00081246-Skop-WBPhenotype:0001130
WBRNAi00081261-Skop-WBPhenotype:0001403
WBRNAi00081262-Skop-WBPhenotype:0000425
WBRNAi00081254-Skop-WBPhenotype:0001875
WBRNAi00080091-Roy-WBPhenotype:0000030
WBRNAi00080091-Roy-WBPhenotype:0000050
WBRNAi00081244-Skop-WBPhenotype:0000777
WBRNAi00081242-Skop-WBPhenotype:0000688
WBRNAi00077238-Sternberg-WBPhenotype:0000688
WBRNAi00077238-Sternberg-WBPhenotype:0000697
WBRNAi00081258-Skop-WBPhenotype:0000765 
WBRNAi00081274-Skop-WBPhenotype:0001867 
WBRNAi00081250-Skop-WBPhenotype:0000425 
WBRNAi00081260-Skop-WBPhenotype:0000679 
  
M106.1 (As_contig02280)
WBRNAi00080298-Hagstrom-WBPhenotype:0000120 
WBRNAi00022924-Glotzer-WBPhenotype:0000050 
WBRNAi00022924-Glotzer-WBPhenotype:0001875 
WBRNAi00065745-Schwarzbauer-WBPhenotype:0000195 
WBRNAi00050937-Hyman-WBPhenotype:0000050 
WBRNAi00050937-Hyman-WBPhenotype:0000772 
WBRNAi00009039-Ahringer-WBPhenotype:0000050 
WBRNAi00034443-Vidal-WBPhenotype:0000032 
WBRNAi00034443-Vidal-WBPhenotype:0000054 
WBRNAi00034443-Vidal-WBPhenotype:0000154 
WBRNAi00008044-Kemphues-WBPhenotype:0000050 
WBRNAi00008044-Kemphues-WBPhenotype:0001126 
WBRNAi00008044-Kemphues-WBPhenotype:0001130 
WBRNAi00008044-Kemphues-WBPhenotype:0001132 
WBRNAi00008044-Kemphues-WBPhenotype:0001139 
WBRNAi00008044-Kemphues-WBPhenotype:0001141 
WBRNAi00008044-Kemphues-WBPhenotype:0001150 
WBRNAi00008044-Kemphues-WBPhenotype:0001156 
WBRNAi00009008-Ahringer-WBPhenotype:0000050 
WBRNAi00080295-Hagstrom-WBPhenotype:0001875 
  
Y39A1B.3 (As_GTBCVTC02I1ZGV)
WBRNAi00080292-Hagstrom-WBPhenotype:0000777 
WBRNAi00080281-Hagstrom-WBPhenotype:0001875 
WBRNAi00064322-Han-WBPhenotype:0000154 
WBRNAi00009310-Ahringer-WBPhenotype:0000050 
WBRNAi00009310-Ahringer-WBPhenotype:0000583 
WBRNAi00009310-Ahringer-WBPhenotype:0000643 
WBRNAi00080285-Hagstrom-WBPhenotype:0001875 
WBRNAi00002607-Hyman-WBPhenotype:0000583 
WBRNAi00080268-Hagstrom-WBPhenotype:0000050 
WBRNAi00080272-Hagstrom-WBPhenotype:0000050 
WBRNAi00026660-Plasterk-WBPhenotype:0000031 
WBRNAi00026660-Plasterk-WBPhenotype:0000050 
WBRNAi00026660-Plasterk-WBPhenotype:0000583 
  
F11A3.2b (As_GTBCVTC02IB4C1)
WBRNAi00080248--WBPhenotype:0000295 
WBRNAi00080262--WBPhenotype:0000436 
WBRNAi00080242--WBPhenotype:0000137 
WBRNAi00080243--WBPhenotype:0000059 
WBRNAi00080252--WBPhenotype:0000154 
WBRNAi00007533-Kemphues-WBPhenotype:0000031
WBRNAi00007533-Kemphues-WBPhenotype:0000050
WBRNAi00007533-Kemphues-WBPhenotype:0000059
WBRNAi00007533-Kemphues-WBPhenotype:0000689
WBRNAi00007533-Kemphues-WBPhenotype:0000697
WBRNAi00007533-Kemphues-WBPhenotype:0001037
WBRNAi00080259--WBPhenotype:0000136
WBRNAi00025077-Plasterk-WBPhenotype:0000059
WBRNAi00025077-Plasterk-WBPhenotype:0000643
WBRNAi00080261--WBPhenotype:0000137
WBRNAi00080256--WBPhenotype:0000061
WBRNAi00080257--WBPhenotype:0000061
WBRNAi00080247--WBPhenotype:0000295
WBRNAi00080245--WBPhenotype:0000120
WBRNAi00008638-Ahringer-WBPhenotype:0000031
WBRNAi00008638-Ahringer-WBPhenotype:0000050
WBRNAi00080263--WBPhenotype:0000154 
WBRNAi00065711-Schwarzbauer-WBPhenotype:0000195 
WBRNAi00080253--WBPhenotype:0001183 
WBRNAi00080249--WBPhenotype:0000461 
WBRNAi00044344-Hyman-WBPhenotype:0001036 
WBRNAi00071554-Grant-WBPhenotype:0000961 
WBRNAi00071554-Grant-WBPhenotype:0001425 
WBRNAi00080258--WBPhenotype:0000136 
WBRNAi00080241--WBPhenotype:0000061 
WBRNAi00080250--WBPhenotype:0000460 
  
F13G3.10 (As_GTBCVTC02FJQ7F)
WBRNAi00080236--WBPhenotype:0000061 
  
C44C8.6a (As_GTBCVTC01A4YDN)
WBRNAi00080232--WBPhenotype:0000061 
  
C44C8.6b (As_GSY0GUD02J0OCI)
WBRNAi00080232--WBPhenotype:0000061 
  
C09G12.8b (As_contig09448)
WBRNAi00080223-Oegema-WBPhenotype:0001129 
WBRNAi00065786-Schwarzbauer-WBPhenotype:0000195 
WBRNAi00073508-van den Heuvel-WBPhenotype:0000062 
WBRNAi00073508-van den Heuvel-WBPhenotype:0000154 
WBRNAi00073508-van den Heuvel-WBPhenotype:0000697 
WBRNAi00082797-Bargmann-WBPhenotype:0000232 
WBRNAi00082797-Bargmann-WBPhenotype:0000384 
WBRNAi00075652-Schwarzbauer-WBPhenotype:0000195 
WBRNAi00075654-Schwarzbauer-WBPhenotype:0000195 
WBRNAi00069417-Moghal-WBPhenotype:0001272 
WBRNAi00080219-Oegema-WBPhenotype:0001129 
WBRNAi00073510-van den Heuvel-WBPhenotype:0000059
WBRNAi00073510-van den Heuvel-WBPhenotype:0000154
WBRNAi00080221-Oegema-WBPhenotype:0001129
WBRNAi00072241-van den Heuvel-WBPhenotype:0000038
WBRNAi00080222-Oegema-WBPhenotype:0001129
WBRNAi00072240-van den Heuvel-WBPhenotype:0000154
WBRNAi00072240-van den Heuvel-WBPhenotype:0000697
WBRNAi00073506-van den Heuvel-WBPhenotype:0000059
WBRNAi00073506-van den Heuvel-WBPhenotype:0000154
WBRNAi00073509-van den Heuvel-WBPhenotype:0000059
WBRNAi00073509-van den Heuvel-WBPhenotype:0000154
WBRNAi00069416-Moghal-WBPhenotype:0001272
WBRNAi00072242-van den Heuvel-WBPhenotype:0000038
WBRNAi00073511-van den Heuvel-WBPhenotype:0000059
WBRNAi00073511-van den Heuvel-WBPhenotype:0000154
WBRNAi00075650-Schwarzbauer-WBPhenotype:0000195
WBRNAi00073507-van den Heuvel-WBPhenotype:0000032 
WBRNAi00073507-van den Heuvel-WBPhenotype:0000059 
WBRNAi00073507-van den Heuvel-WBPhenotype:0000154 
WBRNAi00073507-van den Heuvel-WBPhenotype:0000697 
WBRNAi00078690-Sundaram-WBPhenotype:0000594 
WBRNAi00078690-Sundaram-WBPhenotype:0000698 
  
F45E4.2 (As_GTBCVTC02HWJHO)
WBRNAi00080191-Rothman-WBPhenotype:0001375 
WBRNAi00080195-Rothman-WBPhenotype:0000472 
WBRNAi00080189-Rothman-WBPhenotype:0000120 
WBRNAi00080199-Rothman-WBPhenotype:0000472 
WBRNAi00080200-Rothman-WBPhenotype:0000472 
WBRNAi00080192-Rothman-WBPhenotype:0000050 
WBRNAi00080190-Rothman-WBPhenotype:0001278 
WBRNAi00080193-Rothman-WBPhenotype:0000472 
WBRNAi00080197-Rothman-WBPhenotype:0000472 
  
T10B11.3 (As_contig06930)
WBRNAi00080188-Roy-WBPhenotype:0000172 
WBRNAi00080188-Roy-WBPhenotype:0001636 
  
M03F8.3b (As_GSY0GUD02GGCWR)
WBRNAi00080154-Roy-WBPhenotype:0000172 
WBRNAi00080154-Roy-WBPhenotype:0001636 
WBRNAi00064873-Plasterk-WBPhenotype:0000679 
WBRNAi00064873-Plasterk-WBPhenotype:0001405 
WBRNAi00083829-Schedl-WBPhenotype:0000050 
WBRNAi00083829-Schedl-WBPhenotype:0001924 
WBRNAi00066804-Ruvkun-WBPhenotype:0000638 
WBRNAi00009004-Ahringer-WBPhenotype:0000032 
WBRNAi00009004-Ahringer-WBPhenotype:0000050 
WBRNAi00009004-Ahringer-WBPhenotype:0000689
WBRNAi00075283-van den Heuvel-WBPhenotype:0000164
WBRNAi00075283-van den Heuvel-WBPhenotype:0000638
WBRNAi00075283-van den Heuvel-WBPhenotype:0000643
WBRNAi00075283-van den Heuvel-WBPhenotype:0000688
WBRNAi00025988-Plasterk-WBPhenotype:0000050
WBRNAi00069455-Plasterk-WBPhenotype:0000688
WBRNAi00069455-Plasterk-WBPhenotype:0000744
WBRNAi00083645-Schedl-WBPhenotype:0000050
WBRNAi00022532-Iino-WBPhenotype:0000050
WBRNAi00083746-Schedl-WBPhenotype:0000050
WBRNAi00075284-van den Heuvel-WBPhenotype:0000059
WBRNAi00075284-van den Heuvel-WBPhenotype:0000638
WBRNAi00075284-van den Heuvel-WBPhenotype:0000688
WBRNAi00080070-Roy-WBPhenotype:0000050
WBRNAi00080070-Roy-WBPhenotype:0000688
  
F08G12.2 (As_GSY0GUD02F3X2L)
WBRNAi00080147-Roy-WBPhenotype:0000172 
WBRNAi00080147-Roy-WBPhenotype:0001636 
  
F33A8.1 (As_GTBCVTC01A7EHB)
WBRNAi00080077-Roy-WBPhenotype:0000050 
WBRNAi00083731-Schedl-WBPhenotype:0000050 
WBRNAi00083731-Schedl-WBPhenotype:0000812 
WBRNAi00083629-Schedl-WBPhenotype:0000050 
WBRNAi00083629-Schedl-WBPhenotype:0000688 
WBRNAi00066788-Ruvkun-WBPhenotype:0000638 
WBRNAi00008741-Ahringer-WBPhenotype:0000050 
WBRNAi00008741-Ahringer-WBPhenotype:0001029 
WBRNAi00025369-Plasterk-WBPhenotype:0000050 
WBRNAi00083820-Schedl-WBPhenotype:0000050 
WBRNAi00083820-Schedl-WBPhenotype:0000812 
WBRNAi00080161-Roy-WBPhenotype:0000172 
WBRNAi00080161-Roy-WBPhenotype:0001636 
WBRNAi00075251-van den Heuvel-WBPhenotype:0000050 
WBRNAi00075251-van den Heuvel-WBPhenotype:0000154 
WBRNAi00075250-van den Heuvel-WBPhenotype:0000059 
WBRNAi00075250-van den Heuvel-WBPhenotype:0000164 
WBRNAi00075250-van den Heuvel-WBPhenotype:0000688 
  
C07A9.2 (As_GSY0GUD02F5FL1)
WBRNAi00080073-Roy-WBPhenotype:0000050 
WBRNAi00080073-Roy-WBPhenotype:0000688 
WBRNAi00039974-Hyman-WBPhenotype:0000050 
WBRNAi00083706-Schedl-WBPhenotype:0000050 
WBRNAi00083706-Schedl-WBPhenotype:0000688 
WBRNAi00083706-Schedl-WBPhenotype:0000812 
WBRNAi00083706-Schedl-WBPhenotype:0001260
WBRNAi00083706-Schedl-WBPhenotype:0001925
WBRNAi00024495-Plasterk-WBPhenotype:0000050
WBRNAi00075211-van den Heuvel-WBPhenotype:0000050
WBRNAi00075211-van den Heuvel-WBPhenotype:0000062
WBRNAi00075211-van den Heuvel-WBPhenotype:0000643
WBRNAi00075211-van den Heuvel-WBPhenotype:0001037
WBRNAi00070524-Ruvkun-WBPhenotype:0000467
WBRNAi00023037-Ruvkun-WBPhenotype:0001183
WBRNAi00071351-Grant-WBPhenotype:0000961
WBRNAi00071351-Grant-WBPhenotype:0001425
WBRNAi00075210-van den Heuvel-WBPhenotype:0000062
WBRNAi00075210-van den Heuvel-WBPhenotype:0000643
WBRNAi00075210-van den Heuvel-WBPhenotype:0000688
WBRNAi00070523-Ruvkun-WBPhenotype:0001171
WBRNAi00002612-Hyman-WBPhenotype:0000050
WBRNAi00083566-Schedl-WBPhenotype:0000683
WBRNAi00083601-Schedl-WBPhenotype:0000050
WBRNAi00083601-Schedl-WBPhenotype:0000688
WBRNAi00083601-Schedl-WBPhenotype:0000812
WBRNAi00083601-Schedl-WBPhenotype:0001260
WBRNAi00083601-Schedl-WBPhenotype:0001925
WBRNAi00070521-Ruvkun-WBPhenotype:0001171
WBRNAi00028616-Vidal-WBPhenotype:0000050
WBRNAi00028616-Vidal-WBPhenotype:0000059
WBRNAi00028616-Vidal-WBPhenotype:0000154
WBRNAi00028616-Vidal-WBPhenotype:0000697
WBRNAi00008358-Ahringer-WBPhenotype:0000050
WBRNAi00008358-Ahringer-WBPhenotype:0000689
WBRNAi00080157-Roy-WBPhenotype:0000172
WBRNAi00080157-Roy-WBPhenotype:0001636
WBRNAi00070522-Ruvkun-WBPhenotype:0001171
WBRNAi00083795-Schedl-WBPhenotype:0000050 
WBRNAi00083795-Schedl-WBPhenotype:0000688 
WBRNAi00083795-Schedl-WBPhenotype:0000812 
WBRNAi00083795-Schedl-WBPhenotype:0001260 
WBRNAi00083795-Schedl-WBPhenotype:0001355 
WBRNAi00083795-Schedl-WBPhenotype:0001925 
WBRNAi00023644-Ruvkun-WBPhenotype:0001183 
  
D1054.14 (As_GSY0GUD02GNUIE)
WBRNAi00080053-Roy-WBPhenotype:0000050 
WBRNAi00080052-Roy-WBPhenotype:0000688 
WBRNAi00024936-Plasterk-WBPhenotype:0000050 
WBRNAi00077945-Villeneuve-WBPhenotype:0000050 
WBRNAi00077945-Villeneuve-WBPhenotype:0000775 
WBRNAi00077945-Villeneuve-WBPhenotype:0001175 
WBRNAi00008571-Ahringer-WBPhenotype:0000032 
WBRNAi00008571-Ahringer-WBPhenotype:0000050 
WBRNAi00008571-Ahringer-WBPhenotype:0000689 
WBRNAi00030344-Vidal-WBPhenotype:0000050 
WBRNAi00030344-Vidal-WBPhenotype:0000154 
WBRNAi00007773-Kemphues-WBPhenotype:0000031 
WBRNAi00007773-Kemphues-WBPhenotype:0000050 
WBRNAi00007773-Kemphues-WBPhenotype:0000059 
WBRNAi00007773-Kemphues-WBPhenotype:0001126 
WBRNAi00007773-Kemphues-WBPhenotype:0001150 
WBRNAi00066148-Ruvkun-WBPhenotype:0000061 
WBRNAi00043389-Hyman-WBPhenotype:0000050 
WBRNAi00080140-Roy-WBPhenotype:0000172 
WBRNAi00080140-Roy-WBPhenotype:0001636 
WBRNAi00071563-Grant-WBPhenotype:0000961 
WBRNAi00071563-Grant-WBPhenotype:0001425 
  
W07E6.4 (As_contig02022)
WBRNAi00080039-Roy-WBPhenotype:0000032 
WBRNAi00080039-Roy-WBPhenotype:0000050 
WBRNAi00083547-Schedl-WBPhenotype:0001038 
WBRNAi00075311-van den Heuvel-WBPhenotype:0000050 
WBRNAi00009265-Ahringer-WBPhenotype:0000032 
WBRNAi00009265-Ahringer-WBPhenotype:0000038 
WBRNAi00009265-Ahringer-WBPhenotype:0000050 
WBRNAi00009265-Ahringer-WBPhenotype:0000697 
WBRNAi00069370-Ruvkun-WBPhenotype:0001208 
WBRNAi00069370-Ruvkun-WBPhenotype:0001236 
WBRNAi00054952-Hyman-WBPhenotype:0000050 
WBRNAi00071115-Grant-WBPhenotype:0000961 
WBRNAi00071115-Grant-WBPhenotype:0001425 
WBRNAi00083712-Schedl-WBPhenotype:0000688 
WBRNAi00083712-Schedl-WBPhenotype:0000690 
WBRNAi00083712-Schedl-WBPhenotype:0000812
WBRNAi00083712-Schedl-WBPhenotype:0001355
WBRNAi00083712-Schedl-WBPhenotype:0001925
WBRNAi00083607-Schedl-WBPhenotype:0000688
WBRNAi00083607-Schedl-WBPhenotype:0000690
WBRNAi00083607-Schedl-WBPhenotype:0000812
WBRNAi00083607-Schedl-WBPhenotype:0001260
WBRNAi00083607-Schedl-WBPhenotype:0001925
WBRNAi00036360-Vidal-WBPhenotype:0000025
WBRNAi00036360-Vidal-WBPhenotype:0000689
WBRNAi00036360-Vidal-WBPhenotype:0000697
WBRNAi00064391-Strange-WBPhenotype:0001236
WBRNAi00083801-Schedl-WBPhenotype:0000688
WBRNAi00083801-Schedl-WBPhenotype:0000812
WBRNAi00083801-Schedl-WBPhenotype:0001260
WBRNAi00083801-Schedl-WBPhenotype:0001925
WBRNAi00075310-van den Heuvel-WBPhenotype:0000062 
WBRNAi00075310-van den Heuvel-WBPhenotype:0000688 
WBRNAi00075310-van den Heuvel-WBPhenotype:0000697 
WBRNAi00026513-Plasterk-WBPhenotype:0000050 
WBRNAi00069371-Ruvkun-WBPhenotype:0001595 
WBRNAi00000213-Kemphues-WBPhenotype:0000050 
WBRNAi00080127-Roy-WBPhenotype:0000172 
WBRNAi00080127-Roy-WBPhenotype:0001636 
  
C50C3.6 (As_GTBCVTC02G9Q1J)
WBRNAi00080019-Roy-WBPhenotype:0000050 
WBRNAi00002471-Hyman-WBPhenotype:0000050 
WBRNAi00080018-Roy-WBPhenotype:0000050 
WBRNAi00080013-Roy-WBPhenotype:0000172 
WBRNAi00080015-Roy-WBPhenotype:0000050 
WBRNAi00008540-Ahringer-WBPhenotype:0000689 
WBRNAi00008540-Ahringer-WBPhenotype:0000697
WBRNAi00008540-Ahringer-WBPhenotype:0001010
WBRNAi00080056-Roy-WBPhenotype:0000688
WBRNAi00080014-Roy-WBPhenotype:0001636
WBRNAi00071327-Grant-WBPhenotype:0000961
WBRNAi00071327-Grant-WBPhenotype:0001425
WBRNAi00064871-Plasterk-WBPhenotype:0000679
WBRNAi00064871-Plasterk-WBPhenotype:0001405
WBRNAi00042875-Hyman-WBPhenotype:0000050
WBRNAi00075223-van den Heuvel-WBPhenotype:0000050
WBRNAi00075223-van den Heuvel-WBPhenotype:0000059
WBRNAi00080057-Roy-WBPhenotype:0000050
WBRNAi00024875-Plasterk-WBPhenotype:0000050
WBRNAi00075222-van den Heuvel-WBPhenotype:0000059
WBRNAi00075222-van den Heuvel-WBPhenotype:0000638
WBRNAi00075222-van den Heuvel-WBPhenotype:0000643
  
C48B6.6a (As_GTBCVTC01C1JVE)
WBRNAi00080016-Roy-WBPhenotype:0000172 
WBRNAi00080016-Roy-WBPhenotype:0001636 
WBRNAi00024855-Plasterk-WBPhenotype:0000697 
WBRNAi00024857-Plasterk-WBPhenotype:0000697 
WBRNAi00024859-Plasterk-WBPhenotype:0000697 
WBRNAi00024858-Plasterk-WBPhenotype:0000697 
  
C48B6.6b (As_GSY0GUD02HK6AT)
WBRNAi00080016-Roy-WBPhenotype:0000172 
WBRNAi00080016-Roy-WBPhenotype:0001636 
WBRNAi00024855-Plasterk-WBPhenotype:0000697 
WBRNAi00024857-Plasterk-WBPhenotype:0000697 
WBRNAi00024859-Plasterk-WBPhenotype:0000697 
WBRNAi00024858-Plasterk-WBPhenotype:0000697 
  
H15N14.2b (As_contig05455)
WBRNAi00080005-Spang-WBPhenotype:0000050 
WBRNAi00004900-Ahringer-WBPhenotype:0000054 
WBRNAi00003877-Ahringer-WBPhenotype:0000050 
WBRNAi00071685-Grant-WBPhenotype:0000679 
WBRNAi00025802-Plasterk-WBPhenotype:0000050 
WBRNAi00025802-Plasterk-WBPhenotype:0000689 
WBRNAi00076522-Caldwell-WBPhenotype:0000062 
WBRNAi00071020-Grant-WBPhenotype:0000258 
WBRNAi00071020-Grant-WBPhenotype:0000961 
WBRNAi00080004-Spang-WBPhenotype:0000688 
WBRNAi00081155-Moerman-WBPhenotype:0001569 
WBRNAi00049412-Hyman-WBPhenotype:0000689 
WBRNAi00049412-Hyman-WBPhenotype:0000767 
WBRNAi00071022-Grant-WBPhenotype:0000258 
WBRNAi00071022-Grant-WBPhenotype:0000961 
WBRNAi00000764-Sumiyoshi-WBPhenotype:0000054 
WBRNAi00000764-Sumiyoshi-WBPhenotype:0000059 
WBRNAi00000764-Sumiyoshi-WBPhenotype:0000689 
WBRNAi00080600-Skop-WBPhenotype:0000050 
WBRNAi00071021-Grant-WBPhenotype:0000961 
WBRNAi00071021-Grant-WBPhenotype:0001425 
WBRNAi00071019-Grant-WBPhenotype:0000961 
WBRNAi00071019-Grant-WBPhenotype:0001425 
WBRNAi00027026-Plasterk-WBPhenotype:0000050 
WBRNAi00027025-Plasterk-WBPhenotype:0000050 
WBRNAi00027025-Plasterk-WBPhenotype:0000689 
WBRNAi00025803-Plasterk-WBPhenotype:0000050 
WBRNAi00064978-Plasterk-WBPhenotype:0000679 
WBRNAi00064978-Plasterk-WBPhenotype:0001405 
  
H15N14.2a (As_GTBCVTC02HHK60)
WBRNAi00080005-Spang-WBPhenotype:0000050 
WBRNAi00004900-Ahringer-WBPhenotype:0000054 
WBRNAi00003877-Ahringer-WBPhenotype:0000050 
WBRNAi00071685-Grant-WBPhenotype:0000679 
WBRNAi00025802-Plasterk-WBPhenotype:0000050 
WBRNAi00025802-Plasterk-WBPhenotype:0000689 
WBRNAi00076522-Caldwell-WBPhenotype:0000062 
WBRNAi00071020-Grant-WBPhenotype:0000258 
WBRNAi00071020-Grant-WBPhenotype:0000961 
WBRNAi00080004-Spang-WBPhenotype:0000688 
WBRNAi00081155-Moerman-WBPhenotype:0001569 
WBRNAi00049412-Hyman-WBPhenotype:0000689 
WBRNAi00049412-Hyman-WBPhenotype:0000767 
WBRNAi00071022-Grant-WBPhenotype:0000258 
WBRNAi00071022-Grant-WBPhenotype:0000961 
WBRNAi00000764-Sumiyoshi-WBPhenotype:0000054 
WBRNAi00000764-Sumiyoshi-WBPhenotype:0000059 
WBRNAi00000764-Sumiyoshi-WBPhenotype:0000689 
WBRNAi00080600-Skop-WBPhenotype:0000050 
WBRNAi00071021-Grant-WBPhenotype:0000961 
WBRNAi00071021-Grant-WBPhenotype:0001425 
WBRNAi00071019-Grant-WBPhenotype:0000961 
WBRNAi00071019-Grant-WBPhenotype:0001425 
WBRNAi00027026-Plasterk-WBPhenotype:0000050 
WBRNAi00027025-Plasterk-WBPhenotype:0000050 
WBRNAi00027025-Plasterk-WBPhenotype:0000689 
WBRNAi00025803-Plasterk-WBPhenotype:0000050 
WBRNAi00064978-Plasterk-WBPhenotype:0000679 
WBRNAi00064978-Plasterk-WBPhenotype:0001405 
  
C39F7.4 (As_GTBCVTC02JWRGE)
WBRNAi00080003-Spang-WBPhenotype:0000050
WBRNAi00082229-Ewbank-WBPhenotype:0000050
WBRNAi00082229-Ewbank-WBPhenotype:0000054
WBRNAi00082229-Ewbank-WBPhenotype:0000688
WBRNAi00082229-Ewbank-WBPhenotype:0001278
WBRNAi00079980-Spang-WBPhenotype:0000688
WBRNAi00071516-Grant-WBPhenotype:0000961
WBRNAi00071516-Grant-WBPhenotype:0001425
WBRNAi00082223-Ewbank-WBPhenotype:0000050
WBRNAi00082223-Ewbank-WBPhenotype:0000054
WBRNAi00082223-Ewbank-WBPhenotype:0000688
WBRNAi00082223-Ewbank-WBPhenotype:0001278
WBRNAi00024787-Plasterk-WBPhenotype:0000689
WBRNAi00071719-Grant-WBPhenotype:0000679
WBRNAi00042230-Hyman-WBPhenotype:0000689
WBRNAi00076207-Caldwell-WBPhenotype:0000062
WBRNAi00083354-Grant-WBPhenotype:0000679 
WBRNAi00079982-Spang-WBPhenotype:0000688 
WBRNAi00029696-Vidal-WBPhenotype:0000054 
WBRNAi00029696-Vidal-WBPhenotype:0000059 
WBRNAi00008509-Ahringer-WBPhenotype:0000060 
WBRNAi00008509-Ahringer-WBPhenotype:0000644 
WBRNAi00008509-Ahringer-WBPhenotype:0000689 
WBRNAi00066836-Ruvkun-WBPhenotype:0000638 
WBRNAi00079979-Spang-WBPhenotype:0000186 
WBRNAi00064975-Plasterk-WBPhenotype:0000679 
WBRNAi00064975-Plasterk-WBPhenotype:0001405 
  
F22B7.5b (As_GTBCVTC02FVVCF)
WBRNAi00079999-Spang-WBPhenotype:0000050 
WBRNAi00080001-Spang-WBPhenotype:0000059 
WBRNAi00001734-Sumiyoshi-WBPhenotype:0000032 
WBRNAi00001734-Sumiyoshi-WBPhenotype:0000050 
WBRNAi00001734-Sumiyoshi-WBPhenotype:0000059 
WBRNAi00045293-Hyman-WBPhenotype:0000056 
  
C41C4.8 (As_contig07124)
WBRNAi00079985-Spang-WBPhenotype:0000050 
WBRNAi00080720-Strange-WBPhenotype:0000679 
WBRNAi00080720-Strange-WBPhenotype:0001405 
WBRNAi00061375--WBPhenotype:0000050 
WBRNAi00079986-Spang-WBPhenotype:0000050 
WBRNAi00075641--WBPhenotype:0000775 
WBRNAi00080692-Strange-WBPhenotype:0001751 
WBRNAi00078151-Schumacher-WBPhenotype:0000050 
WBRNAi00075640--WBPhenotype:0001132 
WBRNAi00075640--WBPhenotype:0001143 
WBRNAi00029720-Vidal-WBPhenotype:0000054 
WBRNAi00078677-Hoppe-WBPhenotype:0000119 
WBRNAi00075642--WBPhenotype:0001343 
WBRNAi00075642--WBPhenotype:0001361 
WBRNAi00000156-Kemphues-WBPhenotype:0000050 
WBRNAi00078676-Hoppe-WBPhenotype:0000643 
WBRNAi00042283-Hyman-WBPhenotype:0000046 
WBRNAi00078673-Hoppe-WBPhenotype:0001719 
WBRNAi00075639--WBPhenotype:0000050 
WBRNAi00075639--WBPhenotype:0001083 
WBRNAi00024790-Plasterk-WBPhenotype:0000031 
WBRNAi00024790-Plasterk-WBPhenotype:0000643 
  
K04B12.3 (As_GTBCVTC02FNGRY)
WBRNAi00079865--WBPhenotype:0001538 
  
K01H12.2 (As_contig00694)
WBRNAi00079856-Koo-WBPhenotype:0000136
WBRNAi00054323-Hyman-WBPhenotype:0000050
WBRNAi00054323-Hyman-WBPhenotype:0000126
WBRNAi00002606-Hyman-WBPhenotype:0000050
WBRNAi00071429-Grant-WBPhenotype:0000961
WBRNAi00071429-Grant-WBPhenotype:0001425
WBRNAi00073779-van den Heuvel-WBPhenotype:0000059
WBRNAi00073779-van den Heuvel-WBPhenotype:0000154
WBRNAi00073774-van den Heuvel-WBPhenotype:0000032
WBRNAi00073774-van den Heuvel-WBPhenotype:0000038
WBRNAi00073774-van den Heuvel-WBPhenotype:0000054
WBRNAi00073774-van den Heuvel-WBPhenotype:0000059
WBRNAi00073774-van den Heuvel-WBPhenotype:0000154
WBRNAi00073774-van den Heuvel-WBPhenotype:0000697
WBRNAi00066454--WBPhenotype:0000689
WBRNAi00073778-van den Heuvel-WBPhenotype:0000154
WBRNAi00072560-van den Heuvel-WBPhenotype:0000025
WBRNAi00072560-van den Heuvel-WBPhenotype:0000062
WBRNAi00072560-van den Heuvel-WBPhenotype:0000688
WBRNAi00072560-van den Heuvel-WBPhenotype:0000697
WBRNAi00073776-van den Heuvel-WBPhenotype:0000032
WBRNAi00073776-van den Heuvel-WBPhenotype:0000059
WBRNAi00073776-van den Heuvel-WBPhenotype:0000154
WBRNAi00066568-Schafer-WBPhenotype:0001202
WBRNAi00066752-Schafer-WBPhenotype:0000031
WBRNAi00066752-Schafer-WBPhenotype:0000055
WBRNAi00073777-van den Heuvel-WBPhenotype:0000050
WBRNAi00073777-van den Heuvel-WBPhenotype:0000059
WBRNAi00073777-van den Heuvel-WBPhenotype:0000062
WBRNAi00073777-van den Heuvel-WBPhenotype:0000154
WBRNAi00073777-van den Heuvel-WBPhenotype:0000535
WBRNAi00049642-Hyman-WBPhenotype:0000050
WBRNAi00078570--WBPhenotype:0000061 
WBRNAi00066567-Schafer-WBPhenotype:0001202 
WBRNAi00071443-Grant-WBPhenotype:0000961 
WBRNAi00071443-Grant-WBPhenotype:0001425 
WBRNAi00073775-van den Heuvel-WBPhenotype:0000032 
WBRNAi00073775-van den Heuvel-WBPhenotype:0000688 
WBRNAi00073775-van den Heuvel-WBPhenotype:0000697 
WBRNAi00078633--WBPhenotype:0000461 
WBRNAi00026417-Plasterk-WBPhenotype:0000059 
  
T01B11.4 (As_contig00579)
WBRNAi00079856-Koo-WBPhenotype:0000136 
WBRNAi00054323-Hyman-WBPhenotype:0000050 
WBRNAi00054323-Hyman-WBPhenotype:0000126 
WBRNAi00002606-Hyman-WBPhenotype:0000050 
WBRNAi00049642-Hyman-WBPhenotype:0000050 
WBRNAi00066454--WBPhenotype:0000689 
WBRNAi00066568-Schafer-WBPhenotype:0001202 
WBRNAi00066752-Schafer-WBPhenotype:0000031 
WBRNAi00066752-Schafer-WBPhenotype:0000055 
WBRNAi00071429-Grant-WBPhenotype:0000961 
WBRNAi00071429-Grant-WBPhenotype:0001425 
WBRNAi00066567-Schafer-WBPhenotype:0001202 
WBRNAi00078570--WBPhenotype:0000061 
WBRNAi00071443-Grant-WBPhenotype:0000961 
WBRNAi00071443-Grant-WBPhenotype:0001425 
WBRNAi00078633--WBPhenotype:0000461 
WBRNAi00026417-Plasterk-WBPhenotype:0000059 
  
F25H5.4 (As_contig02486)
WBRNAi00079811-Vidal-WBPhenotype:0000012 
WBRNAi00025230-Plasterk-WBPhenotype:0000050 
WBRNAi00025230-Plasterk-WBPhenotype:0000059
WBRNAi00025230-Plasterk-WBPhenotype:0000689
WBRNAi00079535-Vidal-WBPhenotype:0000012
WBRNAi00079719-Vidal-WBPhenotype:0000012
WBRNAi00077053-Takagi-WBPhenotype:0000030
WBRNAi00077053-Takagi-WBPhenotype:0000298
WBRNAi00045549-Hyman-WBPhenotype:0000365
WBRNAi00045549-Hyman-WBPhenotype:0000689
WBRNAi00064903-Plasterk-WBPhenotype:0000679
WBRNAi00064903-Plasterk-WBPhenotype:0001405
WBRNAi00079673-Vidal-WBPhenotype:0000012
WBRNAi00003466-Ahringer-WBPhenotype:0000050
WBRNAi00003466-Ahringer-WBPhenotype:0000697
WBRNAi00025231-Plasterk-WBPhenotype:0000050
WBRNAi00025231-Plasterk-WBPhenotype:0000059
WBRNAi00027853-Vidal-WBPhenotype:0000059
  
Y39B6A.1 (As_contig03800)
WBRNAi00079739-Vidal-WBPhenotype:0000012 
WBRNAi00079693-Vidal-WBPhenotype:0000012 
WBRNAi00064437-Strange-WBPhenotype:0001236 
WBRNAi00079555-Vidal-WBPhenotype:0000012 
WBRNAi00079831-Vidal-WBPhenotype:0000012 
  
R07E5.3 (As_GTBCVTC02I944P)
WBRNAi00079728-Vidal-WBPhenotype:0000012 
WBRNAi00079682-Vidal-WBPhenotype:0000012 
WBRNAi00051491-Hyman-WBPhenotype:0000050 
WBRNAi00071266-Grant-WBPhenotype:0000961 
WBRNAi00071266-Grant-WBPhenotype:0001425 
WBRNAi00068220-Roy-WBPhenotype:0000531 
WBRNAi00081602-Jansen-WBPhenotype:0000275 
WBRNAi00069104--WBPhenotype:0000050
WBRNAi00034716-Vidal-WBPhenotype:0000054
WBRNAi00034716-Vidal-WBPhenotype:0000689
WBRNAi00061239-Han-WBPhenotype:0000689
WBRNAi00061239-Han-WBPhenotype:0000697
WBRNAi00081554-Jansen-WBPhenotype:0000275
WBRNAi00009045-Ahringer-WBPhenotype:0000050
WBRNAi00009045-Ahringer-WBPhenotype:0000640
WBRNAi00009045-Ahringer-WBPhenotype:0000646
WBRNAi00026055-Plasterk-WBPhenotype:0000050
WBRNAi00079544-Vidal-WBPhenotype:0000012
WBRNAi00061238-Han-WBPhenotype:0000689
WBRNAi00061238-Han-WBPhenotype:0000697
WBRNAi00069105--WBPhenotype:0001225
WBRNAi00066984-Roy-WBPhenotype:0000531
WBRNAi00008239-Kemphues-WBPhenotype:0000050
WBRNAi00067321-Roy-WBPhenotype:0000531 
WBRNAi00079820-Vidal-WBPhenotype:0000012 
WBRNAi00002438-Hyman-WBPhenotype:0000050 
WBRNAi00067091-Roy-WBPhenotype:0000531 
WBRNAi00067066-Roy-WBPhenotype:0000531 
  
C39D10.7 (As_contig00955)
WBRNAi00079713-Vidal-WBPhenotype:0000012 
WBRNAi00079529-Vidal-WBPhenotype:0000012 
WBRNAi00079805-Vidal-WBPhenotype:0000012 
WBRNAi00079667-Vidal-WBPhenotype:0000012 
  
C01B10.8 (As_GTBCVTC02GN3WT)
WBRNAi00079704-Vidal-WBPhenotype:0000012 
WBRNAi00079520-Vidal-WBPhenotype:0000012 
WBRNAi00079658-Vidal-WBPhenotype:0000012 
WBRNAi00079796-Vidal-WBPhenotype:0000012 
  
W02A2.3 (As_GTBCVTC01ASVTQ)
WBRNAi00079687-Vidal-WBPhenotype:0000012 
WBRNAi00079549-Vidal-WBPhenotype:0000012 
WBRNAi00079825-Vidal-WBPhenotype:0000012 
WBRNAi00079733-Vidal-WBPhenotype:0000012 
  
C47E8.5 (As_contig00968)
WBRNAi00079668-Vidal-WBPhenotype:0000012 
WBRNAi00080968--WBPhenotype:0000055 
WBRNAi00065454-Aballay-WBPhenotype:0001013 
WBRNAi00079806-Vidal-WBPhenotype:0000012 
WBRNAi00065463-Aballay-WBPhenotype:0001012 
WBRNAi00079530-Vidal-WBPhenotype:0000012 
WBRNAi00000158-Kemphues-WBPhenotype:0000050 
WBRNAi00000158-Kemphues-WBPhenotype:0000689 
WBRNAi00080970--WBPhenotype:0000056 
WBRNAi00080974--WBPhenotype:0000668 
WBRNAi00065467-Aballay-WBPhenotype:0001013 
WBRNAi00042688-Hyman-WBPhenotype:0000689 
WBRNAi00079714-Vidal-WBPhenotype:0000012 
WBRNAi00080973--WBPhenotype:0000691 
WBRNAi00080969--WBPhenotype:0000697 
  
C53B4.5 (As_contig00029)
WBRNAi00079531-Vidal-WBPhenotype:0000012 
WBRNAi00079669-Vidal-WBPhenotype:0000012 
WBRNAi00079807-Vidal-WBPhenotype:0000012 
WBRNAi00079715-Vidal-WBPhenotype:0000012 
WBRNAi00023101-Ruvkun-WBPhenotype:0001184 
  
C01G6.1b (As_GSY0GUD02IURS6)
WBRNAi00079521-Vidal-WBPhenotype:0000012 
WBRNAi00079705-Vidal-WBPhenotype:0000012 
WBRNAi00079797-Vidal-WBPhenotype:0000012 
WBRNAi00079659-Vidal-WBPhenotype:0000012 
  
F26D10.3 (As_contig01187)
WBRNAi00079363-Grant-WBPhenotype:0000679 
WBRNAi00024568-Plasterk-WBPhenotype:0000059 
WBRNAi00024568-Plasterk-WBPhenotype:0000583 
WBRNAi00026429-Plasterk-WBPhenotype:0000059 
WBRNAi00026429-Plasterk-WBPhenotype:0000689 
WBRNAi00079367-Grant-WBPhenotype:0000679 
WBRNAi00066569-Schafer-WBPhenotype:0001202 
WBRNAi00061249-Han-WBPhenotype:0000059 
WBRNAi00025245-Plasterk-WBPhenotype:0000689 
WBRNAi00065367-Link-WBPhenotype:0001236
WBRNAi00080971--WBPhenotype:0000055
WBRNAi00079364-Grant-WBPhenotype:0001278
WBRNAi00079368-Grant-WBPhenotype:0000679
WBRNAi00071504-Grant-WBPhenotype:0000961
WBRNAi00071504-Grant-WBPhenotype:0001425
WBRNAi00078389-Kraemer-WBPhenotype:0000643
WBRNAi00063656-Morimoto-WBPhenotype:0000039
WBRNAi00080967--WBPhenotype:0000055
WBRNAi00064373-Strange-WBPhenotype:0001236
WBRNAi00031433-Vidal-WBPhenotype:0000050
WBRNAi00065380-Link-WBPhenotype:0000059
WBRNAi00076340-Caldwell-WBPhenotype:0000062
WBRNAi00066703-Schafer-WBPhenotype:0000274
WBRNAi00066703-Schafer-WBPhenotype:0000688
WBRNAi00066717-Schafer-WBPhenotype:0000032
WBRNAi00066717-Schafer-WBPhenotype:0000081
WBRNAi00066717-Schafer-WBPhenotype:0000154
WBRNAi00066717-Schafer-WBPhenotype:0000583
WBRNAi00066717-Schafer-WBPhenotype:0000643
WBRNAi00065379-Link-WBPhenotype:0000688
WBRNAi00000168-Kemphues-WBPhenotype:0000050
WBRNAi00000168-Kemphues-WBPhenotype:0000689
WBRNAi00080966--WBPhenotype:0000055
WBRNAi00061248-Han-WBPhenotype:0000059
WBRNAi00080002-Spang-WBPhenotype:0000688
WBRNAi00066753-Schafer-WBPhenotype:0000643
WBRNAi00066753-Schafer-WBPhenotype:0000688
WBRNAi00066753-Schafer-WBPhenotype:0001019
WBRNAi00064956-Plasterk-WBPhenotype:0000679
WBRNAi00064956-Plasterk-WBPhenotype:0001405
WBRNAi00078328-Kraemer-WBPhenotype:0000643
WBRNAi00025928-Plasterk-WBPhenotype:0000050 
WBRNAi00025928-Plasterk-WBPhenotype:0000059 
WBRNAi00025928-Plasterk-WBPhenotype:0000643 
WBRNAi00025928-Plasterk-WBPhenotype:0000689 
WBRNAi00045609-Hyman-WBPhenotype:0000689 
  
F36A4.7 (As_contig03186)
WBRNAi00079339-Blackwell-WBPhenotype:0001375 
WBRNAi00079292-Blackwell-WBPhenotype:0001410 
WBRNAi00062632-Hardin-WBPhenotype:0001102 
WBRNAi00083858-Schedl-WBPhenotype:0000518 
WBRNAi00083858-Schedl-WBPhenotype:0000688 
WBRNAi00079319-Blackwell-WBPhenotype:0001375 
WBRNAi00079315-Blackwell-WBPhenotype:0001375 
WBRNAi00077149-Blackwell-WBPhenotype:0000867 
WBRNAi00079331-Blackwell-WBPhenotype:0001375 
WBRNAi00064884-Plasterk-WBPhenotype:0000679
WBRNAi00064884-Plasterk-WBPhenotype:0001405
WBRNAi00008752-Ahringer-WBPhenotype:0000031
WBRNAi00008752-Ahringer-WBPhenotype:0000032
WBRNAi00008752-Ahringer-WBPhenotype:0000050
WBRNAi00079335-Blackwell-WBPhenotype:0001375
WBRNAi00025404-Plasterk-WBPhenotype:0000050
WBRNAi00024332-Seydoux-WBPhenotype:0000050
WBRNAi00065359-Kohara-WBPhenotype:0000867
WBRNAi00079343-Blackwell-WBPhenotype:0001375
WBRNAi00069107-Priess-WBPhenotype:0001408
WBRNAi00079323-Blackwell-WBPhenotype:0001375
WBRNAi00077165-Blackwell-WBPhenotype:0001278
WBRNAi00075671--WBPhenotype:0000081
WBRNAi00077155-Blackwell-WBPhenotype:0001351
WBRNAi00083870-Schedl-WBPhenotype:0000518
WBRNAi00083870-Schedl-WBPhenotype:0000688
WBRNAi00079311-Blackwell-WBPhenotype:0001375
WBRNAi00077171-Blackwell-WBPhenotype:0001278
WBRNAi00079347-Blackwell-WBPhenotype:0001375
WBRNAi00079287-Blackwell-WBPhenotype:0001495
WBRNAi00075670--WBPhenotype:0000050
WBRNAi00077166-Blackwell-WBPhenotype:0001278
WBRNAi00083882-Schedl-WBPhenotype:0000518
WBRNAi00083882-Schedl-WBPhenotype:0000688
WBRNAi00079298-Blackwell-WBPhenotype:0001351
WBRNAi00079305-Blackwell-WBPhenotype:0001351
WBRNAi00065358-Kohara-WBPhenotype:0000169
WBRNAi00065358-Kohara-WBPhenotype:0001585
WBRNAi00002210-Sumiyoshi-WBPhenotype:0000050
WBRNAi00002210-Sumiyoshi-WBPhenotype:0000689
WBRNAi00079352-Blackwell-WBPhenotype:0001375
WBRNAi00079327-Blackwell-WBPhenotype:0001375 
WBRNAi00079277-Blackwell-WBPhenotype:0000867 
WBRNAi00046459-Hyman-WBPhenotype:0000050 
WBRNAi00046459-Hyman-WBPhenotype:0000765 
  
W03F9.5 (As_contig05069)
WBRNAi00079278-Blackwell-WBPhenotype:0000867 
WBRNAi00054711-Hyman-WBPhenotype:0000050 
WBRNAi00079288-Blackwell-WBPhenotype:0001495 
WBRNAi00079299-Blackwell-WBPhenotype:0001351 
WBRNAi00079306-Blackwell-WBPhenotype:0001351 
WBRNAi00077158-Blackwell-WBPhenotype:0001351 
  
R05D3.7 (As_contig00087)
WBRNAi00079250-McNally-WBPhenotype:0001145 
WBRNAi00079146-van den Heuvel-WBPhenotype:0001869 
WBRNAi00079249-McNally-WBPhenotype:0001499
WBRNAi00079252-McNally-WBPhenotype:0000120
WBRNAi00079253-McNally-WBPhenotype:0000050
WBRNAi00079251-McNally-WBPhenotype:0000050
WBRNAi00079144-van den Heuvel-WBPhenotype:0001869
WBRNAi00079150-van den Heuvel-WBPhenotype:0001869
WBRNAi00079148-van den Heuvel-WBPhenotype:0001869
WBRNAi00080576-Skop-WBPhenotype:0000050
WBRNAi00080576-Skop-WBPhenotype:0000154
WBRNAi00080576-Skop-WBPhenotype:0000643
WBRNAi00079245-McNally-WBPhenotype:0001868
WBRNAi00079245-McNally-WBPhenotype:0001869
WBRNAi00009033-Ahringer-WBPhenotype:0000583
WBRNAi00009033-Ahringer-WBPhenotype:0000643
WBRNAi00026027-Plasterk-WBPhenotype:0000031
WBRNAi00026027-Plasterk-WBPhenotype:0000038
WBRNAi00026027-Plasterk-WBPhenotype:0000583 
WBRNAi00026027-Plasterk-WBPhenotype:0000643 
WBRNAi00066059-Hutter-WBPhenotype:0000541 
WBRNAi00066059-Hutter-WBPhenotype:0000632 
WBRNAi00079149-van den Heuvel-WBPhenotype:0001869 
WBRNAi00079238-McNally-WBPhenotype:0001869 
WBRNAi00079246-McNally-WBPhenotype:0001870 
WBRNAi00079151-van den Heuvel-WBPhenotype:0001869 
WBRNAi00079147-van den Heuvel-WBPhenotype:0001869 
  
C16A3.9 (As_contig06057)
WBRNAi00079193-Aballay-WBPhenotype:0001014 
WBRNAi00040666-Hyman-WBPhenotype:0000050 
WBRNAi00040666-Hyman-WBPhenotype:0000270 
WBRNAi00079175-Aballay-WBPhenotype:0001014 
WBRNAi00008408-Ahringer-WBPhenotype:0000689 
WBRNAi00024575-Plasterk-WBPhenotype:0000059 
WBRNAi00024575-Plasterk-WBPhenotype:0000689 
WBRNAi00002533-Hyman-WBPhenotype:0000050 
WBRNAi00033309-Vidal-WBPhenotype:0000050 
WBRNAi00033309-Vidal-WBPhenotype:0000059 
WBRNAi00033309-Vidal-WBPhenotype:0000154 
  
B0412.4 (As_contig12697)
WBRNAi00079188-Aballay-WBPhenotype:0001014 
WBRNAi00002650-Hyman-WBPhenotype:0000050 
WBRNAi00002650-Hyman-WBPhenotype:0000583 
WBRNAi00002650-Hyman-WBPhenotype:0000689 
WBRNAi00008307-Ahringer-WBPhenotype:0000031 
WBRNAi00008307-Ahringer-WBPhenotype:0000032 
WBRNAi00008307-Ahringer-WBPhenotype:0000689 
WBRNAi00008307-Ahringer-WBPhenotype:0001029 
WBRNAi00068736-Durbin-WBPhenotype:0000054 
WBRNAi00079199-Aballay-WBPhenotype:0001014 
WBRNAi00068737-Durbin-WBPhenotype:0000031 
WBRNAi00039034-Hyman-WBPhenotype:0000270 
WBRNAi00039034-Hyman-WBPhenotype:0000689 
WBRNAi00039035-Hyman-WBPhenotype:0000270 
WBRNAi00024400-Plasterk-WBPhenotype:0000050 
WBRNAi00024400-Plasterk-WBPhenotype:0000059 
  
F36A2.6 (As_contig04672)
WBRNAi00079177-Aballay-WBPhenotype:0001014 
WBRNAi00075732-Kenyon-WBPhenotype:0000121 
WBRNAi00075761-Kenyon-WBPhenotype:0000061 
WBRNAi00075771-Kenyon-WBPhenotype:0001273 
WBRNAi00003606-Ahringer-WBPhenotype:0000031 
WBRNAi00003606-Ahringer-WBPhenotype:0000050 
WBRNAi00075766-Kenyon-WBPhenotype:0000061
WBRNAi00025400-Plasterk-WBPhenotype:0000059
WBRNAi00075776-Kenyon-WBPhenotype:0001273
WBRNAi00025399-Plasterk-WBPhenotype:0000054
WBRNAi00025399-Plasterk-WBPhenotype:0000059
WBRNAi00025399-Plasterk-WBPhenotype:0000689
WBRNAi00064942-Plasterk-WBPhenotype:0000679
WBRNAi00064942-Plasterk-WBPhenotype:0001405
WBRNAi00075748-Kenyon-WBPhenotype:0000061
WBRNAi00075754-Kenyon-WBPhenotype:0000061
WBRNAi00031828-Vidal-WBPhenotype:0000054
WBRNAi00031828-Vidal-WBPhenotype:0000059
WBRNAi00046446-Hyman-WBPhenotype:0000270
WBRNAi00046446-Hyman-WBPhenotype:0000689
WBRNAi00075737-Kenyon-WBPhenotype:0000031
WBRNAi00075737-Kenyon-WBPhenotype:0000032
WBRNAi00075737-Kenyon-WBPhenotype:0000045 
WBRNAi00075720-Kenyon-WBPhenotype:0000061 
WBRNAi00079194-Aballay-WBPhenotype:0001014 
WBRNAi00075739-Kenyon-WBPhenotype:0000061 
  
T21H3.3 (As_contig03615)
WBRNAi00079153-van den Heuvel-WBPhenotype:0000436 
WBRNAi00079143-van den Heuvel-WBPhenotype:0001870 
WBRNAi00064154-Schnabel-WBPhenotype:0000047 
WBRNAi00064154-Schnabel-WBPhenotype:0000050 
WBRNAi00064154-Schnabel-WBPhenotype:0000172 
WBRNAi00064154-Schnabel-WBPhenotype:0000594 
WBRNAi00064154-Schnabel-WBPhenotype:0000730 
WBRNAi00064154-Schnabel-WBPhenotype:0001136 
WBRNAi00053763-Hyman-WBPhenotype:0000050 
WBRNAi00066709-Schafer-WBPhenotype:0000688 
WBRNAi00079847-van den Heuvel-WBPhenotype:0000436
WBRNAi00079847-van den Heuvel-WBPhenotype:0001102
WBRNAi00009204-Ahringer-WBPhenotype:0000031
WBRNAi00009204-Ahringer-WBPhenotype:0001037
WBRNAi00079140-van den Heuvel-WBPhenotype:0001162
WBRNAi00079145-van den Heuvel-WBPhenotype:0001146
WBRNAi00079120-van den Heuvel-WBPhenotype:0000436
WBRNAi00079120-van den Heuvel-WBPhenotype:0001102
WBRNAi00079148-van den Heuvel-WBPhenotype:0001869
WBRNAi00079846-van den Heuvel-WBPhenotype:0000436
WBRNAi00079846-van den Heuvel-WBPhenotype:0001868
WBRNAi00058284-Hyman-WBPhenotype:0000050
WBRNAi00058284-Hyman-WBPhenotype:0001077
WBRNAi00079119-van den Heuvel-WBPhenotype:0000436
WBRNAi00079119-van den Heuvel-WBPhenotype:0001868
WBRNAi00026351-Plasterk-WBPhenotype:0000050
WBRNAi00026351-Plasterk-WBPhenotype:0000689 
WBRNAi00071515-Grant-WBPhenotype:0000961 
WBRNAi00071515-Grant-WBPhenotype:0001425 
WBRNAi00079134-van den Heuvel-WBPhenotype:0000372 
  
T09A5.10 (As_contig02642)
WBRNAi00079146-van den Heuvel-WBPhenotype:0001869 
WBRNAi00061024-van den Heuvel-WBPhenotype:0000050 
WBRNAi00061024-van den Heuvel-WBPhenotype:0000761 
WBRNAi00026246-Plasterk-WBPhenotype:0000050 
WBRNAi00063508-van den Heuvel-WBPhenotype:0001105 
WBRNAi00063508-van den Heuvel-WBPhenotype:0001107 
WBRNAi00063508-van den Heuvel-WBPhenotype:0001110 
WBRNAi00063519-van den Heuvel-WBPhenotype:0001302 
WBRNAi00062798-Koelle-WBPhenotype:0001102 
WBRNAi00069339-Ruvkun-WBPhenotype:0001595 
WBRNAi00069338-Ruvkun-WBPhenotype:0001208
WBRNAi00069338-Ruvkun-WBPhenotype:0001236
WBRNAi00062805-Koelle-WBPhenotype:0001102
WBRNAi00079136-van den Heuvel-WBPhenotype:0001146
WBRNAi00079131-van den Heuvel-WBPhenotype:0001107
WBRNAi00079131-van den Heuvel-WBPhenotype:0001642
WBRNAi00008059-Kemphues-WBPhenotype:0000050
WBRNAi00008059-Kemphues-WBPhenotype:0001080
WBRNAi00008059-Kemphues-WBPhenotype:0001105
WBRNAi00008059-Kemphues-WBPhenotype:0001106
WBRNAi00008059-Kemphues-WBPhenotype:0001113
WBRNAi00008059-Kemphues-WBPhenotype:0001123
WBRNAi00008059-Kemphues-WBPhenotype:0001126
WBRNAi00008059-Kemphues-WBPhenotype:0001130
WBRNAi00008059-Kemphues-WBPhenotype:0001141
WBRNAi00008059-Kemphues-WBPhenotype:0001143
WBRNAi00008059-Kemphues-WBPhenotype:0001147
WBRNAi00008059-Kemphues-WBPhenotype:0001156
WBRNAi00008059-Kemphues-WBPhenotype:0001165
WBRNAi00009141-Ahringer-WBPhenotype:0000050
WBRNAi00009141-Ahringer-WBPhenotype:0000054
WBRNAi00009141-Ahringer-WBPhenotype:0000535
WBRNAi00009141-Ahringer-WBPhenotype:0000643
WBRNAi00052915-Hyman-WBPhenotype:0000050
WBRNAi00052915-Hyman-WBPhenotype:0000748
WBRNAi00063515-van den Heuvel-WBPhenotype:0000436
WBRNAi00063506-van den Heuvel-WBPhenotype:0000773
WBRNAi00063506-van den Heuvel-WBPhenotype:0001105
WBRNAi00063506-van den Heuvel-WBPhenotype:0001107
WBRNAi00063506-van den Heuvel-WBPhenotype:0001110
WBRNAi00063506-van den Heuvel-WBPhenotype:0001130
WBRNAi00063506-van den Heuvel-WBPhenotype:0001144
WBRNAi00063506-van den Heuvel-WBPhenotype:0001151 
WBRNAi00063506-van den Heuvel-WBPhenotype:0001165 
WBRNAi00079141-van den Heuvel-WBPhenotype:0001870 
WBRNAi00079154-van den Heuvel-WBPhenotype:0000436 
WBRNAi00063510-van den Heuvel-WBPhenotype:0000288 
WBRNAi00063510-van den Heuvel-WBPhenotype:0000750 
WBRNAi00065756-Schwarzbauer-WBPhenotype:0000195 
  
W08G11.4 (As_contig00742)
WBRNAi00079067-Tissenbaum-WBPhenotype:0000012 
WBRNAi00079084-Tissenbaum-WBPhenotype:0000137 
WBRNAi00079082-Tissenbaum-WBPhenotype:0000436 
WBRNAi00079074-Tissenbaum-WBPhenotype:0000012 
WBRNAi00079077-Tissenbaum-WBPhenotype:0000295 
WBRNAi00079072-Tissenbaum-WBPhenotype:0000012 
WBRNAi00079081-Tissenbaum-WBPhenotype:0000031 
WBRNAi00079069-Tissenbaum-WBPhenotype:0000012 
WBRNAi00079075-Tissenbaum-WBPhenotype:0000061 
WBRNAi00060157-Kaplan-WBPhenotype:0000017 
WBRNAi00079070-Tissenbaum-WBPhenotype:0000012 
WBRNAi00079068-Tissenbaum-WBPhenotype:0000012 
WBRNAi00079083-Tissenbaum-WBPhenotype:0001278 
WBRNAi00079073-Tissenbaum-WBPhenotype:0000012 
WBRNAi00079071-Tissenbaum-WBPhenotype:0000012 
  
W03C9.7 (As_GSY0GUD02I27PT)
WBRNAi00079049-Rothman-WBPhenotype:0001375 
WBRNAi00079049-Rothman-WBPhenotype:0001637 
WBRNAi00079062-Rothman-WBPhenotype:0001276 
WBRNAi00079047-Rothman-WBPhenotype:0001375 
WBRNAi00079047-Rothman-WBPhenotype:0001646 
WBRNAi00079066-Rothman-WBPhenotype:0001637 
WBRNAi00054668-Hyman-WBPhenotype:0000050 
WBRNAi00008001-Kemphues-WBPhenotype:0000038 
WBRNAi00008001-Kemphues-WBPhenotype:0000050 
WBRNAi00008001-Kemphues-WBPhenotype:0001037 
WBRNAi00079041-Rothman-WBPhenotype:0001276 
WBRNAi00079048-Rothman-WBPhenotype:0001276 
WBRNAi00079065-Rothman-WBPhenotype:0001646 
WBRNAi00054669-Hyman-WBPhenotype:0000050 
  
T12E12.1 (As_contig03814)
WBRNAi00079030-Shmookler Reis-WBPhenotype:0001663 
  
D1022.7b (As_GTBCVTC02GVFOL)
WBRNAi00079013-Shmookler Reis-WBPhenotype:0001663 
WBRNAi00079014-Shmookler Reis-WBPhenotype:0001663 
  
Y37A1B.2b (As_GSY0GUD01D832O)
WBRNAi00078919-Greenwald-WBPhenotype:0001276 
WBRNAi00078915-Greenwald-WBPhenotype:0000700 
WBRNAi00061650-Piano-WBPhenotype:0000050 
WBRNAi00076765-Caldwell-WBPhenotype:0000679 
WBRNAi00076765-Caldwell-WBPhenotype:0001405 
  
Y37A1B.2d (As_GTBCVTC01A1U2E)
WBRNAi00078919-Greenwald-WBPhenotype:0001276 
WBRNAi00078915-Greenwald-WBPhenotype:0000700 
WBRNAi00061650-Piano-WBPhenotype:0000050 
WBRNAi00076765-Caldwell-WBPhenotype:0000679 
WBRNAi00076765-Caldwell-WBPhenotype:0001405 
  
Y37A1B.1a (As_contig01604)
WBRNAi00078918-Greenwald-WBPhenotype:0001276 
WBRNAi00027514-Plasterk-WBPhenotype:0000031 
WBRNAi00027514-Plasterk-WBPhenotype:0000643 
WBRNAi00083102-Labouesse-WBPhenotype:0000062 
WBRNAi00078914-Greenwald-WBPhenotype:0000700 
WBRNAi00026643-Plasterk-WBPhenotype:0000643 
WBRNAi00026643-Plasterk-WBPhenotype:0000646 
  
Y37A1B.1b (As_GTBCVTC02F0YJV)
WBRNAi00078918-Greenwald-WBPhenotype:0001276 
WBRNAi00027514-Plasterk-WBPhenotype:0000031 
WBRNAi00027514-Plasterk-WBPhenotype:0000643 
WBRNAi00083102-Labouesse-WBPhenotype:0000062 
WBRNAi00078914-Greenwald-WBPhenotype:0000700 
WBRNAi00026643-Plasterk-WBPhenotype:0000643 
WBRNAi00026643-Plasterk-WBPhenotype:0000646 
  
Y47D3B.7 (As_contig04178)
WBRNAi00078876-Rankin-WBPhenotype:0001381 
WBRNAi00024154-Ruvkun-WBPhenotype:0001183 
WBRNAi00073854-van den Heuvel-WBPhenotype:0000032 
WBRNAi00073854-van den Heuvel-WBPhenotype:0000050 
WBRNAi00073854-van den Heuvel-WBPhenotype:0000059 
WBRNAi00073854-van den Heuvel-WBPhenotype:0000154 
WBRNAi00023354-Ruvkun-WBPhenotype:0001183 
WBRNAi00073853-van den Heuvel-WBPhenotype:0000054 
WBRNAi00073853-van den Heuvel-WBPhenotype:0000059 
WBRNAi00022888-Avery-WBPhenotype:0000026 
WBRNAi00022888-Avery-WBPhenotype:0000133 
WBRNAi00073850-van den Heuvel-WBPhenotype:0000054 
WBRNAi00073850-van den Heuvel-WBPhenotype:0000059 
WBRNAi00037170-Vidal-WBPhenotype:0000050 
WBRNAi00037170-Vidal-WBPhenotype:0000059 
WBRNAi00037170-Vidal-WBPhenotype:0000154
WBRNAi00037170-Vidal-WBPhenotype:0000164
WBRNAi00073848-van den Heuvel-WBPhenotype:0000054
WBRNAi00073848-van den Heuvel-WBPhenotype:0000059
WBRNAi00056775-Hyman-WBPhenotype:0000057
WBRNAi00024228-Ruvkun-WBPhenotype:0001183
WBRNAi00078877-Rankin-WBPhenotype:0000164
WBRNAi00009345-Ahringer-WBPhenotype:0000031
WBRNAi00009345-Ahringer-WBPhenotype:0000032
WBRNAi00009345-Ahringer-WBPhenotype:0001010
WBRNAi00009345-Ahringer-WBPhenotype:0001037
WBRNAi00072735-van den Heuvel-WBPhenotype:0000054
WBRNAi00072735-van den Heuvel-WBPhenotype:0000059
WBRNAi00072735-van den Heuvel-WBPhenotype:0000697
WBRNAi00026724-Plasterk-WBPhenotype:0000059
WBRNAi00064885-Plasterk-WBPhenotype:0000679
WBRNAi00064885-Plasterk-WBPhenotype:0001405
WBRNAi00082251-Naar-WBPhenotype:0000962
WBRNAi00073852-van den Heuvel-WBPhenotype:0000032
WBRNAi00073852-van den Heuvel-WBPhenotype:0000164
WBRNAi00073852-van den Heuvel-WBPhenotype:0000688
WBRNAi00072736-van den Heuvel-WBPhenotype:0000050
WBRNAi00072736-van den Heuvel-WBPhenotype:0000059
WBRNAi00072736-van den Heuvel-WBPhenotype:0000154
WBRNAi00072736-van den Heuvel-WBPhenotype:0000164
WBRNAi00072737-van den Heuvel-WBPhenotype:0000164
WBRNAi00072737-van den Heuvel-WBPhenotype:0000688
WBRNAi00073851-van den Heuvel-WBPhenotype:0000032
WBRNAi00073851-van den Heuvel-WBPhenotype:0000164
WBRNAi00073851-van den Heuvel-WBPhenotype:0000688
WBRNAi00073849-van den Heuvel-WBPhenotype:0000054
WBRNAi00073849-van den Heuvel-WBPhenotype:0000059
WBRNAi00002633-Hyman-WBPhenotype:0000031 
WBRNAi00002633-Hyman-WBPhenotype:0000535 
WBRNAi00023867-Ruvkun-WBPhenotype:0001183 
WBRNAi00065975--WBPhenotype:0000055 
WBRNAi00065975--WBPhenotype:0000164 
WBRNAi00065975--WBPhenotype:0001261 
WBRNAi00080832-Cohen-Fix-WBPhenotype:0001183 
WBRNAi00082252-Naar-WBPhenotype:0000962 
WBRNAi00073847-van den Heuvel-WBPhenotype:0000054 
WBRNAi00073847-van den Heuvel-WBPhenotype:0000059 
WBRNAi00002772-Hyman-WBPhenotype:0000031 
WBRNAi00002772-Hyman-WBPhenotype:0000535 
  
B0336.6 (As_GSY0GUD02JRU8X)
WBRNAi00078869-Soto-WBPhenotype:0000120 
WBRNAi00064789--WBPhenotype:0000031 
WBRNAi00064789--WBPhenotype:0000054
WBRNAi00064789--WBPhenotype:0000535
WBRNAi00068586-Durbin-WBPhenotype:0000688
WBRNAi00080803-Horvitz-WBPhenotype:0000195
WBRNAi00072329-van den Heuvel-WBPhenotype:0000032
WBRNAi00072329-van den Heuvel-WBPhenotype:0000038
WBRNAi00072329-van den Heuvel-WBPhenotype:0000688
WBRNAi00068589-Durbin-WBPhenotype:0000688
WBRNAi00068585-Durbin-WBPhenotype:0000688
WBRNAi00072330-van den Heuvel-WBPhenotype:0000050
WBRNAi00024383-Plasterk-WBPhenotype:0000050
WBRNAi00024383-Plasterk-WBPhenotype:0000643
WBRNAi00024383-Plasterk-WBPhenotype:0000697
WBRNAi00024383-Plasterk-WBPhenotype:0001037
WBRNAi00008297-Ahringer-WBPhenotype:0000050
WBRNAi00008297-Ahringer-WBPhenotype:0000060
WBRNAi00008297-Ahringer-WBPhenotype:0000535
WBRNAi00080804-Horvitz-WBPhenotype:0000195
WBRNAi00080797-Horvitz-WBPhenotype:0000062
WBRNAi00028097-Vidal-WBPhenotype:0000050
WBRNAi00080790-Horvitz-WBPhenotype:0000885
WBRNAi00080795-Horvitz-WBPhenotype:0000885
WBRNAi00082932-Grant-WBPhenotype:0001762
WBRNAi00073496-van den Heuvel-WBPhenotype:0000059
WBRNAi00073496-van den Heuvel-WBPhenotype:0000154
WBRNAi00073496-van den Heuvel-WBPhenotype:0000697
WBRNAi00073491-van den Heuvel-WBPhenotype:0000062
WBRNAi00073491-van den Heuvel-WBPhenotype:0000688
WBRNAi00073491-van den Heuvel-WBPhenotype:0000697
WBRNAi00080793-Horvitz-WBPhenotype:0000885
WBRNAi00068588-Durbin-WBPhenotype:0000688
WBRNAi00073498-van den Heuvel-WBPhenotype:0000050
WBRNAi00073498-van den Heuvel-WBPhenotype:0000059
WBRNAi00073498-van den Heuvel-WBPhenotype:0000154
WBRNAi00073498-van den Heuvel-WBPhenotype:0000535
WBRNAi00073498-van den Heuvel-WBPhenotype:0000697
WBRNAi00071283-Grant-WBPhenotype:0000961
WBRNAi00071283-Grant-WBPhenotype:0001425
WBRNAi00080802-Horvitz-WBPhenotype:0000195
WBRNAi00073497-van den Heuvel-WBPhenotype:0000032
WBRNAi00073497-van den Heuvel-WBPhenotype:0000050
WBRNAi00073497-van den Heuvel-WBPhenotype:0000059
WBRNAi00073497-van den Heuvel-WBPhenotype:0000154
WBRNAi00073497-van den Heuvel-WBPhenotype:0000697
WBRNAi00068587-Durbin-WBPhenotype:0000688
WBRNAi00073492-van den Heuvel-WBPhenotype:0000062
WBRNAi00073492-van den Heuvel-WBPhenotype:0000688
WBRNAi00073492-van den Heuvel-WBPhenotype:0000697
WBRNAi00078855-Soto-WBPhenotype:0000749
WBRNAi00078855-Soto-WBPhenotype:0000885
WBRNAi00078855-Soto-WBPhenotype:0001566
WBRNAi00080794-Horvitz-WBPhenotype:0000885
WBRNAi00061106--WBPhenotype:0000535
WBRNAi00061106--WBPhenotype:0000640
WBRNAi00080798-Horvitz-WBPhenotype:0000885
WBRNAi00080796-Horvitz-WBPhenotype:0000062
WBRNAi00080799-Horvitz-WBPhenotype:0000885
WBRNAi00080792-Horvitz-WBPhenotype:0000885
WBRNAi00078872-Soto-WBPhenotype:0000120
WBRNAi00080791-Horvitz-WBPhenotype:0000885
WBRNAi00072331-van den Heuvel-WBPhenotype:0000050
WBRNAi00078852-Soto-WBPhenotype:0000050
WBRNAi00078852-Soto-WBPhenotype:0000490
WBRNAi00078852-Soto-WBPhenotype:0000708
WBRNAi00078852-Soto-WBPhenotype:0000749
WBRNAi00078852-Soto-WBPhenotype:0001566
WBRNAi00008178-Kemphues-WBPhenotype:0000050
WBRNAi00008178-Kemphues-WBPhenotype:0000059
WBRNAi00008178-Kemphues-WBPhenotype:0001082
WBRNAi00073493-van den Heuvel-WBPhenotype:0000050
WBRNAi00073493-van den Heuvel-WBPhenotype:0000059
WBRNAi00073493-van den Heuvel-WBPhenotype:0000062
WBRNAi00073493-van den Heuvel-WBPhenotype:0000154
WBRNAi00073493-van den Heuvel-WBPhenotype:0000697
WBRNAi00073495-van den Heuvel-WBPhenotype:0000059
WBRNAi00073495-van den Heuvel-WBPhenotype:0000154
WBRNAi00073495-van den Heuvel-WBPhenotype:0000697
WBRNAi00073494-van den Heuvel-WBPhenotype:0000032
WBRNAi00073494-van den Heuvel-WBPhenotype:0000050
WBRNAi00073494-van den Heuvel-WBPhenotype:0000062
WBRNAi00073494-van den Heuvel-WBPhenotype:0000154 
WBRNAi00073494-van den Heuvel-WBPhenotype:0000688 
WBRNAi00073494-van den Heuvel-WBPhenotype:0000697 
WBRNAi00080800-Horvitz-WBPhenotype:0000885 
  
F28D1.10 (As_GSY0GUD02I4CVH)
WBRNAi00078862-Soto-WBPhenotype:0000006 
WBRNAi00077545-Kaibuchi-WBPhenotype:0000189 
WBRNAi00077545-Kaibuchi-WBPhenotype:0001774 
WBRNAi00078868-Soto-WBPhenotype:0000120 
WBRNAi00077392-Lundquist-WBPhenotype:0000384 
WBRNAi00064681--WBPhenotype:0000688 
WBRNAi00064827--WBPhenotype:0000050 
WBRNAi00064827--WBPhenotype:0000688 
WBRNAi00082941-Grant-WBPhenotype:0001762 
WBRNAi00071482-Grant-WBPhenotype:0000961 
WBRNAi00071482-Grant-WBPhenotype:0001425
WBRNAi00068375-Durbin-WBPhenotype:0000688
WBRNAi00000308-Sumiyoshi-WBPhenotype:0000050
WBRNAi00082944-Grant-WBPhenotype:0001905
WBRNAi00065719-Schwarzbauer-WBPhenotype:0000195
WBRNAi00045825-Hyman-WBPhenotype:0000050
WBRNAi00025297-Plasterk-WBPhenotype:0000050
WBRNAi00025297-Plasterk-WBPhenotype:0000059
WBRNAi00025297-Plasterk-WBPhenotype:0000535
WBRNAi00025297-Plasterk-WBPhenotype:0000643
WBRNAi00025297-Plasterk-WBPhenotype:0000697
WBRNAi00025297-Plasterk-WBPhenotype:0001037
WBRNAi00064712--WBPhenotype:0000031
WBRNAi00064712--WBPhenotype:0000050
WBRNAi00064712--WBPhenotype:0000054
WBRNAi00064712--WBPhenotype:0000535
WBRNAi00064643--WBPhenotype:0000050 
WBRNAi00068373-Durbin-WBPhenotype:0000688 
WBRNAi00082939-Grant-WBPhenotype:0000120 
WBRNAi00068374-Durbin-WBPhenotype:0000688 
WBRNAi00082947-Grant-WBPhenotype:0001905 
WBRNAi00078860-Soto-WBPhenotype:0001566 
WBRNAi00078865-Soto-WBPhenotype:0001566 
WBRNAi00082935-Grant-WBPhenotype:0001762 
WBRNAi00068372-Durbin-WBPhenotype:0000688 
WBRNAi00008713-Ahringer-WBPhenotype:0000050 
WBRNAi00008713-Ahringer-WBPhenotype:0000054 
WBRNAi00008713-Ahringer-WBPhenotype:0000535 
WBRNAi00008713-Ahringer-WBPhenotype:0000643 
  
F16D3.7 (As_GSY0GUD01CZZ1N)
WBRNAi00078846-Komuniecki-WBPhenotype:0001452 
WBRNAi00078847-Komuniecki-WBPhenotype:0001452 
  
C03F11.3 (As_contig07975)
WBRNAi00078833--WBPhenotype:0001271 
  
M03F4.7a (As_contig08639)
WBRNAi00078828-Ahnn-WBPhenotype:0000154 
WBRNAi00078828-Ahnn-WBPhenotype:0000324 
WBRNAi00078828-Ahnn-WBPhenotype:0001330 
WBRNAi00078828-Ahnn-WBPhenotype:0001482 
WBRNAi00078831-Ahnn-WBPhenotype:0000994 
WBRNAi00070577-Ruvkun-WBPhenotype:0001171 
WBRNAi00078829-Ahnn-WBPhenotype:0000019 
WBRNAi00078829-Ahnn-WBPhenotype:0000208 
WBRNAi00078830-Ahnn-WBPhenotype:0000208 
WBRNAi00025987-Plasterk-WBPhenotype:0000054 
WBRNAi00025987-Plasterk-WBPhenotype:0000059 
WBRNAi00025987-Plasterk-WBPhenotype:0000643 
WBRNAi00066803-Ruvkun-WBPhenotype:0000638 
WBRNAi00070576-Ruvkun-WBPhenotype:0001171 
WBRNAi00080514-Skop-WBPhenotype:0000773 
WBRNAi00080514-Skop-WBPhenotype:0001885 
WBRNAi00009003-Ahringer-WBPhenotype:0000638 
WBRNAi00009003-Ahringer-WBPhenotype:0000643 
WBRNAi00009003-Ahringer-WBPhenotype:0001010 
  
F25H2.9 (As_contig02086)
WBRNAi00078788-Kenyon-WBPhenotype:0001171 
WBRNAi00045545-Hyman-WBPhenotype:0000050 
WBRNAi00045545-Hyman-WBPhenotype:0000776 
WBRNAi00078722-Kenyon-WBPhenotype:0001171 
WBRNAi00078757-Kenyon-WBPhenotype:0001171 
WBRNAi00031395-Vidal-WBPhenotype:0000054 
WBRNAi00076338-Caldwell-WBPhenotype:0000062 
WBRNAi00081285-Ahringer-WBPhenotype:0000040 
WBRNAi00025228-Plasterk-WBPhenotype:0000050 
WBRNAi00025228-Plasterk-WBPhenotype:0000059 
WBRNAi00025228-Plasterk-WBPhenotype:0000643 
WBRNAi00025228-Plasterk-WBPhenotype:0000689 
WBRNAi00025229-Plasterk-WBPhenotype:0000050 
WBRNAi00025229-Plasterk-WBPhenotype:0000059 
WBRNAi00000032-Ahringer-WBPhenotype:0000040 
WBRNAi00000032-Ahringer-WBPhenotype:0000050 
WBRNAi00000032-Ahringer-WBPhenotype:0000054 
WBRNAi00000032-Ahringer-WBPhenotype:0000643 
  
T22D1.9 (As_contig00223)
WBRNAi00078776-Kenyon-WBPhenotype:0001171 
WBRNAi00077770--WBPhenotype:0000689
WBRNAi00022808--WBPhenotype:0000050
WBRNAi00078707-Kenyon-WBPhenotype:0001171
WBRNAi00053831-Hyman-WBPhenotype:0000050
WBRNAi00053831-Hyman-WBPhenotype:0000776
WBRNAi00064395-Strange-WBPhenotype:0001236
WBRNAi00080473--WBPhenotype:0000040
WBRNAi00080473--WBPhenotype:0001302
WBRNAi00026357-Plasterk-WBPhenotype:0000050
WBRNAi00026357-Plasterk-WBPhenotype:0000689
WBRNAi00076698-Caldwell-WBPhenotype:0000062
WBRNAi00077782--WBPhenotype:0000059
WBRNAi00077782--WBPhenotype:0000062
WBRNAi00009209-Ahringer-WBPhenotype:0000032
WBRNAi00009209-Ahringer-WBPhenotype:0000689
WBRNAi00078741-Kenyon-WBPhenotype:0001171
  
F23F1.8b (As_GSY0GUD02G9HRC)
WBRNAi00078754-Kenyon-WBPhenotype:0001171 
WBRNAi00045423-Hyman-WBPhenotype:0000050 
WBRNAi00045423-Hyman-WBPhenotype:0000776 
WBRNAi00031327-Vidal-WBPhenotype:0000054 
WBRNAi00008690-Ahringer-WBPhenotype:0000031 
WBRNAi00008690-Ahringer-WBPhenotype:0000032 
WBRNAi00008690-Ahringer-WBPhenotype:0000050 
WBRNAi00008690-Ahringer-WBPhenotype:0000535 
WBRNAi00008690-Ahringer-WBPhenotype:0000644 
WBRNAi00008690-Ahringer-WBPhenotype:0000689 
WBRNAi00076331-Caldwell-WBPhenotype:0000062 
WBRNAi00078785-Kenyon-WBPhenotype:0001171 
WBRNAi00025203-Plasterk-WBPhenotype:0000050 
WBRNAi00025203-Plasterk-WBPhenotype:0000689 
WBRNAi00022820--WBPhenotype:0000050 
WBRNAi00078718-Kenyon-WBPhenotype:0001171 
  
F23F1.8a (As_GSY0GUD02GSVDX)
WBRNAi00078754-Kenyon-WBPhenotype:0001171 
WBRNAi00045423-Hyman-WBPhenotype:0000050 
WBRNAi00045423-Hyman-WBPhenotype:0000776 
WBRNAi00031327-Vidal-WBPhenotype:0000054 
WBRNAi00008690-Ahringer-WBPhenotype:0000031 
WBRNAi00008690-Ahringer-WBPhenotype:0000032 
WBRNAi00008690-Ahringer-WBPhenotype:0000050 
WBRNAi00008690-Ahringer-WBPhenotype:0000535 
WBRNAi00008690-Ahringer-WBPhenotype:0000644 
WBRNAi00008690-Ahringer-WBPhenotype:0000689 
WBRNAi00076331-Caldwell-WBPhenotype:0000062 
WBRNAi00078785-Kenyon-WBPhenotype:0001171 
WBRNAi00025203-Plasterk-WBPhenotype:0000050 
WBRNAi00025203-Plasterk-WBPhenotype:0000689 
WBRNAi00022820--WBPhenotype:0000050 
WBRNAi00078718-Kenyon-WBPhenotype:0001171 
  
F23F12.6 (As_contig01820)
WBRNAi00078753-Kenyon-WBPhenotype:0001171 
WBRNAi00045435-Hyman-WBPhenotype:0000050 
WBRNAi00045435-Hyman-WBPhenotype:0000776 
WBRNAi00060778-Kaplan-WBPhenotype:0000054 
WBRNAi00022819--WBPhenotype:0000050 
WBRNAi00060779-Kaplan-WBPhenotype:0000054 
WBRNAi00060776-Kaplan-WBPhenotype:0000017 
WBRNAi00008692-Ahringer-WBPhenotype:0000032 
WBRNAi00008692-Ahringer-WBPhenotype:0000689 
WBRNAi00078717-Kenyon-WBPhenotype:0001171 
WBRNAi00083395-Greenstein-WBPhenotype:0000106 
WBRNAi00025204-Plasterk-WBPhenotype:0000050 
WBRNAi00002466-Hyman-WBPhenotype:0000050 
WBRNAi00031330-Vidal-WBPhenotype:0000054 
WBRNAi00076332-Caldwell-WBPhenotype:0000062 
WBRNAi00060777-Kaplan-WBPhenotype:0000017 
  
C52E4.4 (As_contig05131)
WBRNAi00078751-Kenyon-WBPhenotype:0001171 
WBRNAi00024886-Plasterk-WBPhenotype:0000050 
WBRNAi00008547-Ahringer-WBPhenotype:0000032 
WBRNAi00008547-Ahringer-WBPhenotype:0000689 
WBRNAi00007906-Kemphues-WBPhenotype:0000050 
WBRNAi00007906-Kemphues-WBPhenotype:0000689 
WBRNAi00043049-Hyman-WBPhenotype:0000050 
WBRNAi00043049-Hyman-WBPhenotype:0000776 
WBRNAi00078784-Kenyon-WBPhenotype:0001171 
WBRNAi00078716-Kenyon-WBPhenotype:0001171 
WBRNAi00030088-Vidal-WBPhenotype:0000054 
  
K07D4.3 (As_contig05294)
WBRNAi00078715-Kenyon-WBPhenotype:0001171 
WBRNAi00034070-Vidal-WBPhenotype:0000054 
WBRNAi00034070-Vidal-WBPhenotype:0000059 
WBRNAi00022809--WBPhenotype:0000050 
WBRNAi00076553-Caldwell-WBPhenotype:0000062 
WBRNAi00064994-Plasterk-WBPhenotype:0000679 
WBRNAi00064994-Plasterk-WBPhenotype:0001405 
WBRNAi00078749-Kenyon-WBPhenotype:0001171 
WBRNAi00008965-Ahringer-WBPhenotype:0000050 
WBRNAi00008965-Ahringer-WBPhenotype:0000060 
WBRNAi00008965-Ahringer-WBPhenotype:0000644 
WBRNAi00008965-Ahringer-WBPhenotype:0001010 
WBRNAi00025906-Plasterk-WBPhenotype:0000050 
WBRNAi00078783-Kenyon-WBPhenotype:0001171 
WBRNAi00050156-Hyman-WBPhenotype:0000050 
WBRNAi00050156-Hyman-WBPhenotype:0000776 
  
R12E2.3 (As_contig01127)
WBRNAi00078712-Kenyon-WBPhenotype:0001171 
WBRNAi00000091-Ahringer-WBPhenotype:0000040 
WBRNAi00000091-Ahringer-WBPhenotype:0000050 
WBRNAi00000091-Ahringer-WBPhenotype:0000059 
WBRNAi00080691-Strange-WBPhenotype:0001751 
WBRNAi00078746-Kenyon-WBPhenotype:0001171 
WBRNAi00076615-Caldwell-WBPhenotype:0000062 
WBRNAi00034892-Vidal-WBPhenotype:0000054 
WBRNAi00081289-Ahringer-WBPhenotype:0000040 
WBRNAi00026111-Plasterk-WBPhenotype:0000050 
WBRNAi00026111-Plasterk-WBPhenotype:0000054 
WBRNAi00026111-Plasterk-WBPhenotype:0000689 
WBRNAi00080747-Strange-WBPhenotype:0001236 
WBRNAi00051854-Hyman-WBPhenotype:0000050 
WBRNAi00051854-Hyman-WBPhenotype:0000776 
WBRNAi00078780-Kenyon-WBPhenotype:0001171 
WBRNAi00026112-Plasterk-WBPhenotype:0000050 
WBRNAi00064993-Plasterk-WBPhenotype:0000679 
WBRNAi00064993-Plasterk-WBPhenotype:0001405 
WBRNAi00022816--WBPhenotype:0000050 
WBRNAi00002332-Sumiyoshi-WBPhenotype:0000689 
  
K10B2.1 (As_GTBCVTC02F5O0U)
WBRNAi00078703-Kenyon-WBPhenotype:0001278 
WBRNAi00008977-Ahringer-WBPhenotype:0000022 
WBRNAi00008977-Ahringer-WBPhenotype:0000031
WBRNAi00008977-Ahringer-WBPhenotype:0000050
WBRNAi00008977-Ahringer-WBPhenotype:0000054
WBRNAi00008977-Ahringer-WBPhenotype:0000643
WBRNAi00064691--WBPhenotype:0000050
WBRNAi00064691--WBPhenotype:0000054
WBRNAi00064691--WBPhenotype:0000535
WBRNAi00050471-Hyman-WBPhenotype:0000050
WBRNAi00071151-Grant-WBPhenotype:0000961
WBRNAi00071151-Grant-WBPhenotype:0001425
WBRNAi00078771-Kenyon-WBPhenotype:0001171
WBRNAi00078765-Kenyon-WBPhenotype:0001171
WBRNAi00025933-Plasterk-WBPhenotype:0000022
WBRNAi00025933-Plasterk-WBPhenotype:0000050
WBRNAi00025933-Plasterk-WBPhenotype:0000059
WBRNAi00025933-Plasterk-WBPhenotype:0000697
WBRNAi00078734-Kenyon-WBPhenotype:0001171 
  
D2045.6 (As_contig00649)
WBRNAi00078701-Kenyon-WBPhenotype:0001278 
WBRNAi00030407-Vidal-WBPhenotype:0000050 
WBRNAi00030407-Vidal-WBPhenotype:0000059 
WBRNAi00030407-Vidal-WBPhenotype:0000154 
WBRNAi00080541-Skop-WBPhenotype:0000050 
WBRNAi00080541-Skop-WBPhenotype:0000154 
WBRNAi00080541-Skop-WBPhenotype:0001743 
WBRNAi00072993-van den Heuvel-WBPhenotype:0000050 
WBRNAi00084244--WBPhenotype:0001937 
WBRNAi00064100-Plasterk-WBPhenotype:0000050 
WBRNAi00064100-Plasterk-WBPhenotype:0000228 
WBRNAi00084243--WBPhenotype:0001937 
WBRNAi00078738-Kenyon-WBPhenotype:0001171 
WBRNAi00072991-van den Heuvel-WBPhenotype:0000032
WBRNAi00072991-van den Heuvel-WBPhenotype:0000050
WBRNAi00072991-van den Heuvel-WBPhenotype:0000059
WBRNAi00072991-van den Heuvel-WBPhenotype:0000062
WBRNAi00072991-van den Heuvel-WBPhenotype:0000688
WBRNAi00071360-Grant-WBPhenotype:0000961
WBRNAi00071360-Grant-WBPhenotype:0001425
WBRNAi00002581-Hyman-WBPhenotype:0000050
WBRNAi00072992-van den Heuvel-WBPhenotype:0000050
WBRNAi00078768-Kenyon-WBPhenotype:0001171
WBRNAi00008580-Ahringer-WBPhenotype:0000022
WBRNAi00008580-Ahringer-WBPhenotype:0000050
WBRNAi00043483-Hyman-WBPhenotype:0000050
WBRNAi00078810-Kenyon-WBPhenotype:0001171
WBRNAi00024960-Plasterk-WBPhenotype:0000050
WBRNAi00078730-Kenyon-WBPhenotype:0001171
  
B0280.5 (As_contig02077)
WBRNAi00078684-Dennis-WBPhenotype:0000050 
WBRNAi00078684-Dennis-WBPhenotype:0000777 
WBRNAi00078684-Dennis-WBPhenotype:0001151 
WBRNAi00078684-Dennis-WBPhenotype:0001167 
WBRNAi00078684-Dennis-WBPhenotype:0001177 
WBRNAi00078684-Dennis-WBPhenotype:0001499 
  
T05H10.5c (As_contig02368)
WBRNAi00078675-Hoppe-WBPhenotype:0000643 
WBRNAi00084273--WBPhenotype:0001936 
WBRNAi00077794--WBPhenotype:0000119 
WBRNAi00077791--WBPhenotype:0001572 
WBRNAi00077790--WBPhenotype:0000682 
WBRNAi00077777--WBPhenotype:0001645 
WBRNAi00077780--WBPhenotype:0001260 
WBRNAi00077780--WBPhenotype:0001355 
WBRNAi00072064-Bowerman-WBPhenotype:0000050 
WBRNAi00072063-Bowerman-WBPhenotype:0000050 
WBRNAi00077787--WBPhenotype:0000822 
WBRNAi00077784--WBPhenotype:0000670 
WBRNAi00077793--WBPhenotype:0000135 
WBRNAi00077786--WBPhenotype:0000682 
WBRNAi00077773--WBPhenotype:0001036 
WBRNAi00077785--WBPhenotype:0000290 
  
F28D1.7 (As_contig09665)
WBRNAi00078652--WBPhenotype:0000461 
WBRNAi00078561--WBPhenotype:0000061 
WBRNAi00033337-Vidal-WBPhenotype:0000059 
WBRNAi00079184-Aballay-WBPhenotype:0001014 
WBRNAi00025298-Plasterk-WBPhenotype:0000689 
WBRNAi00066862-Ruvkun-WBPhenotype:0000638 
WBRNAi00008714-Ahringer-WBPhenotype:0000032 
WBRNAi00008714-Ahringer-WBPhenotype:0000689 
WBRNAi00008714-Ahringer-WBPhenotype:0000697 
WBRNAi00045832-Hyman-WBPhenotype:0000270 
WBRNAi00045832-Hyman-WBPhenotype:0000689 
WBRNAi00000172-Kemphues-WBPhenotype:0000050 
WBRNAi00000172-Kemphues-WBPhenotype:0000689 
  
C42C1.14 (As_contig06163)
WBRNAi00078646--WBPhenotype:0000461 
WBRNAi00072123-Bowerman-WBPhenotype:0000050 
WBRNAi00072124-Bowerman-WBPhenotype:0000050 
WBRNAi00078588--WBPhenotype:0000061 
WBRNAi00042335-Hyman-WBPhenotype:0000050 
WBRNAi00042335-Hyman-WBPhenotype:0000270 
WBRNAi00024799-Plasterk-WBPhenotype:0000059 
WBRNAi00033470-Vidal-WBPhenotype:0000059 
WBRNAi00008513-Ahringer-WBPhenotype:0000031 
WBRNAi00008513-Ahringer-WBPhenotype:0001029 
  
T28D6.4 (As_contig04924)
WBRNAi00078624--WBPhenotype:0000461 
WBRNAi00064117-Plasterk-WBPhenotype:0000031 
WBRNAi00064117-Plasterk-WBPhenotype:0000228 
WBRNAi00078553--WBPhenotype:0000061 
  
Y53G8AL.2 (As_GTBCVTC02JYGKC)
WBRNAi00078615--WBPhenotype:0000461 
WBRNAi00057303-Hyman-WBPhenotype:0000050 
WBRNAi00078593--WBPhenotype:0000061 
WBRNAi00026819-Plasterk-WBPhenotype:0000050 
WBRNAi00026819-Plasterk-WBPhenotype:0000059 
WBRNAi00026820-Plasterk-WBPhenotype:0000050 
WBRNAi00026820-Plasterk-WBPhenotype:0000059 
WBRNAi00071387-Grant-WBPhenotype:0000961 
WBRNAi00071387-Grant-WBPhenotype:0001425 
WBRNAi00009380-Ahringer-WBPhenotype:0000031 
WBRNAi00009380-Ahringer-WBPhenotype:0000032 
WBRNAi00009380-Ahringer-WBPhenotype:0000050 
WBRNAi00009381-Ahringer-WBPhenotype:0000031 
WBRNAi00009381-Ahringer-WBPhenotype:0000032 
WBRNAi00009381-Ahringer-WBPhenotype:0000050 
WBRNAi00078614--WBPhenotype:0000461 
WBRNAi00078594--WBPhenotype:0000061 
  
Y53G8AR.3 (As_contig01864)
WBRNAi00078603--WBPhenotype:0000461 
WBRNAi00078528--WBPhenotype:0000061 
WBRNAi00057313-Hyman-WBPhenotype:0000689 
  
C46G7.2 (As_contig02234)
WBRNAi00078584--WBPhenotype:0000061 
  
C40H1.5 (As_contig01754)
WBRNAi00078581--WBPhenotype:0000061 
WBRNAi00078622--WBPhenotype:0000461 
  
C33A12.1 (As_contig01184)
WBRNAi00078576--WBPhenotype:0000061 
WBRNAi00041721-Hyman-WBPhenotype:0000050 
WBRNAi00024709-Plasterk-WBPhenotype:0000059 
WBRNAi00008475-Ahringer-WBPhenotype:0000031 
WBRNAi00078665--WBPhenotype:0000461 
  
K04G7.4a (As_contig03895)
WBRNAi00078566--WBPhenotype:0000061 
WBRNAi00049956-Hyman-WBPhenotype:0000057 
WBRNAi00049956-Hyman-WBPhenotype:0000126 
WBRNAi00049957-Hyman-WBPhenotype:0000057 
WBRNAi00049957-Hyman-WBPhenotype:0000126 
WBRNAi00067301-Roy-WBPhenotype:0000531 
WBRNAi00068231-Roy-WBPhenotype:0000531 
WBRNAi00025874-Plasterk-WBPhenotype:0000050 
WBRNAi00025874-Plasterk-WBPhenotype:0000059 
WBRNAi00033974-Vidal-WBPhenotype:0000689 
WBRNAi00063977-Kenyon-WBPhenotype:0000061 
WBRNAi00008957-Ahringer-WBPhenotype:0000031 
WBRNAi00008957-Ahringer-WBPhenotype:0000050 
WBRNAi00067618-Roy-WBPhenotype:0000531 
WBRNAi00063978-Kenyon-WBPhenotype:0000061 
WBRNAi00002804-Hyman-WBPhenotype:0000059 
WBRNAi00078629--WBPhenotype:0000461 
WBRNAi00065278-Lee-WBPhenotype:0000061 
WBRNAi00002499-Hyman-WBPhenotype:0000059 
  
F54D8.2 (As_contig04559)
WBRNAi00078563--WBPhenotype:0000061 
WBRNAi00078628--WBPhenotype:0000461 
WBRNAi00066686-Schafer-WBPhenotype:0000031 
WBRNAi00066686-Schafer-WBPhenotype:0000081 
WBRNAi00066686-Schafer-WBPhenotype:0000688 
  
B0546.3 (As_contig07724)
WBRNAi00078555--WBPhenotype:0000061 
  
F08B4.7 (As_contig02966)
WBRNAi00078552--WBPhenotype:0000061 
WBRNAi00043972-Hyman-WBPhenotype:0000050 
WBRNAi00025025-Plasterk-WBPhenotype:0000031 
WBRNAi00025025-Plasterk-WBPhenotype:0001037 
WBRNAi00008611-Ahringer-WBPhenotype:0000031 
WBRNAi00008611-Ahringer-WBPhenotype:0000050 
WBRNAi00080122-Roy-WBPhenotype:0000172 
WBRNAi00080122-Roy-WBPhenotype:0001636 
WBRNAi00071433-Grant-WBPhenotype:0000961 
WBRNAi00071433-Grant-WBPhenotype:0001425 
  
T28D6.2 (As_GTBCVTC02IL9RX)
WBRNAi00078541--WBPhenotype:0000061 
WBRNAi00023621-Ruvkun-WBPhenotype:0001183 
WBRNAi00023845-Ruvkun-WBPhenotype:0001183 
WBRNAi00024133-Ruvkun-WBPhenotype:0001183 
  
F28F9.4 (As_contig08220)
WBRNAi00078536--WBPhenotype:0000061 
WBRNAi00078638--WBPhenotype:0000461 
  
Y43F4B.7 (As_GSY0GUD01A7BBA)
WBRNAi00078533--WBPhenotype:0000061 
  
Y53G8AR.8 (As_contig00011)
WBRNAi00078525--WBPhenotype:0000061 
WBRNAi00078611--WBPhenotype:0000461 
  
Y53G8AR.7a (As_contig06320)
WBRNAi00078525--WBPhenotype:0000061 
WBRNAi00078611--WBPhenotype:0000461 
  
W09D6.6 (As_GSY0GUD01BUB6H)
WBRNAi00078484--WBPhenotype:0001655 
WBRNAi00078228--WBPhenotype:0000902 
WBRNAi00078227--WBPhenotype:0001655 
  
T07A9.3 (As_contig01149)
WBRNAi00078450-Bennett-WBPhenotype:0001036 
  
K07G5.2 (As_GTBCVTC02FJH3W)
WBRNAi00078434--WBPhenotype:0000050 
WBRNAi00078434--WBPhenotype:0000275 
  
R06F6.5b (As_contig02319)
WBRNAi00078424-Askjaer-WBPhenotype:0000050 
WBRNAi00078424-Askjaer-WBPhenotype:0001026
WBRNAi00078424-Askjaer-WBPhenotype:0001037
WBRNAi00078133-Askjaer-WBPhenotype:0001707
WBRNAi00001707-Sumiyoshi-WBPhenotype:0000050
WBRNAi00078128-Askjaer-WBPhenotype:0000050
WBRNAi00078134-Askjaer-WBPhenotype:0001139
WBRNAi00078135-Askjaer-WBPhenotype:0001832
WBRNAi00078129-Askjaer-WBPhenotype:0000773
WBRNAi00078129-Askjaer-WBPhenotype:0001026
WBRNAi00078131-Askjaer-WBPhenotype:0000436
WBRNAi00078131-Askjaer-WBPhenotype:0001138
WBRNAi00051397-Hyman-WBPhenotype:0000050
WBRNAi00051397-Hyman-WBPhenotype:0001034
WBRNAi00033288-Vidal-WBPhenotype:0000050
WBRNAi00026048-Plasterk-WBPhenotype:0000050
WBRNAi00078130-Askjaer-WBPhenotype:0000318
WBRNAi00027431-Plasterk-WBPhenotype:0000050 
  
W09C5.8 (As_contig00148)
WBRNAi00078401--WBPhenotype:0000154 
WBRNAi00078401--WBPhenotype:0001171 
WBRNAi00078401--WBPhenotype:0001282 
WBRNAi00055032-Hyman-WBPhenotype:0000050 
WBRNAi00022851-Ruvkun-WBPhenotype:0000031 
WBRNAi00022851-Ruvkun-WBPhenotype:0000039 
WBRNAi00022851-Ruvkun-WBPhenotype:0000689 
WBRNAi00026526-Plasterk-WBPhenotype:0000050 
WBRNAi00026526-Plasterk-WBPhenotype:0000059 
WBRNAi00078402--WBPhenotype:0000124 
WBRNAi00078402--WBPhenotype:0001282 
WBRNAi00084375-Ron-WBPhenotype:0001236 
WBRNAi00084375-Ron-WBPhenotype:0001644 
WBRNAi00076750-Caldwell-WBPhenotype:0000062 
WBRNAi00004457-Ahringer-WBPhenotype:0000031 
WBRNAi00026527-Plasterk-WBPhenotype:0000050 
WBRNAi00026527-Plasterk-WBPhenotype:0000059 
WBRNAi00065280-Lee-WBPhenotype:0000061 
  
F35B12.5 (As_contig06727)
WBRNAi00078396-Spang-WBPhenotype:0000773 
WBRNAi00078396-Spang-WBPhenotype:0001018 
WBRNAi00078396-Spang-WBPhenotype:0001102 
WBRNAi00046274-Hyman-WBPhenotype:0000050 
WBRNAi00046274-Hyman-WBPhenotype:0000628 
WBRNAi00066293-Ruvkun-WBPhenotype:0000679 
WBRNAi00066156-Ruvkun-WBPhenotype:0000061 
WBRNAi00066213-Ruvkun-WBPhenotype:0000436 
WBRNAi00071570-Grant-WBPhenotype:0000961 
WBRNAi00071570-Grant-WBPhenotype:0001425 
WBRNAi00063577-Gonczy-WBPhenotype:0001876 
WBRNAi00078397-Spang-WBPhenotype:0000533 
WBRNAi00078397-Spang-WBPhenotype:0000746 
WBRNAi00078397-Spang-WBPhenotype:0000773 
WBRNAi00078397-Spang-WBPhenotype:0001018 
WBRNAi00078397-Spang-WBPhenotype:0001026 
WBRNAi00078397-Spang-WBPhenotype:0001143 
WBRNAi00000175-Kemphues-WBPhenotype:0000050 
WBRNAi00025390-Plasterk-WBPhenotype:0000050 
WBRNAi00078398-Spang-WBPhenotype:0001026 
WBRNAi00031744-Vidal-WBPhenotype:0000050 
WBRNAi00008747-Ahringer-WBPhenotype:0000050 
WBRNAi00063576-Gonczy-WBPhenotype:0000759 
WBRNAi00063579-Gonczy-WBPhenotype:0000628 
  
R13A1.8 (As_contig07047)
WBRNAi00078392-Kraemer-WBPhenotype:0000643 
  
F59G1.2 (As_contig06724)
WBRNAi00078390-Kraemer-WBPhenotype:0000643 
  
F47G6.1 (As_contig01656)
WBRNAi00078381-Kraemer-WBPhenotype:0000643 
  
H14N18.3 (As_GSY0GUD01EHGEM)
WBRNAi00078376-Kraemer-WBPhenotype:0000643 
  
K12B6.2 (As_contig06982)
WBRNAi00078356-Kraemer-WBPhenotype:0000643 
  
F47G4.7 (As_contig02920)
WBRNAi00078352-Kraemer-WBPhenotype:0000643 
WBRNAi00066048-Hutter-WBPhenotype:0000541 
WBRNAi00066048-Hutter-WBPhenotype:0000632 
WBRNAi00066048-Hutter-WBPhenotype:0000976 
WBRNAi00066048-Hutter-WBPhenotype:0001761 
  
T05C12.2 (As_GTBCVTC02GLMHU)
WBRNAi00078345-Kraemer-WBPhenotype:0000643 
  
D2030.10a (As_contig01559)
WBRNAi00078344-Kraemer-WBPhenotype:0000643 
  
F11C7.3b (As_contig04392)
WBRNAi00078342-Kraemer-WBPhenotype:0000643 
  
F11C7.3a (As_GTBCVTC01DDM9E)
WBRNAi00078342-Kraemer-WBPhenotype:0000643 
  
F56H1.5 (As_GTBCVTC01B83BC)
WBRNAi00078338-Kraemer-WBPhenotype:0000643 
  
F38H4.7 (As_contig02672)
WBRNAi00078336-Kraemer-WBPhenotype:0000643 
  
F38H4.5 (As_GTBCVTC01DM9XO)
WBRNAi00078336-Kraemer-WBPhenotype:0000643 
  
F53B6.4 (As_contig04935)
WBRNAi00078334-Kraemer-WBPhenotype:0000643 
  
K10C8.1 (As_GSY0GUD01EOB7X)
WBRNAi00078333-Kraemer-WBPhenotype:0000643 
  
C09D4.3 (As_contig02102)
WBRNAi00078321-Kraemer-WBPhenotype:0000643 
  
Y38H8A.3 (As_contig04370)
WBRNAi00078320-Kraemer-WBPhenotype:0000643 
  
C39H7.1 (As_contig04414)
WBRNAi00078320-Kraemer-WBPhenotype:0000643 
  
K12D12.2 (As_GTBCVTC02JOMKN)
WBRNAi00078297-Askjaer-WBPhenotype:0000436 
WBRNAi00050652-Hyman-WBPhenotype:0000050 
WBRNAi00050652-Hyman-WBPhenotype:0000772 
WBRNAi00008991-Ahringer-WBPhenotype:0000038 
WBRNAi00008991-Ahringer-WBPhenotype:0000050 
WBRNAi00008991-Ahringer-WBPhenotype:0000643 
WBRNAi00008991-Ahringer-WBPhenotype:0001010 
WBRNAi00070529-Ruvkun-WBPhenotype:0001171 
WBRNAi00078408-Askjaer-WBPhenotype:0000050 
WBRNAi00078408-Askjaer-WBPhenotype:0000059 
WBRNAi00078408-Askjaer-WBPhenotype:0000688 
WBRNAi00078408-Askjaer-WBPhenotype:0001026 
WBRNAi00070531-Ruvkun-WBPhenotype:0001171 
WBRNAi00078405-Askjaer-WBPhenotype:0001100 
WBRNAi00078405-Askjaer-WBPhenotype:0001361 
WBRNAi00078405-Askjaer-WBPhenotype:0001832 
WBRNAi00070530-Ruvkun-WBPhenotype:0001171 
  
C03B8.4 (As_GTBCVTC02H68AW)
WBRNAi00078295-Palladino-WBPhenotype:0001278 
WBRNAi00039503-Hyman-WBPhenotype:0001036 
WBRNAi00078286-Palladino-WBPhenotype:0000436 
WBRNAi00078296-Palladino-WBPhenotype:0000059 
WBRNAi00078296-Palladino-WBPhenotype:0000688 
WBRNAi00078296-Palladino-WBPhenotype:0000696 
WBRNAi00064060-Greenwald-WBPhenotype:0000688 
WBRNAi00064060-Greenwald-WBPhenotype:0000697 
WBRNAi00064059-Greenwald-WBPhenotype:0000059 
WBRNAi00064059-Greenwald-WBPhenotype:0000688 
WBRNAi00064059-Greenwald-WBPhenotype:0000700 
WBRNAi00078294-Palladino-WBPhenotype:0001236 
WBRNAi00002559-Hyman-WBPhenotype:0000535 
  
K07E12.1a (As_contig02479)
WBRNAi00078269-Hobert-WBPhenotype:0001333 
WBRNAi00078269-Hobert-WBPhenotype:0001761 
WBRNAi00059937-Kaplan-WBPhenotype:0000017 
WBRNAi00059934-Kaplan-WBPhenotype:0000017 
WBRNAi00027406-Plasterk-WBPhenotype:0000697 
WBRNAi00025908-Plasterk-WBPhenotype:0000697 
WBRNAi00078923-Ryder-WBPhenotype:0000154 
WBRNAi00078923-Ryder-WBPhenotype:0000632 
WBRNAi00078923-Ryder-WBPhenotype:0001532 
WBRNAi00065740-Schwarzbauer-WBPhenotype:0000195 
WBRNAi00059931-Kaplan-WBPhenotype:0000017 
WBRNAi00059936-Kaplan-WBPhenotype:0000017 
WBRNAi00059932-Kaplan-WBPhenotype:0000017 
  
K07E12.1b (As_contig01381)
WBRNAi00078269-Hobert-WBPhenotype:0001333 
WBRNAi00078269-Hobert-WBPhenotype:0001761 
WBRNAi00059937-Kaplan-WBPhenotype:0000017 
WBRNAi00059934-Kaplan-WBPhenotype:0000017 
WBRNAi00027406-Plasterk-WBPhenotype:0000697 
WBRNAi00025908-Plasterk-WBPhenotype:0000697 
WBRNAi00078923-Ryder-WBPhenotype:0000154 
WBRNAi00078923-Ryder-WBPhenotype:0000632 
WBRNAi00078923-Ryder-WBPhenotype:0001532 
WBRNAi00065740-Schwarzbauer-WBPhenotype:0000195 
WBRNAi00059931-Kaplan-WBPhenotype:0000017 
WBRNAi00059936-Kaplan-WBPhenotype:0000017 
WBRNAi00059932-Kaplan-WBPhenotype:0000017 
  
C26E6.11 (As_contig07188)
WBRNAi00078225--WBPhenotype:0000027 
WBRNAi00067760-Roy-WBPhenotype:0000531 
  
C55B7.12b (As_GTBCVTC02IU5LK)
WBRNAi00078195-Hobert-WBPhenotype:0001510 
WBRNAi00082378-Reinke-WBPhenotype:0000050 
  
C15H9.1 (As_contig02333)
WBRNAi00078166--WBPhenotype:0001621 
  
W03F8.1 (As_GSY0GUD01BYYK9)
WBRNAi00078125--WBPhenotype:0000019 
WBRNAi00078125--WBPhenotype:0000050 
WBRNAi00001610-Sumiyoshi-WBPhenotype:0000031 
  
C10C5.6b (As_GSY0GUD02IGLQR)
WBRNAi00078097--WBPhenotype:0000083 
WBRNAi00078097--WBPhenotype:0000691 
WBRNAi00078097--WBPhenotype:0000734 
WBRNAi00078097--WBPhenotype:0000902 
WBRNAi00078097--WBPhenotype:0001430 
WBRNAi00060558-Kaplan-WBPhenotype:0000017 
WBRNAi00063132-Riddle-WBPhenotype:0000012 
  
F15C11.2a (As_GSY0GUD02F94X3)
WBRNAi00078069--WBPhenotype:0001482 
  
F15C11.2c (As_GSY0GUD02JI80W)
WBRNAi00078069--WBPhenotype:0001482 
  
F36H2.1c (As_GTBCVTC02G85BM)
WBRNAi00078014--WBPhenotype:0000518 
WBRNAi00078014--WBPhenotype:0000520 
WBRNAi00077716-Xue-WBPhenotype:0000062 
WBRNAi00025411-Plasterk-WBPhenotype:0000050 
WBRNAi00000048-Ahringer-WBPhenotype:0000031 
WBRNAi00000048-Ahringer-WBPhenotype:0000050 
WBRNAi00000048-Ahringer-WBPhenotype:0000760 
WBRNAi00046535-Hyman-WBPhenotype:0000050 
WBRNAi00025410-Plasterk-WBPhenotype:0000050 
WBRNAi00025410-Plasterk-WBPhenotype:0000697 
WBRNAi00025410-Plasterk-WBPhenotype:0001037 
WBRNAi00002386-Sumiyoshi-WBPhenotype:0000689 
WBRNAi00081316-Ahringer-WBPhenotype:0000760 
  
T24H7.5b (As_contig01418)
WBRNAi00078013--WBPhenotype:0000518 
WBRNAi00078013--WBPhenotype:0000520 
WBRNAi00074798-van den Heuvel-WBPhenotype:0000054 
WBRNAi00074798-van den Heuvel-WBPhenotype:0000059 
WBRNAi00074798-van den Heuvel-WBPhenotype:0000229 
WBRNAi00074798-van den Heuvel-WBPhenotype:0000688 
WBRNAi00072299-van den Heuvel-WBPhenotype:0000032 
WBRNAi00072299-van den Heuvel-WBPhenotype:0000229
WBRNAi00072299-van den Heuvel-WBPhenotype:0000688
WBRNAi00072299-van den Heuvel-WBPhenotype:0000697
WBRNAi00074799-van den Heuvel-WBPhenotype:0000062
WBRNAi00074799-van den Heuvel-WBPhenotype:0000688
WBRNAi00074795-van den Heuvel-WBPhenotype:0000062
WBRNAi00074795-van den Heuvel-WBPhenotype:0000229
WBRNAi00074795-van den Heuvel-WBPhenotype:0000688
WBRNAi00074794-van den Heuvel-WBPhenotype:0000062
WBRNAi00074794-van den Heuvel-WBPhenotype:0000229
WBRNAi00074794-van den Heuvel-WBPhenotype:0000688
WBRNAi00074792-van den Heuvel-WBPhenotype:0000062
WBRNAi00074792-van den Heuvel-WBPhenotype:0000688
WBRNAi00072298-van den Heuvel-WBPhenotype:0000688
WBRNAi00072298-van den Heuvel-WBPhenotype:0000697
WBRNAi00074793-van den Heuvel-WBPhenotype:0000059
WBRNAi00074793-van den Heuvel-WBPhenotype:0000688 
WBRNAi00072297-van den Heuvel-WBPhenotype:0000059 
WBRNAi00074797-van den Heuvel-WBPhenotype:0000032 
WBRNAi00074797-van den Heuvel-WBPhenotype:0000062 
WBRNAi00074797-van den Heuvel-WBPhenotype:0000688 
WBRNAi00074796-van den Heuvel-WBPhenotype:0000688 
  
W09D10.2 (As_GSY0GUD02GBEIS)
WBRNAi00078012--WBPhenotype:0000518 
WBRNAi00078012--WBPhenotype:0000520 
  
H06H21.10b (As_GTBCVTC02HOG9D)
WBRNAi00078011--WBPhenotype:0000518 
WBRNAi00078011--WBPhenotype:0000520 
  
C27A2.1 (As_contig04291)
WBRNAi00077952-Villeneuve-WBPhenotype:0000050 
WBRNAi00077952-Villeneuve-WBPhenotype:0000775 
WBRNAi00077952-Villeneuve-WBPhenotype:0001175 
  
F33H1.3 (As_contig06791)
WBRNAi00077949-Villeneuve-WBPhenotype:0000050 
WBRNAi00077949-Villeneuve-WBPhenotype:0000775 
WBRNAi00077949-Villeneuve-WBPhenotype:0001175 
WBRNAi00007740-Kemphues-WBPhenotype:0000050 
WBRNAi00007740-Kemphues-WBPhenotype:0000059 
WBRNAi00008746-Ahringer-WBPhenotype:0000535 
WBRNAi00008746-Ahringer-WBPhenotype:0000583 
WBRNAi00008746-Ahringer-WBPhenotype:0000645 
WBRNAi00025379-Plasterk-WBPhenotype:0000031 
WBRNAi00025379-Plasterk-WBPhenotype:0000050 
WBRNAi00025379-Plasterk-WBPhenotype:0001037 
WBRNAi00002353-Sumiyoshi-WBPhenotype:0000050 
WBRNAi00002353-Sumiyoshi-WBPhenotype:0000054 
  
K02F6.7 (As_GTBCVTC01A0TZZ)
WBRNAi00077938-Villeneuve-WBPhenotype:0000050 
WBRNAi00077938-Villeneuve-WBPhenotype:0000746 
  
T19B10.6 (As_GSY0GUD02FMPQH)
WBRNAi00077925-Villeneuve-WBPhenotype:0000059 
WBRNAi00000380-Sumiyoshi-WBPhenotype:0000689 
WBRNAi00000380-Sumiyoshi-WBPhenotype:0001037 
  
C56C10.1 (As_GTBCVTC02HLU6L)
WBRNAi00077924-Villeneuve-WBPhenotype:0000682 
WBRNAi00078126-L'Hernault-WBPhenotype:0000670 
  
W02D9.3 (As_GSY0GUD02FUEX5)
WBRNAi00077914-Villeneuve-WBPhenotype:0000688 
WBRNAi00007644-Kemphues-WBPhenotype:0001175 
WBRNAi00069479-Plasterk-WBPhenotype:0000744 
  
C08B11.6 (As_GSY0GUD02JJSNW)
WBRNAi00077904-Villeneuve-WBPhenotype:0000775 
WBRNAi00077904-Villeneuve-WBPhenotype:0001175 
WBRNAi00081868-Han-WBPhenotype:0000054 
WBRNAi00008371-Ahringer-WBPhenotype:0000050 
WBRNAi00008371-Ahringer-WBPhenotype:0000535 
WBRNAi00081775-Han-WBPhenotype:0000700 
WBRNAi00081878-Han-WBPhenotype:0001594 
WBRNAi00081811-Han-WBPhenotype:0000700 
WBRNAi00081889-Han-WBPhenotype:0001276 
WBRNAi00081839-Han-WBPhenotype:0000700 
WBRNAi00007808-Kemphues-WBPhenotype:0000050 
  
F20C5.1d (As_GTBCVTC01BV70W)
WBRNAi00077896-Villeneuve-WBPhenotype:0000775 
WBRNAi00077896-Villeneuve-WBPhenotype:0001175 
WBRNAi00065516-Desnoyers-WBPhenotype:0001388 
WBRNAi00065515-Desnoyers-WBPhenotype:0001388 
  
F20C5.1a (As_GTBCVTC02I2ZIA)
WBRNAi00077896-Villeneuve-WBPhenotype:0000775 
WBRNAi00077896-Villeneuve-WBPhenotype:0001175 
WBRNAi00065516-Desnoyers-WBPhenotype:0001388 
WBRNAi00065515-Desnoyers-WBPhenotype:0001388 
  
W07E6.1 (As_contig00705)
WBRNAi00077868-Villeneuve-WBPhenotype:0000059 
WBRNAi00077868-Villeneuve-WBPhenotype:0001215
WBRNAi00054949-Hyman-WBPhenotype:0000055
WBRNAi00009263-Ahringer-WBPhenotype:0000022
WBRNAi00009263-Ahringer-WBPhenotype:0000031
WBRNAi00009263-Ahringer-WBPhenotype:0001029
WBRNAi00009263-Ahringer-WBPhenotype:0001037
WBRNAi00066155-Ruvkun-WBPhenotype:0000061
WBRNAi00065765-Schwarzbauer-WBPhenotype:0000195
WBRNAi00066303-Ruvkun-WBPhenotype:0000679
WBRNAi00026511-Plasterk-WBPhenotype:0000059
WBRNAi00007653-Kemphues-WBPhenotype:0000031
WBRNAi00007653-Kemphues-WBPhenotype:0000042
WBRNAi00007653-Kemphues-WBPhenotype:0000050
WBRNAi00007653-Kemphues-WBPhenotype:0000059
WBRNAi00007653-Kemphues-WBPhenotype:0000689
WBRNAi00007653-Kemphues-WBPhenotype:0001037
WBRNAi00007653-Kemphues-WBPhenotype:0001119 
WBRNAi00066233-Ruvkun-WBPhenotype:0000306 
  
B0348.4b (As_contig00137)
WBRNAi00077799-Strange-WBPhenotype:0000210 
WBRNAi00063888-Strange-WBPhenotype:0001641 
WBRNAi00063881-Strange-WBPhenotype:0001641 
WBRNAi00060283-Kaplan-WBPhenotype:0000017 
WBRNAi00063876-Strange-WBPhenotype:0000157 
WBRNAi00063885-Strange-WBPhenotype:0001641 
WBRNAi00061092-Baylis-WBPhenotype:0000145 
WBRNAi00061092-Baylis-WBPhenotype:0000279 
WBRNAi00061092-Baylis-WBPhenotype:0000284 
WBRNAi00061092-Baylis-WBPhenotype:0000421 
WBRNAi00008298-Ahringer-WBPhenotype:0000031 
WBRNAi00060284-Kaplan-WBPhenotype:0000017 
WBRNAi00063887-Strange-WBPhenotype:0001641
WBRNAi00061093-Baylis-WBPhenotype:0000145
WBRNAi00060285-Kaplan-WBPhenotype:0000017
WBRNAi00084152-Ewbank-WBPhenotype:0001278
WBRNAi00063869-Strange-WBPhenotype:0000157
WBRNAi00060282-Kaplan-WBPhenotype:0000017
WBRNAi00063879-Strange-WBPhenotype:0001641
WBRNAi00008299-Ahringer-WBPhenotype:0000031
WBRNAi00060288-Kaplan-WBPhenotype:0000017
WBRNAi00061094-Baylis-WBPhenotype:0000145
WBRNAi00061095-Baylis-WBPhenotype:0000692
WBRNAi00063886-Strange-WBPhenotype:0001641
WBRNAi00063873-Strange-WBPhenotype:0001093
WBRNAi00064662--WBPhenotype:0000050
WBRNAi00064662--WBPhenotype:0000688
WBRNAi00060287-Kaplan-WBPhenotype:0000017
WBRNAi00063883-Strange-WBPhenotype:0001641 
WBRNAi00024384-Plasterk-WBPhenotype:0000031 
WBRNAi00080607-Skop-WBPhenotype:0000050 
WBRNAi00060289-Kaplan-WBPhenotype:0000017 
  
B0348.4c (As_GTBCVTC02F2RYN)
WBRNAi00077799-Strange-WBPhenotype:0000210 
WBRNAi00063888-Strange-WBPhenotype:0001641 
WBRNAi00063881-Strange-WBPhenotype:0001641 
WBRNAi00060283-Kaplan-WBPhenotype:0000017 
WBRNAi00063876-Strange-WBPhenotype:0000157 
WBRNAi00063885-Strange-WBPhenotype:0001641 
WBRNAi00061092-Baylis-WBPhenotype:0000145 
WBRNAi00061092-Baylis-WBPhenotype:0000279 
WBRNAi00061092-Baylis-WBPhenotype:0000284 
WBRNAi00061092-Baylis-WBPhenotype:0000421 
WBRNAi00008298-Ahringer-WBPhenotype:0000031
WBRNAi00060284-Kaplan-WBPhenotype:0000017
WBRNAi00063887-Strange-WBPhenotype:0001641
WBRNAi00061093-Baylis-WBPhenotype:0000145
WBRNAi00060285-Kaplan-WBPhenotype:0000017
WBRNAi00084152-Ewbank-WBPhenotype:0001278
WBRNAi00063869-Strange-WBPhenotype:0000157
WBRNAi00060282-Kaplan-WBPhenotype:0000017
WBRNAi00063879-Strange-WBPhenotype:0001641
WBRNAi00008299-Ahringer-WBPhenotype:0000031
WBRNAi00060288-Kaplan-WBPhenotype:0000017
WBRNAi00061094-Baylis-WBPhenotype:0000145
WBRNAi00061095-Baylis-WBPhenotype:0000692
WBRNAi00063886-Strange-WBPhenotype:0001641
WBRNAi00063873-Strange-WBPhenotype:0001093
WBRNAi00064662--WBPhenotype:0000050
WBRNAi00064662--WBPhenotype:0000688 
WBRNAi00060287-Kaplan-WBPhenotype:0000017 
WBRNAi00063883-Strange-WBPhenotype:0001641 
WBRNAi00024384-Plasterk-WBPhenotype:0000031 
WBRNAi00080607-Skop-WBPhenotype:0000050 
WBRNAi00060289-Kaplan-WBPhenotype:0000017 
  
B0334.8 (As_GTBCVTC01B0V7E)
WBRNAi00077741-Herman-WBPhenotype:0001236 
WBRNAi00077764-Herman-WBPhenotype:0001236 
WBRNAi00077762-Herman-WBPhenotype:0001236 
WBRNAi00065300-Lee-WBPhenotype:0000061 
  
T24A11.1b (As_GSY0GUD01BO7W3)
WBRNAi00077724--WBPhenotype:0000007 
WBRNAi00077724--WBPhenotype:0000124 
WBRNAi00077724--WBPhenotype:0000154
WBRNAi00077724--WBPhenotype:0000643
WBRNAi00077724--WBPhenotype:0000646
WBRNAi00077724--WBPhenotype:0001171
WBRNAi00064725--WBPhenotype:0000031
WBRNAi00064725--WBPhenotype:0000050
WBRNAi00064725--WBPhenotype:0000054
WBRNAi00064725--WBPhenotype:0000535
WBRNAi00068746-Durbin-WBPhenotype:0000050
WBRNAi00068482-Durbin-WBPhenotype:0000050
WBRNAi00068482-Durbin-WBPhenotype:0000154
WBRNAi00068481-Durbin-WBPhenotype:0000050
WBRNAi00068481-Durbin-WBPhenotype:0000154
WBRNAi00067877-Roy-WBPhenotype:0000531
WBRNAi00065075--WBPhenotype:0000640
WBRNAi00065075--WBPhenotype:0001426
WBRNAi00077725--WBPhenotype:0000007
WBRNAi00077725--WBPhenotype:0000124
WBRNAi00077725--WBPhenotype:0000154
WBRNAi00077725--WBPhenotype:0000643
WBRNAi00077725--WBPhenotype:0000646
WBRNAi00077725--WBPhenotype:0001171
WBRNAi00068480-Durbin-WBPhenotype:0000050
WBRNAi00068480-Durbin-WBPhenotype:0000154
WBRNAi00068747-Durbin-WBPhenotype:0000050
WBRNAi00065076--WBPhenotype:0000062
WBRNAi00067845-Roy-WBPhenotype:0000531
WBRNAi00035899-Vidal-WBPhenotype:0000025
WBRNAi00035899-Vidal-WBPhenotype:0000032
WBRNAi00035899-Vidal-WBPhenotype:0000154
WBRNAi00077726--WBPhenotype:0000007
WBRNAi00077726--WBPhenotype:0000124
WBRNAi00077726--WBPhenotype:0000154 
WBRNAi00077726--WBPhenotype:0000643 
WBRNAi00077726--WBPhenotype:0000646 
WBRNAi00077726--WBPhenotype:0001171 
  
F20D12.5 (As_GSY0GUD01ANJOI)
WBRNAi00077722-Buechner-WBPhenotype:0000073 
WBRNAi00077722-Buechner-WBPhenotype:0000704 
  
Y49E10.11a (As_GSY0GUD02JLBKY)
WBRNAi00077718-Xue-WBPhenotype:0001333 
WBRNAi00077718-Xue-WBPhenotype:0001399 
WBRNAi00077999-Tuck-WBPhenotype:0001428 
WBRNAi00078000-Tuck-WBPhenotype:0001422 
WBRNAi00078010--WBPhenotype:0000050 
WBRNAi00078010--WBPhenotype:0000694 
WBRNAi00078010--WBPhenotype:0001397 
WBRNAi00077721-Xue-WBPhenotype:0001399 
WBRNAi00077712-Xue-WBPhenotype:0001399 
  
W09C5.5 (As_GTBCVTC02JCTR0)
WBRNAi00077596-Rubin-WBPhenotype:0000643 
WBRNAi00077596-Rubin-WBPhenotype:0004022 
  
F08F3.3 (As_GTBCVTC01AKCNK)
WBRNAi00077594--WBPhenotype:0000050 
WBRNAi00077594--WBPhenotype:0000367 
WBRNAi00077594--WBPhenotype:0000369 
WBRNAi00002398-Sumiyoshi-WBPhenotype:0000050 
  
F42G10.2 (As_GTBCVTC01A8WB3)
WBRNAi00077592-Kolesnick-WBPhenotype:0000006 
WBRNAi00077593-Kolesnick-WBPhenotype:0000006 
  
W02D3.11b (As_GSY0GUD02FZ8MC)
WBRNAi00077562-Zahler-WBPhenotype:0001807 
  
F56A11.6 (As_contig05422)
WBRNAi00077543-Kaibuchi-WBPhenotype:0000050 
WBRNAi00077543-Kaibuchi-WBPhenotype:0000189 
WBRNAi00077543-Kaibuchi-WBPhenotype:0001774 
WBRNAi00077544-Kaibuchi-WBPhenotype:0000241 
  
F56A11.1 (As_contig03602)
WBRNAi00077543-Kaibuchi-WBPhenotype:0000050 
WBRNAi00077543-Kaibuchi-WBPhenotype:0000189 
WBRNAi00077543-Kaibuchi-WBPhenotype:0001774 
WBRNAi00048573-Hyman-WBPhenotype:0000058 
WBRNAi00082946-Grant-WBPhenotype:0001905
WBRNAi00082934-Grant-WBPhenotype:0001762
WBRNAi00078864-Soto-WBPhenotype:0001566
WBRNAi00078854-Soto-WBPhenotype:0000050
WBRNAi00078854-Soto-WBPhenotype:0000490
WBRNAi00078854-Soto-WBPhenotype:0000708
WBRNAi00078854-Soto-WBPhenotype:0000749
WBRNAi00078854-Soto-WBPhenotype:0001566
WBRNAi00078824--WBPhenotype:0001566
WBRNAi00078871-Soto-WBPhenotype:0000120
WBRNAi00025690-Plasterk-WBPhenotype:0000031
WBRNAi00025690-Plasterk-WBPhenotype:0000050
WBRNAi00025690-Plasterk-WBPhenotype:0000643
WBRNAi00025690-Plasterk-WBPhenotype:0000697
WBRNAi00078825--WBPhenotype:0001566
WBRNAi00077393-Lundquist-WBPhenotype:0000050
WBRNAi00077393-Lundquist-WBPhenotype:0000054 
WBRNAi00077393-Lundquist-WBPhenotype:0000384 
WBRNAi00077393-Lundquist-WBPhenotype:0000583 
WBRNAi00077393-Lundquist-WBPhenotype:0000643 
WBRNAi00077393-Lundquist-WBPhenotype:0000697 
WBRNAi00077393-Lundquist-WBPhenotype:0001774 
WBRNAi00077544-Kaibuchi-WBPhenotype:0000241 
WBRNAi00008872-Ahringer-WBPhenotype:0000050 
WBRNAi00008872-Ahringer-WBPhenotype:0000535 
WBRNAi00077391-Lundquist-WBPhenotype:0000384 
WBRNAi00078859-Soto-WBPhenotype:0001566 
WBRNAi00078867-Soto-WBPhenotype:0000120 
WBRNAi00082943-Grant-WBPhenotype:0001905 
  
C47B2.4 (As_contig02420)
WBRNAi00077501--WBPhenotype:0001078 
WBRNAi00078724-Kenyon-WBPhenotype:0001171
WBRNAi00000018-Ahringer-WBPhenotype:0000050
WBRNAi00000018-Ahringer-WBPhenotype:0000643
WBRNAi00029895-Vidal-WBPhenotype:0000054
WBRNAi00077502--WBPhenotype:0001078
WBRNAi00042651-Hyman-WBPhenotype:0000050
WBRNAi00042651-Hyman-WBPhenotype:0000776
WBRNAi00078790-Kenyon-WBPhenotype:0001171
WBRNAi00024836-Plasterk-WBPhenotype:0000050
WBRNAi00024836-Plasterk-WBPhenotype:0000059
WBRNAi00024836-Plasterk-WBPhenotype:0000643
WBRNAi00024836-Plasterk-WBPhenotype:0000689
WBRNAi00078759-Kenyon-WBPhenotype:0001171
WBRNAi00024837-Plasterk-WBPhenotype:0000050
WBRNAi00024837-Plasterk-WBPhenotype:0000059
WBRNAi00024837-Plasterk-WBPhenotype:0000643
WBRNAi00081351-Ahringer-WBPhenotype:0001079 
WBRNAi00081351-Ahringer-WBPhenotype:0001146 
WBRNAi00064988-Plasterk-WBPhenotype:0000679 
WBRNAi00064988-Plasterk-WBPhenotype:0001405 
  
C23H3.3b (As_contig04591)
WBRNAi00077482-Okkema-WBPhenotype:0000031 
WBRNAi00077482-Okkema-WBPhenotype:0000071 
WBRNAi00077482-Okkema-WBPhenotype:0000081 
WBRNAi00077482-Okkema-WBPhenotype:0000491 
WBRNAi00077482-Okkema-WBPhenotype:0000867 
WBRNAi00077482-Okkema-WBPhenotype:0001748 
WBRNAi00081651-Dreier-WBPhenotype:0001405 
  
F10F2.1 (As_GTBCVTC02GH3UX)
WBRNAi00077447-Greenwald-WBPhenotype:0000700 
WBRNAi00077452-Greenwald-WBPhenotype:0001422 
  
F54C9.8 (As_contig02761)
WBRNAi00077428-Evans-WBPhenotype:0000186 
WBRNAi00077428-Evans-WBPhenotype:0000313 
WBRNAi00077428-Evans-WBPhenotype:0000511 
WBRNAi00077428-Evans-WBPhenotype:0000668 
WBRNAi00077428-Evans-WBPhenotype:0000722 
WBRNAi00077428-Evans-WBPhenotype:0001762 
WBRNAi00077428-Evans-WBPhenotype:0001792 
WBRNAi00077428-Evans-WBPhenotype:0001924 
WBRNAi00077435-Evans-WBPhenotype:0000436 
WBRNAi00077429-Evans-WBPhenotype:0000037 
WBRNAi00077429-Evans-WBPhenotype:0000351 
WBRNAi00077429-Evans-WBPhenotype:0000867 
WBRNAi00077429-Evans-WBPhenotype:0001028 
WBRNAi00077429-Evans-WBPhenotype:0001130 
WBRNAi00077429-Evans-WBPhenotype:0001143 
WBRNAi00077436-Evans-WBPhenotype:0000186 
WBRNAi00077436-Evans-WBPhenotype:0001792 
WBRNAi00077434-Evans-WBPhenotype:0001409 
WBRNAi00077430-Evans-WBPhenotype:0000867 
  
C55B6.2 (As_GTBCVTC01EAN2I)
WBRNAi00077414-Ron-WBPhenotype:0001236 
WBRNAi00077413-Ron-WBPhenotype:0001236 
WBRNAi00077412-Ron-WBPhenotype:0000848 
WBRNAi00077416-Ron-WBPhenotype:0001486 
WBRNAi00077416-Ron-WBPhenotype:0001724 
WBRNAi00077411-Ron-WBPhenotype:0000848 
WBRNAi00076245-Caldwell-WBPhenotype:0000679 
WBRNAi00076245-Caldwell-WBPhenotype:0001405 
WBRNAi00077415-Ron-WBPhenotype:0001486 
WBRNAi00077415-Ron-WBPhenotype:0001724 
WBRNAi00065373-Link-WBPhenotype:0001236 
  
F46C3.1 (As_GSY0GUD02IOWK3)
WBRNAi00077411-Ron-WBPhenotype:0000848 
WBRNAi00077402--WBPhenotype:0000032 
WBRNAi00077402--WBPhenotype:0000082 
WBRNAi00077402--WBPhenotype:0000646 
WBRNAi00077402--WBPhenotype:0000708 
WBRNAi00077402--WBPhenotype:0000709 
WBRNAi00077402--WBPhenotype:0000848 
WBRNAi00077402--WBPhenotype:0001428 
WBRNAi00077410-Ron-WBPhenotype:0000848 
  
F47D12.1e (As_GTBCVTC01ARTL7)
WBRNAi00077394-Kaplan-WBPhenotype:0000016 
  
F47D12.1d (As_GTBCVTC01ASJRL)
WBRNAi00077394-Kaplan-WBPhenotype:0000016 
  
F47D12.1c (As_GTBCVTC01D76IW)
WBRNAi00077394-Kaplan-WBPhenotype:0000016 
  
Y105E8B.1a (As_contig00906)
WBRNAi00077372-Ono-WBPhenotype:0001354 
WBRNAi00065526-Ono-WBPhenotype:0000640 
WBRNAi00065526-Ono-WBPhenotype:0000646 
WBRNAi00065526-Ono-WBPhenotype:0000688 
WBRNAi00065526-Ono-WBPhenotype:0001354 
WBRNAi00077373-Ono-WBPhenotype:0001354 
WBRNAi00073322-van den Heuvel-WBPhenotype:0000022 
WBRNAi00073322-van den Heuvel-WBPhenotype:0000688
WBRNAi00064047--WBPhenotype:0000094
WBRNAi00064047--WBPhenotype:0000707
WBRNAi00064047--WBPhenotype:0000708
WBRNAi00064047--WBPhenotype:0000867
WBRNAi00077376-Ono-WBPhenotype:0001354
WBRNAi00028216-Vidal-WBPhenotype:0000022
WBRNAi00028216-Vidal-WBPhenotype:0000032
WBRNAi00028216-Vidal-WBPhenotype:0000054
WBRNAi00028216-Vidal-WBPhenotype:0000535
WBRNAi00028216-Vidal-WBPhenotype:0000689
WBRNAi00064048--WBPhenotype:0000867
WBRNAi00061187-Roy-WBPhenotype:0000535
WBRNAi00064046--WBPhenotype:0000035
WBRNAi00064046--WBPhenotype:0000643
WBRNAi00064046--WBPhenotype:0000697
WBRNAi00064046--WBPhenotype:0000867
WBRNAi00061195-Roy-WBPhenotype:0000926
WBRNAi00061196-Roy-WBPhenotype:0000926
WBRNAi00077371-Ono-WBPhenotype:0001354
WBRNAi00077375-Ono-WBPhenotype:0001354
WBRNAi00061189-Roy-WBPhenotype:0000535
WBRNAi00080639-Skop-WBPhenotype:0000050
WBRNAi00080639-Skop-WBPhenotype:0000643
WBRNAi00073323-van den Heuvel-WBPhenotype:0000022
WBRNAi00073323-van den Heuvel-WBPhenotype:0000688
WBRNAi00073321-van den Heuvel-WBPhenotype:0000062
WBRNAi00073321-van den Heuvel-WBPhenotype:0000688
WBRNAi00066821-Ruvkun-WBPhenotype:0000638
WBRNAi00065527-Ono-WBPhenotype:0000640
WBRNAi00065527-Ono-WBPhenotype:0000644
WBRNAi00065527-Ono-WBPhenotype:0000688
WBRNAi00065527-Ono-WBPhenotype:0001354 
WBRNAi00061192-Roy-WBPhenotype:0000535 
WBRNAi00061188-Roy-WBPhenotype:0000535 
WBRNAi00065529-Ono-WBPhenotype:0000643 
WBRNAi00065529-Ono-WBPhenotype:0001587 
WBRNAi00077374-Ono-WBPhenotype:0001354 
WBRNAi00061185-Roy-WBPhenotype:0000535 
WBRNAi00065528-Ono-WBPhenotype:0001206 
  
Y105E8B.1e (As_GSY0GUD01EKLS3)
WBRNAi00077372-Ono-WBPhenotype:0001354 
WBRNAi00065526-Ono-WBPhenotype:0000640 
WBRNAi00065526-Ono-WBPhenotype:0000646 
WBRNAi00065526-Ono-WBPhenotype:0000688 
WBRNAi00065526-Ono-WBPhenotype:0001354 
WBRNAi00077373-Ono-WBPhenotype:0001354 
WBRNAi00073322-van den Heuvel-WBPhenotype:0000022
WBRNAi00073322-van den Heuvel-WBPhenotype:0000688
WBRNAi00064047--WBPhenotype:0000094
WBRNAi00064047--WBPhenotype:0000707
WBRNAi00064047--WBPhenotype:0000708
WBRNAi00064047--WBPhenotype:0000867
WBRNAi00077376-Ono-WBPhenotype:0001354
WBRNAi00028216-Vidal-WBPhenotype:0000022
WBRNAi00028216-Vidal-WBPhenotype:0000032
WBRNAi00028216-Vidal-WBPhenotype:0000054
WBRNAi00028216-Vidal-WBPhenotype:0000535
WBRNAi00028216-Vidal-WBPhenotype:0000689
WBRNAi00064048--WBPhenotype:0000867
WBRNAi00061187-Roy-WBPhenotype:0000535
WBRNAi00064046--WBPhenotype:0000035
WBRNAi00064046--WBPhenotype:0000643
WBRNAi00064046--WBPhenotype:0000697
WBRNAi00064046--WBPhenotype:0000867
WBRNAi00061195-Roy-WBPhenotype:0000926
WBRNAi00061196-Roy-WBPhenotype:0000926
WBRNAi00077371-Ono-WBPhenotype:0001354
WBRNAi00077375-Ono-WBPhenotype:0001354
WBRNAi00061189-Roy-WBPhenotype:0000535
WBRNAi00080639-Skop-WBPhenotype:0000050
WBRNAi00080639-Skop-WBPhenotype:0000643
WBRNAi00073323-van den Heuvel-WBPhenotype:0000022
WBRNAi00073323-van den Heuvel-WBPhenotype:0000688
WBRNAi00073321-van den Heuvel-WBPhenotype:0000062
WBRNAi00073321-van den Heuvel-WBPhenotype:0000688
WBRNAi00066821-Ruvkun-WBPhenotype:0000638
WBRNAi00065527-Ono-WBPhenotype:0000640
WBRNAi00065527-Ono-WBPhenotype:0000644
WBRNAi00065527-Ono-WBPhenotype:0000688 
WBRNAi00065527-Ono-WBPhenotype:0001354 
WBRNAi00061192-Roy-WBPhenotype:0000535 
WBRNAi00061188-Roy-WBPhenotype:0000535 
WBRNAi00065529-Ono-WBPhenotype:0000643 
WBRNAi00065529-Ono-WBPhenotype:0001587 
WBRNAi00077374-Ono-WBPhenotype:0001354 
WBRNAi00061185-Roy-WBPhenotype:0000535 
WBRNAi00065528-Ono-WBPhenotype:0001206 
  
C34G6.4 (As_GTBCVTC02JSF44)
WBRNAi00077357-Hermann-WBPhenotype:0000706 
WBRNAi00023158-Ruvkun-WBPhenotype:0001183 
WBRNAi00023958-Ruvkun-WBPhenotype:0001183 
WBRNAi00023670-Ruvkun-WBPhenotype:0001183 
WBRNAi00023077-Ruvkun-WBPhenotype:0001183 
  
C06A6.3 (As_GTBCVTC02GPHEO)
WBRNAi00077255-Oegema-WBPhenotype:0001421 
WBRNAi00077251-Oegema-WBPhenotype:0001421 
WBRNAi00077251-Oegema-WBPhenotype:0001425 
WBRNAi00077251-Oegema-WBPhenotype:0001645 
  
C09G12.9 (As_contig06115)
WBRNAi00077244-Oegema-WBPhenotype:0001645 
WBRNAi00078460-Legouis-WBPhenotype:0000050 
WBRNAi00078460-Legouis-WBPhenotype:0000054 
WBRNAi00077252-Oegema-WBPhenotype:0001421 
WBRNAi00077252-Oegema-WBPhenotype:0001425 
WBRNAi00077252-Oegema-WBPhenotype:0001645 
WBRNAi00077247-Oegema-WBPhenotype:0000050 
WBRNAi00040225-Hyman-WBPhenotype:0000050 
WBRNAi00040225-Hyman-WBPhenotype:0000768 
  
W01G7.5 (As_GSY0GUD02HHVO8)
WBRNAi00077203-Liu-WBPhenotype:0001171 
WBRNAi00080935--WBPhenotype:0001143 
  
Y39A1A.8 (As_GSY0GUD02JR0C5)
WBRNAi00077188-Hengartner-WBPhenotype:0000436 
WBRNAi00077188-Hengartner-WBPhenotype:0001400 
  
W03G9.1 (As_GTBCVTC01A1W6G)
WBRNAi00077177--WBPhenotype:0000016 
WBRNAi00077178--WBPhenotype:0001481 
WBRNAi00077179--WBPhenotype:0000650 
  
F44B9.4b (As_GTBCVTC01AVGX6)
WBRNAi00077169-Blackwell-WBPhenotype:0001278 
WBRNAi00077153-Blackwell-WBPhenotype:0000867 
WBRNAi00077173-Blackwell-WBPhenotype:0001278 
WBRNAi00077170-Blackwell-WBPhenotype:0001278 
WBRNAi00077162-Blackwell-WBPhenotype:0001351 
  
H25P06.2b (As_contig03033)
WBRNAi00077160-Blackwell-WBPhenotype:0001351 
WBRNAi00025813-Plasterk-WBPhenotype:0000050 
WBRNAi00025813-Plasterk-WBPhenotype:0000059 
WBRNAi00025813-Plasterk-WBPhenotype:0000643 
WBRNAi00049493-Hyman-WBPhenotype:0000050 
WBRNAi00081367-Ahringer-WBPhenotype:0000779 
WBRNAi00077150-Blackwell-WBPhenotype:0000047 
WBRNAi00077150-Blackwell-WBPhenotype:0000834 
WBRNAi00077150-Blackwell-WBPhenotype:0000867 
WBRNAi00077172-Blackwell-WBPhenotype:0001278 
WBRNAi00077174-Blackwell-WBPhenotype:0000137 
WBRNAi00025814-Plasterk-WBPhenotype:0000031 
WBRNAi00025814-Plasterk-WBPhenotype:0000050 
WBRNAi00025814-Plasterk-WBPhenotype:0000643 
WBRNAi00008931-Ahringer-WBPhenotype:0000050 
WBRNAi00077168-Blackwell-WBPhenotype:0001278 
WBRNAi00077167-Blackwell-WBPhenotype:0001278 
WBRNAi00077157-Blackwell-WBPhenotype:0001351 
WBRNAi00033753-Vidal-WBPhenotype:0000050 
WBRNAi00033753-Vidal-WBPhenotype:0000154 
  
C17G1.6b (As_contig01525)
WBRNAi00077141-Jorgensen-WBPhenotype:0000638 
WBRNAi00061419--WBPhenotype:0000638 
WBRNAi00008413-Ahringer-WBPhenotype:0000022 
WBRNAi00008413-Ahringer-WBPhenotype:0000535 
WBRNAi00008413-Ahringer-WBPhenotype:0000638 
WBRNAi00001846-Sumiyoshi-WBPhenotype:0000535 
WBRNAi00061420--WBPhenotype:0000638 
WBRNAi00024584-Plasterk-WBPhenotype:0000535 
WBRNAi00066770-Ruvkun-WBPhenotype:0000638 
  
C17G1.6a (As_GTBCVTC01E636Y)
WBRNAi00077141-Jorgensen-WBPhenotype:0000638 
WBRNAi00061419--WBPhenotype:0000638 
WBRNAi00008413-Ahringer-WBPhenotype:0000022 
WBRNAi00008413-Ahringer-WBPhenotype:0000535 
WBRNAi00008413-Ahringer-WBPhenotype:0000638 
WBRNAi00001846-Sumiyoshi-WBPhenotype:0000535 
WBRNAi00061420--WBPhenotype:0000638 
WBRNAi00024584-Plasterk-WBPhenotype:0000535 
WBRNAi00066770-Ruvkun-WBPhenotype:0000638 
  
R03D7.7 (As_GSY0GUD02IRU84)
WBRNAi00077133-Gotta-WBPhenotype:0000050 
  
Y18D10A.5 (As_contig00817)
WBRNAi00077082-Blackwell-WBPhenotype:0000050 
WBRNAi00077082-Blackwell-WBPhenotype:0000351 
WBRNAi00077082-Blackwell-WBPhenotype:0000832 
WBRNAi00062619-Hardin-WBPhenotype:0001102 
WBRNAi00084505-Mello-WBPhenotype:0000414 
WBRNAi00026622-Plasterk-WBPhenotype:0000031 
WBRNAi00026622-Plasterk-WBPhenotype:0000050 
WBRNAi00036702-Vidal-WBPhenotype:0000031 
WBRNAi00036702-Vidal-WBPhenotype:0000050 
WBRNAi00000122-Ahringer-WBPhenotype:0000050 
WBRNAi00000122-Ahringer-WBPhenotype:0000760
WBRNAi00077085-Blackwell-WBPhenotype:0000717
WBRNAi00055619-Hyman-WBPhenotype:0000050
WBRNAi00064554--WBPhenotype:0000050
WBRNAi00066942-Roy-WBPhenotype:0000531
WBRNAi00062616-Hardin-WBPhenotype:0001102
WBRNAi00079044-Rothman-WBPhenotype:0001276
WBRNAi00079044-Rothman-WBPhenotype:0001636
WBRNAi00079063-Rothman-WBPhenotype:0001636
WBRNAi00077084-Blackwell-WBPhenotype:0000436
WBRNAi00067475-Roy-WBPhenotype:0000531
WBRNAi00080697-Strange-WBPhenotype:0001751
WBRNAi00000695-Sumiyoshi-WBPhenotype:0000050
WBRNAi00071070-Grant-WBPhenotype:0000961
WBRNAi00071070-Grant-WBPhenotype:0001425
WBRNAi00078323-Kraemer-WBPhenotype:0000643
WBRNAi00084506-Mello-WBPhenotype:0001235
WBRNAi00062618-Hardin-WBPhenotype:0001102
WBRNAi00060204-Kaplan-WBPhenotype:0000054
WBRNAi00062627-Hardin-WBPhenotype:0001102
WBRNAi00084507-Mello-WBPhenotype:0000414
WBRNAi00064715--WBPhenotype:0000050
WBRNAi00062628-Hardin-WBPhenotype:0001102
WBRNAi00081319-Ahringer-WBPhenotype:0000760
WBRNAi00067746-Roy-WBPhenotype:0000531
WBRNAi00026621-Plasterk-WBPhenotype:0000050
WBRNAi00062602-Hardin-WBPhenotype:0001102
WBRNAi00064255-Mello-WBPhenotype:0000306
WBRNAi00084503-Mello-WBPhenotype:0000414
WBRNAi00084503-Mello-WBPhenotype:0001637
WBRNAi00079045-Rothman-WBPhenotype:0001636
WBRNAi00060205-Kaplan-WBPhenotype:0000054
WBRNAi00060202-Kaplan-WBPhenotype:0000017 
WBRNAi00079046-Rothman-WBPhenotype:0000354 
WBRNAi00067783-Roy-WBPhenotype:0000531 
WBRNAi00080775-Strange-WBPhenotype:0000136 
WBRNAi00067452-Roy-WBPhenotype:0000531 
WBRNAi00084504-Mello-WBPhenotype:0001235 
WBRNAi00067408-Roy-WBPhenotype:0000531 
WBRNAi00067010-Roy-WBPhenotype:0000531 
WBRNAi00061055-Mello-WBPhenotype:0000436 
WBRNAi00061058-Mello-WBPhenotype:0000120 
WBRNAi00067888-Roy-WBPhenotype:0000531 
WBRNAi00067684-Roy-WBPhenotype:0000531 
  
Y37E3.10 (As_contig00598)
WBRNAi00077050-Takagi-WBPhenotype:0000030 
WBRNAi00077050-Takagi-WBPhenotype:0000298 
WBRNAi00023003--WBPhenotype:0000059 
WBRNAi00055927-Hyman-WBPhenotype:0000050 
WBRNAi00055927-Hyman-WBPhenotype:0000270 
  
C54A12.1 (As_contig02423)
WBRNAi00077030-Kuwabara-WBPhenotype:0000062 
WBRNAi00077030-Kuwabara-WBPhenotype:0000638 
WBRNAi00076914-Kuwabara-WBPhenotype:0000638 
WBRNAi00064393-Strange-WBPhenotype:0001236 
WBRNAi00076946-Kuwabara-WBPhenotype:0000229 
WBRNAi00076946-Kuwabara-WBPhenotype:0000643 
WBRNAi00076946-Kuwabara-WBPhenotype:0001395 
WBRNAi00076946-Kuwabara-WBPhenotype:0001428 
WBRNAi00027238-Plasterk-WBPhenotype:0000050 
  
F46H5.6 (As_contig02724)
WBRNAi00076996-Kuwabara-WBPhenotype:0000638 
WBRNAi00077020-Kuwabara-WBPhenotype:0000025 
WBRNAi00077020-Kuwabara-WBPhenotype:0000229 
WBRNAi00077020-Kuwabara-WBPhenotype:0000643 
WBRNAi00077020-Kuwabara-WBPhenotype:0000696 
WBRNAi00077020-Kuwabara-WBPhenotype:0001395 
WBRNAi00077020-Kuwabara-WBPhenotype:0001428 
  
W03D2.5a (As_GSY0GUD01BC3L5)
WBRNAi00076984-Kuwabara-WBPhenotype:0000638 
WBRNAi00077011-Kuwabara-WBPhenotype:0000229 
WBRNAi00077011-Kuwabara-WBPhenotype:0000643 
WBRNAi00077011-Kuwabara-WBPhenotype:0001395 
WBRNAi00077011-Kuwabara-WBPhenotype:0001428 
  
Y18D10A.7c (As_GTBCVTC01C4FOH)
WBRNAi00076968-Kuwabara-WBPhenotype:0000079 
WBRNAi00076968-Kuwabara-WBPhenotype:0000168 
WBRNAi00076968-Kuwabara-WBPhenotype:0001704 
  
C41D7.2 (As_contig05303)
WBRNAi00076966-Kuwabara-WBPhenotype:0000168 
WBRNAi00076966-Kuwabara-WBPhenotype:0001704 
WBRNAi00023084-Ruvkun-WBPhenotype:0001183 
WBRNAi00077032-Kuwabara-WBPhenotype:0000025 
WBRNAi00076911-Kuwabara-WBPhenotype:0000638 
WBRNAi00076943-Kuwabara-WBPhenotype:0000229 
WBRNAi00076943-Kuwabara-WBPhenotype:0000696 
WBRNAi00076943-Kuwabara-WBPhenotype:0001395 
WBRNAi00076943-Kuwabara-WBPhenotype:0001428 
  
Y38F1A.3 (As_GTBCVTC02I5ZNK)
WBRNAi00076958-Kuwabara-WBPhenotype:0000696 
WBRNAi00076958-Kuwabara-WBPhenotype:0001395 
WBRNAi00076958-Kuwabara-WBPhenotype:0001428 
WBRNAi00076926-Kuwabara-WBPhenotype:0000638 
WBRNAi00076936-Kuwabara-WBPhenotype:0000638 
WBRNAi00076936-Kuwabara-WBPhenotype:0001297 
  
T21H3.2 (As_contig01839)
WBRNAi00076956-Kuwabara-WBPhenotype:0000229 
WBRNAi00076956-Kuwabara-WBPhenotype:0000643 
WBRNAi00076956-Kuwabara-WBPhenotype:0001395 
WBRNAi00076956-Kuwabara-WBPhenotype:0001428 
WBRNAi00077029-Kuwabara-WBPhenotype:0000062 
WBRNAi00077029-Kuwabara-WBPhenotype:0000638 
WBRNAi00076924-Kuwabara-WBPhenotype:0000638 
  
R09H10.4 (As_contig07848)
WBRNAi00076954-Kuwabara-WBPhenotype:0000229 
WBRNAi00076954-Kuwabara-WBPhenotype:0000643 
WBRNAi00076954-Kuwabara-WBPhenotype:0001395 
WBRNAi00076954-Kuwabara-WBPhenotype:0001428 
WBRNAi00066531-Schafer-WBPhenotype:0001202 
WBRNAi00076922-Kuwabara-WBPhenotype:0000638 
  
K07C10.1 (As_contig06469)
WBRNAi00076953-Kuwabara-WBPhenotype:0000229 
WBRNAi00076953-Kuwabara-WBPhenotype:0000643 
WBRNAi00076953-Kuwabara-WBPhenotype:0001395 
WBRNAi00076953-Kuwabara-WBPhenotype:0001428 
WBRNAi00076921-Kuwabara-WBPhenotype:0000638 
  
K07A3.2a (As_GSY0GUD02JKNVY)
WBRNAi00076952-Kuwabara-WBPhenotype:0000229 
WBRNAi00076952-Kuwabara-WBPhenotype:0000643 
WBRNAi00076952-Kuwabara-WBPhenotype:0001395 
WBRNAi00076952-Kuwabara-WBPhenotype:0001428 
WBRNAi00076920-Kuwabara-WBPhenotype:0000638 
  
C53C11.3 (As_contig00455)
WBRNAi00076945-Kuwabara-WBPhenotype:0000229 
WBRNAi00076945-Kuwabara-WBPhenotype:0000643 
WBRNAi00076945-Kuwabara-WBPhenotype:0001395 
WBRNAi00076945-Kuwabara-WBPhenotype:0001428 
WBRNAi00076913-Kuwabara-WBPhenotype:0000638 
  
Y53F4B.28 (As_contig03764)
WBRNAi00076928-Kuwabara-WBPhenotype:0000638 
WBRNAi00076937-Kuwabara-WBPhenotype:0000638 
WBRNAi00076937-Kuwabara-WBPhenotype:0001297 
WBRNAi00076960-Kuwabara-WBPhenotype:0000229 
WBRNAi00076960-Kuwabara-WBPhenotype:0000643 
WBRNAi00076960-Kuwabara-WBPhenotype:0001395 
WBRNAi00076960-Kuwabara-WBPhenotype:0001428 
WBRNAi00076969-Kuwabara-WBPhenotype:0000168 
WBRNAi00076969-Kuwabara-WBPhenotype:0000280 
  
Y54E10BR.3 (As_contig03564)
WBRNAi00076819-Caldwell-WBPhenotype:0000679 
WBRNAi00076819-Caldwell-WBPhenotype:0001405 
  
Y49E10.20 (As_GTBCVTC02GXX3C)
WBRNAi00076802-Caldwell-WBPhenotype:0000679 
WBRNAi00076802-Caldwell-WBPhenotype:0001405 
WBRNAi00037292-Vidal-WBPhenotype:0000689 
WBRNAi00037292-Vidal-WBPhenotype:0000697 
  
Y48A5A.1 (As_GSY0GUD02GDJ7F)
WBRNAi00076798-Caldwell-WBPhenotype:0000679 
WBRNAi00076798-Caldwell-WBPhenotype:0001405 
  
Y38F1A.2 (As_GSY0GUD02GXO86)
WBRNAi00076771-Caldwell-WBPhenotype:0000679 
WBRNAi00076771-Caldwell-WBPhenotype:0001405 
  
Y38A8.2 (As_contig04717)
WBRNAi00076769-Caldwell-WBPhenotype:0000062 
WBRNAi00078725-Kenyon-WBPhenotype:0001171 
WBRNAi00080716-Strange-WBPhenotype:0000679 
WBRNAi00080716-Strange-WBPhenotype:0001405 
WBRNAi00078760-Kenyon-WBPhenotype:0001171 
WBRNAi00078791-Kenyon-WBPhenotype:0001171 
WBRNAi00055977-Hyman-WBPhenotype:0000050 
WBRNAi00055977-Hyman-WBPhenotype:0000776 
WBRNAi00080687-Strange-WBPhenotype:0001751 
WBRNAi00009307-Ahringer-WBPhenotype:0000050 
WBRNAi00009307-Ahringer-WBPhenotype:0000643 
WBRNAi00009307-Ahringer-WBPhenotype:0000689 
WBRNAi00009307-Ahringer-WBPhenotype:0001010 
WBRNAi00009307-Ahringer-WBPhenotype:0001029 
WBRNAi00064989-Plasterk-WBPhenotype:0000679 
WBRNAi00064989-Plasterk-WBPhenotype:0001405 
WBRNAi00036823-Vidal-WBPhenotype:0000054 
WBRNAi00026651-Plasterk-WBPhenotype:0000050 
  
F44F4.11 (As_GSY0GUD02FPLFL)
WBRNAi00076760-Caldwell-WBPhenotype:0000062 
WBRNAi00024835-Plasterk-WBPhenotype:0000050
WBRNAi00047317-Hyman-WBPhenotype:0000050
WBRNAi00047317-Hyman-WBPhenotype:0001152
WBRNAi00066707-Schafer-WBPhenotype:0000031
WBRNAi00066707-Schafer-WBPhenotype:0000646
WBRNAi00066707-Schafer-WBPhenotype:0000688
WBRNAi00000017-Ahringer-WBPhenotype:0000050
WBRNAi00000017-Ahringer-WBPhenotype:0001102
WBRNAi00047318-Hyman-WBPhenotype:0000050
WBRNAi00047318-Hyman-WBPhenotype:0001152
WBRNAi00032257-Vidal-WBPhenotype:0000059
WBRNAi00027340-Plasterk-WBPhenotype:0000031
WBRNAi00027340-Plasterk-WBPhenotype:0000050
WBRNAi00066711-Schafer-WBPhenotype:0000688
WBRNAi00065766-Schwarzbauer-WBPhenotype:0000195
WBRNAi00065717-Schwarzbauer-WBPhenotype:0000195
WBRNAi00000036-Ahringer-WBPhenotype:0000050
WBRNAi00000036-Ahringer-WBPhenotype:0001102
WBRNAi00064969-Plasterk-WBPhenotype:0000679
WBRNAi00064969-Plasterk-WBPhenotype:0001405
WBRNAi00071732-Grant-WBPhenotype:0000679
WBRNAi00027509-Plasterk-WBPhenotype:0000031
WBRNAi00027509-Plasterk-WBPhenotype:0000038
WBRNAi00027509-Plasterk-WBPhenotype:0001037
WBRNAi00065703-Schwarzbauer-WBPhenotype:0000195
WBRNAi00026624-Plasterk-WBPhenotype:0000031
WBRNAi00026624-Plasterk-WBPhenotype:0000643
WBRNAi00068743-Durbin-WBPhenotype:0000154
WBRNAi00071220-Grant-WBPhenotype:0000961
WBRNAi00071220-Grant-WBPhenotype:0001425
WBRNAi00065066-Gonczy-WBPhenotype:0001876
WBRNAi00026623-Plasterk-WBPhenotype:0000050
WBRNAi00026623-Plasterk-WBPhenotype:0000643 
WBRNAi00025505-Plasterk-WBPhenotype:0000050 
WBRNAi00024834-Plasterk-WBPhenotype:0000050 
WBRNAi00066710-Schafer-WBPhenotype:0000274 
WBRNAi00066710-Schafer-WBPhenotype:0000688 
WBRNAi00025254-Plasterk-WBPhenotype:0000050 
WBRNAi00025255-Plasterk-WBPhenotype:0000050 
WBRNAi00076220-Caldwell-WBPhenotype:0000062 
WBRNAi00065725-Schwarzbauer-WBPhenotype:0000195 
WBRNAi00064970-Plasterk-WBPhenotype:0000679 
WBRNAi00064970-Plasterk-WBPhenotype:0001405 
  
W04H10.3b (As_GSY0GUD02JW958)
WBRNAi00076739-Caldwell-WBPhenotype:0000679 
WBRNAi00076739-Caldwell-WBPhenotype:0001405 
  
T28F12.2f (As_contig05698)
WBRNAi00076724-Caldwell-WBPhenotype:0000679 
WBRNAi00076724-Caldwell-WBPhenotype:0001405 
WBRNAi00026426-Plasterk-WBPhenotype:0000050 
WBRNAi00084134-Cameron-WBPhenotype:0001172 
WBRNAi00067208-Roy-WBPhenotype:0000531 
WBRNAi00036090-Vidal-WBPhenotype:0000154 
WBRNAi00036090-Vidal-WBPhenotype:0000186 
WBRNAi00036090-Vidal-WBPhenotype:0000640 
WBRNAi00036090-Vidal-WBPhenotype:0000643 
WBRNAi00036090-Vidal-WBPhenotype:0000697 
WBRNAi00059886-Kenyon-WBPhenotype:0000594 
WBRNAi00054423-Hyman-WBPhenotype:0000050 
WBRNAi00084133-Cameron-WBPhenotype:0001172 
WBRNAi00066146-Ruvkun-WBPhenotype:0000061 
WBRNAi00067688-Roy-WBPhenotype:0000531 
WBRNAi00066280-Ruvkun-WBPhenotype:0001183
WBRNAi00009232-Ahringer-WBPhenotype:0000050
WBRNAi00009232-Ahringer-WBPhenotype:0000583
WBRNAi00009232-Ahringer-WBPhenotype:0000640
WBRNAi00009232-Ahringer-WBPhenotype:0000643
WBRNAi00084138-Cameron-WBPhenotype:0000679
WBRNAi00083970-Liu-WBPhenotype:0000120
WBRNAi00067948-Roy-WBPhenotype:0000531
WBRNAi00067094-Roy-WBPhenotype:0000531
WBRNAi00084132-Cameron-WBPhenotype:0001276
WBRNAi00067105-Roy-WBPhenotype:0000531
WBRNAi00067231-Roy-WBPhenotype:0000531
WBRNAi00067768-Roy-WBPhenotype:0000531
WBRNAi00067374-Roy-WBPhenotype:0000531
WBRNAi00064411-Strange-WBPhenotype:0001236
WBRNAi00083964-Liu-WBPhenotype:0000095
WBRNAi00067259-Roy-WBPhenotype:0000531 
  
T28F12.2g (As_GSY0GUD02FL83Z)
WBRNAi00076724-Caldwell-WBPhenotype:0000679 
WBRNAi00076724-Caldwell-WBPhenotype:0001405 
WBRNAi00026426-Plasterk-WBPhenotype:0000050 
WBRNAi00084134-Cameron-WBPhenotype:0001172 
WBRNAi00067208-Roy-WBPhenotype:0000531 
WBRNAi00036090-Vidal-WBPhenotype:0000154 
WBRNAi00036090-Vidal-WBPhenotype:0000186 
WBRNAi00036090-Vidal-WBPhenotype:0000640 
WBRNAi00036090-Vidal-WBPhenotype:0000643 
WBRNAi00036090-Vidal-WBPhenotype:0000697 
WBRNAi00059886-Kenyon-WBPhenotype:0000594 
WBRNAi00054423-Hyman-WBPhenotype:0000050 
WBRNAi00084133-Cameron-WBPhenotype:0001172 
WBRNAi00066146-Ruvkun-WBPhenotype:0000061
WBRNAi00067688-Roy-WBPhenotype:0000531
WBRNAi00066280-Ruvkun-WBPhenotype:0001183
WBRNAi00009232-Ahringer-WBPhenotype:0000050
WBRNAi00009232-Ahringer-WBPhenotype:0000583
WBRNAi00009232-Ahringer-WBPhenotype:0000640
WBRNAi00009232-Ahringer-WBPhenotype:0000643
WBRNAi00084138-Cameron-WBPhenotype:0000679
WBRNAi00083970-Liu-WBPhenotype:0000120
WBRNAi00067948-Roy-WBPhenotype:0000531
WBRNAi00067094-Roy-WBPhenotype:0000531
WBRNAi00084132-Cameron-WBPhenotype:0001276
WBRNAi00067105-Roy-WBPhenotype:0000531
WBRNAi00067231-Roy-WBPhenotype:0000531
WBRNAi00067768-Roy-WBPhenotype:0000531
WBRNAi00067374-Roy-WBPhenotype:0000531
WBRNAi00064411-Strange-WBPhenotype:0001236 
WBRNAi00083964-Liu-WBPhenotype:0000095 
WBRNAi00067259-Roy-WBPhenotype:0000531 
  
T23G11.3 (As_contig00426)
WBRNAi00076704-Caldwell-WBPhenotype:0000062 
WBRNAi00067829-Roy-WBPhenotype:0000531 
WBRNAi00063490-Hunter-WBPhenotype:0001594 
WBRNAi00063493-Hunter-WBPhenotype:0000112 
WBRNAi00065889-Yamamoto-WBPhenotype:0000823 
WBRNAi00071018-Grant-WBPhenotype:0000961 
WBRNAi00071018-Grant-WBPhenotype:0001425 
WBRNAi00061004-Schedl-WBPhenotype:0000687 
WBRNAi00061004-Schedl-WBPhenotype:0001038 
WBRNAi00061004-Schedl-WBPhenotype:0001409 
WBRNAi00068067-Roy-WBPhenotype:0000531 
WBRNAi00026383-Plasterk-WBPhenotype:0000689
WBRNAi00026383-Plasterk-WBPhenotype:0001037
WBRNAi00078208-Hajnal-WBPhenotype:0000700
WBRNAi00063491-Hunter-WBPhenotype:0000112
WBRNAi00067996-Roy-WBPhenotype:0000531
WBRNAi00053963-Hyman-WBPhenotype:0000689
WBRNAi00053963-Hyman-WBPhenotype:0000776
WBRNAi00061212-Kimble-WBPhenotype:0001038
WBRNAi00067470-Roy-WBPhenotype:0000531
WBRNAi00026384-Plasterk-WBPhenotype:0001037
WBRNAi00004285-Ahringer-WBPhenotype:0000050
WBRNAi00061003-Schedl-WBPhenotype:0000687
WBRNAi00061003-Schedl-WBPhenotype:0001038
WBRNAi00078996-Ciosk-WBPhenotype:0000119
WBRNAi00078996-Ciosk-WBPhenotype:0001236
WBRNAi00078996-Ciosk-WBPhenotype:0001276
WBRNAi00078996-Ciosk-WBPhenotype:0001409
WBRNAi00065409-Evans-WBPhenotype:0000186
WBRNAi00065409-Evans-WBPhenotype:0000688
WBRNAi00065409-Evans-WBPhenotype:0000823
WBRNAi00065409-Evans-WBPhenotype:0000867
WBRNAi00065409-Evans-WBPhenotype:0001036
WBRNAi00065409-Evans-WBPhenotype:0001038
WBRNAi00075802--WBPhenotype:0001278
WBRNAi00065888-Yamamoto-WBPhenotype:0001038
WBRNAi00066960-Roy-WBPhenotype:0000531
WBRNAi00065412-Evans-WBPhenotype:0000186
WBRNAi00065412-Evans-WBPhenotype:0000688
WBRNAi00065412-Evans-WBPhenotype:0000823
WBRNAi00065412-Evans-WBPhenotype:0000867
WBRNAi00065412-Evans-WBPhenotype:0001036
WBRNAi00065412-Evans-WBPhenotype:0001038
WBRNAi00063492-Hunter-WBPhenotype:0000112 
WBRNAi00063492-Hunter-WBPhenotype:0000436 
WBRNAi00067417-Roy-WBPhenotype:0000531 
WBRNAi00007899-Kemphues-WBPhenotype:0000050 
WBRNAi00007899-Kemphues-WBPhenotype:0000689 
WBRNAi00007899-Kemphues-WBPhenotype:0001037 
WBRNAi00067460-Roy-WBPhenotype:0000531 
WBRNAi00067697-Roy-WBPhenotype:0000531 
WBRNAi00065413-Evans-WBPhenotype:0001409 
WBRNAi00027808-Vidal-WBPhenotype:0000689 
  
T21B10.7 (As_GSY0GUD02HB8TC)
WBRNAi00076692-Caldwell-WBPhenotype:0000062 
WBRNAi00026340-Plasterk-WBPhenotype:0000050 
WBRNAi00026340-Plasterk-WBPhenotype:0000059 
WBRNAi00026340-Plasterk-WBPhenotype:0000689 
WBRNAi00064433-Strange-WBPhenotype:0001236 
WBRNAi00035737-Vidal-WBPhenotype:0000689 
WBRNAi00035737-Vidal-WBPhenotype:0000697 
WBRNAi00053690-Hyman-WBPhenotype:0000365 
WBRNAi00053690-Hyman-WBPhenotype:0000689 
WBRNAi00009200-Ahringer-WBPhenotype:0000050 
WBRNAi00009200-Ahringer-WBPhenotype:0000689 
WBRNAi00009200-Ahringer-WBPhenotype:0000697 
WBRNAi00009200-Ahringer-WBPhenotype:0001029 
WBRNAi00064951-Plasterk-WBPhenotype:0000679 
WBRNAi00064951-Plasterk-WBPhenotype:0001405 
WBRNAi00071190-Grant-WBPhenotype:0000961 
WBRNAi00071190-Grant-WBPhenotype:0001425 
  
T09E8.3 (As_GSY0GUD02F7D37)
WBRNAi00076667-Caldwell-WBPhenotype:0000679 
WBRNAi00076667-Caldwell-WBPhenotype:0001405 
  
F59F4.1 (As_contig08015)
WBRNAi00076514-Caldwell-WBPhenotype:0000679 
WBRNAi00076514-Caldwell-WBPhenotype:0001405 
  
F48E3.7 (As_contig06382)
WBRNAi00076446-Caldwell-WBPhenotype:0000679 
WBRNAi00076446-Caldwell-WBPhenotype:0001405 
  
F47G4.4 (As_contig01949)
WBRNAi00076443-Caldwell-WBPhenotype:0000679 
WBRNAi00076443-Caldwell-WBPhenotype:0001405 
  
F36D3.9 (As_GTBCVTC02IP6KC)
WBRNAi00076381-Caldwell-WBPhenotype:0000679 
WBRNAi00076381-Caldwell-WBPhenotype:0001405 
  
F22B5.7 (As_GSY0GUD02IE4MI)
WBRNAi00076327-Caldwell-WBPhenotype:0000062 
WBRNAi00067712-Roy-WBPhenotype:0000531 
WBRNAi00008683-Ahringer-WBPhenotype:0000050 
WBRNAi00008683-Ahringer-WBPhenotype:0000640 
WBRNAi00008683-Ahringer-WBPhenotype:0000697 
WBRNAi00067555-Roy-WBPhenotype:0000531 
WBRNAi00063441-Hyman-WBPhenotype:0001102 
WBRNAi00063441-Hyman-WBPhenotype:0001588 
WBRNAi00063438-Ahringer-WBPhenotype:0000436 
WBRNAi00081275-Skop-WBPhenotype:0001152 
WBRNAi00081275-Skop-WBPhenotype:0001681 
WBRNAi00067117-Roy-WBPhenotype:0000531 
WBRNAi00025174-Plasterk-WBPhenotype:0000050 
WBRNAi00067351-Roy-WBPhenotype:0000531
WBRNAi00063444-Hyman-WBPhenotype:0000436
WBRNAi00008682-Ahringer-WBPhenotype:0000050
WBRNAi00008682-Ahringer-WBPhenotype:0000535
WBRNAi00002387-Sumiyoshi-WBPhenotype:0000050
WBRNAi00080635-Skop-WBPhenotype:0000050
WBRNAi00080635-Skop-WBPhenotype:0000761
WBRNAi00080635-Skop-WBPhenotype:0001886
WBRNAi00068098-Roy-WBPhenotype:0000531
WBRNAi00045282-Hyman-WBPhenotype:0000050
WBRNAi00045282-Hyman-WBPhenotype:0001152
WBRNAi00069152-Hyman-WBPhenotype:0001591
WBRNAi00067997-Roy-WBPhenotype:0000531
WBRNAi00025175-Plasterk-WBPhenotype:0000050
WBRNAi00081276-Skop-WBPhenotype:0001152
WBRNAi00081276-Skop-WBPhenotype:0001681
WBRNAi00067191-Roy-WBPhenotype:0000531 
WBRNAi00066983-Roy-WBPhenotype:0000531 
WBRNAi00063416-Gonczy-WBPhenotype:0000436 
WBRNAi00067246-Roy-WBPhenotype:0000531 
WBRNAi00077181-Bowerman-WBPhenotype:0000628 
WBRNAi00063445-Hyman-WBPhenotype:0000436 
WBRNAi00022773-Hyman-WBPhenotype:0000050 
WBRNAi00067619-Roy-WBPhenotype:0000531 
WBRNAi00065131-Kemphues-WBPhenotype:0000050 
WBRNAi00065131-Kemphues-WBPhenotype:0000746 
WBRNAi00065131-Kemphues-WBPhenotype:0000760 
WBRNAi00065131-Kemphues-WBPhenotype:0001153 
  
F17C11.8 (As_contig02010)
WBRNAi00076311-Caldwell-WBPhenotype:0000679 
WBRNAi00076311-Caldwell-WBPhenotype:0001405 
WBRNAi00070555-Ruvkun-WBPhenotype:0001171 
WBRNAi00070553-Ruvkun-WBPhenotype:0001171 
WBRNAi00078464-Legouis-WBPhenotype:0000054 
WBRNAi00070556-Ruvkun-WBPhenotype:0000467 
WBRNAi00068062-Roy-WBPhenotype:0000531 
  
F12F6.7 (As_GSY0GUD01ES35J)
WBRNAi00076299-Caldwell-WBPhenotype:0000062 
WBRNAi00030861-Vidal-WBPhenotype:0000689 
WBRNAi00001389-Sumiyoshi-WBPhenotype:0000050 
WBRNAi00044454-Hyman-WBPhenotype:0000050 
WBRNAi00025088-Plasterk-WBPhenotype:0000031 
WBRNAi00025088-Plasterk-WBPhenotype:0000050 
WBRNAi00025088-Plasterk-WBPhenotype:0000643 
WBRNAi00025088-Plasterk-WBPhenotype:0000697 
WBRNAi00025088-Plasterk-WBPhenotype:0001037 
WBRNAi00008645-Ahringer-WBPhenotype:0000050 
WBRNAi00008645-Ahringer-WBPhenotype:0001037 
  
F10G7.2 (As_GSY0GUD02GJRQC)
WBRNAi00076292-Caldwell-WBPhenotype:0000679 
WBRNAi00076292-Caldwell-WBPhenotype:0001405 
WBRNAi00077637-Plasterk-WBPhenotype:0000306 
WBRNAi00027270-Plasterk-WBPhenotype:0000031 
WBRNAi00064655--WBPhenotype:0000688 
WBRNAi00064666--WBPhenotype:0000050 
WBRNAi00064666--WBPhenotype:0000688 
  
F10C2.5 (As_GSY0GUD02HG4EA)
WBRNAi00076286-Caldwell-WBPhenotype:0000679 
WBRNAi00076286-Caldwell-WBPhenotype:0001405 
  
F08D12.1 (As_contig02188)
WBRNAi00076276-Caldwell-WBPhenotype:0000062 
WBRNAi00043985-Hyman-WBPhenotype:0000050 
WBRNAi00060700-Kaplan-WBPhenotype:0000017 
WBRNAi00025033-Plasterk-WBPhenotype:0000050 
WBRNAi00025033-Plasterk-WBPhenotype:0000054 
WBRNAi00025033-Plasterk-WBPhenotype:0000059 
WBRNAi00025033-Plasterk-WBPhenotype:0000583 
WBRNAi00025033-Plasterk-WBPhenotype:0000643 
WBRNAi00080978--WBPhenotype:0000056 
WBRNAi00080978--WBPhenotype:0000667 
WBRNAi00080978--WBPhenotype:0000668 
WBRNAi00008613-Ahringer-WBPhenotype:0000031 
WBRNAi00008613-Ahringer-WBPhenotype:0000050 
WBRNAi00008613-Ahringer-WBPhenotype:0000054 
WBRNAi00008613-Ahringer-WBPhenotype:0000535 
WBRNAi00008613-Ahringer-WBPhenotype:0000643 
  
EEED8.9 (As_GSY0GUD02GQVF8)
WBRNAi00076265-Caldwell-WBPhenotype:0000679 
WBRNAi00076265-Caldwell-WBPhenotype:0001405 
  
C56G2.15 (As_contig07429)
WBRNAi00076249-Caldwell-WBPhenotype:0000679 
WBRNAi00076249-Caldwell-WBPhenotype:0001405 
WBRNAi00060880-Kaplan-WBPhenotype:0000017 
WBRNAi00060879-Kaplan-WBPhenotype:0000017 
  
C47B2.2b (As_contig07711)
WBRNAi00076219-Caldwell-WBPhenotype:0000679 
WBRNAi00076219-Caldwell-WBPhenotype:0001405 
  
B0035.2 (As_contig01383)
WBRNAi00076218-Caldwell-WBPhenotype:0000679 
WBRNAi00076218-Caldwell-WBPhenotype:0001405 
WBRNAi00076041-Caldwell-WBPhenotype:0000679 
WBRNAi00076041-Caldwell-WBPhenotype:0001405 
  
C45G7.4 (As_GSY0GUD02JD5SQ)
WBRNAi00076217-Caldwell-WBPhenotype:0000679 
WBRNAi00076217-Caldwell-WBPhenotype:0001405 
  
F44D12.4 (As_contig04876)
WBRNAi00076199-Caldwell-WBPhenotype:0000679 
WBRNAi00076199-Caldwell-WBPhenotype:0001405 
  
C18B12.4 (As_GSY0GUD02HHN8J)
WBRNAi00076150-Caldwell-WBPhenotype:0000062 
WBRNAi00084234--WBPhenotype:0001936 
  
C09D4.4c (As_contig00597)
WBRNAi00076105-Caldwell-WBPhenotype:0000679 
WBRNAi00076105-Caldwell-WBPhenotype:0001405 
  
B0432.2 (As_contig09742)
WBRNAi00076056-Caldwell-WBPhenotype:0000679 
WBRNAi00076056-Caldwell-WBPhenotype:0001405 
  
F11C3.3 (As_contig00571)
WBRNAi00076024-Fire-WBPhenotype:0000006 
WBRNAi00076024-Fire-WBPhenotype:0000643 
WBRNAi00076024-Fire-WBPhenotype:0000644 
WBRNAi00061193-Roy-WBPhenotype:0000535 
WBRNAi00061190-Roy-WBPhenotype:0000535 
WBRNAi00061197-Roy-WBPhenotype:0000632 
WBRNAi00061197-Roy-WBPhenotype:0000926 
WBRNAi00061194-Roy-WBPhenotype:0000535 
WBRNAi00061198-Roy-WBPhenotype:0000632 
WBRNAi00061198-Roy-WBPhenotype:0000926 
  
H26D21.1 (As_GTBCVTC02JRQPD)
WBRNAi00076021--WBPhenotype:0000741 
WBRNAi00064257-Dernburg-WBPhenotype:0000775 
  
D2005.5 (As_contig01753)
WBRNAi00076011--WBPhenotype:0000154 
WBRNAi00082032-Mello-WBPhenotype:0000684 
WBRNAi00082032-Mello-WBPhenotype:0000867 
WBRNAi00082032-Mello-WBPhenotype:0001028 
WBRNAi00082032-Mello-WBPhenotype:0001378 
WBRNAi00082032-Mello-WBPhenotype:0001499
WBRNAi00082032-Mello-WBPhenotype:0001584
WBRNAi00082032-Mello-WBPhenotype:0001875
WBRNAi00076017--WBPhenotype:0000313
WBRNAi00076017--WBPhenotype:0001348
WBRNAi00076017--WBPhenotype:0001499
WBRNAi00075588--WBPhenotype:0000050
WBRNAi00061509-Piano-WBPhenotype:0000050
WBRNAi00082036-Mello-WBPhenotype:0000436
WBRNAi00082036-Mello-WBPhenotype:0001910
WBRNAi00077377-Mello-WBPhenotype:0000688
WBRNAi00077377-Mello-WBPhenotype:0000774
WBRNAi00076015--WBPhenotype:0000739
WBRNAi00076014--WBPhenotype:0001666
WBRNAi00075533--WBPhenotype:0000031
WBRNAi00075533--WBPhenotype:0000276
WBRNAi00075531--WBPhenotype:0000276 
WBRNAi00076009--WBPhenotype:0000050 
WBRNAi00076009--WBPhenotype:0000351 
WBRNAi00076020--WBPhenotype:0000741 
WBRNAi00077378-Mello-WBPhenotype:0000867 
WBRNAi00077378-Mello-WBPhenotype:0001028 
WBRNAi00077378-Mello-WBPhenotype:0001378 
WBRNAi00077378-Mello-WBPhenotype:0001875 
WBRNAi00082040-Mello-WBPhenotype:0000436 
WBRNAi00082040-Mello-WBPhenotype:0001348 
  
Y43C5A.6b (As_GSY0GUD02JSZY5)
WBRNAi00076008--WBPhenotype:0000050 
WBRNAi00076008--WBPhenotype:0000351 
WBRNAi00064178-Hengartner-WBPhenotype:0000183 
WBRNAi00083898-Villeneuve-WBPhenotype:0000775 
WBRNAi00077191-Hengartner-WBPhenotype:0000436
WBRNAi00028228-Vidal-WBPhenotype:0000050
WBRNAi00083901-Villeneuve-WBPhenotype:0000775
WBRNAi00077680-Villeneuve-WBPhenotype:0000741
WBRNAi00082131--WBPhenotype:0000050
WBRNAi00082131--WBPhenotype:0000052
WBRNAi00082131--WBPhenotype:0000154
WBRNAi00067637-Roy-WBPhenotype:0000531
WBRNAi00064204-Hengartner-WBPhenotype:0000730
WBRNAi00065423-Hengartner-WBPhenotype:0000183
WBRNAi00063737-Vidal-WBPhenotype:0001175
WBRNAi00077681-Villeneuve-WBPhenotype:0000386
WBRNAi00077681-Villeneuve-WBPhenotype:0000712
WBRNAi00082132--WBPhenotype:0000775
WBRNAi00082132--WBPhenotype:0001348
WBRNAi00062959--WBPhenotype:0000050
WBRNAi00063738-Vidal-WBPhenotype:0000142 
WBRNAi00076016--WBPhenotype:0001348 
WBRNAi00082137--WBPhenotype:0001233 
WBRNAi00082137--WBPhenotype:0001348 
WBRNAi00062957--WBPhenotype:0000050 
WBRNAi00084465-Dernburg-WBPhenotype:0000775 
WBRNAi00068096-Roy-WBPhenotype:0000531 
WBRNAi00009328-Ahringer-WBPhenotype:0000050 
WBRNAi00082136--WBPhenotype:0001388 
  
Y37E11AR.2 (As_GSY0GUD02GKT5P)
WBRNAi00075839--WBPhenotype:0001278 
  
K07C11.5 (As_contig02550)
WBRNAi00075833--WBPhenotype:0001278 
  
F59A6.1 (As_GTBCVTC02HJ971)
WBRNAi00075832--WBPhenotype:0001278 
WBRNAi00077214-Tan-WBPhenotype:0000962 
WBRNAi00077214-Tan-WBPhenotype:0001012 
WBRNAi00077212-Tan-WBPhenotype:0000962 
WBRNAi00077212-Tan-WBPhenotype:0001653 
WBRNAi00078849-Ausubel-WBPhenotype:0001013 
  
F45E10.1c (As_GTBCVTC01COTVK)
WBRNAi00075829--WBPhenotype:0001278 
WBRNAi00068156-Roy-WBPhenotype:0000531 
WBRNAi00071222-Grant-WBPhenotype:0000961 
WBRNAi00071222-Grant-WBPhenotype:0001425 
WBRNAi00067739-Roy-WBPhenotype:0000531 
  
F43D9.3a (As_GSY0GUD02JATDT)
WBRNAi00075828--WBPhenotype:0001278 
WBRNAi00002620-Hyman-WBPhenotype:0000689 
WBRNAi00071706-Grant-WBPhenotype:0000679 
WBRNAi00025489-Plasterk-WBPhenotype:0000689 
WBRNAi00066845-Ruvkun-WBPhenotype:0000638 
WBRNAi00071361-Grant-WBPhenotype:0000961 
WBRNAi00071361-Grant-WBPhenotype:0001425 
WBRNAi00008791-Ahringer-WBPhenotype:0000032 
WBRNAi00008791-Ahringer-WBPhenotype:0000689 
WBRNAi00047189-Hyman-WBPhenotype:0000689 
WBRNAi00064979-Plasterk-WBPhenotype:0000679 
WBRNAi00064979-Plasterk-WBPhenotype:0001405 
  
F43D9.3b (As_GTBCVTC02IOUJ4)
WBRNAi00075828--WBPhenotype:0001278 
WBRNAi00002620-Hyman-WBPhenotype:0000689 
WBRNAi00071706-Grant-WBPhenotype:0000679 
WBRNAi00025489-Plasterk-WBPhenotype:0000689 
WBRNAi00066845-Ruvkun-WBPhenotype:0000638 
WBRNAi00071361-Grant-WBPhenotype:0000961 
WBRNAi00071361-Grant-WBPhenotype:0001425 
WBRNAi00008791-Ahringer-WBPhenotype:0000032 
WBRNAi00008791-Ahringer-WBPhenotype:0000689 
WBRNAi00047189-Hyman-WBPhenotype:0000689 
WBRNAi00064979-Plasterk-WBPhenotype:0000679 
WBRNAi00064979-Plasterk-WBPhenotype:0001405 
  
Y106G6E.1 (As_contig06026)
WBRNAi00075806--WBPhenotype:0001278 
  
T28H11.6 (As_contig08926)
WBRNAi00075804--WBPhenotype:0001278 
WBRNAi00023466-Ruvkun-WBPhenotype:0001184 
  
F44D12.7 (As_contig04068)
WBRNAi00075804--WBPhenotype:0001278 
WBRNAi00023466-Ruvkun-WBPhenotype:0001184 
  
C55C2.2 (As_contig06939)
WBRNAi00075804--WBPhenotype:0001278 
  
T27A3.1e (As_contig07718)
WBRNAi00075803--WBPhenotype:0001278 
  
C29F3.1 (As_GSY0GUD01C07QI)
WBRNAi00075801--WBPhenotype:0001278 
WBRNAi00023582-Ruvkun-WBPhenotype:0001183 
  
K07A1.7 (As_contig06844)
WBRNAi00075796--WBPhenotype:0001278 
  
F56C11.2 (As_contig03206)
WBRNAi00075794--WBPhenotype:0001278 
WBRNAi00076951-Kuwabara-WBPhenotype:0000229 
WBRNAi00076951-Kuwabara-WBPhenotype:0000643 
WBRNAi00076951-Kuwabara-WBPhenotype:0000696 
WBRNAi00076951-Kuwabara-WBPhenotype:0001395 
WBRNAi00076951-Kuwabara-WBPhenotype:0001428 
  
F32B5.6b (As_contig06812)
WBRNAi00075793--WBPhenotype:0001278 
WBRNAi00025352-Plasterk-WBPhenotype:0000050 
  
F32B5.6d (As_contig02337)
WBRNAi00075793--WBPhenotype:0001278 
WBRNAi00025352-Plasterk-WBPhenotype:0000050 
  
C41D11.7 (As_GSY0GUD01CAY2S)
WBRNAi00075785--WBPhenotype:0001278 
WBRNAi00000634-Sumiyoshi-WBPhenotype:0000689 
  
C27A12.6 (As_GTBCVTC02G354X)
WBRNAi00075783--WBPhenotype:0001278 
WBRNAi00081627-Dreier-WBPhenotype:0001405 
  
C27A12.8 (As_contig01133)
WBRNAi00075783--WBPhenotype:0001278 
  
Y47D3A.16 (As_contig02120)
WBRNAi00075767-Kenyon-WBPhenotype:0000061 
WBRNAi00075659--WBPhenotype:0000061
WBRNAi00075681--WBPhenotype:0000061
WBRNAi00075683--WBPhenotype:0000061
WBRNAi00037155-Vidal-WBPhenotype:0000054
WBRNAi00037155-Vidal-WBPhenotype:0000059
WBRNAi00075689--WBPhenotype:0000061
WBRNAi00075687--WBPhenotype:0000061
WBRNAi00075750-Kenyon-WBPhenotype:0000061
WBRNAi00075691--WBPhenotype:0001384
WBRNAi00075700--WBPhenotype:0000458
WBRNAi00075728-Kenyon-WBPhenotype:0000061
WBRNAi00075685--WBPhenotype:0000061
WBRNAi00075763-Kenyon-WBPhenotype:0000061
WBRNAi00075773-Kenyon-WBPhenotype:0001273
WBRNAi00075743-Kenyon-WBPhenotype:0000061
WBRNAi00075698--WBPhenotype:0001682
WBRNAi00075755-Kenyon-WBPhenotype:0000061 
  
B0261.2a (As_GTBCVTC01ANXK2)
WBRNAi00075736-Kenyon-WBPhenotype:0000121 
WBRNAi00068238-Roy-WBPhenotype:0000531 
WBRNAi00064150-Mueller-WBPhenotype:0000061 
WBRNAi00075661--WBPhenotype:0000061 
WBRNAi00075757-Kenyon-WBPhenotype:0000061 
WBRNAi00023001--WBPhenotype:0000059 
WBRNAi00078096--WBPhenotype:0000083 
WBRNAi00078096--WBPhenotype:0000691 
WBRNAi00078096--WBPhenotype:0000734 
WBRNAi00078096--WBPhenotype:0000902 
WBRNAi00078096--WBPhenotype:0001430 
WBRNAi00075760-Kenyon-WBPhenotype:0000061 
WBRNAi00075660--WBPhenotype:0000061 
WBRNAi00064151-Mueller-WBPhenotype:0000061
WBRNAi00075731-Kenyon-WBPhenotype:0000061
WBRNAi00062843-Baumeister-WBPhenotype:0000039
WBRNAi00062843-Baumeister-WBPhenotype:0000154
WBRNAi00062843-Baumeister-WBPhenotype:0000689
WBRNAi00062843-Baumeister-WBPhenotype:0000710
WBRNAi00075759-Kenyon-WBPhenotype:0000061
WBRNAi00075768-Kenyon-WBPhenotype:0001273
WBRNAi00064148-Mueller-WBPhenotype:0000055
WBRNAi00064148-Mueller-WBPhenotype:0000061
WBRNAi00064148-Mueller-WBPhenotype:0000083
WBRNAi00064148-Mueller-WBPhenotype:0000154
WBRNAi00064148-Mueller-WBPhenotype:0000725
WBRNAi00064148-Mueller-WBPhenotype:0000867
WBRNAi00075751-Kenyon-WBPhenotype:0000061
WBRNAi00075663--WBPhenotype:0001171
WBRNAi00062845-Baumeister-WBPhenotype:0000039 
WBRNAi00075778-Kenyon-WBPhenotype:0001273 
WBRNAi00064149-Mueller-WBPhenotype:0000637 
WBRNAi00075744-Kenyon-WBPhenotype:0000061 
WBRNAi00080244--WBPhenotype:0000120 
WBRNAi00083902--WBPhenotype:0000679 
WBRNAi00083902--WBPhenotype:0001236 
WBRNAi00062844-Baumeister-WBPhenotype:0000030 
WBRNAi00062844-Baumeister-WBPhenotype:0000039 
WBRNAi00062844-Baumeister-WBPhenotype:0000059 
WBRNAi00062844-Baumeister-WBPhenotype:0000710 
WBRNAi00038818-Hyman-WBPhenotype:0000050 
  
K04G2.1 (As_contig03459)
WBRNAi00075729-Kenyon-WBPhenotype:0000061 
WBRNAi00075764-Kenyon-WBPhenotype:0000061 
WBRNAi00064427-Strange-WBPhenotype:0001236
WBRNAi00008955-Ahringer-WBPhenotype:0000050
WBRNAi00008955-Ahringer-WBPhenotype:0000229
WBRNAi00008955-Ahringer-WBPhenotype:0000697
WBRNAi00008955-Ahringer-WBPhenotype:0001037
WBRNAi00033964-Vidal-WBPhenotype:0000689
WBRNAi00025866-Plasterk-WBPhenotype:0000050
WBRNAi00025866-Plasterk-WBPhenotype:0000059
WBRNAi00077051-Takagi-WBPhenotype:0000030
WBRNAi00077051-Takagi-WBPhenotype:0000298
WBRNAi00023000--WBPhenotype:0000059
WBRNAi00075734-Kenyon-WBPhenotype:0000121
WBRNAi00064900-Plasterk-WBPhenotype:0000679
WBRNAi00064900-Plasterk-WBPhenotype:0001405
WBRNAi00025865-Plasterk-WBPhenotype:0000059
WBRNAi00025865-Plasterk-WBPhenotype:0000583
WBRNAi00025865-Plasterk-WBPhenotype:0000689 
WBRNAi00075756-Kenyon-WBPhenotype:0000061 
WBRNAi00075752-Kenyon-WBPhenotype:0001171 
  
Y106G6H.3 (As_contig08729)
WBRNAi00075727-Kenyon-WBPhenotype:0000061 
WBRNAi00073325-van den Heuvel-WBPhenotype:0000059 
WBRNAi00073325-van den Heuvel-WBPhenotype:0000229 
WBRNAi00073325-van den Heuvel-WBPhenotype:0000688 
WBRNAi00073326-van den Heuvel-WBPhenotype:0000059 
WBRNAi00055278-Hyman-WBPhenotype:0000050 
WBRNAi00055278-Hyman-WBPhenotype:0000365 
WBRNAi00026567-Plasterk-WBPhenotype:0000059 
WBRNAi00026567-Plasterk-WBPhenotype:0000689 
WBRNAi00026568-Plasterk-WBPhenotype:0000050 
WBRNAi00026568-Plasterk-WBPhenotype:0000059 
WBRNAi00073324-van den Heuvel-WBPhenotype:0000054 
WBRNAi00073324-van den Heuvel-WBPhenotype:0000059 
WBRNAi00036530-Vidal-WBPhenotype:0000689 
  
M110.4e (As_GSY0GUD02GZ9O1)
WBRNAi00075664--WBPhenotype:0000061 
WBRNAi00066279-Ruvkun-WBPhenotype:0001183 
WBRNAi00023002--WBPhenotype:0000059 
WBRNAi00075765-Kenyon-WBPhenotype:0000061 
WBRNAi00075661--WBPhenotype:0000061 
WBRNAi00075753-Kenyon-WBPhenotype:0001171 
WBRNAi00001710-Sumiyoshi-WBPhenotype:0000689 
WBRNAi00075769-Kenyon-WBPhenotype:0001273 
WBRNAi00075735-Kenyon-WBPhenotype:0000121 
WBRNAi00077052-Takagi-WBPhenotype:0000030 
WBRNAi00077052-Takagi-WBPhenotype:0000298 
WBRNAi00075699--WBPhenotype:0000458
WBRNAi00075730-Kenyon-WBPhenotype:0000061
WBRNAi00025994-Plasterk-WBPhenotype:0000031
WBRNAi00025994-Plasterk-WBPhenotype:0000050
WBRNAi00076577-Caldwell-WBPhenotype:0000062
WBRNAi00066138-Ruvkun-WBPhenotype:0000061
WBRNAi00075684--WBPhenotype:0000061
WBRNAi00075686--WBPhenotype:0000061
WBRNAi00075658--WBPhenotype:0000061
WBRNAi00080896-Kapahi-WBPhenotype:0000061
WBRNAi00066209-Ruvkun-WBPhenotype:0000436
WBRNAi00050945-Hyman-WBPhenotype:0000270
WBRNAi00050945-Hyman-WBPhenotype:0000689
WBRNAi00075657--WBPhenotype:0000121
WBRNAi00075688--WBPhenotype:0000061
WBRNAi00075690--WBPhenotype:0001384
WBRNAi00075697--WBPhenotype:0001682
WBRNAi00066253-Ruvkun-WBPhenotype:0000039
WBRNAi00066253-Ruvkun-WBPhenotype:0000059
WBRNAi00075662--WBPhenotype:0000061
WBRNAi00066228-Ruvkun-WBPhenotype:0000306
WBRNAi00075656--WBPhenotype:0000121
WBRNAi00009010-Ahringer-WBPhenotype:0000031
WBRNAi00009010-Ahringer-WBPhenotype:0000050
WBRNAi00009010-Ahringer-WBPhenotype:0000535
WBRNAi00009010-Ahringer-WBPhenotype:0000689
WBRNAi00009010-Ahringer-WBPhenotype:0001029
WBRNAi00075682--WBPhenotype:0000061
WBRNAi00080897-Kapahi-WBPhenotype:0000061
WBRNAi00082159--WBPhenotype:0000050
WBRNAi00082159--WBPhenotype:0000154
WBRNAi00082159--WBPhenotype:0000688
  
M110.4a (As_GTBCVTC02IYGV1)
WBRNAi00075664--WBPhenotype:0000061 
WBRNAi00066279-Ruvkun-WBPhenotype:0001183 
WBRNAi00023002--WBPhenotype:0000059 
WBRNAi00075765-Kenyon-WBPhenotype:0000061 
WBRNAi00075661--WBPhenotype:0000061 
WBRNAi00075753-Kenyon-WBPhenotype:0001171 
WBRNAi00001710-Sumiyoshi-WBPhenotype:0000689 
WBRNAi00075769-Kenyon-WBPhenotype:0001273 
WBRNAi00075735-Kenyon-WBPhenotype:0000121 
WBRNAi00077052-Takagi-WBPhenotype:0000030 
WBRNAi00077052-Takagi-WBPhenotype:0000298 
WBRNAi00075699--WBPhenotype:0000458 
WBRNAi00075730-Kenyon-WBPhenotype:0000061 
WBRNAi00025994-Plasterk-WBPhenotype:0000031 
WBRNAi00025994-Plasterk-WBPhenotype:0000050
WBRNAi00076577-Caldwell-WBPhenotype:0000062
WBRNAi00066138-Ruvkun-WBPhenotype:0000061
WBRNAi00075684--WBPhenotype:0000061
WBRNAi00075686--WBPhenotype:0000061
WBRNAi00075658--WBPhenotype:0000061
WBRNAi00080896-Kapahi-WBPhenotype:0000061
WBRNAi00066209-Ruvkun-WBPhenotype:0000436
WBRNAi00050945-Hyman-WBPhenotype:0000270
WBRNAi00050945-Hyman-WBPhenotype:0000689
WBRNAi00075657--WBPhenotype:0000121
WBRNAi00075688--WBPhenotype:0000061
WBRNAi00075690--WBPhenotype:0001384
WBRNAi00075697--WBPhenotype:0001682
WBRNAi00066253-Ruvkun-WBPhenotype:0000039
WBRNAi00066253-Ruvkun-WBPhenotype:0000059
WBRNAi00075662--WBPhenotype:0000061 
WBRNAi00066228-Ruvkun-WBPhenotype:0000306 
WBRNAi00075656--WBPhenotype:0000121 
WBRNAi00009010-Ahringer-WBPhenotype:0000031 
WBRNAi00009010-Ahringer-WBPhenotype:0000050 
WBRNAi00009010-Ahringer-WBPhenotype:0000535 
WBRNAi00009010-Ahringer-WBPhenotype:0000689 
WBRNAi00009010-Ahringer-WBPhenotype:0001029 
WBRNAi00075682--WBPhenotype:0000061 
WBRNAi00080897-Kapahi-WBPhenotype:0000061 
WBRNAi00082159--WBPhenotype:0000050 
WBRNAi00082159--WBPhenotype:0000154 
WBRNAi00082159--WBPhenotype:0000688 
  
C35C5.4 (As_contig06316)
WBRNAi00075655-Schwarzbauer-WBPhenotype:0000195 
WBRNAi00024326-Labouesse-WBPhenotype:0000594 
WBRNAi00064014-Han-WBPhenotype:0000594 
WBRNAi00075652-Schwarzbauer-WBPhenotype:0000195 
WBRNAi00075651-Schwarzbauer-WBPhenotype:0000195 
WBRNAi00080217-Oegema-WBPhenotype:0001129 
WBRNAi00078689-Sundaram-WBPhenotype:0000594 
WBRNAi00078689-Sundaram-WBPhenotype:0000698 
WBRNAi00078689-Sundaram-WBPhenotype:0001235 
WBRNAi00024327-Labouesse-WBPhenotype:0000594 
WBRNAi00065139-Han-WBPhenotype:0000594 
  
F58G11.1b (As_contig00617)
WBRNAi00075624-van der Bliek-WBPhenotype:0001401 
WBRNAi00033128-Vidal-WBPhenotype:0000154 
WBRNAi00075623-van der Bliek-WBPhenotype:0001401 
WBRNAi00075622-van der Bliek-WBPhenotype:0000154 
WBRNAi00049042-Hyman-WBPhenotype:0000050 
WBRNAi00066321-van der Bliek-WBPhenotype:0000229 
WBRNAi00066321-van der Bliek-WBPhenotype:0000848 
WBRNAi00066321-van der Bliek-WBPhenotype:0001401 
WBRNAi00066322-van der Bliek-WBPhenotype:0000154 
WBRNAi00066322-van der Bliek-WBPhenotype:0001401 
WBRNAi00071831-Grant-WBPhenotype:0000679 
WBRNAi00071590-Grant-WBPhenotype:0000961 
WBRNAi00071590-Grant-WBPhenotype:0001425 
WBRNAi00075621-van der Bliek-WBPhenotype:0000229 
  
F20H11.2 (As_contig02714)
WBRNAi00075608--WBPhenotype:0000031 
WBRNAi00075608--WBPhenotype:0000032 
WBRNAi00075608--WBPhenotype:0000038 
WBRNAi00075608--WBPhenotype:0000062 
WBRNAi00075608--WBPhenotype:0000697
WBRNAi00075608--WBPhenotype:0001037
WBRNAi00065713-Schwarzbauer-WBPhenotype:0000195
WBRNAi00031192-Vidal-WBPhenotype:0000054
WBRNAi00031192-Vidal-WBPhenotype:0000697
WBRNAi00023717-Ruvkun-WBPhenotype:0001183
WBRNAi00001371-Sumiyoshi-WBPhenotype:0000689
WBRNAi00001371-Sumiyoshi-WBPhenotype:0001037
WBRNAi00064457-Strange-WBPhenotype:0001236
WBRNAi00024005-Ruvkun-WBPhenotype:0001183
WBRNAi00008673-Ahringer-WBPhenotype:0000031
WBRNAi00064382-Strange-WBPhenotype:0001236
WBRNAi00023430-Ruvkun-WBPhenotype:0001183
WBRNAi00070507-Ruvkun-WBPhenotype:0001171
WBRNAi00071294-Grant-WBPhenotype:0000961
WBRNAi00071294-Grant-WBPhenotype:0001425
WBRNAi00002718-Hyman-WBPhenotype:0000050
WBRNAi00002718-Hyman-WBPhenotype:0000689
WBRNAi00070506-Ruvkun-WBPhenotype:0001171
WBRNAi00070508-Ruvkun-WBPhenotype:0001171
WBRNAi00008671-Ahringer-WBPhenotype:0000031
WBRNAi00071798-Grant-WBPhenotype:0000679
WBRNAi00025157-Plasterk-WBPhenotype:0000031
WBRNAi00025157-Plasterk-WBPhenotype:0000164
WBRNAi00025157-Plasterk-WBPhenotype:0000697
WBRNAi00025157-Plasterk-WBPhenotype:0001037
WBRNAi00025159-Plasterk-WBPhenotype:0000031
WBRNAi00025159-Plasterk-WBPhenotype:0000697
WBRNAi00025159-Plasterk-WBPhenotype:0001037
WBRNAi00045147-Hyman-WBPhenotype:0000050
WBRNAi00002491-Hyman-WBPhenotype:0000050
WBRNAi00002491-Hyman-WBPhenotype:0000689
  
Y50D7A.2 (As_GSY0GUD02GKV0F)
WBRNAi00075591--WBPhenotype:0000031 
WBRNAi00075591--WBPhenotype:0000032 
WBRNAi00075591--WBPhenotype:0000050 
WBRNAi00075591--WBPhenotype:0000059 
WBRNAi00075591--WBPhenotype:0000062 
WBRNAi00075591--WBPhenotype:0001037 
WBRNAi00057084-Hyman-WBPhenotype:0000050 
  
C16A3.1c (As_GSY0GUD02JVDF4)
WBRNAi00075543--WBPhenotype:0001037 
  
F56D2.2 (As_GTBCVTC02IWM6X)
WBRNAi00075514--WBPhenotype:0000031 
WBRNAi00075514--WBPhenotype:0000032 
WBRNAi00075514--WBPhenotype:0000059 
WBRNAi00075514--WBPhenotype:0000688 
WBRNAi00075514--WBPhenotype:0001037 
WBRNAi00067382-Roy-WBPhenotype:0000531 
  
F57B9.6a (As_contig09975)
WBRNAi00075495--WBPhenotype:0000050 
WBRNAi00066227-Ruvkun-WBPhenotype:0000306 
WBRNAi00002455-Hyman-WBPhenotype:0000050 
WBRNAi00075271-van den Heuvel-WBPhenotype:0000059 
WBRNAi00066208-Ruvkun-WBPhenotype:0000436 
WBRNAi00002460-Hyman-WBPhenotype:0000050 
WBRNAi00002460-Hyman-WBPhenotype:0000689 
WBRNAi00066158-Ruvkun-WBPhenotype:0000061 
WBRNAi00066278-Ruvkun-WBPhenotype:0001183 
WBRNAi00064460-Strange-WBPhenotype:0001236 
WBRNAi00064860-Plasterk-WBPhenotype:0000679
WBRNAi00064860-Plasterk-WBPhenotype:0001405
WBRNAi00075270-van den Heuvel-WBPhenotype:0000059
WBRNAi00066297-Ruvkun-WBPhenotype:0000679
WBRNAi00075494--WBPhenotype:0000031
WBRNAi00075494--WBPhenotype:0000032
WBRNAi00075494--WBPhenotype:0000059
WBRNAi00066143-Ruvkun-WBPhenotype:0000061
WBRNAi00066259-Ruvkun-WBPhenotype:0000039
WBRNAi00066259-Ruvkun-WBPhenotype:0000059
WBRNAi00025735-Plasterk-WBPhenotype:0000050
WBRNAi00025735-Plasterk-WBPhenotype:0000059
WBRNAi00025735-Plasterk-WBPhenotype:0000643
WBRNAi00033021-Vidal-WBPhenotype:0000059
WBRNAi00048839-Hyman-WBPhenotype:0000050
WBRNAi00048836-Hyman-WBPhenotype:0000050
WBRNAi00048836-Hyman-WBPhenotype:0000270 
WBRNAi00025733-Plasterk-WBPhenotype:0000050 
WBRNAi00025733-Plasterk-WBPhenotype:0000059 
  
F58E10.3a (As_contig05161)
WBRNAi00075489--WBPhenotype:0000031 
WBRNAi00075489--WBPhenotype:0000032 
WBRNAi00075489--WBPhenotype:0000059 
WBRNAi00048996-Hyman-WBPhenotype:0000050 
  
F01F1.7 (As_GTBCVTC02GC226)
WBRNAi00075488--WBPhenotype:0000688 
WBRNAi00043758-Hyman-WBPhenotype:0000050 
WBRNAi00080061-Roy-WBPhenotype:0000050 
WBRNAi00075235-van den Heuvel-WBPhenotype:0000050 
WBRNAi00075235-van den Heuvel-WBPhenotype:0000059 
WBRNAi00075235-van den Heuvel-WBPhenotype:0000154
WBRNAi00008596-Ahringer-WBPhenotype:0000032
WBRNAi00008596-Ahringer-WBPhenotype:0000050
WBRNAi00083771-Schedl-WBPhenotype:0000050
WBRNAi00083771-Schedl-WBPhenotype:0000688
WBRNAi00083771-Schedl-WBPhenotype:0001260
WBRNAi00083771-Schedl-WBPhenotype:0001925
WBRNAi00002483-Hyman-WBPhenotype:0000050
WBRNAi00083576-Schedl-WBPhenotype:0000050
WBRNAi00083576-Schedl-WBPhenotype:0000688
WBRNAi00075234-van den Heuvel-WBPhenotype:0000038
WBRNAi00075234-van den Heuvel-WBPhenotype:0000643
WBRNAi00075234-van den Heuvel-WBPhenotype:0000688
WBRNAi00075234-van den Heuvel-WBPhenotype:0000697
WBRNAi00083681-Schedl-WBPhenotype:0000050
WBRNAi00083681-Schedl-WBPhenotype:0000688
WBRNAi00083501-Schedl-WBPhenotype:0001038 
WBRNAi00080145-Roy-WBPhenotype:0000172 
WBRNAi00080145-Roy-WBPhenotype:0001636 
WBRNAi00083534-Schedl-WBPhenotype:0001038 
WBRNAi00024996-Plasterk-WBPhenotype:0000050 
WBRNAi00075487--WBPhenotype:0000050 
WBRNAi00007823-Kemphues-WBPhenotype:0000050 
WBRNAi00007823-Kemphues-WBPhenotype:0001080 
WBRNAi00007823-Kemphues-WBPhenotype:0001082 
WBRNAi00007823-Kemphues-WBPhenotype:0001106 
WBRNAi00007823-Kemphues-WBPhenotype:0001126 
WBRNAi00007823-Kemphues-WBPhenotype:0001150 
  
B0511.6 (As_contig00250)
WBRNAi00075475--WBPhenotype:0000059 
WBRNAi00066211-Ruvkun-WBPhenotype:0000436 
WBRNAi00066256-Ruvkun-WBPhenotype:0000059 
WBRNAi00024414-Plasterk-WBPhenotype:0000059 
WBRNAi00066231-Ruvkun-WBPhenotype:0000306 
WBRNAi00039148-Hyman-WBPhenotype:0000057 
WBRNAi00024413-Plasterk-WBPhenotype:0000059 
WBRNAi00066141-Ruvkun-WBPhenotype:0000061 
  
C43H8.1 (As_GSY0GUD02HMH42)
WBRNAi00075475--WBPhenotype:0000059 
WBRNAi00029778-Vidal-WBPhenotype:0000164 
WBRNAi00029778-Vidal-WBPhenotype:0000689 
WBRNAi00029778-Vidal-WBPhenotype:0000697 
  
C24H12.4b (As_contig07380)
WBRNAi00075469--WBPhenotype:0000059 
  
C24H12.4a (As_GTBCVTC02HB0GX)
WBRNAi00075469--WBPhenotype:0000059 
  
H20J04.4b (As_contig02341)
WBRNAi00075467--WBPhenotype:0000031 
WBRNAi00075467--WBPhenotype:0001037 
WBRNAi00033732-Vidal-WBPhenotype:0000031 
WBRNAi00033732-Vidal-WBPhenotype:0000038 
WBRNAi00033732-Vidal-WBPhenotype:0000154 
WBRNAi00075468--WBPhenotype:0000697 
  
C03H5.2 (As_GSY0GUD02G0P6H)
WBRNAi00075460--WBPhenotype:0000188 
WBRNAi00075460--WBPhenotype:0000690 
WBRNAi00075460--WBPhenotype:0001668 
WBRNAi00075461--WBPhenotype:0000188 
WBRNAi00075461--WBPhenotype:0000690 
WBRNAi00075461--WBPhenotype:0001668 
WBRNAi00075462--WBPhenotype:0000188 
WBRNAi00075462--WBPhenotype:0000690 
WBRNAi00075462--WBPhenotype:0001668 
WBRNAi00039559-Hyman-WBPhenotype:0000689 
  
Y40B1A.4 (As_contig02240)
WBRNAi00075439--WBPhenotype:0001171 
WBRNAi00004607-Ahringer-WBPhenotype:0000535 
WBRNAi00004607-Ahringer-WBPhenotype:0000643 
WBRNAi00036974-Vidal-WBPhenotype:0000050 
WBRNAi00036974-Vidal-WBPhenotype:0000154 
WBRNAi00071074-Grant-WBPhenotype:0000961 
WBRNAi00071074-Grant-WBPhenotype:0001425 
WBRNAi00026682-Plasterk-WBPhenotype:0000050 
WBRNAi00026682-Plasterk-WBPhenotype:0000583 
WBRNAi00026682-Plasterk-WBPhenotype:0000643 
WBRNAi00026682-Plasterk-WBPhenotype:0000645 
WBRNAi00026682-Plasterk-WBPhenotype:0000689 
WBRNAi00026682-Plasterk-WBPhenotype:0000697 
WBRNAi00056317-Hyman-WBPhenotype:0000050 
WBRNAi00026683-Plasterk-WBPhenotype:0000038 
WBRNAi00026683-Plasterk-WBPhenotype:0000050 
WBRNAi00026683-Plasterk-WBPhenotype:0000059 
WBRNAi00026683-Plasterk-WBPhenotype:0000643 
WBRNAi00026683-Plasterk-WBPhenotype:0000697 
WBRNAi00026683-Plasterk-WBPhenotype:0001037 
  
T02E9.1 (As_GSY0GUD02IU0NO)
WBRNAi00075429--WBPhenotype:0000643 
WBRNAi00075429--WBPhenotype:0000646 
WBRNAi00075429--WBPhenotype:0001309 
WBRNAi00075429--WBPhenotype:0001482 
  
C53H9.1 (As_contig10607)
WBRNAi00075405-Ruvkun-WBPhenotype:0000306 
WBRNAi00043104-Hyman-WBPhenotype:0000270 
WBRNAi00043104-Hyman-WBPhenotype:0000689 
WBRNAi00033279-Vidal-WBPhenotype:0000050 
WBRNAi00033279-Vidal-WBPhenotype:0000059 
WBRNAi00066860-Ruvkun-WBPhenotype:0000638 
  
Y116A8C.42 (As_contig02680)
WBRNAi00075326-van den Heuvel-WBPhenotype:0000059 
WBRNAi00075326-van den Heuvel-WBPhenotype:0000688 
WBRNAi00075326-van den Heuvel-WBPhenotype:0000700 
WBRNAi00083628-Schedl-WBPhenotype:0000050 
WBRNAi00083628-Schedl-WBPhenotype:0000688
WBRNAi00071501-Grant-WBPhenotype:0000961
WBRNAi00071501-Grant-WBPhenotype:0001425
WBRNAi00036615-Vidal-WBPhenotype:0000059
WBRNAi00036615-Vidal-WBPhenotype:0000689
WBRNAi00071502-Grant-WBPhenotype:0000258
WBRNAi00071502-Grant-WBPhenotype:0000961
WBRNAi00080108-Roy-WBPhenotype:0000172
WBRNAi00080108-Roy-WBPhenotype:0001636
WBRNAi00026598-Plasterk-WBPhenotype:0000689
WBRNAi00083730-Schedl-WBPhenotype:0000050
WBRNAi00083730-Schedl-WBPhenotype:0000688
WBRNAi00055460-Hyman-WBPhenotype:0000050
WBRNAi00055460-Hyman-WBPhenotype:0000365
WBRNAi00009290-Ahringer-WBPhenotype:0000031
WBRNAi00009290-Ahringer-WBPhenotype:0000032
WBRNAi00009290-Ahringer-WBPhenotype:0000050
WBRNAi00009290-Ahringer-WBPhenotype:0000689
WBRNAi00075374-van den Heuvel-WBPhenotype:0000700
WBRNAi00064876-Plasterk-WBPhenotype:0000679
WBRNAi00064876-Plasterk-WBPhenotype:0001405
WBRNAi00080020-Roy-WBPhenotype:0000032
WBRNAi00080020-Roy-WBPhenotype:0000050
WBRNAi00064401-Strange-WBPhenotype:0001236
WBRNAi00075327-van den Heuvel-WBPhenotype:0000050
WBRNAi00075327-van den Heuvel-WBPhenotype:0000059
WBRNAi00075327-van den Heuvel-WBPhenotype:0000154
WBRNAi00083819-Schedl-WBPhenotype:0000050
WBRNAi00083819-Schedl-WBPhenotype:0000688
WBRNAi00078039-Evans-WBPhenotype:0000436
WBRNAi00078039-Evans-WBPhenotype:0000867
WBRNAi00078039-Evans-WBPhenotype:0001302
  
Y106G6H.2b (As_contig06506)
WBRNAi00075316-van den Heuvel-WBPhenotype:0000688 
WBRNAi00075316-van den Heuvel-WBPhenotype:0000697 
WBRNAi00064244-Plasterk-WBPhenotype:0000745 
WBRNAi00080080-Roy-WBPhenotype:0000030 
WBRNAi00080080-Roy-WBPhenotype:0000688 
WBRNAi00064287-Priess-WBPhenotype:0000605 
WBRNAi00064287-Priess-WBPhenotype:0000684 
WBRNAi00064287-Priess-WBPhenotype:0000697 
WBRNAi00061351-Hubbard-WBPhenotype:0000038 
WBRNAi00061351-Hubbard-WBPhenotype:0000535 
WBRNAi00061351-Hubbard-WBPhenotype:0000689 
WBRNAi00061351-Hubbard-WBPhenotype:0000697 
WBRNAi00061352-Hubbard-WBPhenotype:0000689 
WBRNAi00061352-Hubbard-WBPhenotype:0000697 
WBRNAi00082162--WBPhenotype:0000050
WBRNAi00082162--WBPhenotype:0000154
WBRNAi00082162--WBPhenotype:0000688
WBRNAi00026566-Plasterk-WBPhenotype:0000031
WBRNAi00026566-Plasterk-WBPhenotype:0001037
WBRNAi00075317-van den Heuvel-WBPhenotype:0000154
WBRNAi00075317-van den Heuvel-WBPhenotype:0000697
WBRNAi00075317-van den Heuvel-WBPhenotype:0001037
WBRNAi00071052-Grant-WBPhenotype:0000961
WBRNAi00071052-Grant-WBPhenotype:0001425
WBRNAi00080164-Roy-WBPhenotype:0000172
WBRNAi00080164-Roy-WBPhenotype:0001636
WBRNAi00055277-Hyman-WBPhenotype:0000365
WBRNAi00055277-Hyman-WBPhenotype:0000689
WBRNAi00026565-Plasterk-WBPhenotype:0000031
WBRNAi00026565-Plasterk-WBPhenotype:0000050
WBRNAi00022466-Ahringer-WBPhenotype:0000031 
WBRNAi00022466-Ahringer-WBPhenotype:0001037 
  
Y106G6H.2c (As_contig08162)
WBRNAi00075316-van den Heuvel-WBPhenotype:0000688 
WBRNAi00075316-van den Heuvel-WBPhenotype:0000697 
WBRNAi00064244-Plasterk-WBPhenotype:0000745 
WBRNAi00080080-Roy-WBPhenotype:0000030 
WBRNAi00080080-Roy-WBPhenotype:0000688 
WBRNAi00064287-Priess-WBPhenotype:0000605 
WBRNAi00064287-Priess-WBPhenotype:0000684 
WBRNAi00064287-Priess-WBPhenotype:0000697 
WBRNAi00061351-Hubbard-WBPhenotype:0000038 
WBRNAi00061351-Hubbard-WBPhenotype:0000535 
WBRNAi00061351-Hubbard-WBPhenotype:0000689 
WBRNAi00061351-Hubbard-WBPhenotype:0000697 
WBRNAi00061352-Hubbard-WBPhenotype:0000689
WBRNAi00061352-Hubbard-WBPhenotype:0000697
WBRNAi00082162--WBPhenotype:0000050
WBRNAi00082162--WBPhenotype:0000154
WBRNAi00082162--WBPhenotype:0000688
WBRNAi00026566-Plasterk-WBPhenotype:0000031
WBRNAi00026566-Plasterk-WBPhenotype:0001037
WBRNAi00075317-van den Heuvel-WBPhenotype:0000154
WBRNAi00075317-van den Heuvel-WBPhenotype:0000697
WBRNAi00075317-van den Heuvel-WBPhenotype:0001037
WBRNAi00071052-Grant-WBPhenotype:0000961
WBRNAi00071052-Grant-WBPhenotype:0001425
WBRNAi00080164-Roy-WBPhenotype:0000172
WBRNAi00080164-Roy-WBPhenotype:0001636
WBRNAi00055277-Hyman-WBPhenotype:0000365
WBRNAi00055277-Hyman-WBPhenotype:0000689
WBRNAi00026565-Plasterk-WBPhenotype:0000031 
WBRNAi00026565-Plasterk-WBPhenotype:0000050 
WBRNAi00022466-Ahringer-WBPhenotype:0000031 
WBRNAi00022466-Ahringer-WBPhenotype:0001037 
  
Y106G6H.2a (As_contig00352)
WBRNAi00075316-van den Heuvel-WBPhenotype:0000688 
WBRNAi00075316-van den Heuvel-WBPhenotype:0000697 
WBRNAi00064244-Plasterk-WBPhenotype:0000745 
WBRNAi00080080-Roy-WBPhenotype:0000030 
WBRNAi00080080-Roy-WBPhenotype:0000688 
WBRNAi00064287-Priess-WBPhenotype:0000605 
WBRNAi00064287-Priess-WBPhenotype:0000684 
WBRNAi00064287-Priess-WBPhenotype:0000697 
WBRNAi00061351-Hubbard-WBPhenotype:0000038 
WBRNAi00061351-Hubbard-WBPhenotype:0000535 
WBRNAi00061351-Hubbard-WBPhenotype:0000689
WBRNAi00061351-Hubbard-WBPhenotype:0000697
WBRNAi00061352-Hubbard-WBPhenotype:0000689
WBRNAi00061352-Hubbard-WBPhenotype:0000697
WBRNAi00082162--WBPhenotype:0000050
WBRNAi00082162--WBPhenotype:0000154
WBRNAi00082162--WBPhenotype:0000688
WBRNAi00026566-Plasterk-WBPhenotype:0000031
WBRNAi00026566-Plasterk-WBPhenotype:0001037
WBRNAi00075317-van den Heuvel-WBPhenotype:0000154
WBRNAi00075317-van den Heuvel-WBPhenotype:0000697
WBRNAi00075317-van den Heuvel-WBPhenotype:0001037
WBRNAi00071052-Grant-WBPhenotype:0000961
WBRNAi00071052-Grant-WBPhenotype:0001425
WBRNAi00080164-Roy-WBPhenotype:0000172
WBRNAi00080164-Roy-WBPhenotype:0001636
WBRNAi00055277-Hyman-WBPhenotype:0000365 
WBRNAi00055277-Hyman-WBPhenotype:0000689 
WBRNAi00026565-Plasterk-WBPhenotype:0000031 
WBRNAi00026565-Plasterk-WBPhenotype:0000050 
WBRNAi00022466-Ahringer-WBPhenotype:0000031 
WBRNAi00022466-Ahringer-WBPhenotype:0001037 
  
W03F9.10 (As_contig01635)
WBRNAi00075306-van den Heuvel-WBPhenotype:0000062 
WBRNAi00075306-van den Heuvel-WBPhenotype:0000164 
WBRNAi00075306-van den Heuvel-WBPhenotype:0000643 
WBRNAi00075306-van den Heuvel-WBPhenotype:0000688 
WBRNAi00075306-van den Heuvel-WBPhenotype:0000697 
WBRNAi00066915-Ruvkun-WBPhenotype:0000638 
WBRNAi00075307-van den Heuvel-WBPhenotype:0000050 
WBRNAi00075307-van den Heuvel-WBPhenotype:0000059 
WBRNAi00036239-Vidal-WBPhenotype:0000059 
WBRNAi00054707-Hyman-WBPhenotype:0000050 
  
F53H1.1 (As_GTBCVTC02JRVLJ)
WBRNAi00075267-van den Heuvel-WBPhenotype:0000050 
WBRNAi00075267-van den Heuvel-WBPhenotype:0000059 
WBRNAi00071397-Grant-WBPhenotype:0000961 
WBRNAi00071397-Grant-WBPhenotype:0001425 
WBRNAi00083827-Schedl-WBPhenotype:0000050 
WBRNAi00083827-Schedl-WBPhenotype:0001924 
WBRNAi00032717-Vidal-WBPhenotype:0000689 
WBRNAi00048184-Hyman-WBPhenotype:0000050 
WBRNAi00048182-Hyman-WBPhenotype:0000050 
WBRNAi00027505-Plasterk-WBPhenotype:0000031 
WBRNAi00027505-Plasterk-WBPhenotype:0000697 
WBRNAi00027505-Plasterk-WBPhenotype:0001037 
WBRNAi00083656-Schedl-WBPhenotype:0000050
WBRNAi00048183-Hyman-WBPhenotype:0000050
WBRNAi00075479--WBPhenotype:0000031
WBRNAi00075479--WBPhenotype:0000032
WBRNAi00075266-van den Heuvel-WBPhenotype:0000038
WBRNAi00075266-van den Heuvel-WBPhenotype:0000229
WBRNAi00075266-van den Heuvel-WBPhenotype:0000643
WBRNAi00075266-van den Heuvel-WBPhenotype:0000688
WBRNAi00075266-van den Heuvel-WBPhenotype:0000697
WBRNAi00025602-Plasterk-WBPhenotype:0000031
WBRNAi00025602-Plasterk-WBPhenotype:0001037
WBRNAi00071506-Grant-WBPhenotype:0000961
WBRNAi00071506-Grant-WBPhenotype:0001425
WBRNAi00026538-Plasterk-WBPhenotype:0000031
WBRNAi00026538-Plasterk-WBPhenotype:0000038
WBRNAi00026538-Plasterk-WBPhenotype:0001037
  
F42A6.7d (As_contig03248)
WBRNAi00075256-van den Heuvel-WBPhenotype:0000038 
WBRNAi00075256-van den Heuvel-WBPhenotype:0000154 
WBRNAi00075256-van den Heuvel-WBPhenotype:0000697 
WBRNAi00064327-Han-WBPhenotype:0000154 
WBRNAi00080187-Roy-WBPhenotype:0000172 
WBRNAi00080187-Roy-WBPhenotype:0001636 
WBRNAi00008781-Ahringer-WBPhenotype:0000031 
WBRNAi00008781-Ahringer-WBPhenotype:0000032 
WBRNAi00028212-Vidal-WBPhenotype:0000050 
WBRNAi00028212-Vidal-WBPhenotype:0000059 
WBRNAi00028212-Vidal-WBPhenotype:0000154 
WBRNAi00083104-Labouesse-WBPhenotype:0000062 
WBRNAi00061560-Piano-WBPhenotype:0000050 
WBRNAi00047067-Hyman-WBPhenotype:0000056 
WBRNAi00066340--WBPhenotype:0000022 
WBRNAi00066340--WBPhenotype:0000186 
WBRNAi00066340--WBPhenotype:0001260 
WBRNAi00066340--WBPhenotype:0001384 
WBRNAi00066294-Ruvkun-WBPhenotype:0000679 
WBRNAi00066142-Ruvkun-WBPhenotype:0000061 
WBRNAi00080105-Roy-WBPhenotype:0000030 
WBRNAi00080105-Roy-WBPhenotype:0000032 
WBRNAi00025470-Plasterk-WBPhenotype:0000031 
WBRNAi00075257-van den Heuvel-WBPhenotype:0000038 
WBRNAi00075257-van den Heuvel-WBPhenotype:0000154 
WBRNAi00075257-van den Heuvel-WBPhenotype:0000697 
  
C07E3.1a (As_GSY0GUD02I67DK)
WBRNAi00075212-van den Heuvel-WBPhenotype:0000050 
WBRNAi00075212-van den Heuvel-WBPhenotype:0000059 
WBRNAi00075212-van den Heuvel-WBPhenotype:0000062
WBRNAi00075212-van den Heuvel-WBPhenotype:0000154
WBRNAi00075212-van den Heuvel-WBPhenotype:0000643
WBRNAi00075212-van den Heuvel-WBPhenotype:0000697
WBRNAi00008360-Ahringer-WBPhenotype:0000050
WBRNAi00065825--WBPhenotype:0000051
WBRNAi00065825--WBPhenotype:0001100
WBRNAi00065825--WBPhenotype:0001135
WBRNAi00083587-Schedl-WBPhenotype:0000050
WBRNAi00083587-Schedl-WBPhenotype:0000812
WBRNAi00083587-Schedl-WBPhenotype:0001260
WBRNAi00083587-Schedl-WBPhenotype:0001925
WBRNAi00072920-van den Heuvel-WBPhenotype:0000032
WBRNAi00072920-van den Heuvel-WBPhenotype:0000688
WBRNAi00072920-van den Heuvel-WBPhenotype:0000697
WBRNAi00072918-van den Heuvel-WBPhenotype:0000032
WBRNAi00072918-van den Heuvel-WBPhenotype:0000059
WBRNAi00072918-van den Heuvel-WBPhenotype:0000688
WBRNAi00072918-van den Heuvel-WBPhenotype:0000697
WBRNAi00080054-Roy-WBPhenotype:0000050
WBRNAi00083781-Schedl-WBPhenotype:0000812
WBRNAi00083781-Schedl-WBPhenotype:0001925
WBRNAi00083691-Schedl-WBPhenotype:0000050
WBRNAi00083691-Schedl-WBPhenotype:0000688
WBRNAi00083691-Schedl-WBPhenotype:0001260
WBRNAi00072919-van den Heuvel-WBPhenotype:0000050
WBRNAi00072919-van den Heuvel-WBPhenotype:0000059
WBRNAi00083536-Schedl-WBPhenotype:0001038
WBRNAi00080141-Roy-WBPhenotype:0000172
WBRNAi00080141-Roy-WBPhenotype:0001636
WBRNAi00083503-Schedl-WBPhenotype:0001038
WBRNAi00028630-Vidal-WBPhenotype:0000032
WBRNAi00028630-Vidal-WBPhenotype:0000059 
WBRNAi00028630-Vidal-WBPhenotype:0000154 
WBRNAi00080055-Roy-WBPhenotype:0000032 
WBRNAi00075213-van den Heuvel-WBPhenotype:0000050 
WBRNAi00075213-van den Heuvel-WBPhenotype:0000059 
  
Y54E10BL.2 (As_contig04472)
WBRNAi00075040-van den Heuvel-WBPhenotype:0000059 
WBRNAi00075040-van den Heuvel-WBPhenotype:0000154 
WBRNAi00066930-Roy-WBPhenotype:0000531 
WBRNAi00075036-van den Heuvel-WBPhenotype:0000032 
WBRNAi00075036-van den Heuvel-WBPhenotype:0000062 
WBRNAi00075036-van den Heuvel-WBPhenotype:0000688 
WBRNAi00075037-van den Heuvel-WBPhenotype:0000688 
WBRNAi00075035-van den Heuvel-WBPhenotype:0000032 
WBRNAi00075035-van den Heuvel-WBPhenotype:0000062 
WBRNAi00075035-van den Heuvel-WBPhenotype:0000688
WBRNAi00075038-van den Heuvel-WBPhenotype:0000038
WBRNAi00075038-van den Heuvel-WBPhenotype:0000688
WBRNAi00067140-Roy-WBPhenotype:0000531
WBRNAi00072757-van den Heuvel-WBPhenotype:0000154
WBRNAi00072757-van den Heuvel-WBPhenotype:0000697
WBRNAi00072756-van den Heuvel-WBPhenotype:0000038
WBRNAi00072756-van den Heuvel-WBPhenotype:0000154
WBRNAi00072755-van den Heuvel-WBPhenotype:0000688
WBRNAi00072755-van den Heuvel-WBPhenotype:0000697
WBRNAi00061586-Piano-WBPhenotype:0000050
WBRNAi00075033-van den Heuvel-WBPhenotype:0000688
WBRNAi00075034-van den Heuvel-WBPhenotype:0000688
WBRNAi00080582-Skop-WBPhenotype:0000050
WBRNAi00080582-Skop-WBPhenotype:0000154
WBRNAi00075039-van den Heuvel-WBPhenotype:0000688
  
Y47H9C.7 (As_contig05885)
WBRNAi00075002-van den Heuvel-WBPhenotype:0000032 
WBRNAi00075002-van den Heuvel-WBPhenotype:0000688 
WBRNAi00075004-van den Heuvel-WBPhenotype:0000032 
WBRNAi00075004-van den Heuvel-WBPhenotype:0000688 
WBRNAi00004668-Ahringer-WBPhenotype:0000031 
WBRNAi00004668-Ahringer-WBPhenotype:0000050 
WBRNAi00072740-van den Heuvel-WBPhenotype:0000688 
WBRNAi00075003-van den Heuvel-WBPhenotype:0000032 
WBRNAi00075003-van den Heuvel-WBPhenotype:0000229 
WBRNAi00075003-van den Heuvel-WBPhenotype:0000688 
WBRNAi00075006-van den Heuvel-WBPhenotype:0000059 
WBRNAi00075006-van den Heuvel-WBPhenotype:0000154 
WBRNAi00075006-van den Heuvel-WBPhenotype:0000583 
WBRNAi00071063-Grant-WBPhenotype:0000961 
WBRNAi00071063-Grant-WBPhenotype:0001425
WBRNAi00026746-Plasterk-WBPhenotype:0000059
WBRNAi00026746-Plasterk-WBPhenotype:0000583
WBRNAi00075008-van den Heuvel-WBPhenotype:0000032
WBRNAi00075008-van den Heuvel-WBPhenotype:0000229
WBRNAi00075008-van den Heuvel-WBPhenotype:0000688
WBRNAi00075009-van den Heuvel-WBPhenotype:0000059
WBRNAi00075009-van den Heuvel-WBPhenotype:0000154
WBRNAi00075009-van den Heuvel-WBPhenotype:0000583
WBRNAi00075007-van den Heuvel-WBPhenotype:0000032
WBRNAi00075007-van den Heuvel-WBPhenotype:0000688
WBRNAi00072741-van den Heuvel-WBPhenotype:0000059
WBRNAi00072741-van den Heuvel-WBPhenotype:0000154
WBRNAi00072741-van den Heuvel-WBPhenotype:0000583
WBRNAi00056852-Hyman-WBPhenotype:0000050
WBRNAi00072742-van den Heuvel-WBPhenotype:0000059
WBRNAi00072742-van den Heuvel-WBPhenotype:0000154 
WBRNAi00072742-van den Heuvel-WBPhenotype:0000583 
WBRNAi00075005-van den Heuvel-WBPhenotype:0000032 
WBRNAi00075005-van den Heuvel-WBPhenotype:0000229 
WBRNAi00075005-van den Heuvel-WBPhenotype:0000688 
  
Y46G5A.4 (As_GSY0GUD02GBCV0)
WBRNAi00074980-van den Heuvel-WBPhenotype:0000054 
WBRNAi00074980-van den Heuvel-WBPhenotype:0000164 
WBRNAi00074980-van den Heuvel-WBPhenotype:0000688 
WBRNAi00074982-van den Heuvel-WBPhenotype:0000054 
WBRNAi00074985-van den Heuvel-WBPhenotype:0000050 
WBRNAi00074985-van den Heuvel-WBPhenotype:0000059 
WBRNAi00074985-van den Heuvel-WBPhenotype:0000154 
WBRNAi00064870-Plasterk-WBPhenotype:0000679 
WBRNAi00064870-Plasterk-WBPhenotype:0001405 
WBRNAi00074981-van den Heuvel-WBPhenotype:0000054
WBRNAi00074983-van den Heuvel-WBPhenotype:0000050
WBRNAi00074983-van den Heuvel-WBPhenotype:0000054
WBRNAi00074983-van den Heuvel-WBPhenotype:0000154
WBRNAi00074983-van den Heuvel-WBPhenotype:0000640
WBRNAi00078704-Kenyon-WBPhenotype:0001278
WBRNAi00074987-van den Heuvel-WBPhenotype:0000050
WBRNAi00026712-Plasterk-WBPhenotype:0000050
WBRNAi00037141-Vidal-WBPhenotype:0000164
WBRNAi00037141-Vidal-WBPhenotype:0000689
WBRNAi00083718-Schedl-WBPhenotype:0000690
WBRNAi00083718-Schedl-WBPhenotype:0000812
WBRNAi00083718-Schedl-WBPhenotype:0001925
WBRNAi00078736-Kenyon-WBPhenotype:0001171
WBRNAi00080058-Roy-WBPhenotype:0000050
WBRNAi00072730-van den Heuvel-WBPhenotype:0000050
WBRNAi00072730-van den Heuvel-WBPhenotype:0000640
WBRNAi00072731-van den Heuvel-WBPhenotype:0000164
WBRNAi00072731-van den Heuvel-WBPhenotype:0000688
WBRNAi00080675-Strange-WBPhenotype:0001751
WBRNAi00083807-Schedl-WBPhenotype:0000812
WBRNAi00083807-Schedl-WBPhenotype:0001260
WBRNAi00075527--WBPhenotype:0000059
WBRNAi00080709-Strange-WBPhenotype:0000679
WBRNAi00080709-Strange-WBPhenotype:0001405
WBRNAi00074986-van den Heuvel-WBPhenotype:0000050
WBRNAi00074986-van den Heuvel-WBPhenotype:0000059
WBRNAi00074986-van den Heuvel-WBPhenotype:0000154
WBRNAi00083614-Schedl-WBPhenotype:0000690
WBRNAi00083614-Schedl-WBPhenotype:0000812
WBRNAi00083614-Schedl-WBPhenotype:0001260
WBRNAi00083614-Schedl-WBPhenotype:0001925
WBRNAi00056692-Hyman-WBPhenotype:0000050 
WBRNAi00072729-van den Heuvel-WBPhenotype:0000059 
WBRNAi00072729-van den Heuvel-WBPhenotype:0000164 
WBRNAi00072729-van den Heuvel-WBPhenotype:0000688 
WBRNAi00026713-Plasterk-WBPhenotype:0000050 
WBRNAi00026713-Plasterk-WBPhenotype:0000059 
WBRNAi00026713-Plasterk-WBPhenotype:0000643 
WBRNAi00064439-Strange-WBPhenotype:0001236 
WBRNAi00074984-van den Heuvel-WBPhenotype:0000050 
WBRNAi00074984-van den Heuvel-WBPhenotype:0000059 
WBRNAi00074984-van den Heuvel-WBPhenotype:0000676 
WBRNAi00080142-Roy-WBPhenotype:0000172 
WBRNAi00080142-Roy-WBPhenotype:0001636 
WBRNAi00075526--WBPhenotype:0000050 
WBRNAi00083550-Schedl-WBPhenotype:0001038 
  
Y41C4A.10 (As_contig06703)
WBRNAi00074977-van den Heuvel-WBPhenotype:0000688 
WBRNAi00074972-van den Heuvel-WBPhenotype:0000050 
WBRNAi00074972-van den Heuvel-WBPhenotype:0000059 
WBRNAi00074972-van den Heuvel-WBPhenotype:0000154 
WBRNAi00074972-van den Heuvel-WBPhenotype:0000643 
WBRNAi00074972-van den Heuvel-WBPhenotype:0001037 
WBRNAi00056351-Hyman-WBPhenotype:0000046 
WBRNAi00056351-Hyman-WBPhenotype:0000050 
WBRNAi00074976-van den Heuvel-WBPhenotype:0000050 
WBRNAi00074976-van den Heuvel-WBPhenotype:0000059 
WBRNAi00074976-van den Heuvel-WBPhenotype:0000154 
WBRNAi00074976-van den Heuvel-WBPhenotype:0000643 
WBRNAi00074976-van den Heuvel-WBPhenotype:0001037 
WBRNAi00009317-Ahringer-WBPhenotype:0000050 
WBRNAi00072726-van den Heuvel-WBPhenotype:0000059 
WBRNAi00072726-van den Heuvel-WBPhenotype:0000643
WBRNAi00072726-van den Heuvel-WBPhenotype:0000688
WBRNAi00074979-van den Heuvel-WBPhenotype:0000050
WBRNAi00074979-van den Heuvel-WBPhenotype:0000059
WBRNAi00074979-van den Heuvel-WBPhenotype:0000154
WBRNAi00074979-van den Heuvel-WBPhenotype:0000643
WBRNAi00074979-van den Heuvel-WBPhenotype:0001037
WBRNAi00074973-van den Heuvel-WBPhenotype:0000050
WBRNAi00074973-van den Heuvel-WBPhenotype:0000059
WBRNAi00074973-van den Heuvel-WBPhenotype:0000154
WBRNAi00074973-van den Heuvel-WBPhenotype:0000643
WBRNAi00074978-van den Heuvel-WBPhenotype:0000688
WBRNAi00074978-van den Heuvel-WBPhenotype:0000697
WBRNAi00074974-van den Heuvel-WBPhenotype:0000688
WBRNAi00074974-van den Heuvel-WBPhenotype:0000697
WBRNAi00002786-Hyman-WBPhenotype:0000050
WBRNAi00056352-Hyman-WBPhenotype:0000046 
WBRNAi00056352-Hyman-WBPhenotype:0000050 
WBRNAi00002654-Hyman-WBPhenotype:0000050 
WBRNAi00074975-van den Heuvel-WBPhenotype:0000688 
WBRNAi00074975-van den Heuvel-WBPhenotype:0000697 
WBRNAi00033389-Vidal-WBPhenotype:0000154 
WBRNAi00033389-Vidal-WBPhenotype:0000535 
WBRNAi00033389-Vidal-WBPhenotype:0000643 
WBRNAi00072728-van den Heuvel-WBPhenotype:0000154 
WBRNAi00072728-van den Heuvel-WBPhenotype:0000640 
WBRNAi00072727-van den Heuvel-WBPhenotype:0000154 
WBRNAi00072727-van den Heuvel-WBPhenotype:0000640 
  
Y113G7B.23 (As_contig01578)
WBRNAi00074938-van den Heuvel-WBPhenotype:0000054 
WBRNAi00074938-van den Heuvel-WBPhenotype:0000688 
WBRNAi00079691-Vidal-WBPhenotype:0000012
WBRNAi00074942-van den Heuvel-WBPhenotype:0000050
WBRNAi00074942-van den Heuvel-WBPhenotype:0000062
WBRNAi00074942-van den Heuvel-WBPhenotype:0000154
WBRNAi00072716-van den Heuvel-WBPhenotype:0000054
WBRNAi00072716-van den Heuvel-WBPhenotype:0000688
WBRNAi00072716-van den Heuvel-WBPhenotype:0000697
WBRNAi00072715-van den Heuvel-WBPhenotype:0000054
WBRNAi00072715-van den Heuvel-WBPhenotype:0000229
WBRNAi00072715-van den Heuvel-WBPhenotype:0000688
WBRNAi00072715-van den Heuvel-WBPhenotype:0000697
WBRNAi00036590-Vidal-WBPhenotype:0000689
WBRNAi00036590-Vidal-WBPhenotype:0000697
WBRNAi00074939-van den Heuvel-WBPhenotype:0000688
WBRNAi00074939-van den Heuvel-WBPhenotype:0000697
WBRNAi00072714-van den Heuvel-WBPhenotype:0000032
WBRNAi00072714-van den Heuvel-WBPhenotype:0000054
WBRNAi00072714-van den Heuvel-WBPhenotype:0000059
WBRNAi00072714-van den Heuvel-WBPhenotype:0000164
WBRNAi00072714-van den Heuvel-WBPhenotype:0000688
WBRNAi00074937-van den Heuvel-WBPhenotype:0000054
WBRNAi00074937-van den Heuvel-WBPhenotype:0000164
WBRNAi00074937-van den Heuvel-WBPhenotype:0000688
WBRNAi00074940-van den Heuvel-WBPhenotype:0000062
WBRNAi00074940-van den Heuvel-WBPhenotype:0000688
WBRNAi00074940-van den Heuvel-WBPhenotype:0000697
WBRNAi00079829-Vidal-WBPhenotype:0000012
WBRNAi00079737-Vidal-WBPhenotype:0000012
WBRNAi00074935-van den Heuvel-WBPhenotype:0000688
WBRNAi00074941-van den Heuvel-WBPhenotype:0000062
WBRNAi00074941-van den Heuvel-WBPhenotype:0000688
WBRNAi00074936-van den Heuvel-WBPhenotype:0000054
WBRNAi00074936-van den Heuvel-WBPhenotype:0000164 
WBRNAi00074936-van den Heuvel-WBPhenotype:0000688 
WBRNAi00061260-Han-WBPhenotype:0000689 
WBRNAi00061260-Han-WBPhenotype:0000697 
WBRNAi00061261-Han-WBPhenotype:0000059 
WBRNAi00079553-Vidal-WBPhenotype:0000012 
WBRNAi00069099--WBPhenotype:0000050 
  
Y106G6H.7 (As_contig01857)
WBRNAi00074922-van den Heuvel-WBPhenotype:0000032 
WBRNAi00074922-van den Heuvel-WBPhenotype:0000062 
WBRNAi00074922-van den Heuvel-WBPhenotype:0000229 
WBRNAi00074922-van den Heuvel-WBPhenotype:0000688 
WBRNAi00074922-van den Heuvel-WBPhenotype:0000697 
WBRNAi00026569-Plasterk-WBPhenotype:0000031 
WBRNAi00026569-Plasterk-WBPhenotype:0000583 
WBRNAi00026569-Plasterk-WBPhenotype:0000646
WBRNAi00026569-Plasterk-WBPhenotype:0000697
WBRNAi00072707-van den Heuvel-WBPhenotype:0000038
WBRNAi00072707-van den Heuvel-WBPhenotype:0000059
WBRNAi00072707-van den Heuvel-WBPhenotype:0000643
WBRNAi00072707-van den Heuvel-WBPhenotype:0000688
WBRNAi00072707-van den Heuvel-WBPhenotype:0000697
WBRNAi00074923-van den Heuvel-WBPhenotype:0000688
WBRNAi00081456-Lee-WBPhenotype:0000679
WBRNAi00074926-van den Heuvel-WBPhenotype:0000059
WBRNAi00074926-van den Heuvel-WBPhenotype:0000154
WBRNAi00074919-van den Heuvel-WBPhenotype:0000032
WBRNAi00074919-van den Heuvel-WBPhenotype:0000038
WBRNAi00074919-van den Heuvel-WBPhenotype:0000688
WBRNAi00074919-van den Heuvel-WBPhenotype:0000697
WBRNAi00072709-van den Heuvel-WBPhenotype:0000059
WBRNAi00072709-van den Heuvel-WBPhenotype:0000062
WBRNAi00072709-van den Heuvel-WBPhenotype:0000154
WBRNAi00074920-van den Heuvel-WBPhenotype:0000032
WBRNAi00074920-van den Heuvel-WBPhenotype:0000038
WBRNAi00074920-van den Heuvel-WBPhenotype:0000054
WBRNAi00074920-van den Heuvel-WBPhenotype:0000688
WBRNAi00074920-van den Heuvel-WBPhenotype:0000697
WBRNAi00026570-Plasterk-WBPhenotype:0000031
WBRNAi00026570-Plasterk-WBPhenotype:0000038
WBRNAi00026570-Plasterk-WBPhenotype:0000229
WBRNAi00026570-Plasterk-WBPhenotype:0000643
WBRNAi00026570-Plasterk-WBPhenotype:0000697
WBRNAi00074921-van den Heuvel-WBPhenotype:0000032
WBRNAi00074921-van den Heuvel-WBPhenotype:0000059
WBRNAi00074921-van den Heuvel-WBPhenotype:0000154
WBRNAi00074924-van den Heuvel-WBPhenotype:0000038
WBRNAi00074924-van den Heuvel-WBPhenotype:0000059 
WBRNAi00074924-van den Heuvel-WBPhenotype:0000154 
WBRNAi00074924-van den Heuvel-WBPhenotype:0000697 
WBRNAi00074925-van den Heuvel-WBPhenotype:0000688 
WBRNAi00065617-Greenwald-WBPhenotype:0000031 
WBRNAi00065617-Greenwald-WBPhenotype:0001426 
WBRNAi00065617-Greenwald-WBPhenotype:0001428 
WBRNAi00072708-van den Heuvel-WBPhenotype:0000059 
  
W10D5.2 (As_GTBCVTC02F0JAZ)
WBRNAi00074912-van den Heuvel-WBPhenotype:0000059 
WBRNAi00074912-van den Heuvel-WBPhenotype:0000154 
WBRNAi00074906-van den Heuvel-WBPhenotype:0000062 
WBRNAi00074906-van den Heuvel-WBPhenotype:0000164 
WBRNAi00074906-van den Heuvel-WBPhenotype:0000688 
WBRNAi00074907-van den Heuvel-WBPhenotype:0000229 
WBRNAi00074907-van den Heuvel-WBPhenotype:0000688
WBRNAi00074907-van den Heuvel-WBPhenotype:0000697
WBRNAi00072702-van den Heuvel-WBPhenotype:0000050
WBRNAi00072702-van den Heuvel-WBPhenotype:0000059
WBRNAi00072702-van den Heuvel-WBPhenotype:0000154
WBRNAi00002266-Sumiyoshi-WBPhenotype:0000050
WBRNAi00002266-Sumiyoshi-WBPhenotype:0000059
WBRNAi00055084-Hyman-WBPhenotype:0000050
WBRNAi00055084-Hyman-WBPhenotype:0000126
WBRNAi00074905-van den Heuvel-WBPhenotype:0000688
WBRNAi00072701-van den Heuvel-WBPhenotype:0000229
WBRNAi00072701-van den Heuvel-WBPhenotype:0000688
WBRNAi00074908-van den Heuvel-WBPhenotype:0000059
WBRNAi00074908-van den Heuvel-WBPhenotype:0000062
WBRNAi00074908-van den Heuvel-WBPhenotype:0000164
WBRNAi00074908-van den Heuvel-WBPhenotype:0000688
WBRNAi00074911-van den Heuvel-WBPhenotype:0000059 
WBRNAi00074911-van den Heuvel-WBPhenotype:0000688 
WBRNAi00072703-van den Heuvel-WBPhenotype:0000059 
WBRNAi00072703-van den Heuvel-WBPhenotype:0000154 
WBRNAi00074909-van den Heuvel-WBPhenotype:0000059 
WBRNAi00074909-van den Heuvel-WBPhenotype:0000535 
WBRNAi00074909-van den Heuvel-WBPhenotype:0000688 
WBRNAi00074910-van den Heuvel-WBPhenotype:0000688 
WBRNAi00036428-Vidal-WBPhenotype:0000050 
WBRNAi00036428-Vidal-WBPhenotype:0000059 
WBRNAi00036428-Vidal-WBPhenotype:0000154 
  
W09C5.2 (As_GSY0GUD02F43U2)
WBRNAi00074901-van den Heuvel-WBPhenotype:0000644 
WBRNAi00074901-van den Heuvel-WBPhenotype:0000688 
WBRNAi00064056-White-WBPhenotype:0000038 
WBRNAi00064056-White-WBPhenotype:0000640
WBRNAi00064056-White-WBPhenotype:0000697
WBRNAi00072700-van den Heuvel-WBPhenotype:0000059
WBRNAi00072700-van den Heuvel-WBPhenotype:0000688
WBRNAi00026525-Plasterk-WBPhenotype:0000022
WBRNAi00026525-Plasterk-WBPhenotype:0000643
WBRNAi00026525-Plasterk-WBPhenotype:0000697
WBRNAi00026525-Plasterk-WBPhenotype:0001037
WBRNAi00061473-Piano-WBPhenotype:0000050
WBRNAi00061473-Piano-WBPhenotype:0000689
WBRNAi00074898-van den Heuvel-WBPhenotype:0000054
WBRNAi00074898-van den Heuvel-WBPhenotype:0000059
WBRNAi00055026-Hyman-WBPhenotype:0000640
WBRNAi00026524-Plasterk-WBPhenotype:0000038
WBRNAi00026524-Plasterk-WBPhenotype:0000164
WBRNAi00026524-Plasterk-WBPhenotype:0000643
WBRNAi00026524-Plasterk-WBPhenotype:0000697
WBRNAi00074899-van den Heuvel-WBPhenotype:0000054
WBRNAi00074899-van den Heuvel-WBPhenotype:0000059
WBRNAi00074900-van den Heuvel-WBPhenotype:0000054
WBRNAi00074900-van den Heuvel-WBPhenotype:0000059
WBRNAi00074900-van den Heuvel-WBPhenotype:0000062
WBRNAi00074900-van den Heuvel-WBPhenotype:0000688
WBRNAi00072699-van den Heuvel-WBPhenotype:0000059
WBRNAi00072699-van den Heuvel-WBPhenotype:0001037
WBRNAi00080627-Skop-WBPhenotype:0000643
WBRNAi00080627-Skop-WBPhenotype:0001743
WBRNAi00074902-van den Heuvel-WBPhenotype:0000644
WBRNAi00074902-van den Heuvel-WBPhenotype:0000688
WBRNAi00074904-van den Heuvel-WBPhenotype:0000032
WBRNAi00074904-van den Heuvel-WBPhenotype:0000050
WBRNAi00074904-van den Heuvel-WBPhenotype:0000054
WBRNAi00074904-van den Heuvel-WBPhenotype:0000059 
WBRNAi00074904-van den Heuvel-WBPhenotype:0000154 
WBRNAi00074904-van den Heuvel-WBPhenotype:0000644 
WBRNAi00074897-van den Heuvel-WBPhenotype:0000054 
WBRNAi00074897-van den Heuvel-WBPhenotype:0000059 
WBRNAi00072698-van den Heuvel-WBPhenotype:0000054 
WBRNAi00072698-van den Heuvel-WBPhenotype:0000059 
WBRNAi00072698-van den Heuvel-WBPhenotype:0000688 
WBRNAi00072698-van den Heuvel-WBPhenotype:0000697 
WBRNAi00074903-van den Heuvel-WBPhenotype:0000644 
WBRNAi00074903-van den Heuvel-WBPhenotype:0000688 
  
W04B5.5 (As_contig06857)
WBRNAi00074862-van den Heuvel-WBPhenotype:0000050 
WBRNAi00074862-van den Heuvel-WBPhenotype:0000059 
WBRNAi00074862-van den Heuvel-WBPhenotype:0000154 
WBRNAi00072300-van den Heuvel-WBPhenotype:0000059 
WBRNAi00072300-van den Heuvel-WBPhenotype:0000154 
WBRNAi00072300-van den Heuvel-WBPhenotype:0000164 
WBRNAi00072300-van den Heuvel-WBPhenotype:0000688 
WBRNAi00074867-van den Heuvel-WBPhenotype:0000154 
WBRNAi00074866-van den Heuvel-WBPhenotype:0000154 
WBRNAi00074865-van den Heuvel-WBPhenotype:0000050 
WBRNAi00074865-van den Heuvel-WBPhenotype:0000059 
WBRNAi00074865-van den Heuvel-WBPhenotype:0000154 
WBRNAi00074863-van den Heuvel-WBPhenotype:0000688 
WBRNAi00074864-van den Heuvel-WBPhenotype:0000050 
WBRNAi00074864-van den Heuvel-WBPhenotype:0000059 
WBRNAi00074864-van den Heuvel-WBPhenotype:0000154 
  
W04A8.7 (As_GSY0GUD02I733E)
WBRNAi00074858-van den Heuvel-WBPhenotype:0000154 
WBRNAi00074859-van den Heuvel-WBPhenotype:0000032
WBRNAi00074859-van den Heuvel-WBPhenotype:0000062
WBRNAi00074859-van den Heuvel-WBPhenotype:0000688
WBRNAi00004418-Ahringer-WBPhenotype:0000050
WBRNAi00026477-Plasterk-WBPhenotype:0000050
WBRNAi00026477-Plasterk-WBPhenotype:0000164
WBRNAi00026477-Plasterk-WBPhenotype:0000643
WBRNAi00026477-Plasterk-WBPhenotype:0000697
WBRNAi00074854-van den Heuvel-WBPhenotype:0000688
WBRNAi00074854-van den Heuvel-WBPhenotype:0000697
WBRNAi00071080-Grant-WBPhenotype:0000961
WBRNAi00071080-Grant-WBPhenotype:0001425
WBRNAi00081391-Ahringer-WBPhenotype:0000779
WBRNAi00072689-van den Heuvel-WBPhenotype:0000050
WBRNAi00072689-van den Heuvel-WBPhenotype:0000059
WBRNAi00072689-van den Heuvel-WBPhenotype:0000154
WBRNAi00077010-Kuwabara-WBPhenotype:0000229
WBRNAi00077010-Kuwabara-WBPhenotype:0000643
WBRNAi00077010-Kuwabara-WBPhenotype:0000700
WBRNAi00077010-Kuwabara-WBPhenotype:0001297
WBRNAi00077010-Kuwabara-WBPhenotype:0001395
WBRNAi00077010-Kuwabara-WBPhenotype:0001428
WBRNAi00037759-Vidal-WBPhenotype:0000050
WBRNAi00037759-Vidal-WBPhenotype:0000059
WBRNAi00037759-Vidal-WBPhenotype:0000535
WBRNAi00074861-van den Heuvel-WBPhenotype:0000032
WBRNAi00074861-van den Heuvel-WBPhenotype:0000062
WBRNAi00074861-van den Heuvel-WBPhenotype:0000688
WBRNAi00072687-van den Heuvel-WBPhenotype:0000059
WBRNAi00072688-van den Heuvel-WBPhenotype:0000050
WBRNAi00072688-van den Heuvel-WBPhenotype:0000059
WBRNAi00072688-van den Heuvel-WBPhenotype:0000154
WBRNAi00074856-van den Heuvel-WBPhenotype:0000062
WBRNAi00074856-van den Heuvel-WBPhenotype:0000164
WBRNAi00074856-van den Heuvel-WBPhenotype:0000688
WBRNAi00074856-van den Heuvel-WBPhenotype:0000697
WBRNAi00026924-Plasterk-WBPhenotype:0000031
WBRNAi00026924-Plasterk-WBPhenotype:0000050
WBRNAi00074860-van den Heuvel-WBPhenotype:0000062
WBRNAi00074860-van den Heuvel-WBPhenotype:0000164
WBRNAi00074860-van den Heuvel-WBPhenotype:0000688
WBRNAi00076983-Kuwabara-WBPhenotype:0000638
WBRNAi00081392-Ahringer-WBPhenotype:0000779
WBRNAi00074855-van den Heuvel-WBPhenotype:0000062
WBRNAi00074855-van den Heuvel-WBPhenotype:0000164
WBRNAi00074855-van den Heuvel-WBPhenotype:0000688
WBRNAi00026478-Plasterk-WBPhenotype:0000031
WBRNAi00026478-Plasterk-WBPhenotype:0000050
WBRNAi00026478-Plasterk-WBPhenotype:0000535
WBRNAi00026478-Plasterk-WBPhenotype:0000643
WBRNAi00026923-Plasterk-WBPhenotype:0000050
WBRNAi00026923-Plasterk-WBPhenotype:0000059
WBRNAi00074857-van den Heuvel-WBPhenotype:0000062
WBRNAi00074857-van den Heuvel-WBPhenotype:0000164
WBRNAi00074857-van den Heuvel-WBPhenotype:0000688
WBRNAi00074857-van den Heuvel-WBPhenotype:0000697
WBRNAi00076976-Kuwabara-WBPhenotype:0000079
WBRNAi00076976-Kuwabara-WBPhenotype:0000168
WBRNAi00076976-Kuwabara-WBPhenotype:0001704
WBRNAi00022497-Ahringer-WBPhenotype:0000050
WBRNAi00022497-Ahringer-WBPhenotype:0000535
WBRNAi00022497-Ahringer-WBPhenotype:0000583
WBRNAi00022497-Ahringer-WBPhenotype:0000645
WBRNAi00026925-Plasterk-WBPhenotype:0000050
WBRNAi00026925-Plasterk-WBPhenotype:0000059 
WBRNAi00026925-Plasterk-WBPhenotype:0000535 
WBRNAi00054749-Hyman-WBPhenotype:0000050 
WBRNAi00000140-Ahringer-WBPhenotype:0000050 
WBRNAi00000140-Ahringer-WBPhenotype:0000583 
WBRNAi00000140-Ahringer-WBPhenotype:0001010 
WBRNAi00000140-Ahringer-WBPhenotype:0001020 
  
K09E4.1 (As_contig06066)
WBRNAi00074848-van den Heuvel-WBPhenotype:0000059 
WBRNAi00075308-van den Heuvel-WBPhenotype:0000062 
WBRNAi00075308-van den Heuvel-WBPhenotype:0000638 
WBRNAi00075308-van den Heuvel-WBPhenotype:0000643 
WBRNAi00075308-van den Heuvel-WBPhenotype:0000688 
WBRNAi00075308-van den Heuvel-WBPhenotype:0000697 
WBRNAi00083561-Schedl-WBPhenotype:0000683 
WBRNAi00072685-van den Heuvel-WBPhenotype:0000022
WBRNAi00072685-van den Heuvel-WBPhenotype:0000688
WBRNAi00072685-van den Heuvel-WBPhenotype:0000697
WBRNAi00074851-van den Heuvel-WBPhenotype:0000062
WBRNAi00074851-van den Heuvel-WBPhenotype:0000164
WBRNAi00074851-van den Heuvel-WBPhenotype:0000688
WBRNAi00083488-Schedl-WBPhenotype:0001038
WBRNAi00074849-van den Heuvel-WBPhenotype:0000059
WBRNAi00074849-van den Heuvel-WBPhenotype:0000062
WBRNAi00074849-van den Heuvel-WBPhenotype:0000164
WBRNAi00074849-van den Heuvel-WBPhenotype:0000688
WBRNAi00074847-van den Heuvel-WBPhenotype:0000059
WBRNAi00002190-Sumiyoshi-WBPhenotype:0000689
WBRNAi00083521-Schedl-WBPhenotype:0001038
WBRNAi00074853-van den Heuvel-WBPhenotype:0000688
WBRNAi00083679-Schedl-WBPhenotype:0000050
WBRNAi00083679-Schedl-WBPhenotype:0000688
WBRNAi00083679-Schedl-WBPhenotype:0001260
WBRNAi00083679-Schedl-WBPhenotype:0001925
WBRNAi00075309-van den Heuvel-WBPhenotype:0000050
WBRNAi00083769-Schedl-WBPhenotype:0000050
WBRNAi00083769-Schedl-WBPhenotype:0000688
WBRNAi00083769-Schedl-WBPhenotype:0000812
WBRNAi00083769-Schedl-WBPhenotype:0001260
WBRNAi00074846-van den Heuvel-WBPhenotype:0000059
WBRNAi00074850-van den Heuvel-WBPhenotype:0000164
WBRNAi00074850-van den Heuvel-WBPhenotype:0000688
WBRNAi00072684-van den Heuvel-WBPhenotype:0000059
WBRNAi00072684-van den Heuvel-WBPhenotype:0000164
WBRNAi00072684-van den Heuvel-WBPhenotype:0000229
WBRNAi00072684-van den Heuvel-WBPhenotype:0000688
WBRNAi00072686-van den Heuvel-WBPhenotype:0000062
WBRNAi00072686-van den Heuvel-WBPhenotype:0000688 
WBRNAi00072686-van den Heuvel-WBPhenotype:0000697 
WBRNAi00083574-Schedl-WBPhenotype:0000050 
WBRNAi00083574-Schedl-WBPhenotype:0000688 
WBRNAi00083574-Schedl-WBPhenotype:0000690 
WBRNAi00083574-Schedl-WBPhenotype:0000812 
WBRNAi00083574-Schedl-WBPhenotype:0001260 
WBRNAi00083574-Schedl-WBPhenotype:0001925 
WBRNAi00074852-van den Heuvel-WBPhenotype:0000062 
WBRNAi00074852-van den Heuvel-WBPhenotype:0000164 
WBRNAi00074852-van den Heuvel-WBPhenotype:0000688 
  
T28D6.6 (As_contig00795)
WBRNAi00074819-van den Heuvel-WBPhenotype:0000054 
WBRNAi00074819-van den Heuvel-WBPhenotype:0000062 
WBRNAi00074819-van den Heuvel-WBPhenotype:0000688 
WBRNAi00072670-van den Heuvel-WBPhenotype:0000054
WBRNAi00072670-van den Heuvel-WBPhenotype:0000059
WBRNAi00072670-van den Heuvel-WBPhenotype:0000154
WBRNAi00072670-van den Heuvel-WBPhenotype:0000164
WBRNAi00072670-van den Heuvel-WBPhenotype:0000688
WBRNAi00074821-van den Heuvel-WBPhenotype:0000054
WBRNAi00074821-van den Heuvel-WBPhenotype:0000062
WBRNAi00074821-van den Heuvel-WBPhenotype:0000688
WBRNAi00072671-van den Heuvel-WBPhenotype:0000050
WBRNAi00072671-van den Heuvel-WBPhenotype:0000059
WBRNAi00072671-van den Heuvel-WBPhenotype:0000676
WBRNAi00060959-Kaplan-WBPhenotype:0000017
WBRNAi00036082-Vidal-WBPhenotype:0000050
WBRNAi00074816-van den Heuvel-WBPhenotype:0000054
WBRNAi00074816-van den Heuvel-WBPhenotype:0000062
WBRNAi00074816-van den Heuvel-WBPhenotype:0000688
WBRNAi00074822-van den Heuvel-WBPhenotype:0000059
WBRNAi00074822-van den Heuvel-WBPhenotype:0000688
WBRNAi00074815-van den Heuvel-WBPhenotype:0000050
WBRNAi00074815-van den Heuvel-WBPhenotype:0000059
WBRNAi00074815-van den Heuvel-WBPhenotype:0000154
WBRNAi00074815-van den Heuvel-WBPhenotype:0000697
WBRNAi00074818-van den Heuvel-WBPhenotype:0000054
WBRNAi00074818-van den Heuvel-WBPhenotype:0000062
WBRNAi00074818-van den Heuvel-WBPhenotype:0000688
WBRNAi00074820-van den Heuvel-WBPhenotype:0000054
WBRNAi00074820-van den Heuvel-WBPhenotype:0000062
WBRNAi00074820-van den Heuvel-WBPhenotype:0000688
WBRNAi00072672-van den Heuvel-WBPhenotype:0000050
WBRNAi00072672-van den Heuvel-WBPhenotype:0000059
WBRNAi00072672-van den Heuvel-WBPhenotype:0000676
WBRNAi00074817-van den Heuvel-WBPhenotype:0000054
WBRNAi00074817-van den Heuvel-WBPhenotype:0000062 
WBRNAi00074817-van den Heuvel-WBPhenotype:0000688 
  
T27C4.4d (As_contig03246)
WBRNAi00074813-van den Heuvel-WBPhenotype:0000059 
WBRNAi00074813-van den Heuvel-WBPhenotype:0000062 
WBRNAi00074813-van den Heuvel-WBPhenotype:0000154 
WBRNAi00074813-van den Heuvel-WBPhenotype:0000697 
WBRNAi00064826--WBPhenotype:0000031 
WBRNAi00064826--WBPhenotype:0000050 
WBRNAi00064826--WBPhenotype:0000054 
WBRNAi00064826--WBPhenotype:0000535 
WBRNAi00068363-Durbin-WBPhenotype:0000031 
WBRNAi00064800--WBPhenotype:0000050 
WBRNAi00064800--WBPhenotype:0000054 
WBRNAi00064800--WBPhenotype:0000535 
WBRNAi00068360-Durbin-WBPhenotype:0000031
WBRNAi00064711--WBPhenotype:0000031
WBRNAi00064711--WBPhenotype:0000050
WBRNAi00064711--WBPhenotype:0000054
WBRNAi00064711--WBPhenotype:0000535
WBRNAi00072668-van den Heuvel-WBPhenotype:0000697
WBRNAi00074808-van den Heuvel-WBPhenotype:0000059
WBRNAi00074808-van den Heuvel-WBPhenotype:0000062
WBRNAi00067817-Roy-WBPhenotype:0000531
WBRNAi00074814-van den Heuvel-WBPhenotype:0000050
WBRNAi00074814-van den Heuvel-WBPhenotype:0000059
WBRNAi00074814-van den Heuvel-WBPhenotype:0000062
WBRNAi00074814-van den Heuvel-WBPhenotype:0000154
WBRNAi00064526--WBPhenotype:0000050
WBRNAi00064578--WBPhenotype:0000050
WBRNAi00026414-Plasterk-WBPhenotype:0000031
WBRNAi00026414-Plasterk-WBPhenotype:0000643
WBRNAi00026414-Plasterk-WBPhenotype:0000697
WBRNAi00026414-Plasterk-WBPhenotype:0000700
WBRNAi00026414-Plasterk-WBPhenotype:0001037
WBRNAi00070516-Ruvkun-WBPhenotype:0000467
WBRNAi00065545-Ahringer-WBPhenotype:0000062
WBRNAi00065541-Ahringer-WBPhenotype:0000062
WBRNAi00065541-Ahringer-WBPhenotype:0001136
WBRNAi00070513-Ruvkun-WBPhenotype:0001171
WBRNAi00068361-Durbin-WBPhenotype:0000031
WBRNAi00064513--WBPhenotype:0000031
WBRNAi00064513--WBPhenotype:0000054
WBRNAi00064513--WBPhenotype:0000535
WBRNAi00064513--WBPhenotype:0000688
WBRNAi00067726-Roy-WBPhenotype:0000531
WBRNAi00067098-Roy-WBPhenotype:0000531
WBRNAi00074811-van den Heuvel-WBPhenotype:0000032
WBRNAi00074811-van den Heuvel-WBPhenotype:0000038
WBRNAi00074811-van den Heuvel-WBPhenotype:0000059
WBRNAi00074811-van den Heuvel-WBPhenotype:0000062
WBRNAi00074811-van den Heuvel-WBPhenotype:0000154
WBRNAi00061551-Piano-WBPhenotype:0000050
WBRNAi00069950-Ahringer-WBPhenotype:0000700
WBRNAi00071523-Grant-WBPhenotype:0000961
WBRNAi00071523-Grant-WBPhenotype:0001425
WBRNAi00074809-van den Heuvel-WBPhenotype:0000062
WBRNAi00074809-van den Heuvel-WBPhenotype:0000154
WBRNAi00074812-van den Heuvel-WBPhenotype:0000062
WBRNAi00074812-van den Heuvel-WBPhenotype:0000154
WBRNAi00074812-van den Heuvel-WBPhenotype:0000700
WBRNAi00074812-van den Heuvel-WBPhenotype:0001037
WBRNAi00068072-Roy-WBPhenotype:0000531
WBRNAi00065540-Ahringer-WBPhenotype:0000409
WBRNAi00065544-Ahringer-WBPhenotype:0000062
WBRNAi00072667-van den Heuvel-WBPhenotype:0000054
WBRNAi00072667-van den Heuvel-WBPhenotype:0000059
WBRNAi00072667-van den Heuvel-WBPhenotype:0000062
WBRNAi00072667-van den Heuvel-WBPhenotype:0000154
WBRNAi00072667-van den Heuvel-WBPhenotype:0000640
WBRNAi00072667-van den Heuvel-WBPhenotype:0000700
WBRNAi00065543-Ahringer-WBPhenotype:0000062
WBRNAi00054293-Hyman-WBPhenotype:0000045
WBRNAi00074810-van den Heuvel-WBPhenotype:0000062
WBRNAi00074810-van den Heuvel-WBPhenotype:0000154
WBRNAi00074810-van den Heuvel-WBPhenotype:0000676
WBRNAi00077705-Herman-WBPhenotype:0000061
WBRNAi00070514-Ruvkun-WBPhenotype:0001171
WBRNAi00070515-Ruvkun-WBPhenotype:0001171
WBRNAi00009227-Ahringer-WBPhenotype:0000640 
WBRNAi00068362-Durbin-WBPhenotype:0000031 
WBRNAi00064680--WBPhenotype:0000688 
WBRNAi00068194-Roy-WBPhenotype:0000531 
WBRNAi00072669-van den Heuvel-WBPhenotype:0000054 
WBRNAi00072669-van den Heuvel-WBPhenotype:0000700 
WBRNAi00066936-Roy-WBPhenotype:0000531 
  
T13H5.5 (As_GTBCVTC01B3C2Z)
WBRNAi00074748-van den Heuvel-WBPhenotype:0000688 
WBRNAi00074748-van den Heuvel-WBPhenotype:0000697 
WBRNAi00074750-van den Heuvel-WBPhenotype:0000688 
WBRNAi00074750-van den Heuvel-WBPhenotype:0000697 
WBRNAi00074755-van den Heuvel-WBPhenotype:0000154 
WBRNAi00074749-van den Heuvel-WBPhenotype:0000164 
WBRNAi00074749-van den Heuvel-WBPhenotype:0000688 
WBRNAi00074749-van den Heuvel-WBPhenotype:0000697
WBRNAi00072644-van den Heuvel-WBPhenotype:0000688
WBRNAi00074751-van den Heuvel-WBPhenotype:0000154
WBRNAi00074751-van den Heuvel-WBPhenotype:0000688
WBRNAi00074751-van den Heuvel-WBPhenotype:0000697
WBRNAi00061520-Piano-WBPhenotype:0000050
WBRNAi00074752-van den Heuvel-WBPhenotype:0000154
WBRNAi00072645-van den Heuvel-WBPhenotype:0000688
WBRNAi00074753-van den Heuvel-WBPhenotype:0000154
WBRNAi00026290-Plasterk-WBPhenotype:0000059
WBRNAi00072643-van den Heuvel-WBPhenotype:0000062
WBRNAi00072643-van den Heuvel-WBPhenotype:0000688
WBRNAi00074754-van den Heuvel-WBPhenotype:0000154
WBRNAi00053299-Hyman-WBPhenotype:0000050
WBRNAi00071181-Grant-WBPhenotype:0000961
WBRNAi00071181-Grant-WBPhenotype:0001425
  
R53.2 (As_contig00905)
WBRNAi00074638-van den Heuvel-WBPhenotype:0000050 
WBRNAi00074638-van den Heuvel-WBPhenotype:0000154 
WBRNAi00074639-van den Heuvel-WBPhenotype:0000050 
WBRNAi00074639-van den Heuvel-WBPhenotype:0000154 
WBRNAi00074637-van den Heuvel-WBPhenotype:0000154 
WBRNAi00072281-van den Heuvel-WBPhenotype:0000050 
WBRNAi00072281-van den Heuvel-WBPhenotype:0000059 
WBRNAi00072281-van den Heuvel-WBPhenotype:0000154 
WBRNAi00074640-van den Heuvel-WBPhenotype:0000154 
WBRNAi00072282-van den Heuvel-WBPhenotype:0000154 
  
R05F9.10 (As_contig02730)
WBRNAi00074602-van den Heuvel-WBPhenotype:0000032 
WBRNAi00074602-van den Heuvel-WBPhenotype:0000059 
WBRNAi00074602-van den Heuvel-WBPhenotype:0000154
WBRNAi00074602-van den Heuvel-WBPhenotype:0001037
WBRNAi00074608-van den Heuvel-WBPhenotype:0000154
WBRNAi00074603-van den Heuvel-WBPhenotype:0000032
WBRNAi00074603-van den Heuvel-WBPhenotype:0000059
WBRNAi00074603-van den Heuvel-WBPhenotype:0000154
WBRNAi00072277-van den Heuvel-WBPhenotype:0000154
WBRNAi00079819-Vidal-WBPhenotype:0000012
WBRNAi00074607-van den Heuvel-WBPhenotype:0000154
WBRNAi00079681-Vidal-WBPhenotype:0000012
WBRNAi00074605-van den Heuvel-WBPhenotype:0000032
WBRNAi00074605-van den Heuvel-WBPhenotype:0000059
WBRNAi00074605-van den Heuvel-WBPhenotype:0000154
WBRNAi00074604-van den Heuvel-WBPhenotype:0000059
WBRNAi00074604-van den Heuvel-WBPhenotype:0000154
WBRNAi00074606-van den Heuvel-WBPhenotype:0000050
WBRNAi00074606-van den Heuvel-WBPhenotype:0000059 
WBRNAi00074606-van den Heuvel-WBPhenotype:0000154 
WBRNAi00079543-Vidal-WBPhenotype:0000012 
WBRNAi00079727-Vidal-WBPhenotype:0000012 
  
M18.8 (As_contig03171)
WBRNAi00074560-van den Heuvel-WBPhenotype:0000050 
WBRNAi00074560-van den Heuvel-WBPhenotype:0000059 
WBRNAi00074560-van den Heuvel-WBPhenotype:0000154 
WBRNAi00074561-van den Heuvel-WBPhenotype:0000050 
WBRNAi00074561-van den Heuvel-WBPhenotype:0000059 
WBRNAi00074561-van den Heuvel-WBPhenotype:0000154 
WBRNAi00074559-van den Heuvel-WBPhenotype:0000154 
WBRNAi00072276-van den Heuvel-WBPhenotype:0000154 
WBRNAi00072276-van den Heuvel-WBPhenotype:0000688 
  
M05B5.2 (As_contig11032)
WBRNAi00074542-van den Heuvel-WBPhenotype:0000062 
WBRNAi00074542-van den Heuvel-WBPhenotype:0000229 
WBRNAi00074542-van den Heuvel-WBPhenotype:0000688 
WBRNAi00025992-Plasterk-WBPhenotype:0000031 
WBRNAi00025992-Plasterk-WBPhenotype:0000643 
WBRNAi00074538-van den Heuvel-WBPhenotype:0000059 
WBRNAi00074538-van den Heuvel-WBPhenotype:0000062 
WBRNAi00074538-van den Heuvel-WBPhenotype:0000154 
WBRNAi00074539-van den Heuvel-WBPhenotype:0000062 
WBRNAi00074539-van den Heuvel-WBPhenotype:0000229 
WBRNAi00074539-van den Heuvel-WBPhenotype:0000688 
WBRNAi00070585-Ruvkun-WBPhenotype:0000467 
WBRNAi00074543-van den Heuvel-WBPhenotype:0000643 
WBRNAi00074543-van den Heuvel-WBPhenotype:0000676 
WBRNAi00074541-van den Heuvel-WBPhenotype:0000062 
WBRNAi00074541-van den Heuvel-WBPhenotype:0000688
WBRNAi00072573-van den Heuvel-WBPhenotype:0000054
WBRNAi00072573-van den Heuvel-WBPhenotype:0000062
WBRNAi00072573-van den Heuvel-WBPhenotype:0000688
WBRNAi00025993-Plasterk-WBPhenotype:0000031
WBRNAi00025993-Plasterk-WBPhenotype:0000643
WBRNAi00070584-Ruvkun-WBPhenotype:0001171
WBRNAi00074540-van den Heuvel-WBPhenotype:0000688
WBRNAi00074537-van den Heuvel-WBPhenotype:0000062
WBRNAi00074537-van den Heuvel-WBPhenotype:0000688
WBRNAi00070582-Ruvkun-WBPhenotype:0001171
WBRNAi00070583-Ruvkun-WBPhenotype:0001171
WBRNAi00074536-van den Heuvel-WBPhenotype:0000059
WBRNAi00074536-van den Heuvel-WBPhenotype:0000154
WBRNAi00074536-van den Heuvel-WBPhenotype:0000164
WBRNAi00072574-van den Heuvel-WBPhenotype:0000032
WBRNAi00072574-van den Heuvel-WBPhenotype:0000059 
WBRNAi00072574-van den Heuvel-WBPhenotype:0000154 
WBRNAi00034437-Vidal-WBPhenotype:0000022 
WBRNAi00034437-Vidal-WBPhenotype:0000164 
WBRNAi00034437-Vidal-WBPhenotype:0000643 
  
K12H4.5 (As_contig02632)
WBRNAi00074526-van den Heuvel-WBPhenotype:0000688 
WBRNAi00071325-Grant-WBPhenotype:0000961 
WBRNAi00071325-Grant-WBPhenotype:0001425 
WBRNAi00078625--WBPhenotype:0000461 
WBRNAi00074527-van den Heuvel-WBPhenotype:0000050 
WBRNAi00074527-van den Heuvel-WBPhenotype:0000059 
WBRNAi00074527-van den Heuvel-WBPhenotype:0000154 
WBRNAi00034321-Vidal-WBPhenotype:0000031 
WBRNAi00050688-Hyman-WBPhenotype:0000050 
WBRNAi00083987--WBPhenotype:0000154
WBRNAi00074521-van den Heuvel-WBPhenotype:0000062
WBRNAi00074521-van den Heuvel-WBPhenotype:0000164
WBRNAi00074521-van den Heuvel-WBPhenotype:0000688
WBRNAi00002656-Hyman-WBPhenotype:0000050
WBRNAi00074520-van den Heuvel-WBPhenotype:0000688
WBRNAi00002792-Hyman-WBPhenotype:0000050
WBRNAi00072568-van den Heuvel-WBPhenotype:0000032
WBRNAi00072568-van den Heuvel-WBPhenotype:0000062
WBRNAi00072568-van den Heuvel-WBPhenotype:0000688
WBRNAi00008996-Ahringer-WBPhenotype:0000031
WBRNAi00008996-Ahringer-WBPhenotype:0000050
WBRNAi00074522-van den Heuvel-WBPhenotype:0000062
WBRNAi00074522-van den Heuvel-WBPhenotype:0000688
WBRNAi00074522-van den Heuvel-WBPhenotype:0000697
WBRNAi00074525-van den Heuvel-WBPhenotype:0000050
WBRNAi00074525-van den Heuvel-WBPhenotype:0000059
WBRNAi00074525-van den Heuvel-WBPhenotype:0000154
WBRNAi00078551--WBPhenotype:0000061
WBRNAi00074523-van den Heuvel-WBPhenotype:0000059
WBRNAi00074523-van den Heuvel-WBPhenotype:0000062
WBRNAi00074523-van den Heuvel-WBPhenotype:0000154
WBRNAi00074523-van den Heuvel-WBPhenotype:0000164
WBRNAi00074523-van den Heuvel-WBPhenotype:0000688
WBRNAi00050687-Hyman-WBPhenotype:0000057
WBRNAi00072569-van den Heuvel-WBPhenotype:0000676
WBRNAi00050690-Hyman-WBPhenotype:0000057
WBRNAi00050689-Hyman-WBPhenotype:0000050
WBRNAi00025960-Plasterk-WBPhenotype:0000059
WBRNAi00074524-van den Heuvel-WBPhenotype:0000050
WBRNAi00074524-van den Heuvel-WBPhenotype:0000059
WBRNAi00074524-van den Heuvel-WBPhenotype:0000154
WBRNAi00069408-Ruvkun-WBPhenotype:0001208 
WBRNAi00069408-Ruvkun-WBPhenotype:0001236 
WBRNAi00072570-van den Heuvel-WBPhenotype:0000050 
WBRNAi00072570-van den Heuvel-WBPhenotype:0000154 
  
F59A2.4b (As_GTBCVTC02FRBLD)
WBRNAi00074488-van den Heuvel-WBPhenotype:0000688 
WBRNAi00074482-van den Heuvel-WBPhenotype:0000059 
WBRNAi00072552-van den Heuvel-WBPhenotype:0000050 
WBRNAi00072552-van den Heuvel-WBPhenotype:0000154 
WBRNAi00072552-van den Heuvel-WBPhenotype:0000697 
WBRNAi00074484-van den Heuvel-WBPhenotype:0000032 
WBRNAi00074484-van den Heuvel-WBPhenotype:0000059 
WBRNAi00074484-van den Heuvel-WBPhenotype:0000164 
WBRNAi00074484-van den Heuvel-WBPhenotype:0000688 
WBRNAi00074484-van den Heuvel-WBPhenotype:0000697 
WBRNAi00066450--WBPhenotype:0000050
WBRNAi00033155-Vidal-WBPhenotype:0000022
WBRNAi00033155-Vidal-WBPhenotype:0000050
WBRNAi00033155-Vidal-WBPhenotype:0000059
WBRNAi00033155-Vidal-WBPhenotype:0000154
WBRNAi00072551-van den Heuvel-WBPhenotype:0000059
WBRNAi00072551-van den Heuvel-WBPhenotype:0000164
WBRNAi00072551-van den Heuvel-WBPhenotype:0000688
WBRNAi00072551-van den Heuvel-WBPhenotype:0000697
WBRNAi00074487-van den Heuvel-WBPhenotype:0000032
WBRNAi00074487-van den Heuvel-WBPhenotype:0000688
WBRNAi00074487-van den Heuvel-WBPhenotype:0000697
WBRNAi00068159-Roy-WBPhenotype:0000531
WBRNAi00049096-Hyman-WBPhenotype:0000050
WBRNAi00074483-van den Heuvel-WBPhenotype:0000059
WBRNAi00074483-van den Heuvel-WBPhenotype:0000164
WBRNAi00074483-van den Heuvel-WBPhenotype:0000688 
WBRNAi00074483-van den Heuvel-WBPhenotype:0000697 
WBRNAi00074485-van den Heuvel-WBPhenotype:0000032 
WBRNAi00074485-van den Heuvel-WBPhenotype:0000688 
WBRNAi00074485-van den Heuvel-WBPhenotype:0000697 
WBRNAi00072553-van den Heuvel-WBPhenotype:0000688 
WBRNAi00072553-van den Heuvel-WBPhenotype:0000697 
WBRNAi00074486-van den Heuvel-WBPhenotype:0000032 
WBRNAi00074486-van den Heuvel-WBPhenotype:0000688 
WBRNAi00074486-van den Heuvel-WBPhenotype:0000697 
WBRNAi00002611-Hyman-WBPhenotype:0000050 
WBRNAi00074481-van den Heuvel-WBPhenotype:0000059 
WBRNAi00074481-van den Heuvel-WBPhenotype:0000164 
WBRNAi00074481-van den Heuvel-WBPhenotype:0000688 
WBRNAi00074481-van den Heuvel-WBPhenotype:0000697 
  
F58A4.4 (As_contig02797)
WBRNAi00074467-van den Heuvel-WBPhenotype:0000062 
WBRNAi00074467-van den Heuvel-WBPhenotype:0000164 
WBRNAi00074467-van den Heuvel-WBPhenotype:0000688 
WBRNAi00074467-van den Heuvel-WBPhenotype:0000697 
WBRNAi00026389-Plasterk-WBPhenotype:0000050 
WBRNAi00074472-van den Heuvel-WBPhenotype:0000062 
WBRNAi00074472-van den Heuvel-WBPhenotype:0000164 
WBRNAi00074472-van den Heuvel-WBPhenotype:0000688 
WBRNAi00074472-van den Heuvel-WBPhenotype:0000697 
WBRNAi00074468-van den Heuvel-WBPhenotype:0000059 
WBRNAi00074468-van den Heuvel-WBPhenotype:0000062 
WBRNAi00074468-van den Heuvel-WBPhenotype:0000164 
WBRNAi00074468-van den Heuvel-WBPhenotype:0000688 
WBRNAi00065033-Plasterk-WBPhenotype:0000679 
WBRNAi00065033-Plasterk-WBPhenotype:0001405 
WBRNAi00074469-van den Heuvel-WBPhenotype:0000059
WBRNAi00074469-van den Heuvel-WBPhenotype:0000062
WBRNAi00074469-van den Heuvel-WBPhenotype:0000164
WBRNAi00074469-van den Heuvel-WBPhenotype:0000688
WBRNAi00074469-van den Heuvel-WBPhenotype:0000697
WBRNAi00008181-Kemphues-WBPhenotype:0000050
WBRNAi00008181-Kemphues-WBPhenotype:0001080
WBRNAi00008181-Kemphues-WBPhenotype:0001121
WBRNAi00008181-Kemphues-WBPhenotype:0001126
WBRNAi00008181-Kemphues-WBPhenotype:0001132
WBRNAi00008181-Kemphues-WBPhenotype:0001141
WBRNAi00002715-Hyman-WBPhenotype:0000050
WBRNAi00072550-van den Heuvel-WBPhenotype:0000688
WBRNAi00072550-van den Heuvel-WBPhenotype:0000697
WBRNAi00008139-Kemphues-WBPhenotype:0000050
WBRNAi00008139-Kemphues-WBPhenotype:0001080
WBRNAi00008139-Kemphues-WBPhenotype:0001082
WBRNAi00008139-Kemphues-WBPhenotype:0001083
WBRNAi00008139-Kemphues-WBPhenotype:0001119
WBRNAi00008139-Kemphues-WBPhenotype:0001121
WBRNAi00008139-Kemphues-WBPhenotype:0001132
WBRNAi00008139-Kemphues-WBPhenotype:0001134
WBRNAi00008139-Kemphues-WBPhenotype:0001141
WBRNAi00008139-Kemphues-WBPhenotype:0001143
WBRNAi00074470-van den Heuvel-WBPhenotype:0000059
WBRNAi00074470-van den Heuvel-WBPhenotype:0000062
WBRNAi00074470-van den Heuvel-WBPhenotype:0000164
WBRNAi00074470-van den Heuvel-WBPhenotype:0000688
WBRNAi00074470-van den Heuvel-WBPhenotype:0000697
WBRNAi00072548-van den Heuvel-WBPhenotype:0000054
WBRNAi00072548-van den Heuvel-WBPhenotype:0000059
WBRNAi00072548-van den Heuvel-WBPhenotype:0000164
WBRNAi00072548-van den Heuvel-WBPhenotype:0000688
WBRNAi00033061-Vidal-WBPhenotype:0000050
WBRNAi00033061-Vidal-WBPhenotype:0000059
WBRNAi00033061-Vidal-WBPhenotype:0000154
WBRNAi00048931-Hyman-WBPhenotype:0000050
WBRNAi00048931-Hyman-WBPhenotype:0000772
WBRNAi00074471-van den Heuvel-WBPhenotype:0000038
WBRNAi00074471-van den Heuvel-WBPhenotype:0000688
WBRNAi00074471-van den Heuvel-WBPhenotype:0000697
WBRNAi00071251-Grant-WBPhenotype:0000961
WBRNAi00071251-Grant-WBPhenotype:0001425
WBRNAi00025744-Plasterk-WBPhenotype:0000050
WBRNAi00072549-van den Heuvel-WBPhenotype:0000688
WBRNAi00072549-van den Heuvel-WBPhenotype:0000697
WBRNAi00074473-van den Heuvel-WBPhenotype:0000050
WBRNAi00074473-van den Heuvel-WBPhenotype:0000059
WBRNAi00074473-van den Heuvel-WBPhenotype:0000154 
WBRNAi00074473-van den Heuvel-WBPhenotype:0000697 
WBRNAi00054041-Hyman-WBPhenotype:0000046 
WBRNAi00054041-Hyman-WBPhenotype:0000050 
WBRNAi00048930-Hyman-WBPhenotype:0000050 
WBRNAi00048930-Hyman-WBPhenotype:0000772 
WBRNAi00002693-Hyman-WBPhenotype:0000050 
WBRNAi00002643-Hyman-WBPhenotype:0000050 
  
F55A11.2 (As_GSY0GUD02FMXSK)
WBRNAi00074433-van den Heuvel-WBPhenotype:0000054 
WBRNAi00074433-van den Heuvel-WBPhenotype:0000059 
WBRNAi00074433-van den Heuvel-WBPhenotype:0000164 
WBRNAi00074433-van den Heuvel-WBPhenotype:0000229 
WBRNAi00074433-van den Heuvel-WBPhenotype:0000688 
WBRNAi00008864-Ahringer-WBPhenotype:0000032 
WBRNAi00008864-Ahringer-WBPhenotype:0000689
WBRNAi00008864-Ahringer-WBPhenotype:0001010
WBRNAi00074435-van den Heuvel-WBPhenotype:0000688
WBRNAi00048408-Hyman-WBPhenotype:0000050
WBRNAi00048408-Hyman-WBPhenotype:0000365
WBRNAi00074431-van den Heuvel-WBPhenotype:0000054
WBRNAi00074431-van den Heuvel-WBPhenotype:0000688
WBRNAi00074431-van den Heuvel-WBPhenotype:0000697
WBRNAi00072532-van den Heuvel-WBPhenotype:0000059
WBRNAi00072532-van den Heuvel-WBPhenotype:0000688
WBRNAi00025644-Plasterk-WBPhenotype:0000050
WBRNAi00025644-Plasterk-WBPhenotype:0000059
WBRNAi00025644-Plasterk-WBPhenotype:0000643
WBRNAi00071722-Grant-WBPhenotype:0000679
WBRNAi00074436-van den Heuvel-WBPhenotype:0000054
WBRNAi00074436-van den Heuvel-WBPhenotype:0000059
WBRNAi00074436-van den Heuvel-WBPhenotype:0000164
WBRNAi00074436-van den Heuvel-WBPhenotype:0000229
WBRNAi00074436-van den Heuvel-WBPhenotype:0000688
WBRNAi00074436-van den Heuvel-WBPhenotype:0000697
WBRNAi00072531-van den Heuvel-WBPhenotype:0000038
WBRNAi00072531-van den Heuvel-WBPhenotype:0000688
WBRNAi00072531-van den Heuvel-WBPhenotype:0000697
WBRNAi00074437-van den Heuvel-WBPhenotype:0000050
WBRNAi00074437-van den Heuvel-WBPhenotype:0000059
WBRNAi00074437-van den Heuvel-WBPhenotype:0000154
WBRNAi00074437-van den Heuvel-WBPhenotype:0000697
WBRNAi00032831-Vidal-WBPhenotype:0000032
WBRNAi00032831-Vidal-WBPhenotype:0000054
WBRNAi00032831-Vidal-WBPhenotype:0000689
WBRNAi00074432-van den Heuvel-WBPhenotype:0000054
WBRNAi00074432-van den Heuvel-WBPhenotype:0000059
WBRNAi00074432-van den Heuvel-WBPhenotype:0000164 
WBRNAi00074432-van den Heuvel-WBPhenotype:0000229 
WBRNAi00074432-van den Heuvel-WBPhenotype:0000688 
WBRNAi00074434-van den Heuvel-WBPhenotype:0000054 
WBRNAi00074434-van den Heuvel-WBPhenotype:0000059 
WBRNAi00074434-van den Heuvel-WBPhenotype:0000229 
WBRNAi00074434-van den Heuvel-WBPhenotype:0000688 
WBRNAi00072530-van den Heuvel-WBPhenotype:0000054 
WBRNAi00072530-van den Heuvel-WBPhenotype:0000059 
WBRNAi00071572-Grant-WBPhenotype:0000258 
WBRNAi00071572-Grant-WBPhenotype:0000961 
WBRNAi00071571-Grant-WBPhenotype:0000961 
WBRNAi00071571-Grant-WBPhenotype:0001425 
  
F39H2.2b (As_contig02712)
WBRNAi00074308-van den Heuvel-WBPhenotype:0000032 
WBRNAi00074308-van den Heuvel-WBPhenotype:0000688
WBRNAi00074308-van den Heuvel-WBPhenotype:0000697
WBRNAi00031999-Vidal-WBPhenotype:0000050
WBRNAi00031999-Vidal-WBPhenotype:0000059
WBRNAi00031999-Vidal-WBPhenotype:0000154
WBRNAi00072481-van den Heuvel-WBPhenotype:0000050
WBRNAi00072481-van den Heuvel-WBPhenotype:0000154
WBRNAi00072481-van den Heuvel-WBPhenotype:0000676
WBRNAi00074313-van den Heuvel-WBPhenotype:0000688
WBRNAi00072479-van den Heuvel-WBPhenotype:0000688
WBRNAi00074310-van den Heuvel-WBPhenotype:0000688
WBRNAi00074310-van den Heuvel-WBPhenotype:0000697
WBRNAi00074309-van den Heuvel-WBPhenotype:0000164
WBRNAi00074309-van den Heuvel-WBPhenotype:0000688
WBRNAi00074309-van den Heuvel-WBPhenotype:0000697
WBRNAi00074314-van den Heuvel-WBPhenotype:0000688
WBRNAi00074314-van den Heuvel-WBPhenotype:0000697 
WBRNAi00074311-van den Heuvel-WBPhenotype:0000062 
WBRNAi00074311-van den Heuvel-WBPhenotype:0000688 
WBRNAi00074311-van den Heuvel-WBPhenotype:0000697 
WBRNAi00074312-van den Heuvel-WBPhenotype:0000050 
WBRNAi00074312-van den Heuvel-WBPhenotype:0000059 
WBRNAi00074312-van den Heuvel-WBPhenotype:0000154 
WBRNAi00072480-van den Heuvel-WBPhenotype:0000050 
WBRNAi00072480-van den Heuvel-WBPhenotype:0000676 
WBRNAi00074315-van den Heuvel-WBPhenotype:0000050 
WBRNAi00074315-van den Heuvel-WBPhenotype:0000059 
WBRNAi00074315-van den Heuvel-WBPhenotype:0000154 
WBRNAi00046803-Hyman-WBPhenotype:0000050 
WBRNAi00061523-Piano-WBPhenotype:0000050 
  
F35C8.7c (As_GSY0GUD02F5MAP)
WBRNAi00074281-van den Heuvel-WBPhenotype:0000025
WBRNAi00074281-van den Heuvel-WBPhenotype:0000059
WBRNAi00074281-van den Heuvel-WBPhenotype:0000154
WBRNAi00074281-van den Heuvel-WBPhenotype:0001037
WBRNAi00074276-van den Heuvel-WBPhenotype:0000032
WBRNAi00074276-van den Heuvel-WBPhenotype:0000038
WBRNAi00074276-van den Heuvel-WBPhenotype:0000688
WBRNAi00074277-van den Heuvel-WBPhenotype:0000032
WBRNAi00074277-van den Heuvel-WBPhenotype:0000688
WBRNAi00072257-van den Heuvel-WBPhenotype:0000059
WBRNAi00072257-van den Heuvel-WBPhenotype:0000154
WBRNAi00074279-van den Heuvel-WBPhenotype:0000032
WBRNAi00074279-van den Heuvel-WBPhenotype:0000062
WBRNAi00074279-van den Heuvel-WBPhenotype:0000688
WBRNAi00074280-van den Heuvel-WBPhenotype:0000025
WBRNAi00074280-van den Heuvel-WBPhenotype:0000059
WBRNAi00074280-van den Heuvel-WBPhenotype:0000154 
WBRNAi00074280-van den Heuvel-WBPhenotype:0001037 
WBRNAi00074282-van den Heuvel-WBPhenotype:0000688 
WBRNAi00074282-van den Heuvel-WBPhenotype:0000697 
WBRNAi00074278-van den Heuvel-WBPhenotype:0000032 
WBRNAi00074278-van den Heuvel-WBPhenotype:0000154 
WBRNAi00074283-van den Heuvel-WBPhenotype:0000154 
  
F25H5.6 (As_GSY0GUD02HDRQP)
WBRNAi00074228-van den Heuvel-WBPhenotype:0000154 
WBRNAi00074228-van den Heuvel-WBPhenotype:0001037 
WBRNAi00074233-van den Heuvel-WBPhenotype:0000050 
WBRNAi00074233-van den Heuvel-WBPhenotype:0000059 
WBRNAi00074233-van den Heuvel-WBPhenotype:0000062 
WBRNAi00074233-van den Heuvel-WBPhenotype:0000154 
WBRNAi00072448-van den Heuvel-WBPhenotype:0000038 
WBRNAi00072448-van den Heuvel-WBPhenotype:0000688
WBRNAi00074235-van den Heuvel-WBPhenotype:0000154
WBRNAi00025232-Plasterk-WBPhenotype:0000059
WBRNAi00025232-Plasterk-WBPhenotype:0000164
WBRNAi00074234-van den Heuvel-WBPhenotype:0000059
WBRNAi00074234-van den Heuvel-WBPhenotype:0000062
WBRNAi00074234-van den Heuvel-WBPhenotype:0000154
WBRNAi00074230-van den Heuvel-WBPhenotype:0000688
WBRNAi00072138-Bowerman-WBPhenotype:0000050
WBRNAi00071037-Grant-WBPhenotype:0000961
WBRNAi00071037-Grant-WBPhenotype:0001425
WBRNAi00072449-van den Heuvel-WBPhenotype:0000154
WBRNAi00025233-Plasterk-WBPhenotype:0000031
WBRNAi00025233-Plasterk-WBPhenotype:0000164
WBRNAi00074229-van den Heuvel-WBPhenotype:0000062
WBRNAi00074229-van den Heuvel-WBPhenotype:0000688
WBRNAi00084368-Ron-WBPhenotype:0001236 
WBRNAi00084368-Ron-WBPhenotype:0001644 
WBRNAi00074231-van den Heuvel-WBPhenotype:0000059 
WBRNAi00074231-van den Heuvel-WBPhenotype:0000062 
WBRNAi00074231-van den Heuvel-WBPhenotype:0000154 
WBRNAi00074231-van den Heuvel-WBPhenotype:0000688 
WBRNAi00031399-Vidal-WBPhenotype:0000154 
WBRNAi00074232-van den Heuvel-WBPhenotype:0000050 
WBRNAi00074232-van den Heuvel-WBPhenotype:0000059 
WBRNAi00074232-van den Heuvel-WBPhenotype:0000062 
WBRNAi00074232-van den Heuvel-WBPhenotype:0000154 
  
F25H2.5 (As_contig12521)
WBRNAi00074227-van den Heuvel-WBPhenotype:0000032 
WBRNAi00074227-van den Heuvel-WBPhenotype:0000688 
WBRNAi00074223-van den Heuvel-WBPhenotype:0000032 
WBRNAi00074223-van den Heuvel-WBPhenotype:0000154
WBRNAi00074223-van den Heuvel-WBPhenotype:0000697
WBRNAi00074223-van den Heuvel-WBPhenotype:0001037
WBRNAi00074222-van den Heuvel-WBPhenotype:0000032
WBRNAi00074222-van den Heuvel-WBPhenotype:0000688
WBRNAi00071055-Grant-WBPhenotype:0000961
WBRNAi00071055-Grant-WBPhenotype:0001425
WBRNAi00074221-van den Heuvel-WBPhenotype:0000032
WBRNAi00064328-Han-WBPhenotype:0000154
WBRNAi00074225-van den Heuvel-WBPhenotype:0000154
WBRNAi00025226-Plasterk-WBPhenotype:0000697
WBRNAi00025226-Plasterk-WBPhenotype:0001037
WBRNAi00065619-Greenwald-WBPhenotype:0001036
WBRNAi00000442-Sumiyoshi-WBPhenotype:0000050
WBRNAi00000442-Sumiyoshi-WBPhenotype:0001037
WBRNAi00025227-Plasterk-WBPhenotype:0000697
WBRNAi00025227-Plasterk-WBPhenotype:0001037 
WBRNAi00074226-van den Heuvel-WBPhenotype:0000032 
WBRNAi00074226-van den Heuvel-WBPhenotype:0000059 
WBRNAi00074226-van den Heuvel-WBPhenotype:0000154 
WBRNAi00072446-van den Heuvel-WBPhenotype:0000054 
WBRNAi00072446-van den Heuvel-WBPhenotype:0000688 
WBRNAi00074224-van den Heuvel-WBPhenotype:0000032 
WBRNAi00074224-van den Heuvel-WBPhenotype:0000688 
  
F23B2.13 (As_contig09476)
WBRNAi00074189-van den Heuvel-WBPhenotype:0000022 
WBRNAi00074189-van den Heuvel-WBPhenotype:0000059 
WBRNAi00074189-van den Heuvel-WBPhenotype:0000164 
WBRNAi00074189-van den Heuvel-WBPhenotype:0000697 
WBRNAi00074192-van den Heuvel-WBPhenotype:0000154 
WBRNAi00074192-van den Heuvel-WBPhenotype:0001037 
WBRNAi00045389-Hyman-WBPhenotype:0000050
WBRNAi00074188-van den Heuvel-WBPhenotype:0000032
WBRNAi00074188-van den Heuvel-WBPhenotype:0000688
WBRNAi00072435-van den Heuvel-WBPhenotype:0000059
WBRNAi00074190-van den Heuvel-WBPhenotype:0000059
WBRNAi00072434-van den Heuvel-WBPhenotype:0000154
WBRNAi00072434-van den Heuvel-WBPhenotype:0000688
WBRNAi00072434-van den Heuvel-WBPhenotype:0000697
WBRNAi00074187-van den Heuvel-WBPhenotype:0000688
WBRNAi00074187-van den Heuvel-WBPhenotype:0000697
WBRNAi00074186-van den Heuvel-WBPhenotype:0000059
WBRNAi00074191-van den Heuvel-WBPhenotype:0000164
WBRNAi00074191-van den Heuvel-WBPhenotype:0000688
WBRNAi00074185-van den Heuvel-WBPhenotype:0000059
WBRNAi00074185-van den Heuvel-WBPhenotype:0000164
WBRNAi00074185-van den Heuvel-WBPhenotype:0000646
  
F22B3.4 (As_GTBCVTC02JWLR3)
WBRNAi00074184-van den Heuvel-WBPhenotype:0000050 
WBRNAi00074181-van den Heuvel-WBPhenotype:0000050 
WBRNAi00072432-van den Heuvel-WBPhenotype:0000050 
WBRNAi00072432-van den Heuvel-WBPhenotype:0000154 
WBRNAi00072431-van den Heuvel-WBPhenotype:0000154 
WBRNAi00072431-van den Heuvel-WBPhenotype:0000688 
WBRNAi00072431-van den Heuvel-WBPhenotype:0001260 
WBRNAi00074183-van den Heuvel-WBPhenotype:0000050 
WBRNAi00074183-van den Heuvel-WBPhenotype:0000154 
WBRNAi00025011-Plasterk-WBPhenotype:0000689 
WBRNAi00074177-van den Heuvel-WBPhenotype:0000050 
WBRNAi00074178-van den Heuvel-WBPhenotype:0000688 
WBRNAi00008075-Kemphues-WBPhenotype:0000050 
WBRNAi00008075-Kemphues-WBPhenotype:0000689 
WBRNAi00074182-van den Heuvel-WBPhenotype:0000688
WBRNAi00074182-van den Heuvel-WBPhenotype:0001260
WBRNAi00007543-Kemphues-WBPhenotype:0000040
WBRNAi00007543-Kemphues-WBPhenotype:0000050
WBRNAi00007543-Kemphues-WBPhenotype:0000689
WBRNAi00007543-Kemphues-WBPhenotype:0001130
WBRNAi00007543-Kemphues-WBPhenotype:0001143
WBRNAi00007543-Kemphues-WBPhenotype:0001150
WBRNAi00007543-Kemphues-WBPhenotype:0001176
WBRNAi00007543-Kemphues-WBPhenotype:0001177
WBRNAi00043841-Hyman-WBPhenotype:0000365
WBRNAi00043841-Hyman-WBPhenotype:0000689
WBRNAi00045270-Hyman-WBPhenotype:0000365
WBRNAi00045270-Hyman-WBPhenotype:0000689
WBRNAi00072433-van den Heuvel-WBPhenotype:0000050
WBRNAi00072433-van den Heuvel-WBPhenotype:0000154
WBRNAi00074179-van den Heuvel-WBPhenotype:0000059 
WBRNAi00074179-van den Heuvel-WBPhenotype:0000154 
WBRNAi00074179-van den Heuvel-WBPhenotype:0001037 
WBRNAi00078935-Goldstein-WBPhenotype:0000050 
WBRNAi00008604-Ahringer-WBPhenotype:0000050 
WBRNAi00074180-van den Heuvel-WBPhenotype:0000688 
WBRNAi00074180-van den Heuvel-WBPhenotype:0001260 
WBRNAi00031250-Vidal-WBPhenotype:0000050 
  
F13E6.2 (As_GTBCVTC01ERSW3)
WBRNAi00074165-van den Heuvel-WBPhenotype:0000032 
WBRNAi00074165-van den Heuvel-WBPhenotype:0000059 
WBRNAi00074165-van den Heuvel-WBPhenotype:0000062 
WBRNAi00074165-van den Heuvel-WBPhenotype:0000154 
WBRNAi00072428-van den Heuvel-WBPhenotype:0000032 
WBRNAi00072428-van den Heuvel-WBPhenotype:0000154 
WBRNAi00072428-van den Heuvel-WBPhenotype:0000643
WBRNAi00074166-van den Heuvel-WBPhenotype:0000032
WBRNAi00074166-van den Heuvel-WBPhenotype:0000059
WBRNAi00074166-van den Heuvel-WBPhenotype:0000062
WBRNAi00074166-van den Heuvel-WBPhenotype:0000154
WBRNAi00074168-van den Heuvel-WBPhenotype:0000032
WBRNAi00074168-van den Heuvel-WBPhenotype:0000154
WBRNAi00074168-van den Heuvel-WBPhenotype:0001037
WBRNAi00072426-van den Heuvel-WBPhenotype:0000059
WBRNAi00072426-van den Heuvel-WBPhenotype:0000062
WBRNAi00072426-van den Heuvel-WBPhenotype:0000688
WBRNAi00074164-van den Heuvel-WBPhenotype:0000032
WBRNAi00074164-van den Heuvel-WBPhenotype:0000062
WBRNAi00074164-van den Heuvel-WBPhenotype:0000688
WBRNAi00074162-van den Heuvel-WBPhenotype:0000032
WBRNAi00074162-van den Heuvel-WBPhenotype:0000062
WBRNAi00074162-van den Heuvel-WBPhenotype:0000688 
WBRNAi00000959-Sumiyoshi-WBPhenotype:0000031 
WBRNAi00074167-van den Heuvel-WBPhenotype:0000032 
WBRNAi00074167-van den Heuvel-WBPhenotype:0000059 
WBRNAi00074167-van den Heuvel-WBPhenotype:0000062 
WBRNAi00074167-van den Heuvel-WBPhenotype:0000154 
WBRNAi00074161-van den Heuvel-WBPhenotype:0000059 
WBRNAi00074161-van den Heuvel-WBPhenotype:0000154 
WBRNAi00074161-van den Heuvel-WBPhenotype:0000638 
WBRNAi00072427-van den Heuvel-WBPhenotype:0000032 
WBRNAi00072427-van den Heuvel-WBPhenotype:0000643 
WBRNAi00074163-van den Heuvel-WBPhenotype:0000059 
WBRNAi00074163-van den Heuvel-WBPhenotype:0000154 
WBRNAi00074163-van den Heuvel-WBPhenotype:0000638 
  
F11A10.5 (As_GSY0GUD02IC92D)
WBRNAi00074141-van den Heuvel-WBPhenotype:0000229
WBRNAi00074141-van den Heuvel-WBPhenotype:0000688
WBRNAi00072250-van den Heuvel-WBPhenotype:0000054
WBRNAi00072250-van den Heuvel-WBPhenotype:0000059
WBRNAi00072250-van den Heuvel-WBPhenotype:0000154
WBRNAi00072250-van den Heuvel-WBPhenotype:0000688
WBRNAi00074143-van den Heuvel-WBPhenotype:0000062
WBRNAi00074143-van den Heuvel-WBPhenotype:0000229
WBRNAi00074143-van den Heuvel-WBPhenotype:0000688
WBRNAi00074140-van den Heuvel-WBPhenotype:0000059
WBRNAi00074140-van den Heuvel-WBPhenotype:0000062
WBRNAi00074140-van den Heuvel-WBPhenotype:0000154
WBRNAi00074140-van den Heuvel-WBPhenotype:0000229
WBRNAi00074140-van den Heuvel-WBPhenotype:0000583
WBRNAi00074137-van den Heuvel-WBPhenotype:0000059
WBRNAi00074142-van den Heuvel-WBPhenotype:0000059
WBRNAi00074142-van den Heuvel-WBPhenotype:0000154 
WBRNAi00074142-van den Heuvel-WBPhenotype:0000583 
WBRNAi00074138-van den Heuvel-WBPhenotype:0000059 
WBRNAi00074138-van den Heuvel-WBPhenotype:0000154 
WBRNAi00074144-van den Heuvel-WBPhenotype:0000154 
WBRNAi00074144-van den Heuvel-WBPhenotype:0000229 
WBRNAi00074139-van den Heuvel-WBPhenotype:0000059 
WBRNAi00072251-van den Heuvel-WBPhenotype:0000154 
  
DY3.2 (As_contig06590)
WBRNAi00074079-van den Heuvel-WBPhenotype:0000032 
WBRNAi00074079-van den Heuvel-WBPhenotype:0000688 
WBRNAi00070489-Ruvkun-WBPhenotype:0001171 
WBRNAi00070488-Ruvkun-WBPhenotype:0001171 
WBRNAi00074081-van den Heuvel-WBPhenotype:0000032 
WBRNAi00074081-van den Heuvel-WBPhenotype:0000050 
WBRNAi00074081-van den Heuvel-WBPhenotype:0000154
WBRNAi00063143-Gruenbaum-WBPhenotype:0000535
WBRNAi00080938--WBPhenotype:0000120
WBRNAi00070490-Ruvkun-WBPhenotype:0000467
WBRNAi00000026-Ahringer-WBPhenotype:0000050
WBRNAi00000026-Ahringer-WBPhenotype:0000054
WBRNAi00000026-Ahringer-WBPhenotype:0001030
WBRNAi00074076-van den Heuvel-WBPhenotype:0000050
WBRNAi00074076-van den Heuvel-WBPhenotype:0000154
WBRNAi00074076-van den Heuvel-WBPhenotype:0000697
WBRNAi00059925-Gruenbaum-WBPhenotype:0000436
WBRNAi00059925-Gruenbaum-WBPhenotype:0001139
WBRNAi00074075-van den Heuvel-WBPhenotype:0000032
WBRNAi00074075-van den Heuvel-WBPhenotype:0000688
WBRNAi00070487-Ruvkun-WBPhenotype:0001171
WBRNAi00081140-Moerman-WBPhenotype:0001569
WBRNAi00080941--WBPhenotype:0000679
WBRNAi00080941--WBPhenotype:0001026
WBRNAi00080936--WBPhenotype:0001143
WBRNAi00072403-van den Heuvel-WBPhenotype:0000050
WBRNAi00074078-van den Heuvel-WBPhenotype:0000032
WBRNAi00074078-van den Heuvel-WBPhenotype:0000688
WBRNAi00030442-Vidal-WBPhenotype:0000050
WBRNAi00030442-Vidal-WBPhenotype:0000154
WBRNAi00074077-van den Heuvel-WBPhenotype:0000032
WBRNAi00074077-van den Heuvel-WBPhenotype:0000688
WBRNAi00077202-Liu-WBPhenotype:0001037
WBRNAi00077202-Liu-WBPhenotype:0001171
WBRNAi00081305-Ahringer-WBPhenotype:0001030
WBRNAi00024969-Plasterk-WBPhenotype:0000050
WBRNAi00024969-Plasterk-WBPhenotype:0000535
WBRNAi00024969-Plasterk-WBPhenotype:0000643
WBRNAi00024969-Plasterk-WBPhenotype:0000689
WBRNAi00074080-van den Heuvel-WBPhenotype:0000032
WBRNAi00074080-van den Heuvel-WBPhenotype:0000688
WBRNAi00072401-van den Heuvel-WBPhenotype:0000050
WBRNAi00072401-van den Heuvel-WBPhenotype:0000062
WBRNAi00072401-van den Heuvel-WBPhenotype:0000154
WBRNAi00072401-van den Heuvel-WBPhenotype:0000688
WBRNAi00043549-Hyman-WBPhenotype:0000050
WBRNAi00043549-Hyman-WBPhenotype:0001034
WBRNAi00074074-van den Heuvel-WBPhenotype:0000032
WBRNAi00074074-van den Heuvel-WBPhenotype:0000688
WBRNAi00072402-van den Heuvel-WBPhenotype:0000050
WBRNAi00080579-Skop-WBPhenotype:0000050
WBRNAi00080579-Skop-WBPhenotype:0001743
WBRNAi00080942--WBPhenotype:0000504
WBRNAi00024970-Plasterk-WBPhenotype:0000050
  
D2030.4 (As_contig03219)
WBRNAi00074066-van den Heuvel-WBPhenotype:0000050 
WBRNAi00074066-van den Heuvel-WBPhenotype:0000154 
WBRNAi00003285-Ahringer-WBPhenotype:0000031 
WBRNAi00022842-Ruvkun-WBPhenotype:0000031 
WBRNAi00022842-Ruvkun-WBPhenotype:0000039 
WBRNAi00022842-Ruvkun-WBPhenotype:0000059 
WBRNAi00074061-van den Heuvel-WBPhenotype:0000050 
WBRNAi00074061-van den Heuvel-WBPhenotype:0000059 
WBRNAi00074061-van den Heuvel-WBPhenotype:0000154 
WBRNAi00084363-Ron-WBPhenotype:0001236 
WBRNAi00084363-Ron-WBPhenotype:0001644 
WBRNAi00072399-van den Heuvel-WBPhenotype:0000050 
WBRNAi00072399-van den Heuvel-WBPhenotype:0000059 
WBRNAi00072399-van den Heuvel-WBPhenotype:0000062 
WBRNAi00072399-van den Heuvel-WBPhenotype:0000154
WBRNAi00071978-Bowerman-WBPhenotype:0000050
WBRNAi00074065-van den Heuvel-WBPhenotype:0000050
WBRNAi00074065-van den Heuvel-WBPhenotype:0000059
WBRNAi00074065-van den Heuvel-WBPhenotype:0000154
WBRNAi00074067-van den Heuvel-WBPhenotype:0000050
WBRNAi00074067-van den Heuvel-WBPhenotype:0000059
WBRNAi00074067-van den Heuvel-WBPhenotype:0000154
WBRNAi00072400-van den Heuvel-WBPhenotype:0000050
WBRNAi00072400-van den Heuvel-WBPhenotype:0000059
WBRNAi00072400-van den Heuvel-WBPhenotype:0000062
WBRNAi00072400-van den Heuvel-WBPhenotype:0000154
WBRNAi00065275-Lee-WBPhenotype:0000061
WBRNAi00074064-van den Heuvel-WBPhenotype:0000050
WBRNAi00074064-van den Heuvel-WBPhenotype:0000059
WBRNAi00074064-van den Heuvel-WBPhenotype:0000154
WBRNAi00074063-van den Heuvel-WBPhenotype:0000059 
WBRNAi00074063-van den Heuvel-WBPhenotype:0000154 
WBRNAi00024955-Plasterk-WBPhenotype:0000059 
WBRNAi00043474-Hyman-WBPhenotype:0000050 
WBRNAi00043474-Hyman-WBPhenotype:0000126 
WBRNAi00074062-van den Heuvel-WBPhenotype:0000688 
WBRNAi00074062-van den Heuvel-WBPhenotype:0000697 
WBRNAi00024954-Plasterk-WBPhenotype:0000050 
WBRNAi00024954-Plasterk-WBPhenotype:0000059 
WBRNAi00072398-van den Heuvel-WBPhenotype:0000154 
WBRNAi00072398-van den Heuvel-WBPhenotype:0000164 
WBRNAi00072398-van den Heuvel-WBPhenotype:0000688 
  
C49H3.8 (As_contig01590)
WBRNAi00074027-van den Heuvel-WBPhenotype:0000050 
WBRNAi00074027-van den Heuvel-WBPhenotype:0000059 
WBRNAi00074027-van den Heuvel-WBPhenotype:0000154
WBRNAi00008538-Ahringer-WBPhenotype:0000031
WBRNAi00008538-Ahringer-WBPhenotype:0000038
WBRNAi00008538-Ahringer-WBPhenotype:0000050
WBRNAi00008538-Ahringer-WBPhenotype:0000640
WBRNAi00008538-Ahringer-WBPhenotype:0000643
WBRNAi00074025-van den Heuvel-WBPhenotype:0000062
WBRNAi00074025-van den Heuvel-WBPhenotype:0000688
WBRNAi00074029-van den Heuvel-WBPhenotype:0000059
WBRNAi00074029-van den Heuvel-WBPhenotype:0000154
WBRNAi00074028-van den Heuvel-WBPhenotype:0000050
WBRNAi00074028-van den Heuvel-WBPhenotype:0000059
WBRNAi00074028-van den Heuvel-WBPhenotype:0000154
WBRNAi00072386-van den Heuvel-WBPhenotype:0000688
WBRNAi00074023-van den Heuvel-WBPhenotype:0000059
WBRNAi00074023-van den Heuvel-WBPhenotype:0000062
WBRNAi00074023-van den Heuvel-WBPhenotype:0000154
WBRNAi00042841-Hyman-WBPhenotype:0000050
WBRNAi00042841-Hyman-WBPhenotype:0000365
WBRNAi00072387-van den Heuvel-WBPhenotype:0000050
WBRNAi00074030-van den Heuvel-WBPhenotype:0000050
WBRNAi00074030-van den Heuvel-WBPhenotype:0000059
WBRNAi00074030-van den Heuvel-WBPhenotype:0000154
WBRNAi00074026-van den Heuvel-WBPhenotype:0000032
WBRNAi00074026-van den Heuvel-WBPhenotype:0000050
WBRNAi00074026-van den Heuvel-WBPhenotype:0000059
WBRNAi00074026-van den Heuvel-WBPhenotype:0000062
WBRNAi00074026-van den Heuvel-WBPhenotype:0000154
WBRNAi00074024-van den Heuvel-WBPhenotype:0000062
WBRNAi00074024-van den Heuvel-WBPhenotype:0000688
WBRNAi00024873-Plasterk-WBPhenotype:0000031
WBRNAi00024873-Plasterk-WBPhenotype:0000050
WBRNAi00072388-van den Heuvel-WBPhenotype:0000154 
WBRNAi00030002-Vidal-WBPhenotype:0000050 
WBRNAi00030002-Vidal-WBPhenotype:0000154 
WBRNAi00030002-Vidal-WBPhenotype:0001037 
  
C29E4.8 (As_contig03163)
WBRNAi00073966-van den Heuvel-WBPhenotype:0000164 
WBRNAi00073966-van den Heuvel-WBPhenotype:0000229 
WBRNAi00073966-van den Heuvel-WBPhenotype:0000688 
WBRNAi00073966-van den Heuvel-WBPhenotype:0000697 
WBRNAi00073969-van den Heuvel-WBPhenotype:0000229 
WBRNAi00073969-van den Heuvel-WBPhenotype:0000688 
WBRNAi00072363-van den Heuvel-WBPhenotype:0000054 
WBRNAi00072363-van den Heuvel-WBPhenotype:0000164 
WBRNAi00072363-van den Heuvel-WBPhenotype:0000688 
WBRNAi00002504-Hyman-WBPhenotype:0000050 
WBRNAi00073964-van den Heuvel-WBPhenotype:0000164
WBRNAi00073964-van den Heuvel-WBPhenotype:0000229
WBRNAi00073964-van den Heuvel-WBPhenotype:0000688
WBRNAi00073964-van den Heuvel-WBPhenotype:0000697
WBRNAi00008460-Ahringer-WBPhenotype:0000031
WBRNAi00008460-Ahringer-WBPhenotype:0000050
WBRNAi00008460-Ahringer-WBPhenotype:0000689
WBRNAi00073968-van den Heuvel-WBPhenotype:0000688
WBRNAi00073968-van den Heuvel-WBPhenotype:0000697
WBRNAi00073963-van den Heuvel-WBPhenotype:0000164
WBRNAi00073963-van den Heuvel-WBPhenotype:0000229
WBRNAi00073963-van den Heuvel-WBPhenotype:0000688
WBRNAi00073963-van den Heuvel-WBPhenotype:0000697
WBRNAi00024669-Plasterk-WBPhenotype:0000059
WBRNAi00073965-van den Heuvel-WBPhenotype:0000164
WBRNAi00073965-van den Heuvel-WBPhenotype:0000229
WBRNAi00073965-van den Heuvel-WBPhenotype:0000688 
WBRNAi00073965-van den Heuvel-WBPhenotype:0000697 
WBRNAi00072364-van den Heuvel-WBPhenotype:0000688 
WBRNAi00072364-van den Heuvel-WBPhenotype:0000697 
WBRNAi00041453-Hyman-WBPhenotype:0000050 
WBRNAi00041453-Hyman-WBPhenotype:0001152 
WBRNAi00072365-van den Heuvel-WBPhenotype:0000688 
WBRNAi00072365-van den Heuvel-WBPhenotype:0000697 
WBRNAi00073967-van den Heuvel-WBPhenotype:0000688 
WBRNAi00073967-van den Heuvel-WBPhenotype:0000697 
WBRNAi00073970-van den Heuvel-WBPhenotype:0000154 
WBRNAi00029313-Vidal-WBPhenotype:0000689 
  
C23H4.1 (As_contig03031)
WBRNAi00073952-van den Heuvel-WBPhenotype:0000050 
WBRNAi00073952-van den Heuvel-WBPhenotype:0000059 
WBRNAi00073952-van den Heuvel-WBPhenotype:0000154
WBRNAi00072244-van den Heuvel-WBPhenotype:0000050
WBRNAi00072244-van den Heuvel-WBPhenotype:0000154
WBRNAi00073950-van den Heuvel-WBPhenotype:0000050
WBRNAi00073950-van den Heuvel-WBPhenotype:0000059
WBRNAi00073950-van den Heuvel-WBPhenotype:0000154
WBRNAi00060648-Kaplan-WBPhenotype:0000017
WBRNAi00073953-van den Heuvel-WBPhenotype:0000050
WBRNAi00073953-van den Heuvel-WBPhenotype:0000059
WBRNAi00073953-van den Heuvel-WBPhenotype:0000154
WBRNAi00060646-Kaplan-WBPhenotype:0000017
WBRNAi00073951-van den Heuvel-WBPhenotype:0000050
WBRNAi00073951-van den Heuvel-WBPhenotype:0000059
WBRNAi00073951-van den Heuvel-WBPhenotype:0000154
WBRNAi00073954-van den Heuvel-WBPhenotype:0000050
WBRNAi00060647-Kaplan-WBPhenotype:0000017
  
C18D11.4 (As_contig00176)
WBRNAi00073946-van den Heuvel-WBPhenotype:0000032 
WBRNAi00073946-van den Heuvel-WBPhenotype:0000688 
WBRNAi00002640-Hyman-WBPhenotype:0000059 
WBRNAi00040926-Hyman-WBPhenotype:0000057 
WBRNAi00024590-Plasterk-WBPhenotype:0000031 
WBRNAi00024590-Plasterk-WBPhenotype:0000643 
WBRNAi00008419-Ahringer-WBPhenotype:0000031 
WBRNAi00002777-Hyman-WBPhenotype:0000059 
WBRNAi00075217-van den Heuvel-WBPhenotype:0000038 
WBRNAi00075217-van den Heuvel-WBPhenotype:0000154 
WBRNAi00075217-van den Heuvel-WBPhenotype:0000697 
WBRNAi00073949-van den Heuvel-WBPhenotype:0000032 
WBRNAi00073949-van den Heuvel-WBPhenotype:0000688 
WBRNAi00075216-van den Heuvel-WBPhenotype:0000038 
WBRNAi00075216-van den Heuvel-WBPhenotype:0000154
WBRNAi00075216-van den Heuvel-WBPhenotype:0000697
WBRNAi00073948-van den Heuvel-WBPhenotype:0000032
WBRNAi00073948-van den Heuvel-WBPhenotype:0000688
WBRNAi00073948-van den Heuvel-WBPhenotype:0000697
WBRNAi00064400-Strange-WBPhenotype:0001236
WBRNAi00073942-van den Heuvel-WBPhenotype:0000688
WBRNAi00073942-van den Heuvel-WBPhenotype:0000697
WBRNAi00073945-van den Heuvel-WBPhenotype:0000032
WBRNAi00073945-van den Heuvel-WBPhenotype:0000688
WBRNAi00073945-van den Heuvel-WBPhenotype:0000697
WBRNAi00073943-van den Heuvel-WBPhenotype:0000688
WBRNAi00073943-van den Heuvel-WBPhenotype:0000697
WBRNAi00072351-van den Heuvel-WBPhenotype:0000050
WBRNAi00072351-van den Heuvel-WBPhenotype:0000062
WBRNAi00072351-van den Heuvel-WBPhenotype:0000154
WBRNAi00072351-van den Heuvel-WBPhenotype:0001260
WBRNAi00073947-van den Heuvel-WBPhenotype:0000032
WBRNAi00073947-van den Heuvel-WBPhenotype:0000688
WBRNAi00073947-van den Heuvel-WBPhenotype:0000697
WBRNAi00072350-van den Heuvel-WBPhenotype:0000688
WBRNAi00066341--WBPhenotype:0000031
WBRNAi00066341--WBPhenotype:0000054
WBRNAi00066341--WBPhenotype:0000688
WBRNAi00066341--WBPhenotype:0000691
WBRNAi00066341--WBPhenotype:0001093
WBRNAi00072352-van den Heuvel-WBPhenotype:0000059
WBRNAi00072352-van den Heuvel-WBPhenotype:0000062
WBRNAi00072352-van den Heuvel-WBPhenotype:0000154
WBRNAi00040925-Hyman-WBPhenotype:0000057
WBRNAi00029069-Vidal-WBPhenotype:0000186
WBRNAi00073944-van den Heuvel-WBPhenotype:0000154
WBRNAi00073944-van den Heuvel-WBPhenotype:0000697 
  
B0491.5 (As_contig00217)
WBRNAi00073891-van den Heuvel-WBPhenotype:0000688 
WBRNAi00073892-van den Heuvel-WBPhenotype:0000688 
WBRNAi00072335-van den Heuvel-WBPhenotype:0000688 
WBRNAi00073889-van den Heuvel-WBPhenotype:0000229 
WBRNAi00073889-van den Heuvel-WBPhenotype:0000688 
WBRNAi00073887-van den Heuvel-WBPhenotype:0000688 
WBRNAi00072336-van den Heuvel-WBPhenotype:0000154 
WBRNAi00024407-Plasterk-WBPhenotype:0000050 
WBRNAi00024407-Plasterk-WBPhenotype:0000059 
WBRNAi00008312-Ahringer-WBPhenotype:0000050 
WBRNAi00008312-Ahringer-WBPhenotype:0000054 
WBRNAi00008312-Ahringer-WBPhenotype:0000059 
WBRNAi00008312-Ahringer-WBPhenotype:0000535 
WBRNAi00073894-van den Heuvel-WBPhenotype:0000688 
WBRNAi00073888-van den Heuvel-WBPhenotype:0000229 
WBRNAi00073888-van den Heuvel-WBPhenotype:0000688 
WBRNAi00039103-Hyman-WBPhenotype:0000050 
WBRNAi00073893-van den Heuvel-WBPhenotype:0000688 
WBRNAi00072337-van den Heuvel-WBPhenotype:0000154 
WBRNAi00073890-van den Heuvel-WBPhenotype:0000688 
WBRNAi00028167-Vidal-WBPhenotype:0000050 
WBRNAi00028167-Vidal-WBPhenotype:0000059 
WBRNAi00028167-Vidal-WBPhenotype:0000154 
  
B0286.4a (As_contig07200)
WBRNAi00073876-van den Heuvel-WBPhenotype:0000059 
WBRNAi00073876-van den Heuvel-WBPhenotype:0000062 
WBRNAi00073876-van den Heuvel-WBPhenotype:0000154 
WBRNAi00073876-van den Heuvel-WBPhenotype:0000643 
WBRNAi00071128-Grant-WBPhenotype:0000961
WBRNAi00071128-Grant-WBPhenotype:0001425
WBRNAi00073874-van den Heuvel-WBPhenotype:0000032
WBRNAi00073874-van den Heuvel-WBPhenotype:0000059
WBRNAi00073874-van den Heuvel-WBPhenotype:0000062
WBRNAi00073874-van den Heuvel-WBPhenotype:0000229
WBRNAi00073874-van den Heuvel-WBPhenotype:0000688
WBRNAi00073874-van den Heuvel-WBPhenotype:0000697
WBRNAi00073872-van den Heuvel-WBPhenotype:0000032
WBRNAi00073872-van den Heuvel-WBPhenotype:0000062
WBRNAi00073872-van den Heuvel-WBPhenotype:0000229
WBRNAi00073872-van den Heuvel-WBPhenotype:0000688
WBRNAi00073872-van den Heuvel-WBPhenotype:0000697
WBRNAi00072328-van den Heuvel-WBPhenotype:0000059
WBRNAi00072328-van den Heuvel-WBPhenotype:0000154
WBRNAi00072328-van den Heuvel-WBPhenotype:0000676
WBRNAi00023018-Ruvkun-WBPhenotype:0001183
WBRNAi00028066-Vidal-WBPhenotype:0000031
WBRNAi00028066-Vidal-WBPhenotype:0000059
WBRNAi00028066-Vidal-WBPhenotype:0000154
WBRNAi00072327-van den Heuvel-WBPhenotype:0000059
WBRNAi00072327-van den Heuvel-WBPhenotype:0000154
WBRNAi00072327-van den Heuvel-WBPhenotype:0000676
WBRNAi00073871-van den Heuvel-WBPhenotype:0000032
WBRNAi00073871-van den Heuvel-WBPhenotype:0000062
WBRNAi00073871-van den Heuvel-WBPhenotype:0000229
WBRNAi00073871-van den Heuvel-WBPhenotype:0000688
WBRNAi00073871-van den Heuvel-WBPhenotype:0000697
WBRNAi00008290-Ahringer-WBPhenotype:0000038
WBRNAi00008290-Ahringer-WBPhenotype:0000050
WBRNAi00008290-Ahringer-WBPhenotype:0000060
WBRNAi00008290-Ahringer-WBPhenotype:0000643
WBRNAi00024376-Plasterk-WBPhenotype:0000031
WBRNAi00024376-Plasterk-WBPhenotype:0000643
WBRNAi00024376-Plasterk-WBPhenotype:0001037
WBRNAi00073873-van den Heuvel-WBPhenotype:0000032
WBRNAi00073873-van den Heuvel-WBPhenotype:0000062
WBRNAi00073873-van den Heuvel-WBPhenotype:0000154
WBRNAi00073873-van den Heuvel-WBPhenotype:0000229
WBRNAi00073873-van den Heuvel-WBPhenotype:0000697
WBRNAi00070052-Ketting-WBPhenotype:0000062
WBRNAi00038883-Hyman-WBPhenotype:0000056
WBRNAi00072326-van den Heuvel-WBPhenotype:0000688
WBRNAi00073878-van den Heuvel-WBPhenotype:0000059
WBRNAi00073878-van den Heuvel-WBPhenotype:0000154
WBRNAi00073877-van den Heuvel-WBPhenotype:0000059
WBRNAi00073877-van den Heuvel-WBPhenotype:0000062
WBRNAi00073877-van den Heuvel-WBPhenotype:0000688
WBRNAi00023628-Ruvkun-WBPhenotype:0001183 
WBRNAi00073875-van den Heuvel-WBPhenotype:0000032 
WBRNAi00073875-van den Heuvel-WBPhenotype:0000059 
WBRNAi00073875-van den Heuvel-WBPhenotype:0000062 
WBRNAi00073875-van den Heuvel-WBPhenotype:0000688 
  
B0286.4d (As_contig00515)
WBRNAi00073876-van den Heuvel-WBPhenotype:0000059 
WBRNAi00073876-van den Heuvel-WBPhenotype:0000062 
WBRNAi00073876-van den Heuvel-WBPhenotype:0000154 
WBRNAi00073876-van den Heuvel-WBPhenotype:0000643 
WBRNAi00071128-Grant-WBPhenotype:0000961 
WBRNAi00071128-Grant-WBPhenotype:0001425 
WBRNAi00073874-van den Heuvel-WBPhenotype:0000032 
WBRNAi00073874-van den Heuvel-WBPhenotype:0000059 
WBRNAi00073874-van den Heuvel-WBPhenotype:0000062 
WBRNAi00073874-van den Heuvel-WBPhenotype:0000229
WBRNAi00073874-van den Heuvel-WBPhenotype:0000688
WBRNAi00073874-van den Heuvel-WBPhenotype:0000697
WBRNAi00073872-van den Heuvel-WBPhenotype:0000032
WBRNAi00073872-van den Heuvel-WBPhenotype:0000062
WBRNAi00073872-van den Heuvel-WBPhenotype:0000229
WBRNAi00073872-van den Heuvel-WBPhenotype:0000688
WBRNAi00073872-van den Heuvel-WBPhenotype:0000697
WBRNAi00072328-van den Heuvel-WBPhenotype:0000059
WBRNAi00072328-van den Heuvel-WBPhenotype:0000154
WBRNAi00072328-van den Heuvel-WBPhenotype:0000676
WBRNAi00023018-Ruvkun-WBPhenotype:0001183
WBRNAi00028066-Vidal-WBPhenotype:0000031
WBRNAi00028066-Vidal-WBPhenotype:0000059
WBRNAi00028066-Vidal-WBPhenotype:0000154
WBRNAi00072327-van den Heuvel-WBPhenotype:0000059
WBRNAi00072327-van den Heuvel-WBPhenotype:0000154
WBRNAi00072327-van den Heuvel-WBPhenotype:0000676
WBRNAi00073871-van den Heuvel-WBPhenotype:0000032
WBRNAi00073871-van den Heuvel-WBPhenotype:0000062
WBRNAi00073871-van den Heuvel-WBPhenotype:0000229
WBRNAi00073871-van den Heuvel-WBPhenotype:0000688
WBRNAi00073871-van den Heuvel-WBPhenotype:0000697
WBRNAi00008290-Ahringer-WBPhenotype:0000038
WBRNAi00008290-Ahringer-WBPhenotype:0000050
WBRNAi00008290-Ahringer-WBPhenotype:0000060
WBRNAi00008290-Ahringer-WBPhenotype:0000643
WBRNAi00024376-Plasterk-WBPhenotype:0000031
WBRNAi00024376-Plasterk-WBPhenotype:0000643
WBRNAi00024376-Plasterk-WBPhenotype:0001037
WBRNAi00073873-van den Heuvel-WBPhenotype:0000032
WBRNAi00073873-van den Heuvel-WBPhenotype:0000062
WBRNAi00073873-van den Heuvel-WBPhenotype:0000154
WBRNAi00073873-van den Heuvel-WBPhenotype:0000229
WBRNAi00073873-van den Heuvel-WBPhenotype:0000697
WBRNAi00070052-Ketting-WBPhenotype:0000062
WBRNAi00038883-Hyman-WBPhenotype:0000056
WBRNAi00072326-van den Heuvel-WBPhenotype:0000688
WBRNAi00073878-van den Heuvel-WBPhenotype:0000059
WBRNAi00073878-van den Heuvel-WBPhenotype:0000154
WBRNAi00073877-van den Heuvel-WBPhenotype:0000059
WBRNAi00073877-van den Heuvel-WBPhenotype:0000062
WBRNAi00073877-van den Heuvel-WBPhenotype:0000688
WBRNAi00023628-Ruvkun-WBPhenotype:0001183
WBRNAi00073875-van den Heuvel-WBPhenotype:0000032
WBRNAi00073875-van den Heuvel-WBPhenotype:0000059
WBRNAi00073875-van den Heuvel-WBPhenotype:0000062
WBRNAi00073875-van den Heuvel-WBPhenotype:0000688
  
  
W02F12.5 (As_GSY0GUD02F7GEG)
WBRNAi00073839-van den Heuvel-WBPhenotype:0000059 
WBRNAi00009244-Ahringer-WBPhenotype:0000031 
WBRNAi00009244-Ahringer-WBPhenotype:0000050 
WBRNAi00072679-van den Heuvel-WBPhenotype:0000059 
WBRNAi00073844-van den Heuvel-WBPhenotype:0000059 
WBRNAi00073844-van den Heuvel-WBPhenotype:0000688 
WBRNAi00036204-Vidal-WBPhenotype:0000059 
WBRNAi00036204-Vidal-WBPhenotype:0000689 
WBRNAi00073841-van den Heuvel-WBPhenotype:0000059 
WBRNAi00073842-van den Heuvel-WBPhenotype:0000059 
WBRNAi00073842-van den Heuvel-WBPhenotype:0000643 
WBRNAi00026463-Plasterk-WBPhenotype:0000050 
WBRNAi00026463-Plasterk-WBPhenotype:0000059 
WBRNAi00073840-van den Heuvel-WBPhenotype:0000059 
WBRNAi00071538-Grant-WBPhenotype:0000961 
WBRNAi00071538-Grant-WBPhenotype:0001425 
WBRNAi00072680-van den Heuvel-WBPhenotype:0000059 
WBRNAi00072680-van den Heuvel-WBPhenotype:0000688 
WBRNAi00073843-van den Heuvel-WBPhenotype:0000059 
WBRNAi00073843-van den Heuvel-WBPhenotype:0000688 
WBRNAi00054619-Hyman-WBPhenotype:0000050 
WBRNAi00054619-Hyman-WBPhenotype:0000270 
WBRNAi00073846-van den Heuvel-WBPhenotype:0000059 
WBRNAi00073846-van den Heuvel-WBPhenotype:0000688 
WBRNAi00073845-van den Heuvel-WBPhenotype:0000059 
WBRNAi00073845-van den Heuvel-WBPhenotype:0000643 
WBRNAi00072681-van den Heuvel-WBPhenotype:0000059 
WBRNAi00072681-van den Heuvel-WBPhenotype:0000688 
  
T09B4.1 (As_GSY0GUD02IY4X2)
WBRNAi00073813-van den Heuvel-WBPhenotype:0000059 
WBRNAi00073813-van den Heuvel-WBPhenotype:0000154 
WBRNAi00073813-van den Heuvel-WBPhenotype:0000164 
WBRNAi00073813-van den Heuvel-WBPhenotype:0000688 
WBRNAi00073813-van den Heuvel-WBPhenotype:0000697 
WBRNAi00072291-van den Heuvel-WBPhenotype:0000050 
WBRNAi00073812-van den Heuvel-WBPhenotype:0000164 
WBRNAi00073812-van den Heuvel-WBPhenotype:0000688 
WBRNAi00073812-van den Heuvel-WBPhenotype:0000697 
WBRNAi00073810-van den Heuvel-WBPhenotype:0000164 
WBRNAi00073810-van den Heuvel-WBPhenotype:0000688 
WBRNAi00073810-van den Heuvel-WBPhenotype:0000697 
WBRNAi00081636-Dreier-WBPhenotype:0001405 
WBRNAi00073814-van den Heuvel-WBPhenotype:0000688 
WBRNAi00073814-van den Heuvel-WBPhenotype:0000697 
WBRNAi00073811-van den Heuvel-WBPhenotype:0000164 
WBRNAi00073811-van den Heuvel-WBPhenotype:0000688 
WBRNAi00073811-van den Heuvel-WBPhenotype:0000697 
WBRNAi00072290-van den Heuvel-WBPhenotype:0000050 
WBRNAi00072290-van den Heuvel-WBPhenotype:0000154 
WBRNAi00072290-van den Heuvel-WBPhenotype:0000688 
  
R144.11 (As_GSY0GUD02G6SLA)
WBRNAi00073797-van den Heuvel-WBPhenotype:0000229 
WBRNAi00073797-van den Heuvel-WBPhenotype:0000688 
WBRNAi00073801-van den Heuvel-WBPhenotype:0000059 
WBRNAi00073801-van den Heuvel-WBPhenotype:0000154 
WBRNAi00073798-van den Heuvel-WBPhenotype:0000038 
WBRNAi00073798-van den Heuvel-WBPhenotype:0000229 
WBRNAi00073798-van den Heuvel-WBPhenotype:0000583 
WBRNAi00073798-van den Heuvel-WBPhenotype:0000688 
WBRNAi00072603-van den Heuvel-WBPhenotype:0000154 
WBRNAi00072603-van den Heuvel-WBPhenotype:0000688 
WBRNAi00072603-van den Heuvel-WBPhenotype:0000697 
WBRNAi00073799-van den Heuvel-WBPhenotype:0000050 
WBRNAi00073799-van den Heuvel-WBPhenotype:0000059 
WBRNAi00073799-van den Heuvel-WBPhenotype:0000154 
WBRNAi00073796-van den Heuvel-WBPhenotype:0000229 
WBRNAi00073796-van den Heuvel-WBPhenotype:0000688 
WBRNAi00073795-van den Heuvel-WBPhenotype:0000059 
WBRNAi00073795-van den Heuvel-WBPhenotype:0000062 
WBRNAi00073795-van den Heuvel-WBPhenotype:0000154 
WBRNAi00073795-van den Heuvel-WBPhenotype:0000229 
WBRNAi00073800-van den Heuvel-WBPhenotype:0000059 
WBRNAi00073800-van den Heuvel-WBPhenotype:0000154 
  
C18E9.4 (As_contig08843)
WBRNAi00073725-van den Heuvel-WBPhenotype:0000688
WBRNAi00073726-van den Heuvel-WBPhenotype:0000050
WBRNAi00073726-van den Heuvel-WBPhenotype:0000059
WBRNAi00073726-van den Heuvel-WBPhenotype:0000154
WBRNAi00040953-Hyman-WBPhenotype:0000050
WBRNAi00073720-van den Heuvel-WBPhenotype:0000164
WBRNAi00073720-van den Heuvel-WBPhenotype:0000688
WBRNAi00065335-Lee-WBPhenotype:0000061
WBRNAi00072355-van den Heuvel-WBPhenotype:0000154
WBRNAi00072354-van den Heuvel-WBPhenotype:0000154
WBRNAi00071191-Grant-WBPhenotype:0000961
WBRNAi00071191-Grant-WBPhenotype:0001425
WBRNAi00073721-van den Heuvel-WBPhenotype:0000229
WBRNAi00073721-van den Heuvel-WBPhenotype:0000688
WBRNAi00073721-van den Heuvel-WBPhenotype:0000697
WBRNAi00072353-van den Heuvel-WBPhenotype:0000688
WBRNAi00073723-van den Heuvel-WBPhenotype:0000050 
WBRNAi00073723-van den Heuvel-WBPhenotype:0000059 
WBRNAi00073723-van den Heuvel-WBPhenotype:0000154 
WBRNAi00008422-Ahringer-WBPhenotype:0000031 
WBRNAi00008422-Ahringer-WBPhenotype:0000050 
WBRNAi00024594-Plasterk-WBPhenotype:0000059 
WBRNAi00073719-van den Heuvel-WBPhenotype:0000229 
WBRNAi00073719-van den Heuvel-WBPhenotype:0000688 
WBRNAi00073719-van den Heuvel-WBPhenotype:0000697 
WBRNAi00073724-van den Heuvel-WBPhenotype:0000050 
WBRNAi00073724-van den Heuvel-WBPhenotype:0000059 
WBRNAi00073724-van den Heuvel-WBPhenotype:0000154 
WBRNAi00073722-van den Heuvel-WBPhenotype:0000164 
WBRNAi00073722-van den Heuvel-WBPhenotype:0000688 
  
T23H2.5 (As_contig00541)
WBRNAi00073627-van den Heuvel-WBPhenotype:0000050
WBRNAi00073627-van den Heuvel-WBPhenotype:0000154
WBRNAi00073626-van den Heuvel-WBPhenotype:0000038
WBRNAi00073626-van den Heuvel-WBPhenotype:0000059
WBRNAi00073626-van den Heuvel-WBPhenotype:0000154
WBRNAi00073626-van den Heuvel-WBPhenotype:0000697
WBRNAi00073623-van den Heuvel-WBPhenotype:0000032
WBRNAi00073623-van den Heuvel-WBPhenotype:0000062
WBRNAi00073623-van den Heuvel-WBPhenotype:0000688
WBRNAi00073623-van den Heuvel-WBPhenotype:0000697
WBRNAi00071684-Grant-WBPhenotype:0000679
WBRNAi00073624-van den Heuvel-WBPhenotype:0000154
WBRNAi00004295-Ahringer-WBPhenotype:0000229
WBRNAi00004295-Ahringer-WBPhenotype:0001010
WBRNAi00072661-van den Heuvel-WBPhenotype:0000032
WBRNAi00072661-van den Heuvel-WBPhenotype:0000688
WBRNAi00060688-Kaplan-WBPhenotype:0000017
WBRNAi00078046-Grant-WBPhenotype:0001428
WBRNAi00035897-Vidal-WBPhenotype:0000025
WBRNAi00035897-Vidal-WBPhenotype:0000032
WBRNAi00073622-van den Heuvel-WBPhenotype:0000032
WBRNAi00073622-van den Heuvel-WBPhenotype:0000062
WBRNAi00073622-van den Heuvel-WBPhenotype:0000688
WBRNAi00073621-van den Heuvel-WBPhenotype:0000032
WBRNAi00073621-van den Heuvel-WBPhenotype:0000050
WBRNAi00073621-van den Heuvel-WBPhenotype:0000059
WBRNAi00073621-van den Heuvel-WBPhenotype:0000154
WBRNAi00072663-van den Heuvel-WBPhenotype:0000032
WBRNAi00070999-Grant-WBPhenotype:0000258
WBRNAi00070999-Grant-WBPhenotype:0000961
WBRNAi00073625-van den Heuvel-WBPhenotype:0000050
WBRNAi00073625-van den Heuvel-WBPhenotype:0000154
WBRNAi00070998-Grant-WBPhenotype:0000961 
WBRNAi00070998-Grant-WBPhenotype:0001425 
WBRNAi00026386-Plasterk-WBPhenotype:0001261 
WBRNAi00072128-Bowerman-WBPhenotype:0000050 
WBRNAi00063989-Kenyon-WBPhenotype:0000061 
WBRNAi00072129-Bowerman-WBPhenotype:0000050 
WBRNAi00063990-Kenyon-WBPhenotype:0000061 
WBRNAi00072662-van den Heuvel-WBPhenotype:0000025 
WBRNAi00072662-van den Heuvel-WBPhenotype:0000032 
  
M01B12.3 (As_contig02288)
WBRNAi00073597-van den Heuvel-WBPhenotype:0000032 
WBRNAi00073597-van den Heuvel-WBPhenotype:0000688 
WBRNAi00083301-Yamamoto-WBPhenotype:0000703 
WBRNAi00083301-Yamamoto-WBPhenotype:0001908 
WBRNAi00083310-Yamamoto-WBPhenotype:0001354 
WBRNAi00073591-van den Heuvel-WBPhenotype:0000154
WBRNAi00001430-Sumiyoshi-WBPhenotype:0000032
WBRNAi00001430-Sumiyoshi-WBPhenotype:0000050
WBRNAi00001430-Sumiyoshi-WBPhenotype:0000059
WBRNAi00022833-Bowerman-WBPhenotype:0000050
WBRNAi00073596-van den Heuvel-WBPhenotype:0000050
WBRNAi00073596-van den Heuvel-WBPhenotype:0000059
WBRNAi00073596-van den Heuvel-WBPhenotype:0000154
WBRNAi00025967-Plasterk-WBPhenotype:0000050
WBRNAi00025967-Plasterk-WBPhenotype:0000643
WBRNAi00073592-van den Heuvel-WBPhenotype:0000032
WBRNAi00073592-van den Heuvel-WBPhenotype:0000688
WBRNAi00078857-Soto-WBPhenotype:0000749
WBRNAi00078857-Soto-WBPhenotype:0000885
WBRNAi00078857-Soto-WBPhenotype:0001566
WBRNAi00083294-Yamamoto-WBPhenotype:0000050
WBRNAi00073595-van den Heuvel-WBPhenotype:0000059 
WBRNAi00073595-van den Heuvel-WBPhenotype:0000154 
WBRNAi00073593-van den Heuvel-WBPhenotype:0000059 
WBRNAi00073593-van den Heuvel-WBPhenotype:0000154 
WBRNAi00073593-van den Heuvel-WBPhenotype:0001037 
WBRNAi00073594-van den Heuvel-WBPhenotype:0000032 
WBRNAi00073594-van den Heuvel-WBPhenotype:0000059 
WBRNAi00073594-van den Heuvel-WBPhenotype:0000062 
WBRNAi00073594-van den Heuvel-WBPhenotype:0000154 
WBRNAi00072571-van den Heuvel-WBPhenotype:0000032 
WBRNAi00072571-van den Heuvel-WBPhenotype:0000059 
WBRNAi00072571-van den Heuvel-WBPhenotype:0000154 
WBRNAi00072571-van den Heuvel-WBPhenotype:0000688 
  
F49B2.5 (As_GSY0GUD02F73P8)
WBRNAi00073580-van den Heuvel-WBPhenotype:0000050 
WBRNAi00073580-van den Heuvel-WBPhenotype:0000697
WBRNAi00073582-van den Heuvel-WBPhenotype:0000050
WBRNAi00073575-van den Heuvel-WBPhenotype:0000050
WBRNAi00073575-van den Heuvel-WBPhenotype:0000154
WBRNAi00073579-van den Heuvel-WBPhenotype:0000050
WBRNAi00072273-van den Heuvel-WBPhenotype:0000154
WBRNAi00072273-van den Heuvel-WBPhenotype:0000688
WBRNAi00073578-van den Heuvel-WBPhenotype:0000032
WBRNAi00073578-van den Heuvel-WBPhenotype:0000050
WBRNAi00073578-van den Heuvel-WBPhenotype:0000059
WBRNAi00073578-van den Heuvel-WBPhenotype:0000062
WBRNAi00073578-van den Heuvel-WBPhenotype:0000154
WBRNAi00073577-van den Heuvel-WBPhenotype:0000050
WBRNAi00073576-van den Heuvel-WBPhenotype:0000050
WBRNAi00073576-van den Heuvel-WBPhenotype:0000154
WBRNAi00073581-van den Heuvel-WBPhenotype:0000050
WBRNAi00073581-van den Heuvel-WBPhenotype:0000154 
WBRNAi00073581-van den Heuvel-WBPhenotype:0001260 
  
F46A9.4 (As_GTBCVTC02H1ZP4)
WBRNAi00073569-van den Heuvel-WBPhenotype:0000062 
WBRNAi00073569-van den Heuvel-WBPhenotype:0000688 
WBRNAi00073569-van den Heuvel-WBPhenotype:0000697 
WBRNAi00078770-Kenyon-WBPhenotype:0001171 
WBRNAi00078702-Kenyon-WBPhenotype:0001278 
WBRNAi00078740-Kenyon-WBPhenotype:0001171 
WBRNAi00069083--WBPhenotype:0000050 
WBRNAi00078812-Kenyon-WBPhenotype:0001171 
WBRNAi00025526-Plasterk-WBPhenotype:0000050 
WBRNAi00007728-Kemphues-WBPhenotype:0000050 
WBRNAi00007728-Kemphues-WBPhenotype:0000640 
WBRNAi00007728-Kemphues-WBPhenotype:0000691 
WBRNAi00047473-Hyman-WBPhenotype:0000050
WBRNAi00073572-van den Heuvel-WBPhenotype:0000688
WBRNAi00073572-van den Heuvel-WBPhenotype:0000697
WBRNAi00025525-Plasterk-WBPhenotype:0000050
WBRNAi00025525-Plasterk-WBPhenotype:0000059
WBRNAi00025525-Plasterk-WBPhenotype:0000643
WBRNAi00073568-van den Heuvel-WBPhenotype:0000062
WBRNAi00073568-van den Heuvel-WBPhenotype:0000688
WBRNAi00073568-van den Heuvel-WBPhenotype:0000697
WBRNAi00072509-van den Heuvel-WBPhenotype:0000059
WBRNAi00073571-van den Heuvel-WBPhenotype:0000050
WBRNAi00073571-van den Heuvel-WBPhenotype:0000059
WBRNAi00073573-van den Heuvel-WBPhenotype:0000062
WBRNAi00073573-van den Heuvel-WBPhenotype:0000688
WBRNAi00073573-van den Heuvel-WBPhenotype:0000697
WBRNAi00077950-Villeneuve-WBPhenotype:0000050
WBRNAi00077950-Villeneuve-WBPhenotype:0000775
WBRNAi00077950-Villeneuve-WBPhenotype:0001175
WBRNAi00073574-van den Heuvel-WBPhenotype:0000050
WBRNAi00073574-van den Heuvel-WBPhenotype:0000059
WBRNAi00081317-Ahringer-WBPhenotype:0000760
WBRNAi00072508-van den Heuvel-WBPhenotype:0000032
WBRNAi00072508-van den Heuvel-WBPhenotype:0000688
WBRNAi00072508-van den Heuvel-WBPhenotype:0000697
WBRNAi00073567-van den Heuvel-WBPhenotype:0000050
WBRNAi00073567-van den Heuvel-WBPhenotype:0000059
WBRNAi00072510-van den Heuvel-WBPhenotype:0000059
WBRNAi00000057-Ahringer-WBPhenotype:0000031
WBRNAi00000057-Ahringer-WBPhenotype:0000050
WBRNAi00000057-Ahringer-WBPhenotype:0000643
WBRNAi00000057-Ahringer-WBPhenotype:0000697
WBRNAi00000057-Ahringer-WBPhenotype:0000760
WBRNAi00073570-van den Heuvel-WBPhenotype:0000062 
WBRNAi00073570-van den Heuvel-WBPhenotype:0000688 
WBRNAi00073570-van den Heuvel-WBPhenotype:0000697 
WBRNAi00032340-Vidal-WBPhenotype:0000050 
  
F43C1.2b (As_contig04175)
WBRNAi00073554-van den Heuvel-WBPhenotype:0000059 
WBRNAi00073554-van den Heuvel-WBPhenotype:0000154 
WBRNAi00002479-Hyman-WBPhenotype:0000689 
WBRNAi00002805-Hyman-WBPhenotype:0000689 
WBRNAi00068041-Roy-WBPhenotype:0000531 
WBRNAi00073559-van den Heuvel-WBPhenotype:0000059 
WBRNAi00073559-van den Heuvel-WBPhenotype:0000154 
WBRNAi00002683-Hyman-WBPhenotype:0000689 
WBRNAi00072496-van den Heuvel-WBPhenotype:0000062 
WBRNAi00072496-van den Heuvel-WBPhenotype:0000154 
WBRNAi00072496-van den Heuvel-WBPhenotype:0000697
WBRNAi00064294-Kimble-WBPhenotype:0001215
WBRNAi00067597-Roy-WBPhenotype:0000531
WBRNAi00068479-Durbin-WBPhenotype:0000688
WBRNAi00073558-van den Heuvel-WBPhenotype:0000059
WBRNAi00073558-van den Heuvel-WBPhenotype:0000154
WBRNAi00073558-van den Heuvel-WBPhenotype:0001037
WBRNAi00064347-Kimble-WBPhenotype:0000700
WBRNAi00075440--WBPhenotype:0001171
WBRNAi00008788-Ahringer-WBPhenotype:0000050
WBRNAi00008788-Ahringer-WBPhenotype:0000689
WBRNAi00060162-Kaplan-WBPhenotype:0000054
WBRNAi00073557-van den Heuvel-WBPhenotype:0000032
WBRNAi00073557-van den Heuvel-WBPhenotype:0000062
WBRNAi00073557-van den Heuvel-WBPhenotype:0000688
WBRNAi00027587-Vidal-WBPhenotype:0000054
WBRNAi00027587-Vidal-WBPhenotype:0000154
WBRNAi00027587-Vidal-WBPhenotype:0000697
WBRNAi00077628--WBPhenotype:0001810
WBRNAi00068478-Durbin-WBPhenotype:0000688
WBRNAi00073556-van den Heuvel-WBPhenotype:0000059
WBRNAi00073556-van den Heuvel-WBPhenotype:0000154
WBRNAi00068751-Durbin-WBPhenotype:0000688
WBRNAi00072495-van den Heuvel-WBPhenotype:0000062
WBRNAi00072495-van den Heuvel-WBPhenotype:0000154
WBRNAi00072495-van den Heuvel-WBPhenotype:0000697
WBRNAi00047160-Hyman-WBPhenotype:0000689
WBRNAi00068090-Roy-WBPhenotype:0000531
WBRNAi00067095-Roy-WBPhenotype:0000531
WBRNAi00072494-van den Heuvel-WBPhenotype:0000688
WBRNAi00067367-Roy-WBPhenotype:0000531
WBRNAi00067959-Roy-WBPhenotype:0000531
WBRNAi00073555-van den Heuvel-WBPhenotype:0000062 
WBRNAi00073555-van den Heuvel-WBPhenotype:0000688 
WBRNAi00025486-Plasterk-WBPhenotype:0000050 
WBRNAi00060163-Kaplan-WBPhenotype:0000054 
WBRNAi00068205-Roy-WBPhenotype:0000531 
WBRNAi00064348-Kimble-WBPhenotype:0000700 
WBRNAi00067538-Roy-WBPhenotype:0000531 
WBRNAi00073560-van den Heuvel-WBPhenotype:0000062 
WBRNAi00073560-van den Heuvel-WBPhenotype:0000688 
WBRNAi00077629--WBPhenotype:0000313 
WBRNAi00077629--WBPhenotype:0000823 
WBRNAi00060161-Kaplan-WBPhenotype:0000017 
  
Y17G7B.2b (As_contig03074)
WBRNAi00073477-van den Heuvel-WBPhenotype:0000154 
WBRNAi00073475-van den Heuvel-WBPhenotype:0000062 
WBRNAi00073475-van den Heuvel-WBPhenotype:0000154 
WBRNAi00073473-van den Heuvel-WBPhenotype:0000062 
WBRNAi00073473-van den Heuvel-WBPhenotype:0000154 
WBRNAi00073473-van den Heuvel-WBPhenotype:0000700 
WBRNAi00055581-Hyman-WBPhenotype:0000050 
WBRNAi00055581-Hyman-WBPhenotype:0001044 
WBRNAi00073476-van den Heuvel-WBPhenotype:0000059 
WBRNAi00073476-van den Heuvel-WBPhenotype:0000154 
WBRNAi00072717-van den Heuvel-WBPhenotype:0000062 
WBRNAi00072717-van den Heuvel-WBPhenotype:0000154 
WBRNAi00072717-van den Heuvel-WBPhenotype:0000697 
WBRNAi00073474-van den Heuvel-WBPhenotype:0000050 
WBRNAi00073474-van den Heuvel-WBPhenotype:0000154 
WBRNAi00073472-van den Heuvel-WBPhenotype:0000050 
WBRNAi00073472-van den Heuvel-WBPhenotype:0000154 
  
F13B10.1b (As_GTBCVTC01CKE02)
WBRNAi00073455-van den Heuvel-WBPhenotype:0000059 
WBRNAi00073455-van den Heuvel-WBPhenotype:0000154 
WBRNAi00073454-van den Heuvel-WBPhenotype:0000154 
WBRNAi00073456-van den Heuvel-WBPhenotype:0000050 
WBRNAi00073456-van den Heuvel-WBPhenotype:0000059 
WBRNAi00073456-van den Heuvel-WBPhenotype:0000154 
WBRNAi00077213-Tan-WBPhenotype:0000962 
WBRNAi00077213-Tan-WBPhenotype:0001012 
WBRNAi00077213-Tan-WBPhenotype:0001271 
WBRNAi00077228-Tan-WBPhenotype:0001271 
WBRNAi00069081-Bargmann-WBPhenotype:0001661 
WBRNAi00072252-van den Heuvel-WBPhenotype:0000054 
WBRNAi00072252-van den Heuvel-WBPhenotype:0000059 
WBRNAi00063698-Greenwald-WBPhenotype:0000414 
WBRNAi00063701-Greenwald-WBPhenotype:0001586 
WBRNAi00073457-van den Heuvel-WBPhenotype:0000054
WBRNAi00073457-van den Heuvel-WBPhenotype:0000059
WBRNAi00073457-van den Heuvel-WBPhenotype:0000062
WBRNAi00073457-van den Heuvel-WBPhenotype:0000688
WBRNAi00082216-Ewbank-WBPhenotype:0001271
WBRNAi00077209-Tan-WBPhenotype:0000962
WBRNAi00077209-Tan-WBPhenotype:0001653
WBRNAi00073460-van den Heuvel-WBPhenotype:0000050
WBRNAi00073460-van den Heuvel-WBPhenotype:0000059
WBRNAi00073460-van den Heuvel-WBPhenotype:0000062
WBRNAi00073460-van den Heuvel-WBPhenotype:0000154
WBRNAi00073459-van den Heuvel-WBPhenotype:0000154
WBRNAi00073459-van den Heuvel-WBPhenotype:0000676
WBRNAi00082213-Ewbank-WBPhenotype:0001278
WBRNAi00082212-Ewbank-WBPhenotype:0001278
WBRNAi00075822--WBPhenotype:0001278
WBRNAi00068749-Durbin-WBPhenotype:0000031 
WBRNAi00068001-Roy-WBPhenotype:0000531 
WBRNAi00073458-van den Heuvel-WBPhenotype:0000154 
WBRNAi00073458-van den Heuvel-WBPhenotype:0000676 
WBRNAi00082215-Ewbank-WBPhenotype:0001278 
WBRNAi00065513-Ausubel-WBPhenotype:0001351 
WBRNAi00071257-Grant-WBPhenotype:0000961 
WBRNAi00071257-Grant-WBPhenotype:0001425 
WBRNAi00077205-Tan-WBPhenotype:0001236 
WBRNAi00065509-Ausubel-WBPhenotype:0001013 
WBRNAi00082214-Ewbank-WBPhenotype:0001278 
WBRNAi00078850-Ausubel-WBPhenotype:0001013 
  
Y48G8AL.8a (As_contig05851)
WBRNAi00073375-van den Heuvel-WBPhenotype:0000059 
WBRNAi00056972-Hyman-WBPhenotype:0000050 
WBRNAi00056972-Hyman-WBPhenotype:0000270
WBRNAi00009356-Ahringer-WBPhenotype:0000031
WBRNAi00009356-Ahringer-WBPhenotype:0000050
WBRNAi00009356-Ahringer-WBPhenotype:0000689
WBRNAi00033282-Vidal-WBPhenotype:0000059
WBRNAi00033282-Vidal-WBPhenotype:0000154
WBRNAi00073376-van den Heuvel-WBPhenotype:0000059
WBRNAi00064920-Plasterk-WBPhenotype:0000679
WBRNAi00064920-Plasterk-WBPhenotype:0001405
WBRNAi00073374-van den Heuvel-WBPhenotype:0000059
WBRNAi00026779-Plasterk-WBPhenotype:0000050
WBRNAi00026779-Plasterk-WBPhenotype:0000059
WBRNAi00026778-Plasterk-WBPhenotype:0000059
WBRNAi00026778-Plasterk-WBPhenotype:0000689
WBRNAi00066083-Hutter-WBPhenotype:0000031
WBRNAi00066083-Hutter-WBPhenotype:0000541
WBRNAi00066083-Hutter-WBPhenotype:0000632 
WBRNAi00066083-Hutter-WBPhenotype:0000643 
WBRNAi00066083-Hutter-WBPhenotype:0000976 
WBRNAi00066083-Hutter-WBPhenotype:0001761 
  
Y37H9A.3 (As_contig00903)
WBRNAi00073347-van den Heuvel-WBPhenotype:0000688 
  
Y110A7A.4 (As_contig04684)
WBRNAi00073332-van den Heuvel-WBPhenotype:0000050 
WBRNAi00073332-van den Heuvel-WBPhenotype:0000154 
WBRNAi00027846-Vidal-WBPhenotype:0000050 
WBRNAi00027846-Vidal-WBPhenotype:0000535 
WBRNAi00061543-Piano-WBPhenotype:0000050 
WBRNAi00073333-van den Heuvel-WBPhenotype:0000050 
WBRNAi00055325-Hyman-WBPhenotype:0000050 
WBRNAi00073334-van den Heuvel-WBPhenotype:0000050 
WBRNAi00061514-Piano-WBPhenotype:0000050 
  
Y110A7A.1b (As_GSY0GUD02GXKGO)
WBRNAi00073329-van den Heuvel-WBPhenotype:0000062 
WBRNAi00073329-van den Heuvel-WBPhenotype:0000688 
WBRNAi00073329-van den Heuvel-WBPhenotype:0000697 
WBRNAi00080300-Hagstrom-WBPhenotype:0000120 
WBRNAi00055321-Hyman-WBPhenotype:0000050 
WBRNAi00055321-Hyman-WBPhenotype:0000772 
WBRNAi00080297-Hagstrom-WBPhenotype:0001875 
WBRNAi00022776-Roth-WBPhenotype:0000050 
WBRNAi00073328-van den Heuvel-WBPhenotype:0000688 
WBRNAi00073328-van den Heuvel-WBPhenotype:0000697 
WBRNAi00073327-van den Heuvel-WBPhenotype:0000059 
WBRNAi00073327-van den Heuvel-WBPhenotype:0000062 
WBRNAi00073327-van den Heuvel-WBPhenotype:0000688 
WBRNAi00073327-van den Heuvel-WBPhenotype:0000697 
WBRNAi00000214-Kemphues-WBPhenotype:0000050 
  
  
W02D3.1 (As_contig04352)
WBRNAi00073306-van den Heuvel-WBPhenotype:0000050 
WBRNAi00073306-van den Heuvel-WBPhenotype:0000059 
WBRNAi00073306-van den Heuvel-WBPhenotype:0001260 
WBRNAi00073305-van den Heuvel-WBPhenotype:0000050 
WBRNAi00073305-van den Heuvel-WBPhenotype:0000059 
WBRNAi00054583-Hyman-WBPhenotype:0000050 
WBRNAi00073304-van den Heuvel-WBPhenotype:0000050 
WBRNAi00073304-van den Heuvel-WBPhenotype:0000059 
WBRNAi00073304-van den Heuvel-WBPhenotype:0000164 
WBRNAi00073304-van den Heuvel-WBPhenotype:0001260 
WBRNAi00036183-Vidal-WBPhenotype:0000050 
WBRNAi00036183-Vidal-WBPhenotype:0000154 
  
T24F1.2 (As_contig01388)
WBRNAi00073293-van den Heuvel-WBPhenotype:0000688 
WBRNAi00054073-Hyman-WBPhenotype:0001034 
  
T08B2.10 (As_contig09537)
WBRNAi00073261-van den Heuvel-WBPhenotype:0000054 
WBRNAi00073261-van den Heuvel-WBPhenotype:0000059 
WBRNAi00052836-Hyman-WBPhenotype:0000050 
WBRNAi00052836-Hyman-WBPhenotype:0000270 
WBRNAi00026232-Plasterk-WBPhenotype:0000059 
WBRNAi00079195-Aballay-WBPhenotype:0001014 
WBRNAi00004162-Ahringer-WBPhenotype:0000031 
WBRNAi00004162-Ahringer-WBPhenotype:0000050 
WBRNAi00004162-Ahringer-WBPhenotype:0000229 
WBRNAi00004162-Ahringer-WBPhenotype:0000583 
WBRNAi00026231-Plasterk-WBPhenotype:0000059 
WBRNAi00026231-Plasterk-WBPhenotype:0000535 
WBRNAi00026231-Plasterk-WBPhenotype:0000583 
WBRNAi00026231-Plasterk-WBPhenotype:0000689 
WBRNAi00073260-van den Heuvel-WBPhenotype:0000054 
WBRNAi00073260-van den Heuvel-WBPhenotype:0000059 
WBRNAi00079179-Aballay-WBPhenotype:0001014 
WBRNAi00033557-Vidal-WBPhenotype:0000059 
WBRNAi00073259-van den Heuvel-WBPhenotype:0000054 
WBRNAi00073259-van den Heuvel-WBPhenotype:0000059 
  
T06D8.8 (As_contig00327)
WBRNAi00073258-van den Heuvel-WBPhenotype:0000050 
WBRNAi00073258-van den Heuvel-WBPhenotype:0000059 
WBRNAi00073258-van den Heuvel-WBPhenotype:0000154
WBRNAi00073258-van den Heuvel-WBPhenotype:0001037
WBRNAi00026214-Plasterk-WBPhenotype:0000031
WBRNAi00026214-Plasterk-WBPhenotype:0000535
WBRNAi00026214-Plasterk-WBPhenotype:0000643
WBRNAi00009131-Ahringer-WBPhenotype:0000050
WBRNAi00009131-Ahringer-WBPhenotype:0000535
WBRNAi00009131-Ahringer-WBPhenotype:0000643
WBRNAi00078713-Kenyon-WBPhenotype:0001171
WBRNAi00008119-Kemphues-WBPhenotype:0000031
WBRNAi00008119-Kemphues-WBPhenotype:0000050
WBRNAi00008119-Kemphues-WBPhenotype:0000059
WBRNAi00008119-Kemphues-WBPhenotype:0001037
WBRNAi00008119-Kemphues-WBPhenotype:0001080
WBRNAi00008119-Kemphues-WBPhenotype:0001083
WBRNAi00008119-Kemphues-WBPhenotype:0001105
WBRNAi00008119-Kemphues-WBPhenotype:0001109 
WBRNAi00008119-Kemphues-WBPhenotype:0001132 
WBRNAi00008119-Kemphues-WBPhenotype:0001141 
WBRNAi00008119-Kemphues-WBPhenotype:0001150 
WBRNAi00078747-Kenyon-WBPhenotype:0001171 
WBRNAi00052649-Hyman-WBPhenotype:0000050 
WBRNAi00052649-Hyman-WBPhenotype:0000126 
WBRNAi00078781-Kenyon-WBPhenotype:0001171 
WBRNAi00073257-van den Heuvel-WBPhenotype:0000050 
WBRNAi00073257-van den Heuvel-WBPhenotype:0000059 
WBRNAi00073257-van den Heuvel-WBPhenotype:0000154 
  
F39B2.1 (As_GSY0GUD02GNLUR)
WBRNAi00073213-van den Heuvel-WBPhenotype:0000688 
WBRNAi00072842-van den Heuvel-WBPhenotype:0000688 
WBRNAi00072842-van den Heuvel-WBPhenotype:0000697 
WBRNAi00072841-van den Heuvel-WBPhenotype:0000050 
WBRNAi00072841-van den Heuvel-WBPhenotype:0000059 
WBRNAi00072841-van den Heuvel-WBPhenotype:0000154 
WBRNAi00073212-van den Heuvel-WBPhenotype:0000688 
WBRNAi00072840-van den Heuvel-WBPhenotype:0000688 
WBRNAi00072840-van den Heuvel-WBPhenotype:0000697 
WBRNAi00084377-Ron-WBPhenotype:0001236 
WBRNAi00084377-Ron-WBPhenotype:0001644 
WBRNAi00071088-Grant-WBPhenotype:0000961 
WBRNAi00071088-Grant-WBPhenotype:0001425 
WBRNAi00073214-van den Heuvel-WBPhenotype:0000688 
  
K11B4.1 (As_GSY0GUD02FLSF2)
WBRNAi00073213-van den Heuvel-WBPhenotype:0000688 
WBRNAi00050573-Hyman-WBPhenotype:0000050 
WBRNAi00073212-van den Heuvel-WBPhenotype:0000688 
WBRNAi00033516-Vidal-WBPhenotype:0000050 
WBRNAi00033516-Vidal-WBPhenotype:0000154 
WBRNAi00008985-Ahringer-WBPhenotype:0000050 
WBRNAi00008985-Ahringer-WBPhenotype:0000059 
WBRNAi00084377-Ron-WBPhenotype:0001236 
WBRNAi00084377-Ron-WBPhenotype:0001644 
WBRNAi00071088-Grant-WBPhenotype:0000961 
WBRNAi00071088-Grant-WBPhenotype:0001425 
WBRNAi00073214-van den Heuvel-WBPhenotype:0000688 
  
K10D2.6 (As_GTBCVTC02G307V)
WBRNAi00073210-van den Heuvel-WBPhenotype:0000050 
WBRNAi00073210-van den Heuvel-WBPhenotype:0000059 
WBRNAi00073210-van den Heuvel-WBPhenotype:0000676 
WBRNAi00073210-van den Heuvel-WBPhenotype:0001260 
WBRNAi00073208-van den Heuvel-WBPhenotype:0000050 
WBRNAi00073208-van den Heuvel-WBPhenotype:0000059
WBRNAi00073208-van den Heuvel-WBPhenotype:0000688
WBRNAi00073208-van den Heuvel-WBPhenotype:0001260
WBRNAi00002783-Hyman-WBPhenotype:0000050
WBRNAi00082105-Aroian-WBPhenotype:0000365
WBRNAi00082105-Aroian-WBPhenotype:0000748
WBRNAi00067583-Roy-WBPhenotype:0000531
WBRNAi00007449-Sumiyoshi-WBPhenotype:0000050
WBRNAi00073209-van den Heuvel-WBPhenotype:0000050
WBRNAi00073209-van den Heuvel-WBPhenotype:0000059
WBRNAi00073209-van den Heuvel-WBPhenotype:0000676
WBRNAi00073209-van den Heuvel-WBPhenotype:0001260
WBRNAi00025939-Plasterk-WBPhenotype:0000031
WBRNAi00025939-Plasterk-WBPhenotype:0000050
WBRNAi00025939-Plasterk-WBPhenotype:0000643
WBRNAi00067385-Roy-WBPhenotype:0000531
WBRNAi00082112-Aroian-WBPhenotype:0001079
WBRNAi00082112-Aroian-WBPhenotype:0001151
WBRNAi00082112-Aroian-WBPhenotype:0001155
WBRNAi00002478-Hyman-WBPhenotype:0000050
WBRNAi00050530-Hyman-WBPhenotype:0000050
WBRNAi00050530-Hyman-WBPhenotype:0000365
WBRNAi00008983-Ahringer-WBPhenotype:0000050
WBRNAi00067343-Roy-WBPhenotype:0000531
WBRNAi00067052-Roy-WBPhenotype:0000531
WBRNAi00082109-Aroian-WBPhenotype:0000034
WBRNAi00082109-Aroian-WBPhenotype:0000436
WBRNAi00050531-Hyman-WBPhenotype:0000050
WBRNAi00050531-Hyman-WBPhenotype:0000365
WBRNAi00034259-Vidal-WBPhenotype:0000031
WBRNAi00034259-Vidal-WBPhenotype:0000050
WBRNAi00034259-Vidal-WBPhenotype:0000059
WBRNAi00034259-Vidal-WBPhenotype:0000186 
  
K07C5.8 (As_GTBCVTC02G469Y)
WBRNAi00073197-van den Heuvel-WBPhenotype:0000038 
WBRNAi00073197-van den Heuvel-WBPhenotype:0000059 
WBRNAi00073197-van den Heuvel-WBPhenotype:0000154 
WBRNAi00073197-van den Heuvel-WBPhenotype:0000697 
WBRNAi00073197-van den Heuvel-WBPhenotype:0001037 
WBRNAi00050137-Hyman-WBPhenotype:0000697 
WBRNAi00073198-van den Heuvel-WBPhenotype:0000038 
WBRNAi00073198-van den Heuvel-WBPhenotype:0000059 
WBRNAi00073198-van den Heuvel-WBPhenotype:0000154 
WBRNAi00073198-van den Heuvel-WBPhenotype:0000697 
WBRNAi00073198-van den Heuvel-WBPhenotype:0001037 
WBRNAi00073196-van den Heuvel-WBPhenotype:0000032 
WBRNAi00073196-van den Heuvel-WBPhenotype:0000054 
WBRNAi00073196-van den Heuvel-WBPhenotype:0000059 
WBRNAi00073196-van den Heuvel-WBPhenotype:0000154 
WBRNAi00073196-van den Heuvel-WBPhenotype:0000643 
WBRNAi00073196-van den Heuvel-WBPhenotype:0000697 
  
K04A8.6 (As_contig01339)
WBRNAi00073178-van den Heuvel-WBPhenotype:0000054 
WBRNAi00073178-van den Heuvel-WBPhenotype:0000059 
WBRNAi00073178-van den Heuvel-WBPhenotype:0000676 
WBRNAi00033935-Vidal-WBPhenotype:0000154 
WBRNAi00033935-Vidal-WBPhenotype:0000640 
WBRNAi00033935-Vidal-WBPhenotype:0000643 
WBRNAi00073179-van den Heuvel-WBPhenotype:0000032 
WBRNAi00073179-van den Heuvel-WBPhenotype:0000062 
WBRNAi00073179-van den Heuvel-WBPhenotype:0000688 
WBRNAi00066799-Ruvkun-WBPhenotype:0000638 
WBRNAi00073180-van den Heuvel-WBPhenotype:0000054 
WBRNAi00073180-van den Heuvel-WBPhenotype:0000059 
  
K03B4.1 (As_contig01648)
WBRNAi00073173-van den Heuvel-WBPhenotype:0000154 
WBRNAi00073173-van den Heuvel-WBPhenotype:0000676 
WBRNAi00001627-Sumiyoshi-WBPhenotype:0000050 
WBRNAi00001627-Sumiyoshi-WBPhenotype:0000059 
WBRNAi00025855-Plasterk-WBPhenotype:0000031 
WBRNAi00073172-van den Heuvel-WBPhenotype:0000032 
WBRNAi00073172-van den Heuvel-WBPhenotype:0000059 
WBRNAi00073172-van den Heuvel-WBPhenotype:0000062 
WBRNAi00073172-van den Heuvel-WBPhenotype:0000154 
WBRNAi00073172-van den Heuvel-WBPhenotype:0000697 
WBRNAi00008949-Ahringer-WBPhenotype:0000031 
WBRNAi00073174-van den Heuvel-WBPhenotype:0000059 
WBRNAi00073174-van den Heuvel-WBPhenotype:0000062 
WBRNAi00073174-van den Heuvel-WBPhenotype:0000154 
WBRNAi00073174-van den Heuvel-WBPhenotype:0000697 
WBRNAi00071825-Grant-WBPhenotype:0000679 
WBRNAi00071526-Grant-WBPhenotype:0000961 
WBRNAi00071526-Grant-WBPhenotype:0001425 
WBRNAi00049789-Hyman-WBPhenotype:0000050 
  
K02F2.3 (As_contig01201)
WBRNAi00073171-van den Heuvel-WBPhenotype:0000688 
WBRNAi00073169-van den Heuvel-WBPhenotype:0000059 
WBRNAi00073169-van den Heuvel-WBPhenotype:0000164 
WBRNAi00073169-van den Heuvel-WBPhenotype:0000688 
WBRNAi00033885-Vidal-WBPhenotype:0000032 
WBRNAi00033885-Vidal-WBPhenotype:0000050 
WBRNAi00083686-Schedl-WBPhenotype:0000050 
WBRNAi00083686-Schedl-WBPhenotype:0000812
WBRNAi00083686-Schedl-WBPhenotype:0001925
WBRNAi00083526-Schedl-WBPhenotype:0001038
WBRNAi00049735-Hyman-WBPhenotype:0000050
WBRNAi00083854-Schedl-WBPhenotype:0000050
WBRNAi00025851-Plasterk-WBPhenotype:0000050
WBRNAi00075274-van den Heuvel-WBPhenotype:0000050
WBRNAi00075274-van den Heuvel-WBPhenotype:0000059
WBRNAi00075274-van den Heuvel-WBPhenotype:0000697
WBRNAi00075274-van den Heuvel-WBPhenotype:0001037
WBRNAi00083493-Schedl-WBPhenotype:0001038
WBRNAi00080129-Roy-WBPhenotype:0000172
WBRNAi00080129-Roy-WBPhenotype:0001636
WBRNAi00073170-van den Heuvel-WBPhenotype:0000032
WBRNAi00001893-Sumiyoshi-WBPhenotype:0000050
WBRNAi00001893-Sumiyoshi-WBPhenotype:0000689
WBRNAi00000075-Ahringer-WBPhenotype:0000050
WBRNAi00000075-Ahringer-WBPhenotype:0000697
WBRNAi00000075-Ahringer-WBPhenotype:0001020
WBRNAi00075273-van den Heuvel-WBPhenotype:0000038
WBRNAi00075273-van den Heuvel-WBPhenotype:0000050
WBRNAi00075273-van den Heuvel-WBPhenotype:0000059
WBRNAi00075273-van den Heuvel-WBPhenotype:0000154
WBRNAi00075273-van den Heuvel-WBPhenotype:0000697
WBRNAi00081368-Ahringer-WBPhenotype:0000779
WBRNAi00064866-Plasterk-WBPhenotype:0000679
WBRNAi00064866-Plasterk-WBPhenotype:0001405
WBRNAi00083581-Schedl-WBPhenotype:0000050
WBRNAi00083581-Schedl-WBPhenotype:0000690
WBRNAi00083581-Schedl-WBPhenotype:0000812
WBRNAi00083581-Schedl-WBPhenotype:0001925
WBRNAi00064462-Strange-WBPhenotype:0001236
WBRNAi00025852-Plasterk-WBPhenotype:0000050 
WBRNAi00080041-Roy-WBPhenotype:0000050 
  
K02F2.6 (As_contig00140)
WBRNAi00073171-van den Heuvel-WBPhenotype:0000688 
WBRNAi00069712-Segalat-WBPhenotype:0000844 
WBRNAi00073169-van den Heuvel-WBPhenotype:0000059 
WBRNAi00073169-van den Heuvel-WBPhenotype:0000164 
WBRNAi00073169-van den Heuvel-WBPhenotype:0000688 
WBRNAi00064191-Hengartner-WBPhenotype:0000183 
WBRNAi00083686-Schedl-WBPhenotype:0000050 
WBRNAi00083686-Schedl-WBPhenotype:0000812 
WBRNAi00083686-Schedl-WBPhenotype:0001925 
WBRNAi00083526-Schedl-WBPhenotype:0001038 
WBRNAi00069738-Segalat-WBPhenotype:0000642 
WBRNAi00083854-Schedl-WBPhenotype:0000050 
WBRNAi00075274-van den Heuvel-WBPhenotype:0000050
WBRNAi00075274-van den Heuvel-WBPhenotype:0000059
WBRNAi00075274-van den Heuvel-WBPhenotype:0000697
WBRNAi00075274-van den Heuvel-WBPhenotype:0001037
WBRNAi00069696-Segalat-WBPhenotype:0000154
WBRNAi00069728-Segalat-WBPhenotype:0001625
WBRNAi00083493-Schedl-WBPhenotype:0001038
WBRNAi00073170-van den Heuvel-WBPhenotype:0000032
WBRNAi00001893-Sumiyoshi-WBPhenotype:0000050
WBRNAi00001893-Sumiyoshi-WBPhenotype:0000689
WBRNAi00069734-Segalat-WBPhenotype:0000019
WBRNAi00064217-Hengartner-WBPhenotype:0000730
WBRNAi00075273-van den Heuvel-WBPhenotype:0000038
WBRNAi00075273-van den Heuvel-WBPhenotype:0000050
WBRNAi00075273-van den Heuvel-WBPhenotype:0000059
WBRNAi00075273-van den Heuvel-WBPhenotype:0000154
WBRNAi00075273-van den Heuvel-WBPhenotype:0000697 
WBRNAi00083581-Schedl-WBPhenotype:0000050 
WBRNAi00083581-Schedl-WBPhenotype:0000690 
WBRNAi00083581-Schedl-WBPhenotype:0000812 
WBRNAi00083581-Schedl-WBPhenotype:0001925 
WBRNAi00069720-Segalat-WBPhenotype:0001628 
  
F57B9.10b (As_contig05048)
WBRNAi00073146-van den Heuvel-WBPhenotype:0000054 
WBRNAi00048833-Hyman-WBPhenotype:0000050 
WBRNAi00048833-Hyman-WBPhenotype:0000776 
WBRNAi00022814--WBPhenotype:0000050 
WBRNAi00073144-van den Heuvel-WBPhenotype:0000054 
WBRNAi00002782-Hyman-WBPhenotype:0000050 
WBRNAi00048832-Hyman-WBPhenotype:0000050 
WBRNAi00048832-Hyman-WBPhenotype:0000776 
WBRNAi00008885-Ahringer-WBPhenotype:0000054 
WBRNAi00008885-Ahringer-WBPhenotype:0000060 
WBRNAi00008885-Ahringer-WBPhenotype:0000689 
WBRNAi00008885-Ahringer-WBPhenotype:0001010 
WBRNAi00078778-Kenyon-WBPhenotype:0001171 
WBRNAi00076498-Caldwell-WBPhenotype:0000062 
WBRNAi00002488-Hyman-WBPhenotype:0000050 
WBRNAi00064992-Plasterk-WBPhenotype:0000679 
WBRNAi00064992-Plasterk-WBPhenotype:0001405 
WBRNAi00064397-Strange-WBPhenotype:0001236 
WBRNAi00025731-Plasterk-WBPhenotype:0000050 
WBRNAi00073145-van den Heuvel-WBPhenotype:0000054 
WBRNAi00078744-Kenyon-WBPhenotype:0001171 
WBRNAi00078710-Kenyon-WBPhenotype:0001171 
  
F57B9.10a (As_GSY0GUD02GB7Z7)
WBRNAi00073146-van den Heuvel-WBPhenotype:0000054
WBRNAi00048833-Hyman-WBPhenotype:0000050
WBRNAi00048833-Hyman-WBPhenotype:0000776
WBRNAi00022814--WBPhenotype:0000050
WBRNAi00073144-van den Heuvel-WBPhenotype:0000054
WBRNAi00002782-Hyman-WBPhenotype:0000050
WBRNAi00048832-Hyman-WBPhenotype:0000050
WBRNAi00048832-Hyman-WBPhenotype:0000776
WBRNAi00008885-Ahringer-WBPhenotype:0000054
WBRNAi00008885-Ahringer-WBPhenotype:0000060
WBRNAi00008885-Ahringer-WBPhenotype:0000689
WBRNAi00008885-Ahringer-WBPhenotype:0001010
WBRNAi00078778-Kenyon-WBPhenotype:0001171
WBRNAi00076498-Caldwell-WBPhenotype:0000062
WBRNAi00002488-Hyman-WBPhenotype:0000050
WBRNAi00064992-Plasterk-WBPhenotype:0000679
WBRNAi00064992-Plasterk-WBPhenotype:0001405 
WBRNAi00064397-Strange-WBPhenotype:0001236 
WBRNAi00025731-Plasterk-WBPhenotype:0000050 
WBRNAi00073145-van den Heuvel-WBPhenotype:0000054 
WBRNAi00078744-Kenyon-WBPhenotype:0001171 
WBRNAi00078710-Kenyon-WBPhenotype:0001171 
  
F55D10.3 (As_GSY0GUD02GPVC8)
WBRNAi00073125-van den Heuvel-WBPhenotype:0000154 
WBRNAi00027370-Plasterk-WBPhenotype:0000031 
WBRNAi00025672-Plasterk-WBPhenotype:0000031 
  
F32H2.1a (As_GTBCVTC02GVFZ2)
WBRNAi00073073-van den Heuvel-WBPhenotype:0000688 
WBRNAi00046159-Hyman-WBPhenotype:0000050 
WBRNAi00024286-Kaibuchi-WBPhenotype:0000050 
WBRNAi00073075-van den Heuvel-WBPhenotype:0000688
WBRNAi00066553-Schafer-WBPhenotype:0001202
WBRNAi00003565-Ahringer-WBPhenotype:0000031
WBRNAi00003565-Ahringer-WBPhenotype:0000050
WBRNAi00073074-van den Heuvel-WBPhenotype:0000050
WBRNAi00073074-van den Heuvel-WBPhenotype:0000059
WBRNAi00073074-van den Heuvel-WBPhenotype:0000062
WBRNAi00073074-van den Heuvel-WBPhenotype:0000154
WBRNAi00073074-van den Heuvel-WBPhenotype:0000697
WBRNAi00031696-Vidal-WBPhenotype:0000050
WBRNAi00031696-Vidal-WBPhenotype:0000054
WBRNAi00031696-Vidal-WBPhenotype:0000059
WBRNAi00031696-Vidal-WBPhenotype:0000154
WBRNAi00031696-Vidal-WBPhenotype:0000697
WBRNAi00066740-Schafer-WBPhenotype:0000032
WBRNAi00066740-Schafer-WBPhenotype:0000055
WBRNAi00066740-Schafer-WBPhenotype:0000643 
WBRNAi00066740-Schafer-WBPhenotype:0000688 
  
F29F11.6 (As_contig05594)
WBRNAi00073062-van den Heuvel-WBPhenotype:0000032 
WBRNAi00073062-van den Heuvel-WBPhenotype:0000688 
WBRNAi00068616-Durbin-WBPhenotype:0000688 
WBRNAi00060208-Kaplan-WBPhenotype:0000054 
WBRNAi00068617-Durbin-WBPhenotype:0000688 
WBRNAi00073060-van den Heuvel-WBPhenotype:0000032 
WBRNAi00073060-van den Heuvel-WBPhenotype:0000688 
WBRNAi00073061-van den Heuvel-WBPhenotype:0000032 
WBRNAi00073061-van den Heuvel-WBPhenotype:0000688 
WBRNAi00060206-Kaplan-WBPhenotype:0000017 
WBRNAi00022766-Lin-WBPhenotype:0001041 
WBRNAi00068615-Durbin-WBPhenotype:0000688 
WBRNAi00025317-Plasterk-WBPhenotype:0000050 
WBRNAi00022921-Glotzer-WBPhenotype:0001041 
WBRNAi00068619-Durbin-WBPhenotype:0000688 
WBRNAi00068618-Durbin-WBPhenotype:0000688 
WBRNAi00064764--WBPhenotype:0000688 
WBRNAi00060209-Kaplan-WBPhenotype:0000054 
  
F28C6.7a (As_contig01465)
WBRNAi00073059-van den Heuvel-WBPhenotype:0000059 
WBRNAi00025292-Plasterk-WBPhenotype:0000050 
WBRNAi00025292-Plasterk-WBPhenotype:0000059 
WBRNAi00025292-Plasterk-WBPhenotype:0000689 
WBRNAi00073057-van den Heuvel-WBPhenotype:0000059 
WBRNAi00073058-van den Heuvel-WBPhenotype:0000059 
WBRNAi00031521-Vidal-WBPhenotype:0000689 
WBRNAi00008710-Ahringer-WBPhenotype:0000031 
WBRNAi00008710-Ahringer-WBPhenotype:0000050 
WBRNAi00008710-Ahringer-WBPhenotype:0001037 
WBRNAi00045820-Hyman-WBPhenotype:0000050 
WBRNAi00045820-Hyman-WBPhenotype:0000270 
WBRNAi00064928-Plasterk-WBPhenotype:0000679 
WBRNAi00064928-Plasterk-WBPhenotype:0001405 
  
F23F12.8 (As_GSY0GUD01AQC5M)
WBRNAi00073042-van den Heuvel-WBPhenotype:0000059 
  
F10G7.8 (As_contig01611)
WBRNAi00073014-van den Heuvel-WBPhenotype:0000032 
WBRNAi00073014-van den Heuvel-WBPhenotype:0000688 
WBRNAi00073016-van den Heuvel-WBPhenotype:0000032 
WBRNAi00073016-van den Heuvel-WBPhenotype:0000688 
WBRNAi00044320-Hyman-WBPhenotype:0000050 
WBRNAi00044320-Hyman-WBPhenotype:0000776 
WBRNAi00033409-Vidal-WBPhenotype:0000050 
WBRNAi00022813--WBPhenotype:0000050 
WBRNAi00073015-van den Heuvel-WBPhenotype:0000032 
WBRNAi00073015-van den Heuvel-WBPhenotype:0000050 
  
C52D10.1 (As_GTBCVTC02JQMFB)
WBRNAi00072978-van den Heuvel-WBPhenotype:0000032 
  
C50B8.3 (As_GTBCVTC01DSN00)
WBRNAi00072972-van den Heuvel-WBPhenotype:0000154 
  
C32E12.2 (As_GTBCVTC01EYI7U)
WBRNAi00072959-van den Heuvel-WBPhenotype:0000688 
  
C28A5.3 (As_contig11089)
WBRNAi00072953-van den Heuvel-WBPhenotype:0001260 
WBRNAi00029289-Vidal-WBPhenotype:0000032 
WBRNAi00029289-Vidal-WBPhenotype:0000050 
WBRNAi00029289-Vidal-WBPhenotype:0000186 
WBRNAi00029289-Vidal-WBPhenotype:0000640 
WBRNAi00072954-van den Heuvel-WBPhenotype:0000050 
WBRNAi00072954-van den Heuvel-WBPhenotype:0001260 
WBRNAi00072952-van den Heuvel-WBPhenotype:0000050 
WBRNAi00072952-van den Heuvel-WBPhenotype:0001260 
  
C26E6.12 (As_contig06628)
WBRNAi00072948-van den Heuvel-WBPhenotype:0000688 
  
C15H11.8 (As_contig03085)
WBRNAi00072936-van den Heuvel-WBPhenotype:0000688 
WBRNAi00072935-van den Heuvel-WBPhenotype:0000059 
WBRNAi00072935-van den Heuvel-WBPhenotype:0000154 
WBRNAi00008400-Ahringer-WBPhenotype:0000031 
WBRNAi00008400-Ahringer-WBPhenotype:0000050 
WBRNAi00008400-Ahringer-WBPhenotype:0001037 
WBRNAi00072934-van den Heuvel-WBPhenotype:0000688 
WBRNAi00028928-Vidal-WBPhenotype:0000154 
WBRNAi00071593-Grant-WBPhenotype:0000961 
WBRNAi00071593-Grant-WBPhenotype:0001425 
WBRNAi00024565-Plasterk-WBPhenotype:0000031 
WBRNAi00024565-Plasterk-WBPhenotype:0001037 
  
C08H9.2a (As_GSY0GUD01D5MLP)
WBRNAi00072923-van den Heuvel-WBPhenotype:0000154 
WBRNAi00072922-van den Heuvel-WBPhenotype:0000688 
WBRNAi00008375-Ahringer-WBPhenotype:0000031 
WBRNAi00008375-Ahringer-WBPhenotype:0000535 
WBRNAi00008375-Ahringer-WBPhenotype:0000583 
WBRNAi00072921-van den Heuvel-WBPhenotype:0000050 
WBRNAi00072921-van den Heuvel-WBPhenotype:0000059 
WBRNAi00072921-van den Heuvel-WBPhenotype:0000154 
WBRNAi00072921-van den Heuvel-WBPhenotype:0000640 
WBRNAi00024510-Plasterk-WBPhenotype:0000031 
WBRNAi00024510-Plasterk-WBPhenotype:0000643 
WBRNAi00024510-Plasterk-WBPhenotype:0000646 
WBRNAi00024510-Plasterk-WBPhenotype:0000697 
  
C07A9.7b (As_GSY0GUD01DPCMI)
WBRNAi00072917-van den Heuvel-WBPhenotype:0000059 
  
C06A1.3 (As_contig00496)
WBRNAi00072900-van den Heuvel-WBPhenotype:0000643 
WBRNAi00060214-Kaplan-WBPhenotype:0000017 
WBRNAi00023033-Ruvkun-WBPhenotype:0001183 
  
C01F1.3a (As_contig02959)
WBRNAi00072891-van den Heuvel-WBPhenotype:0000062 
WBRNAi00072891-van den Heuvel-WBPhenotype:0000640 
WBRNAi00065015-Plasterk-WBPhenotype:0000679 
WBRNAi00065015-Plasterk-WBPhenotype:0001405 
WBRNAi00072892-van den Heuvel-WBPhenotype:0000062 
WBRNAi00072892-van den Heuvel-WBPhenotype:0000640 
WBRNAi00024431-Plasterk-WBPhenotype:0000054 
WBRNAi00024431-Plasterk-WBPhenotype:0000059 
WBRNAi00024431-Plasterk-WBPhenotype:0000643 
WBRNAi00072893-van den Heuvel-WBPhenotype:0000062 
WBRNAi00072893-van den Heuvel-WBPhenotype:0000640 
WBRNAi00064445-Strange-WBPhenotype:0001236 
WBRNAi00028279-Vidal-WBPhenotype:0000640 
WBRNAi00039300-Hyman-WBPhenotype:0000055 
  
B0361.8 (As_GSY0GUD02GX2IF)
WBRNAi00072882-van den Heuvel-WBPhenotype:0000154 
WBRNAi00072882-van den Heuvel-WBPhenotype:0000688 
WBRNAi00072884-van den Heuvel-WBPhenotype:0000154 
WBRNAi00024392-Plasterk-WBPhenotype:0000059 
WBRNAi00024392-Plasterk-WBPhenotype:0000643 
WBRNAi00072883-van den Heuvel-WBPhenotype:0000154 
WBRNAi00038978-Hyman-WBPhenotype:0000055 
WBRNAi00071306-Grant-WBPhenotype:0000961 
WBRNAi00071306-Grant-WBPhenotype:0001425 
  
B0286.3 (As_contig02600)
WBRNAi00072881-van den Heuvel-WBPhenotype:0000054 
WBRNAi00072881-van den Heuvel-WBPhenotype:0000059 
  
B0205.6 (As_GTBCVTC02GU8KC)
WBRNAi00072876-van den Heuvel-WBPhenotype:0000050 
WBRNAi00072876-van den Heuvel-WBPhenotype:0000059 
WBRNAi00072876-van den Heuvel-WBPhenotype:0000154 
WBRNAi00072877-van den Heuvel-WBPhenotype:0000059 
WBRNAi00072877-van den Heuvel-WBPhenotype:0000154 
WBRNAi00027977-Vidal-WBPhenotype:0000050 
WBRNAi00027977-Vidal-WBPhenotype:0000059 
WBRNAi00027977-Vidal-WBPhenotype:0000154 
WBRNAi00038708-Hyman-WBPhenotype:0000050 
WBRNAi00072875-van den Heuvel-WBPhenotype:0000059 
WBRNAi00072875-van den Heuvel-WBPhenotype:0000154 
WBRNAi00072875-van den Heuvel-WBPhenotype:0000688 
  
Y39A1A.6 (As_GTBCVTC02HNNEY)
WBRNAi00072869-van den Heuvel-WBPhenotype:0000050 
WBRNAi00072869-van den Heuvel-WBPhenotype:0000154 
WBRNAi00072869-van den Heuvel-WBPhenotype:0000688 
WBRNAi00061652-Piano-WBPhenotype:0000050 
WBRNAi00072871-van den Heuvel-WBPhenotype:0000688 
WBRNAi00072870-van den Heuvel-WBPhenotype:0000050 
WBRNAi00072870-van den Heuvel-WBPhenotype:0000059 
WBRNAi00072870-van den Heuvel-WBPhenotype:0000154 
  
Y39A1A.12 (As_GTBCVTC02G6B87)
WBRNAi00072866-van den Heuvel-WBPhenotype:0000688 
WBRNAi00072866-van den Heuvel-WBPhenotype:0000697 
WBRNAi00061490-Piano-WBPhenotype:0000050 
WBRNAi00061490-Piano-WBPhenotype:0000689 
WBRNAi00072867-van den Heuvel-WBPhenotype:0000054 
WBRNAi00072867-van den Heuvel-WBPhenotype:0000059 
WBRNAi00072868-van den Heuvel-WBPhenotype:0000688 
WBRNAi00072868-van den Heuvel-WBPhenotype:0000697 
  
T08H4.3 (As_GSY0GUD02GK3XU)
WBRNAi00072860-van den Heuvel-WBPhenotype:0000054 
WBRNAi00072860-van den Heuvel-WBPhenotype:0000059 
WBRNAi00072861-van den Heuvel-WBPhenotype:0000050 
WBRNAi00072861-van den Heuvel-WBPhenotype:0000640 
WBRNAi00072862-van den Heuvel-WBPhenotype:0000054 
WBRNAi00072862-van den Heuvel-WBPhenotype:0000059 
  
F55B12.5 (As_contig01321)
WBRNAi00072847-van den Heuvel-WBPhenotype:0000050 
WBRNAi00072847-van den Heuvel-WBPhenotype:0000154 
WBRNAi00072846-van den Heuvel-WBPhenotype:0000050 
WBRNAi00072846-van den Heuvel-WBPhenotype:0000059 
WBRNAi00072846-van den Heuvel-WBPhenotype:0000154 
WBRNAi00072848-van den Heuvel-WBPhenotype:0000050 
WBRNAi00072848-van den Heuvel-WBPhenotype:0000154 
  
F54D5.8 (As_contig00230)
WBRNAi00072844-van den Heuvel-WBPhenotype:0000688 
WBRNAi00072844-van den Heuvel-WBPhenotype:0000697 
WBRNAi00072843-van den Heuvel-WBPhenotype:0000154 
WBRNAi00072843-van den Heuvel-WBPhenotype:0000688 
WBRNAi00072843-van den Heuvel-WBPhenotype:0000697 
WBRNAi00072845-van den Heuvel-WBPhenotype:0000688 
WBRNAi00072845-van den Heuvel-WBPhenotype:0000697 
  
F10D11.6 (As_GSY0GUD02IGCAR)
WBRNAi00072838-van den Heuvel-WBPhenotype:0000032 
WBRNAi00072838-van den Heuvel-WBPhenotype:0000050 
WBRNAi00072838-van den Heuvel-WBPhenotype:0000059 
WBRNAi00072838-van den Heuvel-WBPhenotype:0000643 
WBRNAi00072839-van den Heuvel-WBPhenotype:0000054 
WBRNAi00072837-van den Heuvel-WBPhenotype:0000054 
WBRNAi00072837-van den Heuvel-WBPhenotype:0000059 
  
C54G4.1a (As_GSY0GUD02HEYVH)
WBRNAi00072836-van den Heuvel-WBPhenotype:0000050 
WBRNAi00072836-van den Heuvel-WBPhenotype:0000154 
WBRNAi00072834-van den Heuvel-WBPhenotype:0000050 
WBRNAi00072834-van den Heuvel-WBPhenotype:0000059 
WBRNAi00072834-van den Heuvel-WBPhenotype:0000154 
WBRNAi00060135-Kaplan-WBPhenotype:0000017 
WBRNAi00072835-van den Heuvel-WBPhenotype:0000050 
WBRNAi00072835-van den Heuvel-WBPhenotype:0000154 
WBRNAi00060137-Kaplan-WBPhenotype:0000017 
  
C09G5.4 (As_contig02402)
WBRNAi00072830-van den Heuvel-WBPhenotype:0000025 
WBRNAi00072831-van den Heuvel-WBPhenotype:0000025 
  
C09F9.2 (As_GSY0GUD02I2K3R)
WBRNAi00072828-van den Heuvel-WBPhenotype:0000154 
WBRNAi00072829-van den Heuvel-WBPhenotype:0000154 
  
C01H6.2 (As_GSY0GUD01CDU4Q)
WBRNAi00072826-van den Heuvel-WBPhenotype:0000038 
WBRNAi00072826-van den Heuvel-WBPhenotype:0000054 
WBRNAi00072826-van den Heuvel-WBPhenotype:0000059 
WBRNAi00072826-van den Heuvel-WBPhenotype:0000154 
WBRNAi00072826-van den Heuvel-WBPhenotype:0000697 
WBRNAi00072827-van den Heuvel-WBPhenotype:0000038 
WBRNAi00072827-van den Heuvel-WBPhenotype:0000054 
WBRNAi00072827-van den Heuvel-WBPhenotype:0000059 
WBRNAi00072827-van den Heuvel-WBPhenotype:0000154 
WBRNAi00072827-van den Heuvel-WBPhenotype:0000697 
  
Y110A7A.17a (As_contig02301)
WBRNAi00072710-van den Heuvel-WBPhenotype:0000688 
WBRNAi00072710-van den Heuvel-WBPhenotype:0000697 
WBRNAi00074930-van den Heuvel-WBPhenotype:0000032 
WBRNAi00074930-van den Heuvel-WBPhenotype:0000054 
WBRNAi00074930-van den Heuvel-WBPhenotype:0000688 
WBRNAi00074930-van den Heuvel-WBPhenotype:0000697 
WBRNAi00074929-van den Heuvel-WBPhenotype:0000032 
WBRNAi00074929-van den Heuvel-WBPhenotype:0000688 
WBRNAi00074929-van den Heuvel-WBPhenotype:0000697 
WBRNAi00026577-Plasterk-WBPhenotype:0000050 
WBRNAi00075808--WBPhenotype:0001278
WBRNAi00081291-Ahringer-WBPhenotype:0000040
WBRNAi00074931-van den Heuvel-WBPhenotype:0000688
WBRNAi00074931-van den Heuvel-WBPhenotype:0000697
WBRNAi00070972-Grant-WBPhenotype:0000961
WBRNAi00070972-Grant-WBPhenotype:0001425
WBRNAi00036553-Vidal-WBPhenotype:0000050
WBRNAi00072711-van den Heuvel-WBPhenotype:0000050
WBRNAi00072712-van den Heuvel-WBPhenotype:0000688
WBRNAi00074927-van den Heuvel-WBPhenotype:0000032
WBRNAi00074927-van den Heuvel-WBPhenotype:0000688
WBRNAi00078197-Goldstein-WBPhenotype:0000762
WBRNAi00078197-Goldstein-WBPhenotype:0001497
WBRNAi00074928-van den Heuvel-WBPhenotype:0000032
WBRNAi00074928-van den Heuvel-WBPhenotype:0000688
WBRNAi00074928-van den Heuvel-WBPhenotype:0000697
WBRNAi00074934-van den Heuvel-WBPhenotype:0000688 
WBRNAi00074934-van den Heuvel-WBPhenotype:0000697 
WBRNAi00074932-van den Heuvel-WBPhenotype:0000054 
WBRNAi00074932-van den Heuvel-WBPhenotype:0000688 
WBRNAi00074932-van den Heuvel-WBPhenotype:0000697 
WBRNAi00000116-Ahringer-WBPhenotype:0000031 
WBRNAi00000116-Ahringer-WBPhenotype:0000040 
WBRNAi00000116-Ahringer-WBPhenotype:0000050 
WBRNAi00074933-van den Heuvel-WBPhenotype:0000054 
WBRNAi00074933-van den Heuvel-WBPhenotype:0000688 
WBRNAi00074933-van den Heuvel-WBPhenotype:0000697 
WBRNAi00055318-Hyman-WBPhenotype:0000050 
WBRNAi00055318-Hyman-WBPhenotype:0000776 
WBRNAi00026576-Plasterk-WBPhenotype:0000050 
  
  
W08F4.8b (As_contig00800)
WBRNAi00072697-van den Heuvel-WBPhenotype:0000154 
WBRNAi00072697-van den Heuvel-WBPhenotype:0000697 
WBRNAi00072697-van den Heuvel-WBPhenotype:0001037 
WBRNAi00071116-Grant-WBPhenotype:0000961 
WBRNAi00071116-Grant-WBPhenotype:0001425 
WBRNAi00026519-Plasterk-WBPhenotype:0000031 
WBRNAi00026519-Plasterk-WBPhenotype:0000038 
WBRNAi00026519-Plasterk-WBPhenotype:0000050 
WBRNAi00026519-Plasterk-WBPhenotype:0000643 
WBRNAi00026519-Plasterk-WBPhenotype:0000697 
WBRNAi00026519-Plasterk-WBPhenotype:0001037 
WBRNAi00074894-van den Heuvel-WBPhenotype:0000022 
WBRNAi00074894-van den Heuvel-WBPhenotype:0000032 
WBRNAi00074894-van den Heuvel-WBPhenotype:0000688 
WBRNAi00074894-van den Heuvel-WBPhenotype:0000697 
WBRNAi00074895-van den Heuvel-WBPhenotype:0000022
WBRNAi00074895-van den Heuvel-WBPhenotype:0000032
WBRNAi00074895-van den Heuvel-WBPhenotype:0000688
WBRNAi00074895-van den Heuvel-WBPhenotype:0000697
WBRNAi00009270-Ahringer-WBPhenotype:0000031
WBRNAi00009270-Ahringer-WBPhenotype:0000050
WBRNAi00009270-Ahringer-WBPhenotype:0000535
WBRNAi00074891-van den Heuvel-WBPhenotype:0000688
WBRNAi00074891-van den Heuvel-WBPhenotype:0000697
WBRNAi00074892-van den Heuvel-WBPhenotype:0000032
WBRNAi00074892-van den Heuvel-WBPhenotype:0000688
WBRNAi00074892-van den Heuvel-WBPhenotype:0000697
WBRNAi00074889-van den Heuvel-WBPhenotype:0000688
WBRNAi00074889-van den Heuvel-WBPhenotype:0000697
WBRNAi00074893-van den Heuvel-WBPhenotype:0000022
WBRNAi00074893-van den Heuvel-WBPhenotype:0000032
WBRNAi00074893-van den Heuvel-WBPhenotype:0000688 
WBRNAi00074893-van den Heuvel-WBPhenotype:0000697 
WBRNAi00074896-van den Heuvel-WBPhenotype:0000032 
WBRNAi00074896-van den Heuvel-WBPhenotype:0000688 
WBRNAi00055005-Hyman-WBPhenotype:0000050 
WBRNAi00055005-Hyman-WBPhenotype:0000748 
WBRNAi00064467-Strange-WBPhenotype:0001236 
WBRNAi00072695-van den Heuvel-WBPhenotype:0000154 
WBRNAi00072695-van den Heuvel-WBPhenotype:0000688 
WBRNAi00072696-van den Heuvel-WBPhenotype:0000154 
WBRNAi00072696-van den Heuvel-WBPhenotype:0000697 
WBRNAi00072696-van den Heuvel-WBPhenotype:0001037 
WBRNAi00074890-van den Heuvel-WBPhenotype:0000688 
WBRNAi00074890-van den Heuvel-WBPhenotype:0000697 
  
T23D8.3 (As_contig06061)
WBRNAi00072652-van den Heuvel-WBPhenotype:0000688
WBRNAi00035858-Vidal-WBPhenotype:0000054
WBRNAi00035858-Vidal-WBPhenotype:0000059
WBRNAi00035858-Vidal-WBPhenotype:0000154
WBRNAi00074778-van den Heuvel-WBPhenotype:0000032
WBRNAi00074778-van den Heuvel-WBPhenotype:0000688
WBRNAi00074778-van den Heuvel-WBPhenotype:0000697
WBRNAi00004280-Ahringer-WBPhenotype:0000031
WBRNAi00004280-Ahringer-WBPhenotype:0000050
WBRNAi00074776-van den Heuvel-WBPhenotype:0000032
WBRNAi00074776-van den Heuvel-WBPhenotype:0000688
WBRNAi00074773-van den Heuvel-WBPhenotype:0000688
WBRNAi00074773-van den Heuvel-WBPhenotype:0000697
WBRNAi00072118-Bowerman-WBPhenotype:0000050
WBRNAi00072653-van den Heuvel-WBPhenotype:0000059
WBRNAi00072653-van den Heuvel-WBPhenotype:0000062
WBRNAi00072653-van den Heuvel-WBPhenotype:0000154
WBRNAi00074779-van den Heuvel-WBPhenotype:0000154
WBRNAi00074779-van den Heuvel-WBPhenotype:0000676
WBRNAi00074774-van den Heuvel-WBPhenotype:0000688
WBRNAi00072654-van den Heuvel-WBPhenotype:0000059
WBRNAi00072654-van den Heuvel-WBPhenotype:0000062
WBRNAi00072654-van den Heuvel-WBPhenotype:0000154
WBRNAi00072116-Bowerman-WBPhenotype:0000050
WBRNAi00069409-Ruvkun-WBPhenotype:0001208
WBRNAi00069409-Ruvkun-WBPhenotype:0001236
WBRNAi00026369-Plasterk-WBPhenotype:0000054
WBRNAi00026369-Plasterk-WBPhenotype:0000059
WBRNAi00074775-van den Heuvel-WBPhenotype:0000032
WBRNAi00074775-van den Heuvel-WBPhenotype:0000688
WBRNAi00074775-van den Heuvel-WBPhenotype:0000697
WBRNAi00074777-van den Heuvel-WBPhenotype:0000059
WBRNAi00074777-van den Heuvel-WBPhenotype:0000154 
WBRNAi00053920-Hyman-WBPhenotype:0000050 
WBRNAi00072119-Bowerman-WBPhenotype:0000050 
WBRNAi00026370-Plasterk-WBPhenotype:0000059 
WBRNAi00074772-van den Heuvel-WBPhenotype:0000688 
WBRNAi00069410-Ruvkun-WBPhenotype:0001595 
  
R01H10.1 (As_GSY0GUD02F1C2Q)
WBRNAi00072584-van den Heuvel-WBPhenotype:0000050 
WBRNAi00072583-van den Heuvel-WBPhenotype:0000050 
WBRNAi00078181-Gartner-WBPhenotype:0000318 
WBRNAi00051101-Hyman-WBPhenotype:0000046 
WBRNAi00051101-Hyman-WBPhenotype:0000050 
WBRNAi00026010-Plasterk-WBPhenotype:0000050 
WBRNAi00074571-van den Heuvel-WBPhenotype:0000032 
WBRNAi00074571-van den Heuvel-WBPhenotype:0000050 
WBRNAi00074571-van den Heuvel-WBPhenotype:0000154
WBRNAi00081662-Dreier-WBPhenotype:0001405
WBRNAi00078182-Gartner-WBPhenotype:0000318
WBRNAi00074574-van den Heuvel-WBPhenotype:0000038
WBRNAi00074574-van den Heuvel-WBPhenotype:0000050
WBRNAi00074574-van den Heuvel-WBPhenotype:0000154
WBRNAi00074574-van den Heuvel-WBPhenotype:0001260
WBRNAi00068342-Durbin-WBPhenotype:0000050
WBRNAi00074576-van den Heuvel-WBPhenotype:0000038
WBRNAi00074576-van den Heuvel-WBPhenotype:0000050
WBRNAi00074576-van den Heuvel-WBPhenotype:0000154
WBRNAi00009024-Ahringer-WBPhenotype:0000050
WBRNAi00072582-van den Heuvel-WBPhenotype:0000050
WBRNAi00072582-van den Heuvel-WBPhenotype:0000059
WBRNAi00074570-van den Heuvel-WBPhenotype:0000032
WBRNAi00074570-van den Heuvel-WBPhenotype:0000050
WBRNAi00074570-van den Heuvel-WBPhenotype:0000154
WBRNAi00074573-van den Heuvel-WBPhenotype:0000032
WBRNAi00074573-van den Heuvel-WBPhenotype:0000038
WBRNAi00074573-van den Heuvel-WBPhenotype:0000050
WBRNAi00074573-van den Heuvel-WBPhenotype:0000154
WBRNAi00074573-van den Heuvel-WBPhenotype:0001260
WBRNAi00078183-Gartner-WBPhenotype:0000318
WBRNAi00074575-van den Heuvel-WBPhenotype:0000050
WBRNAi00074575-van den Heuvel-WBPhenotype:0000062
WBRNAi00074575-van den Heuvel-WBPhenotype:0000154
WBRNAi00074572-van den Heuvel-WBPhenotype:0000032
WBRNAi00074572-van den Heuvel-WBPhenotype:0000050
WBRNAi00074577-van den Heuvel-WBPhenotype:0000050
WBRNAi00074577-van den Heuvel-WBPhenotype:0000154
WBRNAi00068341-Durbin-WBPhenotype:0000050
WBRNAi00068340-Durbin-WBPhenotype:0000050
WBRNAi00068339-Durbin-WBPhenotype:0000050 
  
K02A11.1b (As_contig06525)
WBRNAi00072561-van den Heuvel-WBPhenotype:0000032 
WBRNAi00072561-van den Heuvel-WBPhenotype:0000688 
WBRNAi00072561-van den Heuvel-WBPhenotype:0000697 
WBRNAi00025841-Plasterk-WBPhenotype:0000031 
WBRNAi00025841-Plasterk-WBPhenotype:0000050 
WBRNAi00025841-Plasterk-WBPhenotype:0000229 
WBRNAi00074507-van den Heuvel-WBPhenotype:0000032 
WBRNAi00074507-van den Heuvel-WBPhenotype:0000054 
WBRNAi00074507-van den Heuvel-WBPhenotype:0000688 
WBRNAi00074507-van den Heuvel-WBPhenotype:0000697 
WBRNAi00074512-van den Heuvel-WBPhenotype:0000062 
WBRNAi00074512-van den Heuvel-WBPhenotype:0000688 
WBRNAi00074509-van den Heuvel-WBPhenotype:0000062 
WBRNAi00074509-van den Heuvel-WBPhenotype:0000688
WBRNAi00000074-Ahringer-WBPhenotype:0000038
WBRNAi00000074-Ahringer-WBPhenotype:0000060
WBRNAi00000074-Ahringer-WBPhenotype:0000583
WBRNAi00025840-Plasterk-WBPhenotype:0000050
WBRNAi00025840-Plasterk-WBPhenotype:0000059
WBRNAi00074506-van den Heuvel-WBPhenotype:0000032
WBRNAi00074506-van den Heuvel-WBPhenotype:0000054
WBRNAi00074506-van den Heuvel-WBPhenotype:0000164
WBRNAi00074506-van den Heuvel-WBPhenotype:0000688
WBRNAi00074506-van den Heuvel-WBPhenotype:0000697
WBRNAi00071046-Grant-WBPhenotype:0000961
WBRNAi00071046-Grant-WBPhenotype:0001425
WBRNAi00074510-van den Heuvel-WBPhenotype:0000062
WBRNAi00074510-van den Heuvel-WBPhenotype:0000688
WBRNAi00074505-van den Heuvel-WBPhenotype:0000032
WBRNAi00074505-van den Heuvel-WBPhenotype:0000688 
WBRNAi00074505-van den Heuvel-WBPhenotype:0000697 
WBRNAi00072562-van den Heuvel-WBPhenotype:0000032 
WBRNAi00072562-van den Heuvel-WBPhenotype:0000050 
WBRNAi00072562-van den Heuvel-WBPhenotype:0000154 
WBRNAi00072563-van den Heuvel-WBPhenotype:0000050 
WBRNAi00072563-van den Heuvel-WBPhenotype:0000154 
WBRNAi00080696-Strange-WBPhenotype:0001751 
WBRNAi00074508-van den Heuvel-WBPhenotype:0000032 
WBRNAi00074508-van den Heuvel-WBPhenotype:0000054 
WBRNAi00074508-van den Heuvel-WBPhenotype:0000062 
WBRNAi00074508-van den Heuvel-WBPhenotype:0000688 
WBRNAi00074508-van den Heuvel-WBPhenotype:0000697 
WBRNAi00074511-van den Heuvel-WBPhenotype:0000062 
WBRNAi00074511-van den Heuvel-WBPhenotype:0000688 
  
H38K22.2b (As_GSY0GUD02G1X82)
WBRNAi00072559-van den Heuvel-WBPhenotype:0000050 
WBRNAi00074501-van den Heuvel-WBPhenotype:0000050 
WBRNAi00074501-van den Heuvel-WBPhenotype:0000059 
WBRNAi00074501-van den Heuvel-WBPhenotype:0000154 
WBRNAi00074501-van den Heuvel-WBPhenotype:0000697 
WBRNAi00074500-van den Heuvel-WBPhenotype:0000062 
WBRNAi00074500-van den Heuvel-WBPhenotype:0000688 
WBRNAi00074500-van den Heuvel-WBPhenotype:0000697 
WBRNAi00082185--WBPhenotype:0001874 
WBRNAi00002738-Hyman-WBPhenotype:0000050 
WBRNAi00074504-van den Heuvel-WBPhenotype:0000050 
WBRNAi00074504-van den Heuvel-WBPhenotype:0000059 
WBRNAi00074504-van den Heuvel-WBPhenotype:0000154 
WBRNAi00074504-van den Heuvel-WBPhenotype:0000697 
WBRNAi00074504-van den Heuvel-WBPhenotype:0001037 
WBRNAi00076528-Caldwell-WBPhenotype:0000062
WBRNAi00002430-Hyman-WBPhenotype:0000050
WBRNAi00072558-van den Heuvel-WBPhenotype:0000050
WBRNAi00067009-Roy-WBPhenotype:0000531
WBRNAi00072557-van den Heuvel-WBPhenotype:0000032
WBRNAi00072557-van den Heuvel-WBPhenotype:0000050
WBRNAi00072557-van den Heuvel-WBPhenotype:0000059
[truncated: 775,227 more chars]
